# Supplementary material for: Arabidopsis REI-LIKE proteins activate ribosome biogenesis during cold acclimation
Source: Sci Rep. 2021 Jan 28;11:2410. doi: 10.1038/s41598-021-81610-z (PMC7844247; doi:10.1038/s41598-021-81610-z)
Supplement: Supplementary file 10 — Supplementary Information 10. [file 41598_2021_81610_MOESM10_ESM.xlsx]

## Sheet: Supplemental Table S1
Supplemental Table S1. Abundance analysis of ribosome complexes (40S SSU, 60S LSU, 80S monosomes and polysomes) from roots of single-paralog reil mutants (reil1-1, reil2-1, reil2-2) and double mutants (reil1-1 reil2-1 and reil1-1 reil2-2) compared to wild type Col-0 at non-acclimated (20°C, 0 day) and cold-acclimating states (10°C, 1 day, 3 days, 7 days, and 21 days).			abundance [baseline corrected peak area]					relative abundance [compared to wild type fraction at respective time point]					log2-relative abundance [compared to wild type fraction at respective time point]
Genotype	time after shift to 10 °C cold (days)		40S SSU fraction	60S SSU fraction	80S monosome fraction	Polysome fraction		40S SSU fraction	60S SSU fraction	80S monosome fraction	Polysome fraction		40S SSU fraction	60S SSU fraction	80S monosome fraction	Polysome fraction
wild type, Col-0	0		109818	197790	859777	235434		1	1	1	1		0	0	0	0
	1		117360	402554	1.00556e+06	264233		1	1	1	1		0	0	0	0
	3		110165	284953	851286	268218		1	1	1	1		0	0	0	0
	7		114809	304250	1.3212e+06	58842.3		1	1	1	1		0	0	0	0
	21		94155.3	247728	1.24447e+06	231424		1	1	1	1		0	0	0	0
single-paralog mutant, reil1-1	0		215444	539452	741157	265281		1.96184	2.7274	0.862034	1.12678		0.972206	1.44753	-0.214183	0.1722
	1		202967	559125	1.04341e+06	87066.8		1.72943	1.38894	1.03764	0.329507		0.790299	0.473988	0.0533031	-1.60162
	3		216719	658581	821025	162009		1.96723	2.31119	0.964453	0.604021		0.976166	1.20864	-0.0522179	-0.72733
	7		220231	752499	997659	113435		1.91823	2.47329	0.755115	1.92778		0.939777	1.30643	-0.405232	0.946942
	21		209114	604025	1.11419e+06	191171		2.22094	2.43826	0.895314	0.826063		1.15117	1.28585	-0.159535	-0.275676
single-paralog mutant, reil2-1	0		231802	510302	912618	279111		2.11079	2.58002	1.06146	1.18552		1.07778	1.36738	0.0860488	0.245521
	1		85678.6	261892	635241	235471		0.730047	0.650577	0.631729	0.891146		-0.45394	-0.620208	-0.662622	-0.166266
	3		113071	346502	759309	111932		1.02638	1.216	0.891956	0.417319		0.0375648	0.282139	-0.164956	-1.26078
	7		177027	552884	1.03437e+06	418021		1.54192	1.8172	0.782903	7.10408		0.624728	0.861719	-0.353095	2.82865
	21		160548	446474	823995	170948		1.70514	1.80227	0.662126	0.738677		0.769891	0.849818	-0.594822	-0.436985
single-paralog mutant, reil2-2	0		239994	497657	873334	223672		2.18539	2.51609	1.01577	0.950041		1.12789	1.33118	0.02257	-0.0739381
	1		118457	325569	717980	426149		1.00935	0.808759	0.714011	1.61278		0.0134227	-0.306218	-0.485983	0.689546
	3		150753	463504	902120	59909.3		1.36844	1.6266	1.05972	0.223361		0.452529	0.70186	0.0836766	-2.16255
	7		126145	361328	868785	523280		1.09873	1.1876	0.657572	8.89292		0.13584	0.248052	-0.604779	3.15266
	21		87524.3	238395	582073	106908		0.929574	0.962328	0.467729	0.461957		-0.105359	-0.0554	-1.09626	-1.11417
double mutant, reil1-1 reil2-1	0		228394	516949	649601	310225		2.07976	2.61363	0.755545	1.31768		1.05642	1.38605	-0.40441	0.397997
	1		107765	239102	203147	354601		0.918239	0.593962	0.202024	1.342		-0.123059	-0.751558	-2.3074	0.424384
	3		125520	296220	354996	483601		1.13939	1.03954	0.417011	1.80302		0.188257	0.055946	-1.26184	0.850413
	7		164996	510640	646717	435146		1.43714	1.67836	0.489491	7.39512		0.523196	0.747048	-1.03064	2.88657
	21		116173	332658	299981	301401		1.23384	1.34283	0.241051	1.30238		0.303157	0.425281	-2.05259	0.381145
double mutant, reil1-1 reil2-2	0		242248	661521	816224	328708		2.20592	3.34457	0.949343	1.39618		1.14138	1.74182	-0.0749981	0.481485
	1		119546	299834	301953	333087		1.01862	0.744829	0.300284	1.26058		0.0266194	-0.425019	-1.7356	0.334085
	3		137159	399304	386020	451493		1.24504	1.4013	0.453455	1.68331		0.316191	0.486765	-1.14097	0.751297
	7		159358	528133	743780	128465		1.38802	1.73585	0.562957	2.1832		0.473029	0.795643	-0.828903	1.12645
	21		153163	437887	422718	407184		1.62671	1.76761	0.339678	1.75947		0.701957	0.821802	-1.55776	0.815141
