# Supplementary material for: Arabidopsis REI-LIKE proteins activate ribosome biogenesis during cold acclimation
Source: Sci Rep. 2021 Jan 28;11:2410. doi: 10.1038/s41598-021-81610-z (PMC7844247; doi:10.1038/s41598-021-81610-z)
Supplement: Supplementary file 11 — Supplementary Information 11. [file 41598_2021_81610_MOESM11_ESM.xlsx]

## Sheet: Supplemental Table S2
Supplemental Table S2. Gene expression profiles and statistical data analyses of roots from the non-acclimated and 10°C cold acclimating reil1-1 reil2-1 and reil1-1 reil2-2 mutants compared to Col-0 wild type. Genes are listed by name, description, probe identifier and probe sequence (columns A-E). The table contains differential profiles of reil1-1 reil2-1 and reil1-1 reil2-2 compared to Col-0 a…
REIL2/FZF	AT2G24500.1	tair|FZF; transcription factor [AT2G24500.1]	Zinc finger protein 622;(source:Araport11)	A_84_P15452	NA	NA	NA	NA	NA	NA	NA	NA	ACCGTCTTCTCAGAAGCATATTGTCAACTCTCTAACCTCCAGGTACAAGATGATGGGTCT	NA	NA	NA	NA	NA	NA	NA	NA	y	-8.64536	-8.49549	-7.47808	-10.6791	-10.9495	-10.7958		1.88738e-15	0.61514	0.692689		0.00119815	0.0254766	0.000388614	0d/1w	7.41345e-08	1.53112e-06	0.000273841	0d/1d/1w		0.304141	NA	0.0336478	0.837141			-8.64536
REIL1	AT4G31420.1	tair|zinc finger (C2H2 type) family protein [AT4G31420.1]	Zinc finger protein 622;(source:Araport11)	A_84_P151258	A_84_P824086	NA	NA	NA	NA	NA	NA	NA	CTTGTTCTCAAGTGTTGGATTGTATGATGATTTCATGTACTTTTGAGTCTTTGACCAAGT	TGAGCTAGAAGAGTTTTATGACTACAGCAGCAGCTATGTTGATGAAGCTGGAAAGCAAAT	NA	NA	NA	NA	NA	NA	NA	y	-6.57344	-6.81534	-6.84139	-3.70136	-4.0299	-4.02828		0	0.00157341	0.813978		3.27718e-06	5.95167e-06	2.79901e-05	0d/1d/1w	0.000403166	0.000144707	0.00171835	0d/1d/1w		0.0644723	NA	0.231741	0.0630661			-6.57344
																							Relative gene expression at given time point of 10°C cold acclimation [log2(reil1-1 rel2-1(2)/ Col-0)]							2-Way ANOVA of the combined Col-0 and mutant data sets				Two group comparisons of reil1-1 reil2-1 or reil1-1 reil2-2 to Col-0 at given time points of 10°C cold acclimation, using Student´s T-tests (P values, heteroscedastic)									1-Way ANOVA of WT over time	Two group comparisons of cold acclimating Col-0 compared to non-acclimated Col-0 (0 d Col-0) using Student´s t-tests (P values, heteroscedastic)					Relative gene expression at given time point of 10°C cold acclimation normalized to non-acclimated Col-0 (0 d Col-0), log2(each condition/0 d Col-0)
																							log2(reil1-1 reli2-1/Col-0)			log2(reil1-1 reil2-2/Col-0)								P (reil1-1 reil2-1 vs Col-0)				P (reil1-1 reil2-2 vs Col-0)							P (1 d Col-0 vs 0 d Col-0)	P (1 w Col-0 vs 0 d Col-0)			Log2(reil1-1 reil2-1/0 d Col-0)
Gene Name	Gene Symbol	Gene Description		Probe									Probe Sequence										0 d	1 d	1 w	0 d	1 d	1 w		P (genotype)	P (time)	P (interaction)		0 d	1 d	1 w	P < 0.01 at least once	0 d	1 d	1 w	P < 0.01 at least once		P (time wt)	0 d_Col-0	1 d_Col-0	1 w_Col-0	P < 0.01 at least once		0 d
NA	AA040991	Unknown	NA	A_84_P856564	NA	NA	NA	NA	NA	NA	NA	NA	AGAATGATTTCAAAAGAGATTCCACCCCTTTGGTTGAAGGGAAGAAAAATTTCCCTGGGG	NA	NA	NA	NA	NA	NA	NA	NA		0.177423	0.0512778	0.647208	-1.26426	0.214926	0.00176262		0.41979	0.236592	0.615324		0.91899	0.353193	0.351522		0.414961	0.524076	0.980637			0.421887	NA	0.430351	0.414674			0.177423
AT5G55790	AA041063	ug|24329 CD4-13 Arabidopsis thaliana cDNA clone E1A7T7. mRNA sequence [AA041063]	NA	A_84_P708402	NA	NA	NA	NA	NA	NA	NA	NA	TTGAAAAAATCGAAACCTTGCTATGTAAATTGAATGTTGGGACTAGACGGCTTTGTCAAA	NA	NA	NA	NA	NA	NA	NA	NA		-0.365322	0.126409	0.473781	0.0981672	0.447106	0.590347		0.0789752	0.00159026	0.381887		0.413306	0.530262	0.280268		0.808932	0.0592099	0.135496			0.0615058	NA	0.0962302	0.184681			-0.365322
NA	AA042192	tc|NM_127445 ATP binding {Arabidopsis thaliana} (exp=-1; wgp=0; cg=0). partial (24%) [TC307430]	NA	A_84_P852328	NA	NA	NA	NA	NA	NA	NA	NA	TACTTCTAAGACCTCGATCATGGAAGGTCGACATAGAGAAGAAGATCGGATGCAGAGAGA	NA	NA	NA	NA	NA	NA	NA	NA		-1.46893	-1.65928	-1.03628	-0.0942428	0.124731	-0.251795		4.24159e-05	0.0165003	0.628294		0.061842	0.0601163	0.0537917		0.834816	0.833183	0.60773			0.434406	NA	0.317794	0.271579			-1.46893
NA	AA042562	ug|25074 Lambda-PRL2 Arabidopsis thaliana cDNA clone 251A6T7. mRNA sequence [AA042562]	NA	A_84_P789756	NA	NA	NA	NA	NA	NA	NA	NA	CAGGCCTGGAACAACAGAGAGATCAGCAACATTTTGAGGAAGAAGAGATGAGTTAGTGAA	NA	NA	NA	NA	NA	NA	NA	NA		0.194121	-0.152633	0.151985	0.352939	-0.203931	0.0532105		0.86575	0.0035923	0.579728		0.262266	0.746299	0.224439		0.203437	0.63636	0.700671			0.248282	NA	0.487502	0.0152439			0.194121
RAB28	AA042774	ug|25030 CD4-13 Arabidopsis thaliana cDNA clone E8G2T7. mRNA sequence [AA042774]	NA	A_84_P788829	NA	NA	NA	NA	NA	NA	NA	NA	ATCTCGATGTAGCGGTAGGAATAGGCACAAATCATTTCCAACAATATCTGGTGGACCTAG	NA	NA	NA	NA	NA	NA	NA	NA		0.0774128	0.0129758	-0.242375	0.0324048	-0.0255878	-0.257189		0.386825	0.410722	0.205909		0.469402	0.858292	0.225237		0.75164	0.552405	0.205154			0.292114	NA	0.502027	0.374528			0.0774128
NA	AA389766	tc|TPIC_ARATH (Q9SKP6) Triosephosphate isomerase. chloroplast precursor (TIM) (Triose-phosphate isomerase) . partial (30%) [TC308590]	NA	A_84_P853687	NA	NA	NA	NA	NA	NA	NA	NA	AGGTTCAAATCCTCCGTTGACAGAACCGTAATTGACATATCAAGGTCAGAAATCTTGGGT	NA	NA	NA	NA	NA	NA	NA	NA		0.0858411	0.468226	-0.572405	0.84427	0.207379	0.0521814		0.194674	0.424424	0.204978		0.73348	0.368194	0.399283		0.0145911	0.695094	0.88259			0.362945	NA	0.445271	0.151346			0.0858411
NA	AA389786	tc|NM_102094 COX6B (CYTOCHROME C OXIDASE 6B); cytochrome-c oxidase {Arabidopsis thaliana} (exp=-1; wgp=0; cg=0). partial (34%) [TC313136]	NA	A_84_P860977	NA	NA	NA	NA	NA	NA	NA	NA	TTTGAAAGAAAAGTCTTGAATCCTGCTCCCTGAAATCAACGGAAAGTTGGCTTCCTGAAG	NA	NA	NA	NA	NA	NA	NA	NA		-0.579626	0.663562	-0.931072	0.978066	0.642759	-0.0794814		0.317315	0.0431731	0.617339		0.561599	0.379764	0.480136		0.10229	0.583456	0.931818			0.22035	NA	0.240626	0.160331			-0.579626
NA	AA389795	ug|OS115 NaCl-treated Arabidopsis subtraction library Arabidopsis thaliana cDNA 5. mRNA sequence [AA389795]	NA	A_84_P801054	NA	NA	NA	NA	NA	NA	NA	NA	CATAGATTGGATGACATCGAAGCTTGCTCCAGCGGAATGCGAAGTTCAAAATTCGCAGAA	NA	NA	NA	NA	NA	NA	NA	NA		-0.0635827	0.682242	-0.279447	0.564133	0.62196	0.322437		0.0985749	0.0032947	0.478533		0.846664	0.224105	0.638792		0.147354	0.303133	0.241122			0.0940911	NA	0.339124	0.0260812			-0.0635827
NA	AA394330	tc|Q944I2_ARATH (Q944I2) AT4g14960/dl3520c. partial (23%) [TC313629]	NA	A_84_P861840	NA	NA	NA	NA	NA	NA	NA	NA	GGCTTGAAATGTTGATGGTAACTGAGTTCAAAACAACTTGGGTCCATAACCAAGGGATCA	NA	NA	NA	NA	NA	NA	NA	NA		0.681367	-1.84733	-0.641954	1.46513	-1.21131	0.917924		0.0359176	0.606212	0.0297327		0.247326	0.0953465	0.270377		0.137033	0.238608	0.155066			0.0470464	NA	0.0854443	0.222038			0.681367
NA	AA394348	tc|Q3H1B7_9ACTO (Q3H1B7) Glycosyl transferase. family 2 precursor. partial (3%) [TC309462]	NA	A_84_P854768	NA	NA	NA	NA	NA	NA	NA	NA	ATAAATTCGAAAGTAAGATCGAGAAGGAAGCTACCGGGGAGAATTGGCGGAAATCTTTGT	NA	NA	NA	NA	NA	NA	NA	NA		-1.51237	-1.16205	-0.275214	-1.33957	-1.42792	-1.02082		0.046873	0.985275	0.870537		0.288931	0.479801	0.643185		0.332352	0.400651	0.0272696			0.938631	NA	0.938337	0.691067			-1.51237
NA	AA394469	Unknown	NA	A_84_P854812	NA	NA	NA	NA	NA	NA	NA	NA	GAATGTGCATTGTTGGGAACAAGAAGGGGAACCGGTCATTGAAGGAATAGGAACTTTTAT	NA	NA	NA	NA	NA	NA	NA	NA		-0.032781	1.07162	-0.612943	0.844337	0.650291	0.0998028		0.241984	0.408798	0.228363		0.93434	0.262346	0.408795		0.0948144	0.476745	0.87306			0.440285	NA	0.946385	0.242116			-0.032781
NA	AA394855	ug|26722 Lambda-PRL2 Arabidopsis thaliana cDNA clone 315H12T7. mRNA sequence [AA394855]	NA	A_84_P801073	NA	NA	NA	NA	NA	NA	NA	NA	GTCTCTTGAAATCGAACGATTCAATTGGATTCAACATTGTTGATGGTCTTGCTTGGGGGT	NA	NA	NA	NA	NA	NA	NA	NA		0.0717854	-0.102369	-0.716412	0.554607	0.333294	-0.875753		0.168774	0.00140468	0.00944788		0.700502	0.821927	0.00174183	1w	0.0158542	0.444663	0.0485909			0.0174346	NA	0.365648	0.012034			0.0717854
NA	AA395128	tc|NM_180209 nucleic acid binding {Arabidopsis thaliana} (exp=-1; wgp=0; cg=0). partial (9%) [TC307950]	NA	A_84_P852882	NA	NA	NA	NA	NA	NA	NA	NA	AATATCACTACTTCCTGCAAATCAACGCACATGAGCTATACAGATGTAGTAACGTGGGGC	NA	NA	NA	NA	NA	NA	NA	NA		0.0412697	0.0823532	-0.0985385	-0.0417662	0.013273	-0.154052		0.361148	0.056246	0.607857		0.64136	0.55014	0.292988		0.650939	0.900521	0.170883			0.423167	NA	0.391111	0.240609			0.0412697
NA	AA585876	ug|28525 Lambda-PRL2 Arabidopsis thaliana cDNA clone 110P13XP 3. mRNA sequence [AA585876]	NA	A_84_P789801	NA	NA	NA	NA	NA	NA	NA	NA	ACGGTTGTTGTTGGGGACATAAGTGGGATATTCACATGCATCTTTGTAATTGGTGACTTT	NA	NA	NA	NA	NA	NA	NA	NA		1.20209	-0.874303	-0.0642844	0.825963	-0.462961	-0.209801		0.967404	0.053428	0.208709		0.197992	0.316435	0.932059		0.326131	0.347452	0.72116			0.263747	NA	0.395469	0.208464			1.20209
AT5G49560	AA586288	ug|28937 Lambda-PRL2 Arabidopsis thaliana cDNA clone 92L5XP 3. mRNA sequence [AA586288]	NA	A_84_P787143	NA	NA	NA	NA	NA	NA	NA	NA	GAGGCTTATTATTCGTTGATAACAACTGTGACCATGAGTCTGTAAGCCCCTGTCCAAGAC	NA	NA	NA	NA	NA	NA	NA	NA		0.715277	-0.345645	-0.360601	0.846647	-0.115751	-0.0481314		0.119431	0.101276	0.00535665		0.0949382	0.15999	0.123886		0.0665764	0.599083	0.743571			0.231607	NA	0.255345	0.236835			0.715277
NA	AA597404	Unknown	NA	A_84_P859558	NA	NA	NA	NA	NA	NA	NA	NA	TATTGTACTTCTTTAAGACTACTTGGTGACCGTTGCCCAGGTTTCTTAGACCGGGTTTTC	NA	NA	NA	NA	NA	NA	NA	NA		1.12448	-0.479089	-0.772283	1.33515	0.817487	0.365121		0.462007	0.749888	0.878089		0.423553	0.827067	0.565784		0.275448	0.547208	0.670352			0.469303	NA	0.511745	0.220169			1.12448
NA	AA597599	tc|NM_116531 AT7SL-1 {Arabidopsis thaliana} (exp=-1; wgp=0; cg=0). partial (12%) [TC312522]	NA	A_84_P860011	NA	NA	NA	NA	NA	NA	NA	NA	TAATGTGGGCATGTTTCTAAGCTGCCCAGTCCAAGCTGTGAGTAATTAGTGTTGAGTTGA	NA	NA	NA	NA	NA	NA	NA	NA		0.621017	-0.0684874	-0.290771	1.26645	0.312378	-0.286681		0.424	0.0471266	0.47912		0.48	0.90702	0.642986		0.211819	0.607459	0.457243			0.12153	NA	0.211795	0.127652			0.621017
NA	AA605363	ug|30399 Lambda-PRL2 Arabidopsis thaliana cDNA clone 185G5XP 3. mRNA sequence [AA605363]	NA	A_84_P788330	NA	NA	NA	NA	NA	NA	NA	NA	TATCGATGGGCTGATTTGGTATGAGCTCACCACCAAAAGAGTAAATCTTGTTGCCTACTT	NA	NA	NA	NA	NA	NA	NA	NA		-0.162215	-0.038621	0.0775632	0.0180289	0.365143	0.146644		0.398309	0.28767	0.874908		0.617772	0.922566	0.825015		0.956529	0.378868	0.412666			0.710123	NA	0.931711	0.390672			-0.162215
AT5G18210	AA605373	tc|Q9FK50_ARATH (Q9FK50) Brn1-like protein. complete [TC308330]	NA	A_84_P11137	NA	NA	NA	NA	NA	NA	NA	NA	TTAGCTAGTGATGGTGGTGAGTGGATCAATGGACAAGTTATTGTTGCTAATGGTGCATTC	NA	NA	NA	NA	NA	NA	NA	NA		0.135724	-0.0324395	0.212165	0.259504	0.100923	0.0709664		0.174442	0.0844817	0.447769		0.297594	0.751322	0.334982		0.0799978	0.279288	0.742913			0.755441	NA	0.916244	0.628006			0.135724
NA	AA605463	tc|AF428438 AT3g13120/MJG19_6 {Arabidopsis thaliana} (exp=-1; wgp=0; cg=0). partial (59%) [TC312900]	NA	A_84_P860617	NA	NA	NA	NA	NA	NA	NA	NA	TTAGATAATACTGGGTGCCTCTTATTGAGGACTCATGCAAGCAGATACTTTGATGCTGGC	NA	NA	NA	NA	NA	NA	NA	NA		0.546089	-0.142344	0.0455994	0.23494	-0.122971	-0.0958494		0.412598	0.0318155	0.278245		0.0343871	0.689314	0.843574		0.280011	0.609531	0.125643			0.868514	NA	0.96145	0.599685			0.546089
NA	AA650689	tc|Q9AT52_BRANA (Q9AT52) Extensin-like protein. partial (34%) [TC300863]	NA	A_84_P848155	NA	NA	NA	NA	NA	NA	NA	NA	TACAGCTACCACAGGCGGAGATTGTTGTGAAAAAGAGAAGATTGAGAGCCAAGAAAAGAG	NA	NA	NA	NA	NA	NA	NA	NA		-0.186062	-0.349419	-0.654856	0.155794	0.0343773	0.0885493		0.156078	0.00223826	0.9433		0.461873	0.616981	0.0751307		0.396867	0.940055	0.879212			0.00307407	NA	0.0404879	0.000376451	1w		-0.186062
NA	AA712321	tc|AY125554 At2g14890/T26I20.5 {Arabidopsis thaliana} (exp=-1; wgp=0; cg=0). partial (86%) [TC313486]	NA	A_84_P861628	NA	NA	NA	NA	NA	NA	NA	NA	GTTCTCGGTCTGGGTTTATGAATCTAAGGTGGGAATCTTTTGGTGACTTGGGGTAACTTG	NA	NA	NA	NA	NA	NA	NA	NA		-0.47067	1.00956	-0.687619	0.791657	1.02936	0.684831		0.155288	0.197398	0.618858		0.530402	0.331943	0.560839		0.356891	0.398583	0.435421			0.629171	NA	0.839796	0.355293			-0.47067
AT4G28290	AA712483	ug|32198 Lambda-PRL2 Arabidopsis thaliana cDNA clone 195E1T7. mRNA sequence [AA712483]	NA	A_84_P787419	NA	NA	NA	NA	NA	NA	NA	NA	TCATCGAGACGCTTGTTACTTGCTCACCCGATAACATTTTGCAATTGGTTCTGATTTTGT	NA	NA	NA	NA	NA	NA	NA	NA		0.272876	0.67964	0.795639	0.0518481	0.114285	0.615255		0.105982	0.347017	0.835021		0.503827	0.406816	0.221505		0.892501	0.548546	0.257543			0.535837	NA	0.628174	0.574205			0.272876
NA	AA713244	Unknown	NA	A_84_P858484	NA	NA	NA	NA	NA	NA	NA	NA	GTTTGACAAAATTGGATAGCATCCTCAAGACGGTCAACGGCAAATATCAGCTCATCTTCC	NA	NA	NA	NA	NA	NA	NA	NA		-0.487722	-1.02458	-0.863835	-1.02714	-0.0993882	0.0444671		0.13128	0.70944	0.483368		0.0959973	0.361092	0.440691		0.00288978	0.530811	0.936259	0d		0.469512	NA	0.842369	0.41853			-0.487722
AT5G42110	AB015125	ug|AB015125 RIKEN-PMB-FL1 Arabidopsis thaliana cDNA clone FL-106. mRNA sequence [AB015125]	NA	A_84_P792827	NA	NA	NA	NA	NA	NA	NA	NA	GAGGAAAACGAATGGGTCGGACAATTTCGAGCCGAGGTTTGATGGGTTAAGGTTCATAAA	NA	NA	NA	NA	NA	NA	NA	NA		-0.441677	-0.0453321	0.0827115	-0.130945	-0.0514518	0.107054		0.369018	0.27312	0.28412		0.223948	0.725303	0.576793		0.353777	0.615135	0.517113			0.220601	NA	0.958853	0.140226			-0.441677
AT2G20142	AF361584	ug|Arabidopsis thaliana At2g20141 mRNA. complete cds [AF361584]	NA	A_84_P574794	NA	NA	NA	NA	NA	NA	NA	NA	AGTTACCGTCGTAAGTGAGCTACAAGATGTTTTAATCTCTGGGATTAATATTATGATCAC	NA	NA	NA	NA	NA	NA	NA	NA		0.273391	0.458709	0.320265	-0.992144	-0.258635	0.0159122		0.0180921	0.00911114	0.437993		0.622961	0.187809	0.515854		0.0998784	0.629567	0.958883			0.221324	NA	0.477507	0.36145			0.273391
CYP72A13	AF367349	ug|Arabidopsis thaliana AT3g14660 [AF367349]	NA	A_84_P786985	NA	NA	NA	NA	NA	NA	NA	NA	ACCATGACACAACAACTACAGCTACAGAAACTGTTACCGATGCAACTGATATCTCCATTT	NA	NA	NA	NA	NA	NA	NA	NA		-0.0384508	0.262952	0.0526402	0.0307756	0.0936059	0.210179		0.179024	0.00851536	0.172887		0.621178	0.0753741	0.624508		0.844416	0.527117	0.0314839			0.0304624	NA	0.0605154	0.0202779			-0.0384508
SEC10	AF479280	ug|Arabidopsis thaliana SEC10 (SEC10) mRNA. complete cds [AF479280]	NA	A_84_P811444	NA	NA	NA	NA	NA	NA	NA	NA	AGGACCCAGATCATCCTCTGGTAACTCTGTTCCTCTGATTCTTGACATTGAAGACTTCAA	NA	NA	NA	NA	NA	NA	NA	NA		0.0632418	-0.342328	-0.0146416	-0.198848	-0.448539	0.0011245		0.083223	0.00219917	0.219274		0.414602	0.0927201	0.941416		0.395856	0.0463984	0.994103			0.228296	NA	0.325697	0.101373			0.0632418
NA	AI100461	ug|34836 Lambda-PRL2 Arabidopsis thaliana cDNA clone 89K24XP 3. mRNA sequence [AI100461]	NA	A_84_P801387	NA	NA	NA	NA	NA	NA	NA	NA	GCCAAAGTCTGGTTTGGTTTAATTACGTTTAGGATGGCTCTACTCTGCTTTCGTTTTCCT	NA	NA	NA	NA	NA	NA	NA	NA		-0.0151837	0.0408482	0.0787413	-0.0939332	-0.111297	0.0826826		0.385679	0.00609408	0.556872		0.901472	0.764132	0.336006		0.453801	0.320733	0.310632			0.2155	NA	0.186474	0.203588			-0.0151837
NA	AI239408	tc|Q2V4A1_ARATH (Q2V4A1) Protein At2g05440. partial (65%) [TC314199]	NA	A_84_P863190	NA	NA	NA	NA	NA	NA	NA	NA	GCCCATTCCCATTTAGAAGATTCATCTCCTAAAGATGGCGCAGTGCTAACTGAATCATTG	NA	NA	NA	NA	NA	NA	NA	NA		0.217338	0.104007	0.185494	-0.203901	-0.193835	0.0603566		0.0823593	0.581385	0.818481		0.545371	0.497808	0.443873		0.274637	0.212027	0.757085			0.573737	NA	0.721621	0.40916			0.217338
AT1G48070	AI992409	ug|701557650 A. thaliana. Ohio State clone set Arabidopsis thaliana cDNA clone 701557650. mRNA sequence [AI992409]	NA	A_84_P788287	NA	NA	NA	NA	NA	NA	NA	NA	GAAGTAATTGTTGCTCACATGTATCTGAGACCTCCAAATTTTCCCCCGGATTTTGCGATT	NA	NA	NA	NA	NA	NA	NA	NA		0.0639157	0.904192	-0.0451027	0.374405	1.08269	-0.0322343		0.438129	0.23372	0.732604		0.562513	0.26835	0.727647		0.449627	0.437656	0.780377			0.762345	NA	0.766435	0.697267			0.0639157
NA	AI992567	tc|Q5PXN9_SESPO (Q5PXN9) Salt tolerance protein. partial (41%) [TC310959]	NA	A_84_P857326	NA	NA	NA	NA	NA	NA	NA	NA	GGAACCTGATGTTGATATCGACAAGATAAGTTCCAGAGTTCTCTTGAAGGAACCGTTGCG	NA	NA	NA	NA	NA	NA	NA	NA		-0.32741	1.05959	-1.40534	1.05905	0.844207	-0.234995		0.411267	0.237227	0.491041		0.737998	0.358004	0.369465		0.24762	0.553558	0.817271			0.337494	NA	0.750361	0.189439			-0.32741
NA	AI992623	tc|NM_116594 ATTPC1 (TWO-PORE CHANNEL 1); calcium channel/ voltage-gated calcium channel {Arabidopsis thaliana} (exp=-1; wgp=0; cg=0). partial (11%) [TC312501]	NA	A_84_P859972	NA	NA	NA	NA	NA	NA	NA	NA	TTACTTCTGTTGAATTTGGTGAGTTTCACTGACGGCAACTCCTAAGAGCTCGATCAAACA	NA	NA	NA	NA	NA	NA	NA	NA		-0.189298	-0.496704	-0.251557	-0.93326	0.0103233	-0.30158		0.359175	0.812243	0.506567		0.791449	0.371499	0.312726		0.0556389	0.987304	0.443568			0.418817	NA	0.242166	0.736279			-0.189298
NA	AI992633	tc|Q9VNM7_DROME (Q9VNM7) CG1153-PA. partial (28%) [TC312994]	NA	A_84_P860750	NA	NA	NA	NA	NA	NA	NA	NA	CGTATATGATAACGCCATCATCGCATATACCTAGACAATCACATCGTGTCATACCGACGG	NA	NA	NA	NA	NA	NA	NA	NA		-0.286181	-0.0422745	-0.0350124	-0.373773	-0.0299077	0.150686		0.517875	0.34239	0.392564		0.484017	0.410533	0.597359		0.38062	0.498433	0.480487			0.396703	NA	0.399319	0.40873			-0.286181
NA	AI992702	tc|RBS3B_ARATH (P10798) Ribulose bisphosphate carboxylase small chain 3B. chloroplast precursor (RuBisCO small subunit 3B) . partial (98%) [TC311097]	NA	A_84_P857564	NA	NA	NA	NA	NA	NA	NA	NA	TGAGACCATTTCCATCGGATTGTCACATGTCTGATTTCATGCTCATGACTTTCTCTCTCC	NA	NA	NA	NA	NA	NA	NA	NA		-0.351955	0.0565188	0.0717486	-0.547286	-0.0447228	0.00746785		0.446324	0.288911	0.56619		0.572176	0.4163	0.578538		0.402134	0.273096	0.921761			0.413786	NA	0.432858	0.399965			-0.351955
NA	AI992744	tc|PER1_ARATH (Q96506) Peroxidase 1/2 precursor (Atperox P1/P2) (ATP11a) . partial (39%) [TC310842]	NA	A_84_P857102	NA	NA	NA	NA	NA	NA	NA	NA	CCCTCCTGTGGTTTCCTTCTTTCAATAAAGGTTTCTCCGATTCCAATGGTCAAACTTTGG	NA	NA	NA	NA	NA	NA	NA	NA		0.0385766	0.255335	-0.0113001	-0.71327	-0.801904	0.761178		0.623034	0.170229	0.249206		0.952986	0.607599	0.981059		0.186888	0.200879	0.4948			0.0785302	NA	0.347214	0.080764			0.0385766
NA	AI992745	tc|NM_001036295 calmodulin binding {Arabidopsis thaliana} (exp=-1; wgp=0; cg=0). partial (56%) [TC314243]	NA	A_84_P863290	NA	NA	NA	NA	NA	NA	NA	NA	GTCTACTATCCCGAGGACTCAGTTGGTGTTGTTTTCAACCATATATACGGGTTTAGGTGG	NA	NA	NA	NA	NA	NA	NA	NA		0.32963	0.0298047	-0.0710084	0.0586147	-0.435509	-0.0987694		0.235332	0.00280045	0.53025		0.488299	0.889284	0.715422		0.897466	0.172534	0.317005			0.17325	NA	0.382022	0.186315			0.32963
NA	AI992766	tc|Z25560 come from this gene. {Arabidopsis thaliana} (exp=0; wgp=1; cg=0). partial (43%) [TC314010]	NA	A_84_P862648	NA	NA	NA	NA	NA	NA	NA	NA	GAAACACACTTTATGGCTGTGTTCTCATTAAGTGTGGGAGGGATCAAATGGACTTGCTGG	NA	NA	NA	NA	NA	NA	NA	NA		-0.324336	0.038151	-0.131795	-1.60073	0.245137	-0.182854		0.626735	0.211125	0.664634		0.878368	0.212281	0.524174		0.421674	0.202069	0.398695			0.462502	NA	0.427219	0.467541			-0.324336
NA	AI992798	tc|Q9FVH3_ARATH (Q9FVH3) ARF GAP-like zinc finger-containing protein ZiGA4. partial (36%) [TC313484]	NA	A_84_P861620	NA	NA	NA	NA	NA	NA	NA	NA	ATCACAAGTTTTAGAGGAATTAAGCAATGATGGAACCCAAACACCCAGAATCACTGTGGC	NA	NA	NA	NA	NA	NA	NA	NA		0.2027	0.55572	-1.19309	1.14454	0.496483	-0.181182		0.151054	0.405828	0.179752		0.647235	0.488251	0.208236		0.0127598	0.575424	0.591589			0.133592	NA	0.801288	0.0212354			0.2027
NA	AI992946	tc|Q9FN86_ARATH (Q9FN86) Myb-related transcription factor-like protein (MYB transcription factor). partial (43%) [TC312344]	NA	A_84_P859712	NA	NA	NA	NA	NA	NA	NA	NA	GAAACCAGTGGTCAAAAATTGCCCGGGAAATTACCGGGGAGAACAGATAATGAGATAAAG	NA	NA	NA	NA	NA	NA	NA	NA		0.952372	0.066796	0.179805	0.698832	0.306593	0.220791		0.0219875	0.00861338	0.185145		0.0359413	0.575678	0.705335		0.0605316	0.199847	0.658186			0.282676	NA	0.716831	0.269346			0.952372
NA	AI992956	tc|Q7XJQ7_ARATH (Q7XJQ7) At2g37950 protein. partial (19%) [TC306246]	NA	A_84_P851337	NA	NA	NA	NA	NA	NA	NA	NA	AATTATTCAGACGGGTGAAGATGTGATGTCATGCTACCCTTACTTCTATTTGGCGACTGG	NA	NA	NA	NA	NA	NA	NA	NA		0.360628	-0.176881	-0.149249	-0.0339688	0.0264804	0.573668		0.530674	0.310656	0.197786		0.203374	0.715411	0.736033		0.887502	0.947083	0.125618			0.843118	NA	0.763835	0.518875			0.360628
NA	AI992973	tc|AF428334 At2g47960/T9J23.10 {Arabidopsis thaliana} (exp=-1; wgp=0; cg=0). partial (31%) [TC309193]	NA	A_84_P854525	NA	NA	NA	NA	NA	NA	NA	NA	CGTAAGGGGTTAAATATCGGATTTTAAAGGGTCCCACCGTTTTACACCTTAAAAAGCCCC	NA	NA	NA	NA	NA	NA	NA	NA		0.0340311	0.101257	1.13018	0.208944	0.0215269	-0.157174		0.463434	0.377496	0.533616		0.383359	0.170769	0.491416		0.351343	0.40682	0.43515			0.30189	NA	0.62166	0.324745			0.0340311
NA	AI993089	tc|Q3E994_ARATH (Q3E994) Protein At5g20490. partial (9%) [TC309886]	NA	A_84_P855538	NA	NA	NA	NA	NA	NA	NA	NA	GTGCCAGATAACAATGAGGTTTTGGCGTATTGGTTATCTAATTCACATATCCCACCACGC	NA	NA	NA	NA	NA	NA	NA	NA		-0.15614	0.329143	0.0413952	-0.0113554	-0.0260861	-0.0158244		0.573094	0.0120292	0.181435		0.475704	0.199451	0.651257		0.962893	0.829321	0.856244			0.0764634	NA	0.126286	0.270575			-0.15614
NA	AI993105	tc|NFYC2_ARATH (Q8LCG7) Nuclear transcription factor Y subunit C-2 (AtNF-YC-2) (Transcriptional activator HAP5B). partial (76%) [TC308287]	NA	A_84_P853275	NA	NA	NA	NA	NA	NA	NA	NA	GCAAAACTATACCTTAAAACAAAGGGGGGTATTCAAAACTTGACCCAGGGGTTAAACCCT	NA	NA	NA	NA	NA	NA	NA	NA		0.0912321	-0.0404999	-1.23729	0.0474383	1.12078	-1.02922		0.45775	0.931464	0.214566		0.913271	0.956139	0.0476461		0.950011	0.204271	0.17479			0.36652	NA	0.836324	0.300834			0.0912321
NA	AI993110	Unknown	NA	A_84_P856698	NA	NA	NA	NA	NA	NA	NA	NA	TCTACAGCCTGAGAGAACGAGTAACGGATTTGTGTTAAACGTCGTTAGAACACTCCATCT	NA	NA	NA	NA	NA	NA	NA	NA		0.42118	-0.127066	-0.0740902	-0.144585	-0.0951019	0.0997561		0.203866	0.0557368	0.00147169		0.0329696	0.473039	0.307971		0.266186	0.595573	0.154485			0.156423	NA	0.152118	0.108021			0.42118
NA	AI993127	tc|VTI12_ARATH (Q9SEL5) Vesicle transport v-SNARE 12 (AtVTI12) (Vesicle transport v-SNARE protein VTI1b) (Vesicle soluble NSF attachment protein receptor VTI1b) (AtVTI1b). partial (40%) [TC308155]	NA	A_84_P853106	NA	NA	NA	NA	NA	NA	NA	NA	AAATCTGATCTGAACCAATTGAAGAAGGAGTTCGGCTTCCTTCCTTAGTCTGTTGGATGG	NA	NA	NA	NA	NA	NA	NA	NA		-0.667931	0.475164	0.825925	-0.286251	0.748095	0.0226082		0.921514	0.855606	0.739703		0.466688	0.404746	0.579854		0.741388	0.528291	0.972166			0.464113	NA	0.328213	0.580248			-0.667931
NA	AI993144	tc|Q94AB0_ARATH (Q94AB0) AT5g35560/MOK9_21. partial (15%) [TC312827]	NA	A_84_P860496	NA	NA	NA	NA	NA	NA	NA	NA	TTCTAGGCCAGTGCAGATGGTACTGAGACAGATGAAGCATCCTTTTCTAGTCAAGATGAT	NA	NA	NA	NA	NA	NA	NA	NA		1.09091	-0.0292752	0.111356	-0.0790135	-0.429119	-0.0367869		0.0672301	0.224145	0.263303		0.311444	0.850154	0.528614		0.664498	0.0571492	0.825321			0.633632	NA	0.616844	0.390713			1.09091
NA	AI993308	tc|NHX1_ARATH (Q68KI4) Sodium/hydrogen exchanger 1 (Na(+)/H(+) exchanger 1) (NHE-1). partial (80%) [TC311967]	NA	A_84_P859072	NA	NA	NA	NA	NA	NA	NA	NA	TCAACAGATTGTGTTGAGGTAGGAAGAATCATCTCCGCTCCCGTCTGTATTGTTATTGTG	NA	NA	NA	NA	NA	NA	NA	NA		0.442629	-0.617493	0.442688	-0.562106	-0.407524	-0.331546		0.210708	0.363851	0.447536		0.538778	0.211819	0.556607		0.0735177	0.543703	0.633441			0.923351	NA	0.695429	0.747834			0.442629
NA	AI993324	tc|O04342_ARATH (O04342) Expressed protein (At2g30530/T6B20.12). partial (29%) [TC310723]	NA	A_84_P856866	NA	NA	NA	NA	NA	NA	NA	NA	GGGTTCAAGAACCTGGGTTAAGGAAATTAAAGCCGAGGGAAATTCCCTTTCCATTTATCC	NA	NA	NA	NA	NA	NA	NA	NA		-0.144772	0.839746	0.124228	0.297097	0.208035	0.283061		0.48971	0.310769	0.441119		0.368558	0.365425	0.368293		0.378481	0.698728	0.220242			0.122893	NA	0.340053	0.0934976			-0.144772
NA	AI993410	tc|Q3E7W0_ARATH (Q3E7W0) Protein At1g02350. partial (73%) [TC309282]	NA	A_84_P854605	NA	NA	NA	NA	NA	NA	NA	NA	GAAGCTCTCAAGTATTACTAAGATGGGTAGGCAGACGGTACAACTGGGCTTTTGAAACTC	NA	NA	NA	NA	NA	NA	NA	NA		0.133923	0.0787471	-0.163072	0.000720738	-0.022696	-0.0883198		0.677378	0.409218	0.353798		0.400776	0.242106	0.424698		0.985443	0.242087	0.64725			0.393484	NA	0.481029	0.432456			0.133923
NA	AI993454	tc|Q7XB29_BRARP (Q7XB29) Cold-regulated protein Cor25. partial (10%) [TC310610]	NA	A_84_P856667	NA	NA	NA	NA	NA	NA	NA	NA	GCCTGGTCATGTTTAGCTCAATTTATATCCATCTTGCAACACGATCAGGGGGTGATTAGA	NA	NA	NA	NA	NA	NA	NA	NA		0.0882879	-0.338173	-0.315178	-0.311912	0.0298465	0.0918588		0.836108	0.993057	0.846579		0.892979	0.630246	0.637532		0.610592	0.958101	0.721738			0.999402	NA	0.989075	0.97109			0.0882879
NA	AI993471	tc|NM_147231 CLE16 (CLAVATA3/ESR-RELATED 16); receptor binding {Arabidopsis thaliana} (exp=-1; wgp=0; cg=0). partial (94%) [TC311229]	NA	A_84_P857812	NA	NA	NA	NA	NA	NA	NA	NA	TGACCAGCCTTTCTCGGTACTGAAGGATAGTGATCAGGAGCAAAAAGAGCTGATGATATA	NA	NA	NA	NA	NA	NA	NA	NA		0.382407	-0.305419	-0.0541084	0.379311	0.176527	0.193888		0.256035	0.736881	0.553205		0.228094	0.29507	0.909505		0.226374	0.432242	0.680408			0.805358	NA	0.464112	0.639545			0.382407
AT5G04750	AI993613	ug|701496780 A. thaliana. Ohio State clone set Arabidopsis thaliana cDNA clone 701496780. mRNA sequence [AI993613]	NA	A_84_P799432	NA	NA	NA	NA	NA	NA	NA	NA	TGGCCTATGTTCTCTCCTGGTGTGAGACATCTTGTACTTGTACAGAGACCTTTAACCTTC	NA	NA	NA	NA	NA	NA	NA	NA		0.497221	0.633359	-1.00994	1.21695	0.595001	-0.104444		0.25368	0.0976665	0.329686		0.277128	0.396418	0.358445		0.0308335	0.50824	0.857306			0.0880138	NA	0.404477	0.0550424			0.497221
AT2G41375	AI993707	ug|701497228 A. thaliana. Ohio State clone set Arabidopsis thaliana cDNA clone 701497228. mRNA sequence [AI993707]	NA	A_84_P789718	NA	NA	NA	NA	NA	NA	NA	NA	ACTAGGTGAGAGCAGGTGGTCCATAATTGATGCATGTCTTGCCTTCTTGATGCTATTAAA	NA	NA	NA	NA	NA	NA	NA	NA		-0.553925	-1.27966	-0.768236	-0.916511	1.1376	-0.565041		0.273172	0.252613	0.335353		0.77499	0.175716	0.281119		0.599599	0.0839278	0.319957			0.543864	NA	0.451184	0.861059			-0.553925
AT1G72180	AI993735	ug|701497330 A. thaliana. Ohio State clone set Arabidopsis thaliana cDNA clone 701497330. mRNA sequence [AI993735]	NA	A_84_P801399	NA	NA	NA	NA	NA	NA	NA	NA	GTGGACAAAACTTGCTTGTCCAAAACATTTTTGAAGGGTCCTCGGATCTTGTTGAATCTG	NA	NA	NA	NA	NA	NA	NA	NA		-0.377279	0.179638	0.0460574	-0.380133	-0.181652	-0.38556		0.218513	0.00624557	0.748085		0.369685	0.656743	0.773094		0.302006	0.685674	0.0761081			0.245936	NA	0.647097	0.148829			-0.377279
NA	AI993838	tc|RK13_SPIOL (P12629) 50S ribosomal protein L13. chloroplast precursor (CL13). partial (42%) [TC309621]	NA	A_84_P855023	NA	NA	NA	NA	NA	NA	NA	NA	CTAAAAAGTTGCCAAATCTGGAAAAAAGCCTAACCAAAACTTGTTAGGGGGGCATTCAGG	NA	NA	NA	NA	NA	NA	NA	NA		-0.327667	-0.559399	-0.166488	-0.00478318	-0.294076	0.211937		0.539407	0.663534	0.981189		0.67836	0.479994	0.841918		0.987814	0.687936	0.283352			0.579321	NA	0.53007	0.790814			-0.327667
EPS1	AI994011	ug|701496227 A. thaliana. Ohio State clone set Arabidopsis thaliana cDNA clone 701496227. mRNA sequence [AI994011]	NA	A_84_P789908	NA	NA	NA	NA	NA	NA	NA	NA	AGCTCTGTAAAAAATTCCATCAAACTTCGACGATAGGTTGATAATGGGCCTAGGGGCTAG	NA	NA	NA	NA	NA	NA	NA	NA		0.173616	1.08439	0.214563	-0.153795	0.0618518	-0.201646		0.210181	0.89331	0.801602		0.724322	0.402201	0.728489		0.599786	0.295874	0.453659			0.615886	NA	0.466613	0.923464			0.173616
NA	AI994056	Unknown	NA	A_84_P855677	NA	NA	NA	NA	NA	NA	NA	NA	ATTTATCTACTGTGGTGCATTAGGTGTGAACATACATCACCTTGTGTCCACACCAACTGT	NA	NA	NA	NA	NA	NA	NA	NA		0.0156503	0.086107	0.0210758	0.0216847	0.0265561	0.0189625		0.109826	0.448818	0.465307		0.496093	0.210779	0.623656		0.302714	0.213389	0.0659125			0.647784	NA	0.941364	0.485211			0.0156503
NA	AI994146	tc|Q3E7L8_ARATH (Q3E7L8) Protein At5g19400. partial (14%) [TC305103]	NA	A_84_P850486	NA	NA	NA	NA	NA	NA	NA	NA	CATGTAATGAGGAATTGAGATGCAAGGAAATCATGGAGGTTTCCCATAACCCTGCAAACT	NA	NA	NA	NA	NA	NA	NA	NA		-0.330288	0.731463	-0.63956	0.354212	0.493607	0.230635		0.128649	0.00114439	0.126719		0.276692	0.159961	0.284501		0.0628376	0.419191	0.47193			0.109333	NA	0.283633	0.0667076			-0.330288
NA	AI994241	tc|O82230_ARATH (O82230) Expressed protein (At2g24020/T29E15.22). partial (64%) [TC308804]	NA	A_84_P853986	NA	NA	NA	NA	NA	NA	NA	NA	TCCAGGTTTACGTTATCAGTATACCCGCAAACCAAATCGGTAACGGATAATTAACCGAGG	NA	NA	NA	NA	NA	NA	NA	NA		0.0403609	-0.0459733	-0.0540879	0.0226803	-0.0260205	0.0814562		0.825641	0.407682	0.909854		0.368748	0.712463	0.779478		0.893161	0.833441	0.676408			0.841015	NA	0.848501	0.645971			0.0403609
NA	AI994379	tc|Q9LMB8_ARATH (Q9LMB8) F14D16.25. partial (14%) [TC309494]	NA	A_84_P854817	NA	NA	NA	NA	NA	NA	NA	NA	GCTTCCAAGCCAGTTTTTCCACAAGGGAAATACAACCATCTCTCCCTTAAGAGTTTCAAC	NA	NA	NA	NA	NA	NA	NA	NA		-0.293706	0.0428354	-0.00161925	0.377596	-0.277193	-0.213657		0.911266	0.503983	0.292849		0.00454025	0.781955	0.992753	0d	0.61999	0.153126	0.319079			0.025642	NA	0.0604908	0.0209917			-0.293706
NA	AI994784	tc|NM_180828 WR3 {Arabidopsis thaliana} (exp=-1; wgp=0; cg=0). partial (37%) [TC310366]	NA	A_84_P856262	NA	NA	NA	NA	NA	NA	NA	NA	GTGACCATTACATGGACGCTAAGCTCGATTGGGGTCTAAAAGAGAGGCTGAATTTAAAGA	NA	NA	NA	NA	NA	NA	NA	NA		-0.0379431	0.00598697	0.752513	0.457724	1.26708	1.3287		0.000640994	0.0102459	0.285975		0.673923	0.989436	0.070542		0.503864	0.0257823	0.0139579			0.355316	NA	0.257277	0.878324			-0.0379431
NA	AI994872	tc|Q9LNR7_ARATH (Q9LNR7) F1L3.7. partial (40%) [TC309769]	NA	A_84_P855285	NA	NA	NA	NA	NA	NA	NA	NA	GCAAACTCAAATCATCGGACCATAATTTGGTAGGACTCACCGGAGAACTTTTTTCACAGG	NA	NA	NA	NA	NA	NA	NA	NA		0.0911273	-0.304283	0.0301098	-0.00302184	-0.0725849	-0.0651384		0.913617	0.601759	0.801352		0.42999	0.475535	0.751511		0.989808	0.888085	0.589665			0.636984	NA	0.566999	0.806593			0.0911273
NA	AI994902	tc|Q65QK8_MANSM (Q65QK8) FabG protein. partial (20%) [TC311175]	NA	A_84_P857700	NA	NA	NA	NA	NA	NA	NA	NA	TCCAAGTTCGATGGTCTGCATATAGCCATCATTAATGCTGCGGTCCTTAAGGTTCATAAG	NA	NA	NA	NA	NA	NA	NA	NA		0.00258795	1.34455	0.0279644	0.0151337	-0.0465697	0.0892822		0.0672125	0.103175	0.0334909		0.953957	0.212826	0.772834		0.82975	0.136291	0.50959			0.989725	NA	0.824863	0.922527			0.00258795
NA	AI994980	tc|Q9FJ33_ARATH (Q9FJ33) Arabidopsis thaliana genomic DNA. chromosome 5. TAC clone:K16L22 (AT5g41810/K16L22_9). partial (44%) [TC308703]	NA	A_84_P853855	NA	NA	NA	NA	NA	NA	NA	NA	ATGGTCCAAACTAAAACAGAACCAAAGGCTTAAACCAATCATTTCTTTGGCCGGGTCTAA	NA	NA	NA	NA	NA	NA	NA	NA		-0.0159062	0.0598322	0.20729	-0.295479	-0.331047	-0.247669		0.228734	0.569083	0.994537		0.971261	0.711509	0.621395		0.627659	0.444	0.507147			0.929947	NA	0.872225	0.870321			-0.0159062
NA	AI995012	tc|RL34_ARATH (Q42351) 60S ribosomal protein L34. complete [TC308476]	NA	A_84_P853531	NA	NA	NA	NA	NA	NA	NA	NA	TCATCCTTCTCCTGTTTTAGCAATTATGGGCTATGTTTCCAGGTGATAAGGACTTGGGTG	NA	NA	NA	NA	NA	NA	NA	NA		-1.02429	0.0265531	-0.928349	-1.19064	0.216844	-1.00068		0.181276	0.722649	0.596992		0.471964	0.639397	0.342506		0.41387	0.5131	0.315058			0.593945	NA	0.435571	0.901996			-1.02429
NA	AI995043	tc|Q6NML5_ARATH (Q6NML5) At4g14520. partial (52%) [TC310491]	NA	A_84_P856462	NA	NA	NA	NA	NA	NA	NA	NA	GGACTTTTATCAGGTCAAGACACTCAGATACGGCATACTCTCACCCTTGAAATTGCACAT	NA	NA	NA	NA	NA	NA	NA	NA		0.435433	0.580836	-1.06237	1.98043	0.516919	-0.0239336		0.277216	0.37257	0.508771		0.52243	0.637426	0.492417		0.00954232	0.667544	0.98368	0d		0.232689	NA	0.226059	0.199294			0.435433
NA	AI995133	tc|AB000875 RD22BP1 {Arabidopsis thaliana} (exp=-1; wgp=0; cg=0). partial (30%) [TC306284]	NA	A_84_P851376	NA	NA	NA	NA	NA	NA	NA	NA	TTTTTTCAAAGTCTATCTAGTCTGAGAACGGTAGCTCAAGCACAGATAGCCGAAAACCCG	NA	NA	NA	NA	NA	NA	NA	NA		0.494156	1.11004	-0.354951	2.1246	0.449102	0.208611		0.292135	0.326743	0.433231		0.523007	0.301439	0.82673		0.0307364	0.706493	0.869302			0.376295	NA	0.365006	0.247914			0.494156
NA	AI996183	tc|NM_111080 ATP binding {Arabidopsis thaliana} (exp=-1; wgp=0; cg=0). partial (4%) [TC313091]	NA	A_84_P709739	NA	NA	NA	NA	NA	NA	NA	NA	ATTCAACCTCTCTTTCTTCTTCTAACAACTACTACGTACACATACAAGTTTACAACTGAG	NA	NA	NA	NA	NA	NA	NA	NA		0.189901	-0.246047	0.377458	0.0483294	-0.335536	0.308123		0.660241	0.718561	0.283208		0.492823	0.132322	0.248784		0.835483	0.0653119	0.330831			0.0384155	NA	0.153168	0.208192			0.189901
AT4G15690	AI996236	ug|701550740 A. thaliana. Columbia Col-0. inflorescence-2 Arabidopsis thaliana cDNA clone 701550740. mRNA sequence [AI996236]	NA	A_84_P787572	NA	NA	NA	NA	NA	NA	NA	NA	CGGGTTCACGCCAAAGTCTAAGAAGAGAGTCTTAATTGTATGAGACATGCAGCATGAGTT	NA	NA	NA	NA	NA	NA	NA	NA		0.708381	0.442151	0.780472	-0.517612	-0.952842	0.674853		0.13232	0.0217123	0.594962		0.604793	0.159017	0.218981		0.73412	0.0467936	0.312204			0.493956	NA	0.388615	0.542828			0.708381
AT4G39795	AI996611	ug|701667637 A. thaliana. Columbia Col-0. root-1 Arabidopsis thaliana cDNA clone 701667637. mRNA sequence [AI996611]	NA	A_84_P789377	NA	NA	NA	NA	NA	NA	NA	NA	TCTGATCACCATCAACTTCGATAGTGATCCTCGTTATGCTTGCTGTTCTCTGCATTTGAG	NA	NA	NA	NA	NA	NA	NA	NA		-2.58451	0.500387	-0.164241	-0.904545	1.34686	-0.357041		0.212174	0.896062	0.0916839		0.111166	0.211454	0.883944		0.473247	0.0232591	0.648309			0.205367	NA	0.17855	0.443123			-2.58451
NA	AI997584	Unknown	NA	A_84_P854158	NA	NA	NA	NA	NA	NA	NA	NA	TGATATTCAGTTCAATTTTAGACCTTCCAATGCCACTTTCTGAAATCTCCTCCTCCGGCT	NA	NA	NA	NA	NA	NA	NA	NA		-0.647032	0.0302747	0.177768	-1.36322	0.0466869	-0.30811		0.377844	0.0113449	0.644604		0.654431	0.896887	0.584288		0.337126	0.888414	0.455152			0.155319	NA	0.213158	0.270289			-0.647032
AT3G06470	AI997838	ug|701670940 A. thaliana. Columbia Col-0. rosette-1 Arabidopsis thaliana cDNA clone 701670940. mRNA sequence [AI997838]	NA	A_84_P793525	NA	NA	NA	NA	NA	NA	NA	NA	AATGGAAGTTGGAAAAGAGAGCCAAAAGAGAAGCATTAAATGCAGCGTTGAAACACCATC	NA	NA	NA	NA	NA	NA	NA	NA		1.62138	-0.809099	-1.26742	0.238638	-0.653289	-0.958888		0.624635	0.85488	0.170457		0.291648	0.449221	0.152005		0.544144	0.522322	0.224629			0.209277	NA	0.309125	0.0527661			1.62138
AT3G60320	AI997844	ug|701670957 A. thaliana. Columbia Col-0. rosette-1 Arabidopsis thaliana cDNA clone 701670957. mRNA sequence [AI997844]	NA	A_84_P800802	NA	NA	NA	NA	NA	NA	NA	NA	AACTTGTTAAAGATTGGAACACACCAGGCAACCCTGTCTGCAGATTATTCAAAGTCATGG	NA	NA	NA	NA	NA	NA	NA	NA		-0.180153	-0.0188955	0.297197	-0.0862254	-0.319874	0.474433		0.991096	0.35784	0.726355		0.753752	0.973652	0.569701		0.814963	0.205617	0.393094			0.310628	NA	0.39202	0.256911			-0.180153
CLE4	AI998558	ug|701546165 A. thaliana. Columbia Col-0. rosette-2 Arabidopsis thaliana cDNA clone 701546165. mRNA sequence [AI998558]	NA	A_84_P789421	NA	NA	NA	NA	NA	NA	NA	NA	GGCATTGATGCACCGAGAACTCGAGTAGAAGCAATATAAGGCAAACCCATAACTTGAAAC	NA	NA	NA	NA	NA	NA	NA	NA		-0.601354	-0.298466	-0.132132	0.174064	0.362257	0.965095		0.0685068	0.0132541	0.89468		0.536896	0.65962	0.825389		0.777908	0.0733915	0.121794			0.430376	NA	0.436613	0.327714			-0.601354
AT3G58980	AI998861	ug|701547159 A. thaliana. Columbia Col-0. rosette-2 Arabidopsis thaliana cDNA clone 701547159. mRNA sequence [AI998861]	NA	A_84_P790062	NA	NA	NA	NA	NA	NA	NA	NA	AATGAGTCGGATCAAACTCTCTTCGACATTCTAGAGAGCAACTCCTTACACGAGAACTGG	NA	NA	NA	NA	NA	NA	NA	NA		-1.31824	-0.45644	-0.701794	-1.34747	-0.305355	-0.560344		0.00621315	0.427	0.469965		0.184384	0.18728	0.311173		0.178197	0.342759	0.397069			0.440708	NA	0.281075	0.488501			-1.31824
NA	AI999070	tc|Q67ZU1_ARATH (Q67ZU1) MRNA. complete cds. clone: RAFL22-74-A06. partial (26%) [TC312784]	NA	A_84_P860427	NA	NA	NA	NA	NA	NA	NA	NA	TGCATCGCCTTAACCGTCAATTAACTTGTGTATACACACGCATGCTACTTTTATGTGCAG	NA	NA	NA	NA	NA	NA	NA	NA		1.39282	0.350376	0.183274	0.136241	-0.0838287	-0.314549		0.319891	0.546276	0.878419		0.210092	0.769671	0.877249		0.878118	0.913821	0.633366			0.991537	NA	0.951104	0.958786			1.39282
NA	AI999739	ug|701557242 A. thaliana. Columbia Col-0. rosette-3 Arabidopsis thaliana cDNA clone 701557242. mRNA sequence [AI999739]	NA	A_84_P788845	NA	NA	NA	NA	NA	NA	NA	NA	AAATGAGAGCCAAGTATCTACAACAAGAGGCGCTCTATCAACACCAGAGTTGCATTCTTG	NA	NA	NA	NA	NA	NA	NA	NA		0.401638	-0.953498	0.000590562	-0.449932	0.318004	0.174927		0.842608	0.0613853	0.273845		0.657078	0.193731	0.999205		0.497669	0.611838	0.757696			0.28959	NA	0.35133	0.179208			0.401638
NA	AJ276737	ug|Arabidopsis thaliana partial mRNA. clone DiDi 10A-2a [AJ276737]	NA	A_84_P794137	NA	NA	NA	NA	NA	NA	NA	NA	TGTAACAGGGATGATGATACTCGTTGGATTCCAAGAGCCTGTCATCCTTCTCTATGCTTA	NA	NA	NA	NA	NA	NA	NA	NA		0.635448	0.274378	0.361833	-0.260228	-0.626359	-0.118029		0.00899208	0.0960262	0.815241		0.212057	0.671215	0.403669		0.26614	0.0279509	0.490567			0.00879764	NA	0.050511	0.105824			0.635448
RECQ4B	AJ404474	ug|Arabidopsis thaliana mRNA for DNA Helicase (recQl4B gene) [AJ404474]	NA	A_84_P16193	NA	NA	NA	NA	NA	NA	NA	NA	GTTAATCCGAATGTAGCAGAAGATGATGATCCCGATTGGAGTGCGAGTCAGTCTCACAAA	NA	NA	NA	NA	NA	NA	NA	NA		-0.0591405	0.0170108	0.223631	-0.0387887	-0.420216	-0.316677		0.0117603	0.00957669	0.202953		0.722487	0.951901	0.117532		0.71564	0.0365519	0.179296			0.0424066	NA	0.455038	0.0593367			-0.0591405
AT-IE	AJ505650	ug|Arabidopsis thaliana partial small nucleolar RNA snoR79 (snoR79 gene). clone Ath-162. 5 end incomplete [AJ505650]	NA	A_84_P730222	NA	NA	NA	NA	NA	NA	NA	NA	GAGTTTTCTCTAAAGGTGTACATCGTTTGCTTGGTCATCTGAATCTGTGATGGCATGGGC	NA	NA	NA	NA	NA	NA	NA	NA		0.388749	0.133034	-0.253117	0.876329	0.479826	-0.040183		0.0271787	0.000152427	0.234578		0.108623	0.67063	0.460618		0.0170515	0.23092	0.88715			0.00894808	NA	0.0412277	0.0124538			0.388749
AT2G20410	AJ505688	ug|Arabidopsis thaliana partial putative U2 small nuclear RNA (U2 snRNA gene). clone Ath-191a. 5 end incomplete [AJ505688]	NA	A_84_P714440	NA	NA	NA	NA	NA	NA	NA	NA	TTAACTCTATTTTTTAAGGGAGGAAGCCCATTAAGGTAGCTTGCTACCTGGGTTTCCGCG	NA	NA	NA	NA	NA	NA	NA	NA		1.32789	0.099754	-0.397678	1.78378	0.582035	0.0138166		0.00637157	0.000528655	0.0201926		0.0244436	0.812568	0.521109		0.00113914	0.1453	0.970857	0d		0.000826244	NA	0.336181	0.000648195	1w		1.32789
AT3G18530	AK117164	ug|Arabidopsis thaliana At3g18530 mRNA for unknown protein. complete cds. clone: RAFL16-70-K04 [AK117164]	NA	A_84_P792801	NA	NA	NA	NA	NA	NA	NA	NA	GGTCTTGTTACGGGTTCATGACACGAGCCCTCATTACGTCCCTTGTTCATTATATAAGTT	NA	NA	NA	NA	NA	NA	NA	NA		-0.557937	0.0222467	0.308416	-0.82194	-0.341891	-0.10339		0.0155368	3.35933e-06	0.147377		0.123507	0.935753	0.345218		0.00488041	0.217363	0.63381	0d		0.0321033	NA	0.0426266	0.802196			-0.557937
AT5G09595	AK117276	ug|Arabidopsis thaliana mRNA for unknown protein. complete cds. clone: RAFL16-83-C18 [AK117276]	NA	A_84_P716628	NA	NA	NA	NA	NA	NA	NA	NA	TGCTTCCACGTAGTCTCCTGCGAAACCCCAGTCTCTTGAAGCCTGTATATTTCCCAGGAA	NA	NA	NA	NA	NA	NA	NA	NA		-0.420764	-0.55315	-0.237084	-0.267942	-0.352643	0.191363		0.015485	0.133014	0.467507		0.121509	0.0683574	0.464117		0.0913985	0.175711	0.607943			0.771925	NA	0.512899	0.557383			-0.420764
NA	AK117410	ug|Arabidopsis thaliana mRNA. clone: RAFL17-01-K04 [AK117410]	NA	A_84_P827689	NA	NA	NA	NA	NA	NA	NA	NA	GGGGTTGGACTTAACTGAGCAGATTATTACTTTGGAAGAACAAGTATAGACAGGCACCGG	NA	NA	NA	NA	NA	NA	NA	NA		-0.0174305	-0.0961897	-0.0818257	-0.113747	-0.503775	-0.266478		0.00315015	0.380994	0.330473		0.830193	0.610757	0.483396		0.363334	0.0792061	0.0893155			0.66085	NA	0.549497	0.316355			-0.0174305
NA	AK117489	ug|Arabidopsis thaliana mRNA for unknown protein. complete cds. clone: RAFL17-11-N14 [AK117489]	NA	A_84_P713709	NA	NA	NA	NA	NA	NA	NA	NA	AGGAGGAGACATTGGATTTAGAAGACCTGCCGTTAAAGCGGAGTTGAACTTAGTGAAGCT	NA	NA	NA	NA	NA	NA	NA	NA		0.241976	0.376947	-0.0232544	0.660281	-0.253583	0.0204708		0.571802	0.00829259	0.202161		0.424388	0.332869	0.956229		0.219712	0.00221048	0.956531	1d		0.351857	NA	0.149241	0.932944			0.241976
EP1	AK117569	ug|Arabidopsis thaliana mRNA. clone: RAFL17-22-C07 [AK117569]	NA	A_84_P784445	NA	NA	NA	NA	NA	NA	NA	NA	AGCAAAAGAGGACAAAAGGGTTCTGAGATTGGTGGAGTAAGTGCTGAATCTTGAGTAAGT	NA	NA	NA	NA	NA	NA	NA	NA		0.868185	0.30066	-0.217399	0.865887	-0.362715	0.825763		0.472412	0.719947	0.318408		0.244017	0.558065	0.815895		0.295556	0.331472	0.417682			0.551691	NA	0.253057	0.5304			0.868185
AT5G60260	AK117807	ug|Arabidopsis thaliana mRNA. clone: RAFL17-50-E02 [AK117807]	NA	A_84_P789231	A_84_P841014	NA	NA	NA	NA	NA	NA	NA	TGTTGTATCTTGTACTTGCCTCTCCAACATGGATTCTCCATTGATGGATGATGCTGTTGT	TTTTGGGCATGGTGGTTTTGAAGGTTCTGTAATCTTTTTCAGTTTACCGGAGAAGTTGGT	NA	NA	NA	NA	NA	NA	NA		1.39185	0.974288	1.41578	0.0626565	1.06502	1.49403		0.000971005	0.0189936	0.179961		0.00674983	0.266985	0.0483839	0d	0.88679	0.236076	0.035591			0.762399	NA	0.590758	0.394388			1.39185
AT1G77700	AK117896	ug|Arabidopsis thaliana mRNA for unknown protein. complete cds. clone: RAFL19-07-L17 [AK117896]	NA	A_84_P787726	NA	NA	NA	NA	NA	NA	NA	NA	GTCGTTATGGGAACCATCTGTAACCATCCAGTAGAATCGAGTTCCTGGTTTCAAGATGTC	NA	NA	NA	NA	NA	NA	NA	NA		-0.212147	-0.661859	1.50231	-0.208653	-0.767471	0.47244		0.799141	0.399746	0.595568		0.843039	0.683781	0.0444374		0.83604	0.555804	0.477383			0.369322	NA	0.450053	0.543085			-0.212147
AT1G10000	AK117964	ug|Arabidopsis thaliana mRNA for unknown protein. complete cds. clone: RAFL19-15-L12 [AK117964]	NA	A_84_P794106	NA	NA	NA	NA	NA	NA	NA	NA	AGCTGTTCATAGTCAGGTAGGAGGTCAACGTACCGTACTTTAATGGTGTAATATGCGACA	NA	NA	NA	NA	NA	NA	NA	NA		-0.0130777	-0.0889926	-0.0236721	-0.329227	0.00383629	-0.0458137		0.468743	0.0214489	0.500826		0.917307	0.629661	0.93165		0.058694	0.981334	0.752762			0.360344	NA	0.227955	0.284096			-0.0130777
AT5G38890	AK117975	ug|Arabidopsis thaliana At5g38885 mRNA for unknown protein. complete cds. clone: RAFL19-18-C08 [AK117975]	NA	A_84_P858886	NA	NA	NA	NA	NA	NA	NA	NA	CTTTCCATGCTGGTGACATTGTTAGAGCTATGGTTGTATCCTTGCGCTTATGTTTCACAC	NA	NA	NA	NA	NA	NA	NA	NA		-0.131525	0.178201	0.0331134	0.0293418	0.101579	0.0409588		0.890422	3.38217e-05	0.863618		0.548647	0.483054	0.89864		0.871096	0.653749	0.853941			0.0782662	NA	0.038426	0.579877			-0.131525
AT3G54366	AK118371	ug|Arabidopsis thaliana mRNA for unknown protein. complete cds. clone: RAFL19-63-P11 [AK118371]	NA	A_84_P785562	NA	NA	NA	NA	NA	NA	NA	NA	GATTATATCCTGCCGGCTTTGTCGTCCCGTAATTCACTCGGGTTTATGTATCTGATATGG	NA	NA	NA	NA	NA	NA	NA	NA		0.568808	-0.313091	0.057884	0.0455484	-0.19179	-0.296048		0.0265374	0.000454788	0.00558465		0.0772946	0.172117	0.635599		0.837044	0.279354	0.0620935			0.0514639	NA	0.441387	0.0832973			0.568808
AT4G02845	AK118394	ug|Arabidopsis thaliana mRNA. clone: RAFL19-65-G24 [AK118394]	NA	A_84_P702777	NA	NA	NA	NA	NA	NA	NA	NA	GCTTTCTCAGCATAGATGTCTGGCTCTTGTCCGTTAACGTTTGTCTTTTCGACAACGTTT	NA	NA	NA	NA	NA	NA	NA	NA		0.4193	-0.833745	-0.325679	0.182349	-0.280227	-0.160818		0.35207	0.000213914	0.0884239		0.0604179	0.105246	0.490256		0.42762	0.329241	0.533983			0.0379375	NA	0.464361	0.0335638			0.4193
AT4G38552	AK118741	ug|Arabidopsis thaliana mRNA for unknown protein. complete cds. clone: RAFL21-09-E16 [AK118741]	NA	A_84_P785245	NA	NA	NA	NA	NA	NA	NA	NA	ACGCGTCATACTACGACTGGTATATATGATTCGATAGATATAATGGAGTCAGAGGCCCCT	NA	NA	NA	NA	NA	NA	NA	NA		-0.0173532	-0.143753	-0.0551942	0.0230889	-0.259457	-0.0475239		0.226011	0.00193224	0.345274		0.777897	0.285062	0.622354		0.868459	0.100944	0.289378			0.252722	NA	0.594294	0.074024			-0.0173532
AT3G26395	AK118863	ug|Arabidopsis thaliana mRNA for unknown protein. complete cds. clone: RAFL21-19-F15 [AK118863]	NA	A_84_P789249	NA	NA	NA	NA	NA	NA	NA	NA	TCTCGACGGCAAGGTTGATGTCGTTAAATTTCTGATGATGACTTATCGGCATGTGTTACA	NA	NA	NA	NA	NA	NA	NA	NA		0.765381	-0.286101	-0.0978316	0.248885	-0.074814	-0.0126975		0.607301	0.00164898	0.0288911		0.0319709	0.357671	0.493116		0.421007	0.724725	0.944163			0.0333213	NA	0.429015	0.0472117			0.765381
AT5G42110	AK119050	ug|Arabidopsis thaliana mRNA for unknown protein. complete cds. clone: RAFL21-39-A20 [AK119050]	NA	A_84_P787204	NA	NA	NA	NA	NA	NA	NA	NA	GGTGATGCAAAAGCTTTGTTTTTTCCATTCAAAGCGTGAGTGCGTCACTTAGGTCTTTAA	NA	NA	NA	NA	NA	NA	NA	NA		-0.445076	-0.0249026	0.114729	-0.194645	0.0253031	0.286546		0.290695	0.618049	0.199477		0.224555	0.875336	0.419886		0.178005	0.866025	0.183255			0.175432	NA	0.450551	0.0262089			-0.445076
AT1G48720	AK175404	ug|Arabidopsis thaliana mRNA for copia-type reverse transcriptase-like protein. complete cds. clone: RAFL21-83-P14 [AK175404]	NA	A_84_P792187	NA	NA	NA	NA	NA	NA	NA	NA	TATACTGGGTGCTTCACGCCAGCTCGAATCAACTTAACCTAGTCGATTTTTCTAGAGGTA	NA	NA	NA	NA	NA	NA	NA	NA		0.558996	0.057533	0.122429	0.306505	1.19008	0.0525806		0.354988	0.421096	0.478387		0.224067	0.6473	0.554688		0.437226	0.417753	0.800762			0.718514	NA	0.647212	0.51694			0.558996
NA	AK175505	ug|Arabidopsis thaliana mRNA for putative ribosomal protein. complete cds. clone: RAFL21-93-C20 [AK175505]	NA	A_84_P790313	NA	NA	NA	NA	NA	NA	NA	NA	CTGGCGGAATTTGTTTGGATCCATAAGTTATGTAAGGCTCTAGTCTTCCAAGACCCATCA	NA	NA	NA	NA	NA	NA	NA	NA		0.108951	-0.0104203	0.183137	0.0362586	-0.045085	-0.0229965		0.53114	3.56053e-05	0.927375		0.584842	0.967917	0.190109		0.852596	0.857574	0.872132			0.118508	NA	0.16714	0.743731			0.108951
EP3	AK176488	ug|Arabidopsis thaliana mRNA for class IV chitinase (CHIV). complete cds. clone: RAFL24-30-I06 [AK176488]	NA	A_84_P787799	NA	NA	NA	NA	NA	NA	NA	NA	AATAATTATCTTTCCAAGTGGAGTGGTCCACTTCATTGGGAAAGCACCCGTCTAAAACGG	NA	NA	NA	NA	NA	NA	NA	NA		0.558179	0.13159	0.294995	0.307635	0.128765	-0.306618		0.0497908	0.0018899	0.252119		0.0142794	0.56602	0.452908		0.0814179	0.511367	0.348428			0.275584	NA	0.327655	0.0957978			0.558179
AT4G09805	AK176630	ug|Arabidopsis thaliana mRNA for Inositol monophosphatase - like protein. partial cds. clone: RAFL25-16-P15 [AK176630]	NA	A_84_P733275	NA	NA	NA	NA	NA	NA	NA	NA	CTATTCAGGAAAAGCGAGATCATTCATATGTATCTCAGATGTAAAATGCCTTGAGGATCT	NA	NA	NA	NA	NA	NA	NA	NA		-0.325357	0.0364958	-0.00440626	-0.0642566	-0.162156	0.0384661		0.17368	7.03235e-06	0.0109888		0.0182938	0.759093	0.960611		0.18942	0.252796	0.761398			0.0543394	NA	0.11934	0.655068			-0.325357
NRPD4	AK176762	ug|Arabidopsis thaliana mRNA. partial cds. clone: RAFL25-30-L19 [AK176762]	NA	A_84_P787570	NA	NA	NA	NA	NA	NA	NA	NA	ATCAACCTCTACAAGATGCATTGGAGGAGCTATCCAAGCTGAAGAAATCGGAATGATGAG	NA	NA	NA	NA	NA	NA	NA	NA		0.0443115	-0.157536	-0.012761	0.0400363	0.0237179	0.178967		0.100684	0.0692648	0.375088		0.465599	0.0981186	0.928148		0.595248	0.805752	0.258165			0.564676	NA	0.264798	0.431012			0.0443115
NA	AK220579	ug|Arabidopsis thaliana mRNA for hypothetical protein. complete cds. clone: RAFL15-46-N06 [AK220579]	NA	A_84_P703985	NA	NA	NA	NA	NA	NA	NA	NA	TGTAGAGTTTGATTTGCAGAAACCGCTTCTAGGATCAACAATGAGATCTCTCTCAGGATA	NA	NA	NA	NA	NA	NA	NA	NA		1.0203	0.0843475	0.499311	0.0882429	-0.467383	0.0285176		0.0027837	0.0139617	0.264972		0.0590053	0.749892	0.184828		0.801474	0.273182	0.921539			0.974273	NA	0.875344	0.967024			1.0203
NA	AK220600	tc|Q9LMD4_ARATH (Q9LMD4) F14D16.8. partial (29%) [TC299983]	NA	A_84_P847697	NA	NA	NA	NA	NA	NA	NA	NA	TGAATGGATCTGTATTGTTGGATCACGTCTCAGTTTGTTTCCTTGGGACCTAAAGACCAA	NA	NA	NA	NA	NA	NA	NA	NA		0.443568	-0.0460578	0.447058	-0.342027	0.407951	-0.188838		0.754154	0.211605	0.834284		0.77532	0.924083	0.627432		0.41308	0.287184	0.713467			0.221214	NA	0.118215	0.195226			0.443568
NA	AK220654	ug|Arabidopsis thaliana mRNA for hypothetical protein. complete cds. clone: RAFL21-67-L04 [AK220654]	NA	A_84_P723672	NA	NA	NA	NA	NA	NA	NA	NA	CTTCTTTGCATCTTTTTGGAGTTATCAAGGAATCAAACCCATTTTATCATTGCAGGTAAC	NA	NA	NA	NA	NA	NA	NA	NA		0.351351	-0.0592285	-0.106197	-0.000416224	-0.201977	-0.0461631		0.187373	0.000624398	0.10241		0.0783361	0.637565	0.0560535		0.998417	0.194428	0.672981			0.0189674	NA	0.187856	0.0338967			0.351351
NA	AK220666	ug|Arabidopsis thaliana mRNA for hypothetical protein. complete cds. clone: RAFL21-77-I11 [AK220666]	NA	A_84_P702625	NA	NA	NA	NA	NA	NA	NA	NA	GGAGGAGAAGAGTATTCAATTGGAGATTCCGCTGGAGAATTATGAGATCCGAGTTTCGAT	NA	NA	NA	NA	NA	NA	NA	NA		-0.40215	-0.10822	-0.0697585	-0.0237698	0.253139	-0.0944068		0.141858	0.0309079	0.486062		0.292404	0.62355	0.739755		0.941366	0.296398	0.399806			0.17007	NA	0.200954	0.358			-0.40215
NA	AK220689	ug|Arabidopsis thaliana mRNA for hypothetical protein. partial cds. clone: RAFL21-87-G10 [AK220689]	NA	A_84_P791159	A_84_P856877	NA	NA	NA	NA	NA	NA	NA	GGTTTGGAGTCGATAAGGTTGGTGAAAAAGCCAAACACTGAAAACAGACTATCCGTGATA	AGGTTGGTGAAAAAGCCAAACACCTGAAAACAGACTATCCGTGATATTGACCTCTCTCTT	NA	NA	NA	NA	NA	NA	NA		-0.158548	-0.125695	0.275219	0.318883	0.0743449	-0.249742		0.975822	0.804318	0.613345		0.644909	0.559697	0.722732		0.578139	0.822511	0.590617			0.931869	NA	0.963319	0.804424			-0.158548
AT5G24570	AK220744	ug|Arabidopsis thaliana mRNA for hypothetical protein. complete cds. clone: RAFL22-13-N21 [AK220744]	NA	A_84_P795781	NA	NA	NA	NA	NA	NA	NA	NA	GGCTGCGATGGCTACTGTTATCATGATGATTTGAAGATTGCTCCGATGATGATTTGCTTT	NA	NA	NA	NA	NA	NA	NA	NA		-0.00547428	0.250784	0.364143	-0.203606	0.265868	0.638203		0.525493	0.341209	0.653984		0.990715	0.647132	0.27384		0.661351	0.57804	0.112502			0.490099	NA	0.366216	0.352237			-0.00547428
NA	AK220752	ug|Arabidopsis thaliana mRNA for hypothetical protein. partial cds. clone: RAFL22-16-M23 [AK220752]	NA	A_84_P795779	NA	NA	NA	NA	NA	NA	NA	NA	AGAGGCGTTTCTCTTCCTACGTAGTCTCTTAACGCTGTGGTAAGCTCCTCCTAGTTATAA	NA	NA	NA	NA	NA	NA	NA	NA		-0.355281	-1.53173	-0.147863	0.0816699	-0.0464679	-0.128514		0.0598564	0.709514	0.265766		0.715329	0.0130008	0.759063		0.921152	0.906205	0.581892			0.919708	NA	0.801598	0.976092			-0.355281
NA	AK220995	ug|Arabidopsis thaliana mRNA for hypothetical protein. complete cds. clone: RAFL22-63-D05 [AK220995]	NA	A_84_P735589	NA	NA	NA	NA	NA	NA	NA	NA	TATTGAGGTTCATCTTCATCAATGTCTTTCCAGAAAACAGTCTCTGCTTCAGCTCTGCTT	NA	NA	NA	NA	NA	NA	NA	NA		-0.593987	-0.779288	0.135517	-0.937583	-0.130356	1.1753		0.203471	0.0196872	0.0499491		0.120746	0.208914	0.8499		0.0546563	0.780654	0.0534137			0.00511083	NA	0.00704651	0.0260124	1d		-0.593987
TUBG1	AK221095	ug|Arabidopsis thaliana mRNA for hypothetical protein. partial cds. clone: RAFL22-84-F12 [AK221095]	NA	A_84_P791205	NA	NA	NA	NA	NA	NA	NA	NA	GGATTGAGAGCACACAAAGTTGCATCTCCTCACTCCTCAGGAGAAGGAATCTAGAATTGT	NA	NA	NA	NA	NA	NA	NA	NA		-0.309977	-0.402203	0.0890699	-0.19403	-0.304835	-0.0187391		0.00443989	0.035447	0.0281798		0.102367	0.0316862	0.477287		0.090759	0.0420756	0.791499			0.000183865	NA	0.158046	0.002742	1w		-0.309977
NA	AK221306	ug|Arabidopsis thaliana mRNA for hypothetical protein. partial cds. clone: RAFL25-02-C21 [AK221306]	NA	A_84_P791141	NA	NA	NA	NA	NA	NA	NA	NA	GAAGAGGGTAGCGGCGGCAAGATACCATGAACCCTAATTGTTAATGGGCTTAAATTTATT	NA	NA	NA	NA	NA	NA	NA	NA		-0.385453	0.145006	0.266436	-0.345605	-0.00128952	0.259642		0.921871	4.928e-05	0.0728674		0.174078	0.477202	0.194634		0.201644	0.993099	0.168245			0.189981	NA	0.255913	0.650722			-0.385453
NA	AK221330	ug|Arabidopsis thaliana mRNA for hypothetical protein. complete cds. clone: RAFL25-16-O09 [AK221330]	NA	A_84_P795770	NA	NA	NA	NA	NA	NA	NA	NA	TGACGTCATTTTCCGGTTGGCGATGGATGGTTACTTACTTAATTCTGGCCGTTGATATAT	NA	NA	NA	NA	NA	NA	NA	NA		-0.363149	-0.0628026	0.0277501	-0.0533139	0.136025	0.691037		0.676795	0.153808	0.964844		0.658518	0.953981	0.929191		0.94352	0.902504	0.28289			0.394369	NA	0.666495	0.36175			-0.363149
AT3G00590	AK221346	ug|Arabidopsis thaliana mRNA for hypothetical protein. partial cds. clone: RAFL25-24-I09 [AK221346]	NA	A_84_P795765	NA	NA	NA	NA	NA	NA	NA	NA	CCGAATCTGCAGCTCTCCTCAACTCTGATTTCAATCTCAGATTTTCAAGTTTTGCAGGTG	NA	NA	NA	NA	NA	NA	NA	NA		0.167105	0.191791	0.258462	0.0291025	0.0792705	0.0926902		0.0778479	0.10087	0.992614		0.341725	0.154921	0.099497		0.835395	0.592374	0.685507			0.209939	NA	0.391524	0.402958			0.167105
AT3G57710	AK221369	ug|Arabidopsis thaliana mRNA for protein kinase - like protein. complete cds. clone: RAFL25-34-O20 [AK221369]	NA	A_84_P718723	NA	NA	NA	NA	NA	NA	NA	NA	TATACCTCCTGAAGTTGCAATGAGTTCTTCCAACAGTAAGCTCCCATTCTTCTGGAGATT	NA	NA	NA	NA	NA	NA	NA	NA		0.45651	0.342149	-0.118218	0.870434	-0.652017	-0.631553		0.326602	0.000135383	0.0656573		0.410995	0.438726	0.815418		0.158017	0.0678375	0.148576			0.386733	NA	0.243145	0.434026			0.45651
AT5G64430	AK221499	ug|Arabidopsis thaliana mRNA for hypothetical protein. complete cds. clone: RAFL07-53-G23 [AK221499]	NA	A_84_P714061	NA	NA	NA	NA	NA	NA	NA	NA	ATACGGTGGAGAGTTTGGAAGCTAAAACAGGGAATCTAATCCCGCGATCAACGGAAAGAA	NA	NA	NA	NA	NA	NA	NA	NA		0.00380141	0.033472	-0.138824	-0.0861974	-0.00793017	0.200633		0.893757	0.0158787	0.772597		0.985974	0.928458	0.480575		0.644577	0.982909	0.534724			0.417602	NA	0.420125	0.125242			0.00380141
AT1G48970	AK221530	ug|Arabidopsis thaliana mRNA for hypothetical protein. complete cds. clone: RAFL07-68-H12 [AK221530]	NA	A_84_P795531	NA	NA	NA	NA	NA	NA	NA	NA	AGGATTGACCAAAACGGTGGGGAGATTTGCTAAATGGCCTAAACCTTGTTTTCAAGTAAT	NA	NA	NA	NA	NA	NA	NA	NA		0.176247	-0.613583	-0.524728	-0.242057	0.0819871	-0.624732		0.129513	0.0081836	0.0567629		0.599539	0.0630248	0.248931		0.481765	0.664201	0.117333			0.0466977	NA	0.962881	0.100255			0.176247
PMAT1	AK221566	ug|Arabidopsis thaliana mRNA for hypothetical protein. complete cds. clone: RAFL07-81-G10 [AK221566]	NA	A_84_P716303	NA	NA	NA	NA	NA	NA	NA	NA	ATTAACGCTGATGCAAAACCCTTGGTTTGGAAATAACGTGACTTGAAACGACACGGCGGA	NA	NA	NA	NA	NA	NA	NA	NA		-0.99824	-0.520617	0.437839	-0.775165	-0.208688	0.10898		0.57855	0.00685704	0.581272		0.335706	0.330003	0.572411		0.428622	0.634176	0.86122			0.562211	NA	0.371079	0.801957			-0.99824
NA	AK221636	ug|Arabidopsis thaliana mRNA for hypothetical protein. complete cds. clone: RAFL07-97-L10 [AK221636]	NA	A_84_P796267	NA	NA	NA	NA	NA	NA	NA	NA	TATAAACTTACTGTAGGGTGGAAAACACTGGATTATACCCGCCGAATCTCAGGTCATCGA	NA	NA	NA	NA	NA	NA	NA	NA		0.904787	-0.464635	-0.226005	0.641368	-0.383726	0.283379		0.834274	0.246783	0.353604		0.133731	0.445802	0.767409		0.262515	0.252905	0.589947			0.804525	NA	0.56005	0.678765			0.904787
AT5G62140	AK221678	ug|Arabidopsis thaliana mRNA for hypothetical protein. complete cds. clone: RAFL11-12-C21 [AK221678]	NA	A_84_P784743	NA	NA	NA	NA	NA	NA	NA	NA	AGGAGAGTATTCGAAATCGGGATATCTGGAGATGCCAAGCTTACCTGTTCCAATAGTCTT	NA	NA	NA	NA	NA	NA	NA	NA		1.10198	-0.181617	-0.0241172	1.29078	1.30043	0.534823		0.00139006	0.00092812	0.122035		0.0674919	0.798705	0.959444		0.0355993	0.0117299	0.258161			0.100343	NA	0.186103	0.387099			1.10198
AT2G43540	AK221732	ug|Arabidopsis thaliana mRNA for . complete cds. clone: RAFL19-73-F13 [AK221732]	NA	A_84_P739326	NA	NA	NA	NA	NA	NA	NA	NA	TCGTCGTAACTCGCTTTGAACCCGATATCCCCATTTTTCTTTTATTTTCTTCTCACCGAG	NA	NA	NA	NA	NA	NA	NA	NA		0.509209	0.272462	0.52202	0.0638427	-0.228724	0.0108584		0.00155063	0.000780633	0.851193		0.015271	0.199299	0.147186		0.754366	0.377363	0.962024			0.0701584	NA	0.139912	0.050382			0.509209
NA	AK221753	ug|Arabidopsis thaliana mRNA for hypothetical protein. complete cds. clone: RAFL21-55-B14 [AK221753]	NA	A_84_P795728	NA	NA	NA	NA	NA	NA	NA	NA	GAAAGAGGTAAATGAGCTTCACGGCCATTCTTGTCTTAGTCAAGTGCTCTCTCTTCACTC	NA	NA	NA	NA	NA	NA	NA	NA		-0.336432	0.580506	0.42835	0.0136945	0.830208	0.407057		0.00938608	6.6378e-05	0.0285536		0.214962	0.0438582	0.266347		0.945508	0.0184548	0.0702461			0.782655	NA	0.62377	0.969783			-0.336432
NA	AK221779	ug|Arabidopsis thaliana mRNA for hypothetical protein. complete cds. clone: RAFL21-73-E04 [AK221779]	NA	A_84_P720778	NA	NA	NA	NA	NA	NA	NA	NA	TACCCTTTTCTATGTACTGTGTGTCTGATGAAACCTAGACCGTACGATCGGTTTCAGATT	NA	NA	NA	NA	NA	NA	NA	NA		-0.204042	-0.112625	0.251608	0.0635117	-0.343281	-0.0455291		0.564301	0.0327205	0.142327		0.236819	0.41735	0.117414		0.827514	0.220374	0.702389			0.359205	NA	0.2328	0.287599			-0.204042
AT2G08435	AK221807	ug|Arabidopsis thaliana mRNA for hypothetical protein. complete cds. clone: RAFL21-87-C12 [AK221807]	NA	A_84_P724535	NA	NA	NA	NA	NA	NA	NA	NA	CTAAAAATCCTCTAGATCTGGCTTTCTACAATCCCAAAATCGTAAAAATCTATAGCGAAG	NA	NA	NA	NA	NA	NA	NA	NA		-0.411105	-0.478196	0.143407	-0.627706	0.353742	-0.905478		0.473522	0.73971	0.222656		0.592524	0.139158	0.850132		0.415124	0.46924	0.112741			0.655463	NA	0.550616	0.967132			-0.411105
NA	AK221827	ug|Arabidopsis thaliana mRNA for hypothetical protein. complete cds. clone: RAFL21-96-A04 [AK221827]	NA	A_84_P799739	NA	NA	NA	NA	NA	NA	NA	NA	TCACCATGGAGCAGTAGAGCTTTCTTGCTAAAAGATGAACACAACACGAGACAAGTCAAG	NA	NA	NA	NA	NA	NA	NA	NA		0.655523	-0.402322	-0.116812	-0.298017	-0.736236	-0.838862		0.000495569	0.00110946	0.100941		0.100532	0.038126	0.795372		0.337778	0.00471717	0.0624165	1d		0.0272796	NA	0.112509	0.0345031			0.655523
NA	AK221828	ug|Arabidopsis thaliana mRNA for hypothetical protein. complete cds. clone: RAFL21-96-E04 [AK221828]	NA	A_84_P795723	NA	NA	NA	NA	NA	NA	NA	NA	TGGCAATATGGCATGTCGTGGTTGTACCTTGACCCGTCGTATTTTTCGTTATCTATACAT	NA	NA	NA	NA	NA	NA	NA	NA		1.06327	-0.768491	0.0666622	0.408939	-0.0938346	-0.734477		0.481343	1.02903e-05	0.0101251		0.0212763	0.313601	0.793123		0.18259	0.842083	0.0438268			0.278247	NA	0.227425	0.538495			1.06327
NA	AK221830	ug|Arabidopsis thaliana mRNA for hypothetical protein. complete cds. clone: RAFL21-97-J21 [AK221830]	NA	A_84_P795717	NA	NA	NA	NA	NA	NA	NA	NA	AGGTCATAGGCTATGATGTTAAGTGAGTGTGCGGTTGTAACCTGAGATCAATTGCAACAA	NA	NA	NA	NA	NA	NA	NA	NA		-0.246647	0.526829	0.0613317	0.0829285	0.163748	0.237453		0.802047	0.0160662	0.720039		0.648449	0.514953	0.799528		0.864783	0.593359	0.404894			0.120526	NA	0.205829	0.143823			-0.246647
AT2G05812	AK221832	ug|Arabidopsis thaliana mRNA for hypothetical protein. complete cds. clone: RAFL21-98-H09 [AK221832]	NA	A_84_P803482	NA	NA	NA	NA	NA	NA	NA	NA	TTAGTTGTTGCCGGGAAAAAGAGAGAGGCGTGAGGACAAGGTCTCTTTTGTCTATTTTTA	NA	NA	NA	NA	NA	NA	NA	NA		0.426066	0.116217	-0.105634	0.25333	-0.244737	-0.185144		0.128199	1.34049e-05	0.15069		0.0159449	0.417437	0.495114		0.271374	0.375531	0.234468			0.0178256	NA	0.0429032	0.630215			0.426066
AT1G09827	AK221907	ug|Arabidopsis thaliana mRNA for hypothetical protein. partial cds. clone: RAFL22-34-I18 [AK221907]	NA	A_84_P799858	NA	NA	NA	NA	NA	NA	NA	NA	TGGTTTTGTTTGAGGTGGGTTTCATGTCGTTATCATCGAGAGGGATGGCAAGTAAATAGA	NA	NA	NA	NA	NA	NA	NA	NA		0.1554	-0.0133337	0.0487393	0.307695	-0.0111001	-0.44289		0.707154	0.882184	0.211556		0.558868	0.955662	0.670804		0.220127	0.966436	0.169956			0.139828	NA	0.402439	0.0844497			0.1554
NA	AK222072	ug|Arabidopsis thaliana mRNA for hypothetical protein. complete cds. clone: RAFL22-81-F19 [AK222072]	NA	A_84_P795711	NA	NA	NA	NA	NA	NA	NA	NA	TCAGATGGGCTTGGGCATGTTGTTTATTTTGGGCTTGGACTTTTATTAGATTTACCCCAT	NA	NA	NA	NA	NA	NA	NA	NA		0.235554	0.144837	0.139003	-0.0302186	0.208548	0.108729		0.246982	8.62493e-07	0.725383		0.542078	0.233275	0.13156		0.934172	0.179134	0.166394			0.0764331	NA	0.176285	0.160215			0.235554
NA	AK222076	ug|Arabidopsis thaliana mRNA for hypothetical protein. complete cds. clone: RAFL22-82-B22 [AK222076]	NA	A_84_P795709	NA	NA	NA	NA	NA	NA	NA	NA	GGTGGAGTGGTTTCTGATTTATCCGCCATGTTCTCTTGGATTTGCTCAAAGTTTCAGTTT	NA	NA	NA	NA	NA	NA	NA	NA		0.0560481	0.104329	0.0167563	-0.0395948	0.00125103	0.195076		0.846139	0.00992758	0.813577		0.842617	0.660506	0.930945		0.877888	0.993067	0.215195			0.196213	NA	0.312779	0.175324			0.0560481
AT1G18010	AK222109	ug|Arabidopsis thaliana mRNA for hypothetical protein. complete cds. clone: RAFL22-91-A11 [AK222109]	NA	A_84_P803345	NA	NA	NA	NA	NA	NA	NA	NA	TCAAAACAGGGCTCGGATCTGTGACTGTTTGTGATCCGTCTGTTACGATTCTTTCTTTAG	NA	NA	NA	NA	NA	NA	NA	NA		-1.27511	-0.78957	-0.556709	-1.17312	-1.00965	-0.387725		0.0262042	0.000398938	0.841307		0.125469	0.417397	0.211467		0.135255	0.189618	0.451344			0.0160845	NA	0.0874291	0.035311			-1.27511
NA	AK222177	ug|Arabidopsis thaliana mRNA for hypothetical protein. complete cds. clone: RAFL24-05-G22 [AK222177]	NA	A_84_P795702	NA	NA	NA	NA	NA	NA	NA	NA	GTGTTTTGGTTGGGAGGAGAGGAAAATTGCAAGAAATTGGTTGCTTGGTATTTAATGGCA	NA	NA	NA	NA	NA	NA	NA	NA		-0.383411	0.0497699	0.0249255	0.152743	0.190157	0.173274		0.148445	0.324387	0.616629		0.240048	0.876842	0.904313		0.554252	0.549419	0.181489			0.940553	NA	0.942846	0.739437			-0.383411
NA	AK222189	ug|Arabidopsis thaliana mRNA for hypothetical protein. complete cds. clone: RAFL24-17-O15 [AK222189]	NA	A_84_P795698	NA	NA	NA	NA	NA	NA	NA	NA	AGACAATGATGTGGTCTAGGGTCTAAGTATGTGTAATGTAGAAAGTGGAGCAAAGCCACT	NA	NA	NA	NA	NA	NA	NA	NA		0.33613	0.173932	-0.0190264	0.252523	0.0588903	-0.139111		0.249475	0.0178476	0.511612		0.260503	0.460701	0.887803		0.116367	0.631185	0.337345			0.0207127	NA	0.411831	0.0244164			0.33613
NA	AK222207	ug|Arabidopsis thaliana mRNA for hypothetical protein. complete cds. clone: RAFL25-11-N12 [AK222207]	NA	A_84_P795693	NA	NA	NA	NA	NA	NA	NA	NA	CCCGAATCTGAAGCCTCATCCATTGCCTACACTAAGAATGTCTTTGTAATGGTCAGAATA	NA	NA	NA	NA	NA	NA	NA	NA		-0.171651	-0.27363	0.488809	-0.779462	-1.03881	0.0982029		0.106133	0.240843	0.597456		0.820641	0.200268	0.243854		0.0287795	0.257323	0.827023			0.71452	NA	0.582692	0.509969			-0.171651
NA	AK222243	ug|Arabidopsis thaliana mRNA for hypothetical protein. complete cds. clone: RAFL25-49-H05 [AK222243]	NA	A_84_P795690	NA	NA	NA	NA	NA	NA	NA	NA	ATTGTGCAATATGTAAGTTGGTGTGTAATGAGCACCAATGCCTGTGAGAGAGTCTTTGCC	NA	NA	NA	NA	NA	NA	NA	NA		0.249299	-0.113111	0.0257275	0.290312	-0.511203	0.0138095		0.685943	0.000206217	0.26031		0.41449	0.436712	0.856021		0.4649	0.146008	0.937286			0.0987472	NA	0.325483	0.136707			0.249299
AT3G02160	AK226400	ug|Arabidopsis thaliana mRNA for hypothetical protein. complete cds. clone: RAFL05-21-N04 [AK226400]	NA	A_84_P720836	NA	NA	NA	NA	NA	NA	NA	NA	GTCTGGACTCTACATTGGTAGACAGAAGAGATTCAGTTTATTGAGTACTAATGAATTAAC	NA	NA	NA	NA	NA	NA	NA	NA		0.806383	0.0570925	0.780207	0.491523	-0.0502355	-0.025782		0.223207	0.457496	0.770836		0.433098	0.168408	0.406994		0.245949	0.211386	0.439942			0.423555	NA	0.583219	0.52014			0.806383
AT3G46650	AK226437	ug|Arabidopsis thaliana mRNA for hypothetical protein. complete cds. clone: RAFL06-11-L24 [AK226437]	NA	A_84_P796533	NA	NA	NA	NA	NA	NA	NA	NA	AAGAGGTTAACGGTTTTCGAAGAAGGAGAGGAAATGAGAAAGAGAGCCGTCACTTTGAAG	NA	NA	NA	NA	NA	NA	NA	NA		0.447787	-0.571988	-0.376672	0.713317	0.114106	0.0183913		0.220793	0.0518576	0.50973		0.219222	0.329381	0.539918		0.130292	0.800172	0.96073			0.857297	NA	0.766284	0.807307			0.447787
AT3G49220	AK226672	ug|Arabidopsis thaliana mRNA for pectinesterase like protein. complete cds. clone: RAFL07-50-M01 [AK226672]	NA	A_84_P786217	NA	NA	NA	NA	NA	NA	NA	NA	GTGATGCTGCCGCTTATCCAACCAAACTCACATGCATGTTGTTGTGATTTTTAATGTTCA	NA	NA	NA	NA	NA	NA	NA	NA		0.709391	-0.7122	0.268839	-0.118793	-0.320256	0.0052501		0.842156	0.518491	0.636894		0.448309	0.221179	0.814062		0.870129	0.381601	0.994276			0.970953	NA	0.830085	0.869072			0.709391
AT4G37682	AK226716	ug|Arabidopsis thaliana mRNA for hypothetical protein. complete cds. clone: RAFL07-65-G20 [AK226716]	NA	A_84_P790792	NA	NA	NA	NA	NA	NA	NA	NA	AAGTGCATCTGGGTTCAATGGTTGATGTGTAAGTTGTTGTTAGGACGTGTCTCAAGGATA	NA	NA	NA	NA	NA	NA	NA	NA		0.0248245	-0.24732	-0.171403	0.0280419	-0.361029	-0.219736		0.0635514	0.000609083	0.331941		0.868159	0.0710469	0.413535		0.843218	0.02772	0.252149			0.685675	NA	0.386954	0.875584			0.0248245
NA	AK226730	ug|Arabidopsis thaliana mRNA for hypothetical protein. complete cds. clone: RAFL07-70-P21 [AK226730]	NA	A_84_P804026	NA	NA	NA	NA	NA	NA	NA	NA	CGGCACGATGTTTGGTTGATAAAGACATCAAGATGTGCATATGTGTGAACATAAGAGCAA	NA	NA	NA	NA	NA	NA	NA	NA		0.253332	0.858588	1.37276	0.443982	0.0688464	-0.103315		0.320139	0.961797	0.823929		0.637308	0.529864	0.477932		0.385917	0.881054	0.621384			0.952703	NA	0.886397	0.873921			0.253332
AT1G69550	AK226752	ug|Arabidopsis thaliana mRNA for putative disease resistance protein. complete cds. clone: RAFL07-75-G09 [AK226752]	NA	A_84_P833327	NA	NA	NA	NA	NA	NA	NA	NA	TACGCCCACTCTTGGAAGAGGACGCTCACGTCGAAGGTTCTATATAATACGTGATTTTAT	NA	NA	NA	NA	NA	NA	NA	NA		0.0734161	0.00905517	0.0728277	-0.0971321	-0.497586	-0.0224997		0.0258038	0.0775759	0.230754		0.532492	0.949685	0.665914		0.6802	0.0484854	0.906522			0.111447	NA	0.262135	0.259219			0.0734161
AT4G32620	AK226776	ug|Arabidopsis thaliana mRNA for ribulose bisphosphate carboxylase like protein. small subunit. complete cds. clone: RAFL07-81-O05 [AK226776]	NA	A_84_P835994	NA	NA	NA	NA	NA	NA	NA	NA	CCTCCCTCTGCTTTAAGTAAGCTATATTTTGATGCAGCAATAACACCGAACTGGGACTCT	NA	NA	NA	NA	NA	NA	NA	NA		-0.100195	-0.0153089	0.156405	0.0624716	0.046834	0.133585		0.302354	0.746707	0.407789		0.308046	0.823524	0.212077		0.465218	0.667691	0.318301			0.263514	NA	0.764778	0.241402			-0.100195
AT5G00650	AK226778	ug|Arabidopsis thaliana mRNA for hypothetical protein. complete cds. clone: RAFL07-82-E12 [AK226778]	NA	A_84_P795552	NA	NA	NA	NA	NA	NA	NA	NA	CGACGGAATAGAGCTTTCGTTGAACCATTCATACATGGAGTGATCGAGCTATTGTTTGGA	NA	NA	NA	NA	NA	NA	NA	NA		0.0862648	-0.0676864	0.284348	0.317079	0.896212	1.0503		0.0426845	0.736586	0.802036		0.710849	0.787722	0.183069		0.481873	0.249846	0.31608			0.38269	NA	0.717042	0.392097			0.0862648
AT3G03265	AK226996	ug|Arabidopsis thaliana mRNA for hypothetical protein. complete cds. clone: RAFL09-44-A13 [AK226996]	NA	A_84_P733068	NA	NA	NA	NA	NA	NA	NA	NA	ATGATTCTCTTTATTTTACGAGAAAGTAAGTAAAGGTGATGAGAACATACCAATCCACCG	NA	NA	NA	NA	NA	NA	NA	NA		1.64886	-0.182083	0.799359	0.198461	-0.492422	-0.0505799		0.142836	0.675069	0.605105		0.388858	0.754948	0.183524		0.437246	0.380763	0.268231			0.393434	NA	0.392901	0.58384			1.64886
AT1G68250	AK227000	ug|Arabidopsis thaliana mRNA for hypothetical protein. complete cds. clone: RAFL09-44-D21 [AK227000]	NA	A_84_P801431	A_84_P820317	NA	NA	NA	NA	NA	NA	NA	TATGGAGAGTTTGTGCCAATTGCAAGAGGTATTTATAGGAGAGGAAACAAGAGCGGGAAA	GGAAACAAGAGCGGGAAAGAGGGTTATCGACTCAAACTTCTGTCGGAACTTGATCATATT	NA	NA	NA	NA	NA	NA	NA		0.138897	-0.0707546	-1.18587	7.99837	3.8937	0.0758816		0.00585663	0.342564	0.174412		0.570677	0.799995	0.318144		0.152234	0.328596	0.942177			0.327168	NA	0.502731	0.328316			0.138897
NA	AK227204	ug|Arabidopsis thaliana mRNA for hypothetical protein. complete cds. clone: RAFL09-95-D13 [AK227204]	NA	A_84_P800445	NA	NA	NA	NA	NA	NA	NA	NA	CGCACCGTAGTTCGTCATTAGTAATATCGGGTTATGGTTTAGCGCGTGTGAGATTGAATA	NA	NA	NA	NA	NA	NA	NA	NA		0.436934	-0.193372	-0.162111	-0.0357908	0.131883	-0.145156		0.817154	0.0017601	0.00118115		0.0104076	0.172409	0.368151		0.811762	0.314135	0.351513			0.281096	NA	0.313816	0.500302			0.436934
NA	AK227233	ug|Arabidopsis thaliana mRNA for hypothetical protein. complete cds. clone: RAFL09-99-E22 [AK227233]	NA	A_84_P789634	NA	NA	NA	NA	NA	NA	NA	NA	TGGCCTCACAAATAGAGCCGGTCCTGAGAAATCAGGTGGCCAAACAAAATTATTTTATTT	NA	NA	NA	NA	NA	NA	NA	NA		-1.42448	-0.0214184	0.293491	-0.832714	0.791229	0.643899		0.256512	0.613547	0.225854		0.064934	0.977539	0.391256		0.276527	0.227539	0.331445			0.141099	NA	0.201924	0.170829			-1.42448
TPS1	AK227366	ug|Arabidopsis thaliana mRNA for hypothetical protein. complete cds. clone: RAFL14-04-D23 [AK227366]	NA	A_84_P799515	NA	NA	NA	NA	NA	NA	NA	NA	AAGAAAGGGAGATGTTTCTACGTTGTATTCCCCATAGTCAAATCTAACGTCAGCTTCGGC	NA	NA	NA	NA	NA	NA	NA	NA		-0.154676	-0.427167	0.251371	-0.234718	-0.653559	-0.0928719		0.168125	0.011655	0.502649		0.430906	0.0494892	0.589304		0.354142	0.0360962	0.810439			0.058299	NA	0.167905	0.0482375			-0.154676
NA	AK227491	ug|Arabidopsis thaliana mRNA for hypothetical protein. partial cds. clone: RAFL14-11-N22 [AK227491]	NA	A_84_P803362	NA	NA	NA	NA	NA	NA	NA	NA	TGCTGCTTCTCTCTTCTCAGAGCTCTCTCTTACCATCTTAATAAAGGAGTTGGCAGGATT	NA	NA	NA	NA	NA	NA	NA	NA		1.00479	-0.0770836	0.0301667	0.693052	-0.127513	-0.240262		0.226586	0.327106	0.115215		0.0573581	0.823331	0.922742		0.143955	0.731082	0.363848			0.224968	NA	0.350266	0.138595			1.00479
NA	AK227527	ug|Arabidopsis thaliana mRNA for hypothetical protein. partial cds. clone: RAFL14-14-B17 [AK227527]	NA	A_84_P789285	NA	NA	NA	NA	NA	NA	NA	NA	TAGGGAAGACACGGAACTTTTTGTCTTTACTTGGAAAAGTATACCCTAGCTGCCATGTCG	NA	NA	NA	NA	NA	NA	NA	NA		-0.0485502	0.609262	0.0540778	0.658137	0.242885	0.0257627		0.18052	0.0022201	0.104647		0.842635	0.0956257	0.911837		0.0264046	0.285727	0.906018			0.180361	NA	0.207964	0.104937			-0.0485502
NA	AK227640	ug|Arabidopsis thaliana mRNA for hypothetical protein. complete cds. clone: RAFL14-23-C09 [AK227640]	NA	A_84_P796509	NA	NA	NA	NA	NA	NA	NA	NA	CGTATGATCCAAATAACCAGAAATGTTGCTCCGGCTATGAAACCTGGCATCACTAAAACC	NA	NA	NA	NA	NA	NA	NA	NA		0.145662	-0.264469	-0.426602	0.188257	-0.0745254	-0.428176		0.472659	0.0276858	0.430818		0.278969	0.117534	0.287588		0.469806	0.81644	0.209744			0.219558	NA	0.163173	0.482488			0.145662
AT5G57345	AK227648	ug|Arabidopsis thaliana mRNA for hypothetical protein. complete cds. clone: RAFL14-23-I18 [AK227648]	NA	A_84_P818059	NA	NA	NA	NA	NA	NA	NA	NA	TCTTACAAGAGACTCCATGTATGGGCTTTTAGCAGCCTCATATCCACATTAAAGCCCATT	NA	NA	NA	NA	NA	NA	NA	NA		-0.66218	0.152091	-0.4221	-0.171598	-0.230918	-0.509771		0.52774	0.126893	0.754892		0.486128	0.784166	0.226082		0.702416	0.714551	0.0420269			0.122092	NA	0.378773	0.104919			-0.66218
AT3G04470	AK227930	ug|Arabidopsis thaliana mRNA for hypothetical protein. complete cds. clone: RAFL14-48-M23 [AK227930]	NA	A_84_P719219	NA	NA	NA	NA	NA	NA	NA	NA	TTTCACTTTCGCTTTATCAAATTTTCGATTTCCTTGTGAGGAACAGAAAACTACCAGTGG	NA	NA	NA	NA	NA	NA	NA	NA		-1.04263	0.240927	-0.00607747	-0.996871	-0.0810478	0.057124		0.357102	0.950051	0.222854		0.115349	0.659158	0.99044		0.113423	0.792971	0.916777			0.382596	NA	0.245227	0.308951			-1.04263
NA	AK228058	ug|Arabidopsis thaliana mRNA for hypothetical protein. partial cds. clone: RAFL14-55-L01 [AK228058]	NA	A_84_P724514	NA	NA	NA	NA	NA	NA	NA	NA	AGCATAATCGACGATGACACTGTAATCGGATAAAAACTGGTCTCCGTTAAGATACTCGGC	NA	NA	NA	NA	NA	NA	NA	NA		0.351638	0.0530257	0.131451	-0.165647	0.0408118	0.123743		0.418037	0.488318	0.647714		0.513351	0.455435	0.253921		0.527634	0.837118	0.49805			0.539917	NA	0.75143	0.568124			0.351638
NA	AK228094	ug|Arabidopsis thaliana mRNA for hypothetical protein. partial cds. clone: RAFL14-57-K16 [AK228094]	NA	A_84_P796611	NA	NA	NA	NA	NA	NA	NA	NA	GCAATGACTAACCAAATCGGCGGTGGACTACATCAATTACTTCCTAAAAGGGTTTCTTGC	NA	NA	NA	NA	NA	NA	NA	NA		0.555264	-0.462353	-0.484096	0.488136	-0.151767	-0.477358		0.476349	8.19886e-07	0.00247174		0.00463899	0.0910691	0.00356021	0d/1w	0.136636	0.591213	0.00360843	1w		0.00177009	NA	0.180426	0.00420586	1w		0.555264
NA	AK228267	ug|Arabidopsis thaliana mRNA for hypothetical protein. complete cds. clone: RAFL14-72-C01 [AK228267]	NA	A_84_P796604	NA	NA	NA	NA	NA	NA	NA	NA	GTTCCATGGGCCGAAACTCAGAGAAGTTTTTTCTTGGGTCAAAAGACTCGTGATGATAAT	NA	NA	NA	NA	NA	NA	NA	NA		0.159852	-0.10858	-0.187293	0.00126026	-0.0100772	0.00537232		0.922536	5.17854e-07	0.773885		0.719038	0.319138	0.39944		0.99775	0.939917	0.973748			0.0772795	NA	0.153453	0.154352			0.159852
bZIP7	AK228367	ug|Arabidopsis thaliana mRNA for hypothetical protein. complete cds. clone: RAFL14-79-K14 [AK228367]	NA	A_84_P712303	NA	NA	NA	NA	NA	NA	NA	NA	CTCTTCCTAACCTTCATTTCATTTACATAGAGAGATAGAGAGACATAGCGAGAGTTTCTT	NA	NA	NA	NA	NA	NA	NA	NA		-0.16426	0.634142	0.296269	0.360615	0.622207	0.657104		0.059994	0.37357	0.63817		0.602383	0.275482	0.162176		0.291641	0.18383	0.259768			0.21079	NA	0.38179	0.184961			-0.16426
AT1G01180	AK228372	ug|Arabidopsis thaliana mRNA for hypothetical protein. complete cds. clone: RAFL14-83-E11 [AK228372]	NA	A_84_P849817	NA	NA	NA	NA	NA	NA	NA	NA	GGTCAAAACCGATGGTCAACATTGGGTTATTGATTCGGTCAAAGTAACCTGATTCCCTTT	NA	NA	NA	NA	NA	NA	NA	NA		0.644636	-0.0454864	-0.101476	0.0928208	0.217666	0.0371407		0.451899	0.933593	0.0898834		0.0139426	0.900065	0.523261		0.56326	0.466619	0.885123			0.534525	NA	0.619561	0.172309			0.644636
NA	AK228417	ug|Arabidopsis thaliana mRNA for hypothetical protein. complete cds. clone: RAFL14-94-B21 [AK228417]	NA	A_84_P700381	A_84_P714888	NA	NA	NA	NA	NA	NA	NA	GCTCGTGCGGTTCTTCTCGCCGGGATGAACTTAGCGTTGATTGATGAAGAATCGAGAAGA	TAATTTACTTTCACCGAATTCAATCCCTAAAGATCACAGCATCTGCAATCTCCATAAGCG	NA	NA	NA	NA	NA	NA	NA		0.322462	-0.343177	0.0941644	-0.0476514	-0.032945	0.169326		0.969711	0.221724	0.193546		0.0397896	0.338664	0.795349		0.703126	0.785264	0.269494			0.910029	NA	0.999417	0.733511			0.322462
AT1G52620	AK228475	ug|Arabidopsis thaliana mRNA for hypothetical protein. partial cds. clone: RAFL15-08-C02 [AK228475]	NA	A_84_P713547	NA	NA	NA	NA	NA	NA	NA	NA	TTTTGTCTGTGTATCATCAATCAATTGATTGCTTGGTCAGGATCTATCGTCGTAGAGCCG	NA	NA	NA	NA	NA	NA	NA	NA		0.268705	-0.0727546	0.257508	-0.139189	0.112562	-0.0525702		0.300039	0.136653	0.341094		0.341724	0.703582	0.401174		0.635154	0.586877	0.729934			0.684045	NA	0.476249	0.734468			0.268705
NA	AK228497	ug|Arabidopsis thaliana mRNA for hypothetical protein. complete cds. clone: RAFL15-13-G08 [AK228497]	NA	A_84_P707036	NA	NA	NA	NA	NA	NA	NA	NA	AGGGAGGTTGTTAGCTAGTGTGCCGTAGTTTACACCAATACTCGCTTCACTTCCTGATAA	NA	NA	NA	NA	NA	NA	NA	NA		0.926538	-0.337223	-0.329682	0.482297	-0.378704	-0.319905		0.710131	1.09151e-05	0.0767799		0.0364553	0.278286	0.359987		0.297776	0.298333	0.496391			0.133961	NA	0.134393	0.713034			0.926538
AT2G27389	AK228504	ug|Arabidopsis thaliana mRNA for hypothetical protein. complete cds. clone: RAFL15-15-H09 [AK228504]	NA	A_84_P796587	NA	NA	NA	NA	NA	NA	NA	NA	GCGGCAGATTTCCAAGCGATGGTGTCCGAATTGAATATTCTTTAGTGTTGTTCATCTTCA	NA	NA	NA	NA	NA	NA	NA	NA		0.0625728	0.422718	0.470174	-1.16819	0.494604	0.0498587		0.272576	0.0110111	0.289443		0.922537	0.420912	0.407405		0.181183	0.468436	0.910938			0.141258	NA	0.481454	0.107585			0.0625728
NA	AK228611	ug|Arabidopsis thaliana mRNA for hypothetical protein. complete cds. clone: RAFL15-43-D17 [AK228611]	NA	A_84_P738344	NA	NA	NA	NA	NA	NA	NA	NA	CTGGTCACCGCCGATGTCTCCTAACCTAACGCTAGGTCTTCTCAATCGTTTCGATCCGAC	NA	NA	NA	NA	NA	NA	NA	NA		-0.718658	0.0667546	0.0806569	-0.0844217	-0.1531	-0.0881261		0.722519	0.710954	0.491396		0.439882	0.825837	0.719842		0.659541	0.542475	0.3995			0.829374	NA	0.638484	0.699333			-0.718658
AT4G18670	AK228621	ug|Arabidopsis thaliana mRNA for hypothetical protein. complete cds. clone: RAFL15-45-E20 [AK228621]	NA	A_84_P801221	NA	NA	NA	NA	NA	NA	NA	NA	AAGTGAGAGAGAGACAGGTCTTTGCACAGCTCAGCCCTATTCATATACTCTTCACTTATT	NA	NA	NA	NA	NA	NA	NA	NA		0.0599102	-0.307479	0.0622073	-0.364248	-0.368993	0.254159		0.369848	0.110454	0.0853475		0.472526	0.271741	0.852023		0.0474056	0.205958	0.165607			0.797397	NA	0.847018	0.395641			0.0599102
NA	AK228652	ug|Arabidopsis thaliana mRNA for hypothetical protein. complete cds. clone: RAFL15-50-L21 [AK228652]	NA	A_84_P740729	NA	NA	NA	NA	NA	NA	NA	NA	TAGCCATTGAGTTTTAGGCAAGTCTTCTTGTTTTACTCCCAAGAGGACTCAATAGCAGAG	NA	NA	NA	NA	NA	NA	NA	NA		0.35689	-0.247099	0.0479655	0.458074	-0.178346	-0.0672977		0.611578	1.50266e-09	0.0100135		0.128475	0.0725315	0.629922		0.0954702	0.130467	0.588068			0.0319645	NA	0.0595508	0.748344			0.35689
GH3.17	AK228663	ug|Arabidopsis thaliana mRNA for hypothetical protein. complete cds. clone: RAFL16-01-O21 [AK228663]	NA	A_84_P803735	NA	NA	NA	NA	NA	NA	NA	NA	GGGCCATTAGACCTGACGGAGTCTTGATCTCTGGTTTTATGAATAGAAGATACATCCCTT	NA	NA	NA	NA	NA	NA	NA	NA		0.0929648	-0.635529	-0.399038	0.448888	0.0019149	-0.0334283		0.158098	0.113358	0.737259		0.818984	0.320904	0.359055		0.354582	0.99315	0.937426			0.588458	NA	0.884734	0.49776			0.0929648
NA	AK228670	ug|Arabidopsis thaliana mRNA for hypothetical protein. complete cds. clone: RAFL16-02-K09 [AK228670]	NA	A_84_P786772	NA	NA	NA	NA	NA	NA	NA	NA	CCTCTTCTGCAAGTGGATCAGTGACACGTTTTGCTCTAGAGAAACCCATATCAGAGAATG	NA	NA	NA	NA	NA	NA	NA	NA		0.765666	-0.214918	-0.0274641	-0.0918754	-0.704263	-0.163566		0.0184738	0.000879048	0.100811		0.0240289	0.510539	0.898261		0.638515	0.168971	0.518752			0.23209	NA	0.790898	0.132752			0.765666
AT5G65560	AK228697	ug|Arabidopsis thaliana mRNA for hypothetical protein. complete cds. clone: RAFL16-05-C21 [AK228697]	NA	A_84_P849947	NA	NA	NA	NA	NA	NA	NA	NA	AACCGGATATGTGTAACCGGTTTTGAGCTTATGTGGTTCCTCTGTTCTTGAGGATGTAAG	NA	NA	NA	NA	NA	NA	NA	NA		0.132932	0.0806058	-0.0466649	-0.120245	-0.144688	0.0664424		0.675245	0.462985	0.819557		0.658065	0.768336	0.871343		0.627721	0.353616	0.742568			0.635575	NA	0.455609	0.940147			0.132932
AT5G13590	AK228699	ug|Arabidopsis thaliana mRNA for hypothetical protein. complete cds. clone: RAFL16-05-E10 [AK228699]	NA	A_84_P789913	NA	NA	NA	NA	NA	NA	NA	NA	GGTTGGCAAATCCATCAACATACGTCATATGATGTGTTCTACGGAATGTGTAAGGTGCTA	NA	NA	NA	NA	NA	NA	NA	NA		0.168633	-0.116718	0.0608625	0.0210709	-0.125263	-0.00886824		0.454356	0.0163829	0.422796		0.305724	0.249001	0.552726		0.828489	0.156601	0.941329			0.889452	NA	0.655272	0.867377			0.168633
AT4G38120	AK228719	ug|Arabidopsis thaliana mRNA for hypothetical protein. complete cds. clone: RAFL16-06-H24 [AK228719]	NA	A_84_P218398	NA	NA	NA	NA	NA	NA	NA	NA	CAAGTGATGTACTCAAGCCAAGGTGGAAAATTAACCTACAACATCTTTTGTCACCATACC	NA	NA	NA	NA	NA	NA	NA	NA		-0.0238935	-0.0562202	0.0659964	0.351157	-0.0511597	0.253993		0.275231	0.304487	0.705716		0.786271	0.370871	0.613098		0.472214	0.421666	0.358059			0.676017	NA	0.459444	0.496201			-0.0238935
AT2G25590	AK228737	ug|Arabidopsis thaliana mRNA for hypothetical protein. complete cds. clone: RAFL16-07-F13 [AK228737]	NA	A_84_P846661	NA	NA	NA	NA	NA	NA	NA	NA	CATCTGGATGCAGAGATGAAGCTAGGCGAAAACATTCATTATCAGGTAATGGATCAGTGG	NA	NA	NA	NA	NA	NA	NA	NA		0.158034	-0.0672239	-0.0305021	0.00499433	-0.204289	-0.0282727		0.70331	4.90828e-05	0.894065		0.660085	0.752877	0.892059		0.988397	0.039983	0.866509			0.170595	NA	0.229832	0.972757			0.158034
AT3G47680	AK228781	ug|Arabidopsis thaliana mRNA for hypothetical protein. clone: RAFL16-10-E06 [AK228781]	NA	A_84_P830503	NA	NA	NA	NA	NA	NA	NA	NA	CCGTCGTTTGCCGTTCGTAGAACTAGGATTTTGTCGTTGGATTTGTTTGCAATTTTGTTT	NA	NA	NA	NA	NA	NA	NA	NA		0.0835854	-0.00781178	-0.337908	0.0628976	-0.389319	-0.549498		0.00708738	0.000606955	0.0472959		0.528971	0.955573	0.230873		0.579671	0.0513069	0.0934207			0.340184	NA	0.198261	0.681583			0.0835854
NA	AK228792	ug|Arabidopsis thaliana mRNA for hypothetical protein. complete cds. clone: RAFL16-11-C23 [AK228792]	NA	A_84_P800071	NA	NA	NA	NA	NA	NA	NA	NA	ACCAAACCGGAAAGAGCCGGTTTATTTGGTTGTCGGTTAACCAAAGTATTTGTAAAGTGT	NA	NA	NA	NA	NA	NA	NA	NA		-0.0888554	-0.0679985	0.0288277	-0.471114	0.115729	0.0436024		0.715241	0.0919143	0.298239		0.842425	0.29648	0.824156		0.273441	0.520406	0.731811			0.232885	NA	0.288653	0.26972			-0.0888554
AT1G33615	AK228884	ug|Arabidopsis thaliana mRNA for hypothetical protein. complete cds. clone: RAFL16-20-E07 [AK228884]	NA	A_84_P791280	NA	NA	NA	NA	NA	NA	NA	NA	TCCCTCCCGCGTATCATGTCTCTTGCACTGTATCAAAAACAGAGCATAAACACATAAACG	NA	NA	NA	NA	NA	NA	NA	NA		-0.20531	-0.0109768	0.513569	-0.0673447	-0.0187862	0.0989569		0.725917	0.0013655	0.302462		0.391291	0.959203	0.130573		0.764604	0.951249	0.735396			0.0653177	NA	0.0564062	0.0850388			-0.20531
AT1G03940	AK228935	ug|Arabidopsis thaliana mRNA for hypothetical protein. complete cds. clone: RAFL16-24-N02 [AK228935]	NA	A_84_P727828	NA	NA	NA	NA	NA	NA	NA	NA	TAGAGTCACCACGAAGGTAGAAACAGGAGATTGATTCTCAGACTGCTCTGTAACCCAACT	NA	NA	NA	NA	NA	NA	NA	NA		0.374052	0.244726	0.180433	0.639568	0.0904484	-0.106269		0.21013	8.44665e-05	0.357155		0.219513	0.152429	0.693664		0.0697801	0.644985	0.772181			0.258521	NA	0.261343	0.215497			0.374052
RLP48	AK229014	ug|Arabidopsis thaliana mRNA for hypothetical protein. complete cds. clone: RAFL16-31-E24 [AK229014]	NA	A_84_P787628	NA	NA	NA	NA	NA	NA	NA	NA	GGTTGCTCCATTTGTCAACAAAAGTGTGGTTGTTTGTATGGGATGGGTTTAAGTTTCTGA	NA	NA	NA	NA	NA	NA	NA	NA		0.123384	-0.0195026	0.421119	0.0602721	-0.170837	0.185705		0.102921	8.24067e-07	0.257072		0.511827	0.74657	0.0904038		0.759076	0.0357531	0.329245			0.00490439	NA	0.187319	0.0123657			0.123384
NA	AK229047	ug|Arabidopsis thaliana mRNA for hypothetical protein. complete cds. clone: RAFL16-34-F05 [AK229047]	NA	A_84_P730098	NA	NA	NA	NA	NA	NA	NA	NA	GTTTGAGCATAGAGGGATACAATCGGAAACAGAGCAAGTACCACCGGAATCAGAAAGGAT	NA	NA	NA	NA	NA	NA	NA	NA		0.211336	0.209423	0.0940713	0.347089	0.172323	-0.0538031		0.271972	0.0409133	0.689745		0.531421	0.348912	0.349156		0.282143	0.0502268	0.807014			0.269358	NA	0.438127	0.634352			0.211336
NA	AK229152	ug|Arabidopsis thaliana mRNA for hypothetical protein. complete cds. clone: RAFL16-43-P18 [AK229152]	NA	A_84_P737301	NA	NA	NA	NA	NA	NA	NA	NA	CAGAAAAATTCATCCAGTTTAAAGAGGTATAATAGTTACTCGTGGAGTAGGTTGACTTGA	NA	NA	NA	NA	NA	NA	NA	NA		-0.0276021	-0.608599	0.00924953	-0.292705	-0.050624	0.109721		0.675535	0.0189605	0.626789		0.917965	0.378916	0.987714		0.224863	0.786049	0.781826			0.315794	NA	0.222045	0.611797			-0.0276021
TRM9	AK229188	ug|Arabidopsis thaliana mRNA for hypothetical protein. complete cds. clone: RAFL16-48-C16 [AK229188]	NA	A_84_P799308	NA	NA	NA	NA	NA	NA	NA	NA	CGCAAGCTTGAAATTGTGTTGCACGATCTCTTCATCTTTGCATTCAATTTCTGGTTTCTT	NA	NA	NA	NA	NA	NA	NA	NA		0.314798	-0.0771548	0.553893	-0.569009	-0.0808783	-0.128311		0.029683	0.76899	0.2901		0.197482	0.851065	0.242314		0.057439	0.792495	0.755915			0.78921	NA	0.60832	0.559283			0.314798
AT2G24240	AK229200	ug|Arabidopsis thaliana mRNA for hypothetical protein. complete cds. clone: RAFL16-49-C17 [AK229200]	NA	A_84_P709709	NA	NA	NA	NA	NA	NA	NA	NA	ATTTTGTAGAAACCATTTTCACCCCAAGTCTCTCCCCACGAGTTCTTGATGATCCAGTAA	NA	NA	NA	NA	NA	NA	NA	NA		0.0835563	0.104301	-0.173628	-0.0852941	0.541249	0.340084		0.0936106	0.676657	0.185744		0.601245	0.687342	0.641353		0.556278	0.0664811	0.231249			0.384929	NA	0.129284	0.864242			0.0835563
MYC2	AK229206	ug|Arabidopsis thaliana mRNA for hypothetical protein. complete cds. clone: RAFL16-49-I12 [AK229206]	NA	A_84_P796568	NA	NA	NA	NA	NA	NA	NA	NA	CCCCCAAAAGAGACCAGACATGGAAATTAGGAACAAATGAATATACATGGAAACTGCGTG	NA	NA	NA	NA	NA	NA	NA	NA		0.280681	0.495196	0.166972	0.14471	0.582815	0.222265		0.00413025	0.0223383	0.333472		0.130017	0.148205	0.393816		0.332002	0.00909927	0.285958	1d		0.799569	NA	0.700347	0.587955			0.280681
AT2G42920	AK229283	ug|Arabidopsis thaliana mRNA for hypothetical protein. complete cds. clone: RAFL16-56-C10 [AK229283]	NA	A_84_P718661	NA	NA	NA	NA	NA	NA	NA	NA	CTCTGTTTCCTTCTTGCAAAATCCGATAAAGTCTCACAGATGTCACAACCTGAGCTGATC	NA	NA	NA	NA	NA	NA	NA	NA		0.359866	-0.084794	0.38963	0.295436	-0.523482	0.214777		0.086523	0.00229341	0.0507871		0.171651	0.346211	0.123435		0.211504	0.091728	0.298237			0.120501	NA	0.941116	0.151253			0.359866
NA	AK229297	ug|Arabidopsis thaliana mRNA for hypothetical protein. complete cds. clone: RAFL16-57-A05 [AK229297]	NA	A_84_P796565	NA	NA	NA	NA	NA	NA	NA	NA	AGGCTGATGTTGTTGTTGGTCGGTGAAATGATTAAAGTGATTGTTATGAAACGCCATCGT	NA	NA	NA	NA	NA	NA	NA	NA		-0.474535	-0.074165	-0.424954	-0.434078	0.31742	-0.636242		0.11181	0.00220539	0.160508		0.0803945	0.836014	0.319184		0.0575967	0.14758	0.0425903			0.00822018	NA	0.5747	0.0175044			-0.474535
AT1G75190	AK229420	ug|Arabidopsis thaliana mRNA for hypothetical protein. complete cds. clone: RAFL16-69-L02 [AK229420]	NA	A_84_P803846	NA	NA	NA	NA	NA	NA	NA	NA	TGCTACTGACGACGTTTCCTTTGCTTTCTGAAACCTTCTCTTCCCCATCAGTTTACTTTA	NA	NA	NA	NA	NA	NA	NA	NA		0.224605	-0.320147	0.168322	-0.67719	-0.249012	0.0403091		0.129158	0.00102047	0.145183		0.639961	0.420609	0.471535		0.235813	0.313286	0.851707			0.482278	NA	0.674993	0.349875			0.224605
CNGC12	AK229427	ug|Arabidopsis thaliana mRNA for putative cyclic nucleotide-regulated ion channel protein. complete cds. clone: RAFL16-72-D10 [AK229427]	NA	A_84_P731515	NA	NA	NA	NA	NA	NA	NA	NA	GATAGAGGGACTTACTCAGGTATAATGTGGATACATAGATTCTAGATGTGATCATGTAAA	NA	NA	NA	NA	NA	NA	NA	NA		0.422331	0.000735058	-0.561159	1.57629	-0.444302	-1.42962		0.985308	0.278784	0.327432		0.743969	0.999512	0.67896		0.1165	0.712679	0.0872253			0.482119	NA	0.904657	0.177231			0.422331
AT3G52500	AK229547	ug|Arabidopsis thaliana mRNA for hypothetical protein. complete cds. clone: RAFL17-49-G22 [AK229547]	NA	A_84_P804079	NA	NA	NA	NA	NA	NA	NA	NA	TGTTTAGTCGACATGATACATCTCTGTCTACGTAGACATGATGATACAGAGCCAGCCAAT	NA	NA	NA	NA	NA	NA	NA	NA		0.132883	0.0487726	0.21978	0.157066	-0.118405	0.0141969		0.424351	0.267682	0.81186		0.163034	0.788144	0.495718		0.543173	0.432272	0.808126			0.807556	NA	0.655708	0.457184			0.132883
NA	AK229644	ug|Arabidopsis thaliana mRNA for hypothetical protein. complete cds. clone: RAFL19-70-N14 [AK229644]	NA	A_84_P803419	NA	NA	NA	NA	NA	NA	NA	NA	GTCTCTCTCACGTTTTTGTGAGTTTGTTGTCATAGAAAAGTGGAACGTGCGTACCAAAAA	NA	NA	NA	NA	NA	NA	NA	NA		0.0720198	0.143402	0.179596	0.347331	0.000321373	0.289361		0.102979	0.00220759	0.421191		0.706302	0.489494	0.0856982		0.25564	0.998598	0.0311264			0.244342	NA	0.294972	0.163641			0.0720198
AT2G11890	AK229646	ug|Arabidopsis thaliana mRNA for hypothetical protein. complete cds. clone: RAFL19-71-C11 [AK229646]	NA	A_84_P850845	NA	NA	NA	NA	NA	NA	NA	NA	ACCAAAGCTAGTGGAAAAAGGGAGCCAAATCTTGTGGGAGAATTTGCATTCGAAGAATAG	NA	NA	NA	NA	NA	NA	NA	NA		0.24902	0.200427	-0.282143	0.554362	-0.391892	-0.0931792		0.956068	0.0314293	0.176892		0.502319	0.61791	0.51033		0.182769	0.124161	0.721498			0.0438212	NA	0.704621	0.0771397			0.24902
AT5G36001	AK229737	ug|Arabidopsis thaliana mRNA for hypothetical protein. complete cds. clone: RAFL21-49-A06 [AK229737]	NA	A_84_P790958	NA	NA	NA	NA	NA	NA	NA	NA	CACAGGTACTGAGGTCACAAAGAGGGCAACGCAAAAGCTGTAAATCTGAAAAATGAGATA	NA	NA	NA	NA	NA	NA	NA	NA		-0.0929691	0.151987	0.110472	-0.209015	-0.375903	0.233751		0.323149	0.000271061	0.15086		0.721636	0.589884	0.469496		0.457132	0.263228	0.171136			0.104248	NA	0.136408	0.0806533			-0.0929691
NA	AK229750	ug|Arabidopsis thaliana mRNA for hypothetical protein. partial cds. clone: RAFL21-58-A21 [AK229750]	NA	A_84_P728305	NA	NA	NA	NA	NA	NA	NA	NA	AATCTCTGCATTTAATGAAGTATGGATCTTGAGATTCGTCCCATTCAACTTCAAATCCAA	NA	NA	NA	NA	NA	NA	NA	NA		0.201564	0.277128	0.83092	0.425989	0.808299	0.291321		0.0533076	0.28678	0.323307		0.579927	0.290741	0.0214596		0.243054	0.124683	0.608613			0.453377	NA	0.6838	0.476998			0.201564
NA	AK229755	ug|Arabidopsis thaliana mRNA for hypothetical protein. complete cds. clone: RAFL21-59-C19 [AK229755]	NA	A_84_P716292	NA	NA	NA	NA	NA	NA	NA	NA	AACATTGGAGATTCTCTGAAGGAGGAGTAATCGGAGTTTTGTTGGGGTTTGAATTCGTCG	NA	NA	NA	NA	NA	NA	NA	NA		-0.644478	-0.443508	-0.956657	-0.180696	-1.17582	-0.358425		0.00305813	0.000297249	0.0471508		0.0382957	0.238355	0.200905		0.377168	0.0233724	0.0542843			0.00537153	NA	0.0857441	0.0169128			-0.644478
NA	AK229766	ug|Arabidopsis thaliana mRNA for hypothetical protein. complete cds. clone: RAFL21-63-N17 [AK229766]	NA	A_84_P796483	NA	NA	NA	NA	NA	NA	NA	NA	GGGCCCAATCCGACCCCTAACAAAGACTTATGTTTAGATATGTTTTCATGCGATCCAAAC	NA	NA	NA	NA	NA	NA	NA	NA		1.05281	0.668853	0.370881	0.572223	-0.181111	-0.255922		0.00154108	1.63735e-05	0.326043		0.00557874	0.0910024	0.456848	0d	0.127538	0.574133	0.494045			0.0892847	NA	0.0600898	0.729558			1.05281
AT5G02650	AK229770	ug|Arabidopsis thaliana mRNA for hypothetical protein. complete cds. clone: RAFL21-66-E19 [AK229770]	NA	A_84_P849312	NA	NA	NA	NA	NA	NA	NA	NA	GCTGCTTCTCTTTTCGGAGAACTACACAGGTGTCTCAAATTGGTGTCAATCTTCAAAAGC	NA	NA	NA	NA	NA	NA	NA	NA		0.164213	-0.224871	-0.250903	0.0639159	-0.312648	-0.293484		0.0881105	0.00259092	0.157342		0.286755	0.244969	0.274906		0.676877	0.145869	0.225985			0.121975	NA	0.343468	0.0817498			0.164213
NA	AK229798	ug|Arabidopsis thaliana mRNA for hypothetical protein. complete cds. clone: RAFL21-80-H13 [AK229798]	NA	A_84_P708446	NA	NA	NA	NA	NA	NA	NA	NA	GGCGCAAACTAGGTCATAGAGGACGACTCTGTAGTTTTGAGTGAAGTAAGGAAGGATCAA	NA	NA	NA	NA	NA	NA	NA	NA		0.762292	0.344994	0.0179871	0.0885625	0.0404228	0.0908392		0.00227179	0.000485509	0.0302795		0.010297	0.10706	0.913104		0.614095	0.849535	0.62443			0.0811051	NA	0.116726	0.663206			0.762292
AT1G25400	AK229804	ug|Arabidopsis thaliana mRNA for hypothetical protein. complete cds. clone: RAFL21-85-I12 [AK229804]	NA	A_84_P793354	NA	NA	NA	NA	NA	NA	NA	NA	ACCAACCATTCCGTGACGGTTATGTGTTTTCATAACCGTAGTCTTTTAACTAGTAACGCT	NA	NA	NA	NA	NA	NA	NA	NA		0.749681	0.19627	-0.354926	0.37375	-0.135626	-0.20539		0.747328	0.000842219	0.629503		0.491738	0.678861	0.229798		0.714836	0.473995	0.325621			0.565066	NA	0.465634	0.568362			0.749681
NA	AK229864	ug|Arabidopsis thaliana mRNA for hypothetical protein. complete cds. clone: RAFL22-10-H06 [AK229864]	NA	A_84_P791476	NA	NA	NA	NA	NA	NA	NA	NA	CCGCTTGTTCTTACCGATGGTTCGATTTCCAGAAAATGTTTGGTAAGTTAAGAAGTCACC	NA	NA	NA	NA	NA	NA	NA	NA		0.0535254	0.000727836	-1.35548	0.425688	-0.0301289	-1.0943		0.0115123	0.000926771	0.00040711		0.604596	0.987874	0.00801607	1w	0.182217	0.799417	0.0685501			0.000101962	NA	0.555715	0.00949446	1w		0.0535254
AT3G15590	AK229871	ug|Arabidopsis thaliana mRNA for hypothetical protein. complete cds. clone: RAFL22-12-P17 [AK229871]	NA	A_84_P799314	NA	NA	NA	NA	NA	NA	NA	NA	ACAAACCCCATAAGAGAAGATCTAATTTGCTTGCTGCTAAACCACACACAAGAGCTCTAA	NA	NA	NA	NA	NA	NA	NA	NA		0.384229	-0.333035	0.369772	0.173284	-0.669243	0.163427		0.591893	0.581507	0.557805		0.60167	0.412911	0.285614		0.791879	0.135189	0.585303			0.551425	NA	0.595097	0.703612			0.384229
RTL1	AK229890	ug|Arabidopsis thaliana mRNA for hypothetical protein. complete cds. clone: RAFL22-20-D23 [AK229890]	NA	A_84_P789383	NA	NA	NA	NA	NA	NA	NA	NA	CATCAACGTAACTAGCGTCTGTGAACGCTTTCAGCAACAAACTCTTGTCTTTGAACTTGT	NA	NA	NA	NA	NA	NA	NA	NA		-0.304277	0.751842	-0.0798093	0.331051	-0.301592	0.232216		0.922125	0.291591	0.27494		0.478294	0.485713	0.428214		0.57599	0.630318	0.404032			0.752417	NA	0.761886	0.64272			-0.304277
NA	AK229901	ug|Arabidopsis thaliana mRNA for hypothetical protein. complete cds. clone: RAFL22-22-K02 [AK229901]	NA	A_84_P796552	NA	NA	NA	NA	NA	NA	NA	NA	GGGTTCACTCAAATTCAATGCAACGAGAGTCGTCTATTCTGTCATTTTCAAACAACCCGT	NA	NA	NA	NA	NA	NA	NA	NA		-0.427604	-0.299678	0.113895	-0.488453	-0.0132455	-0.180276		0.350043	0.568865	0.49392		0.443017	0.275624	0.692294		0.390282	0.965733	0.227745			0.61095	NA	0.752117	0.446909			-0.427604
AT3G03350	AK229911	ug|Arabidopsis thaliana mRNA for hypothetical protein. partial cds. clone: RAFL22-25-M23 [AK229911]	NA	A_84_P843794	NA	NA	NA	NA	NA	NA	NA	NA	GTCTGGTTCGGTTAGAGATCAGAGGGATAAGTTGATTCAGTGGCAAGCTCAACATTCTTG	NA	NA	NA	NA	NA	NA	NA	NA		0.0116671	0.258682	-0.282837	0.19715	0.184925	-0.192923		0.822117	0.000627261	0.393445		0.950096	0.348211	0.366415		0.300768	0.502239	0.233937			0.0332959	NA	0.17273	0.0160818			0.0116671
AT5G08430	AK229955	ug|Arabidopsis thaliana mRNA for hypothetical protein. complete cds. clone: RAFL22-38-A15 [AK229955]	NA	A_84_P789196	NA	NA	NA	NA	NA	NA	NA	NA	TAGAGAAGGCCATACTTCCTGAATGTGGGAAGAAACCTATCCCAGCTTTCATTTGCAAGA	NA	NA	NA	NA	NA	NA	NA	NA		-0.383734	0.83176	1.60746	-0.610584	1.61193	0.647983		0.48206	0.765073	0.450046		0.626311	0.185496	0.286992		0.478853	0.378772	0.360166			0.334152	NA	0.189976	0.411712			-0.383734
ZIP5	AK229968	ug|Arabidopsis thaliana mRNA for hypothetical protein. complete cds. clone: RAFL22-42-M03 [AK229968]	NA	A_84_P788803	NA	NA	NA	NA	NA	NA	NA	NA	GGCTCCGTTAACTGCTTTTGAACCTGGGCTCAATTGATTAGCCATTGATATTATTCGACA	NA	NA	NA	NA	NA	NA	NA	NA		0.88733	-0.619159	1.86208	-0.427163	0.567454	-0.445919		0.297464	0.173593	0.155138		0.600036	0.62033	0.037936		0.73622	0.586317	0.398801			0.524947	NA	0.77126	0.331841			0.88733
AT4G14746	AK229987	ug|Arabidopsis thaliana mRNA for hypothetical protein. complete cds. clone: RAFL22-45-H12 [AK229987]	NA	A_84_P789389	NA	NA	NA	NA	NA	NA	NA	NA	ATAAAGATCACGACTTCAGAACTCTCACGTTGAGCAGTCGCCATTCTAAAGCAAAACAGT	NA	NA	NA	NA	NA	NA	NA	NA		-1.26092	1.28655	-0.0827669	-0.0367053	0.035457	-0.351755		0.95828	0.0940887	0.151388		0.141572	0.222956	0.942223		0.956583	0.919611	0.731143			0.170558	NA	0.0419229	0.401655			-1.26092
AT4G14675	AK229989	ug|Arabidopsis thaliana mRNA for hypothetical protein. partial cds. clone: RAFL22-45-O07 [AK229989]	NA	A_84_P796468	NA	NA	NA	NA	NA	NA	NA	NA	ATGATGATTGTGCGAGAAGAAATCGGTGACGATTCCATTGTGTGCATTGATGTAAACGAG	NA	NA	NA	NA	NA	NA	NA	NA		0.477916	0.998998	1.09018	-0.224259	2.04575	0.271542		0.406038	0.514791	0.623161		0.635445	0.455263	0.392038		0.750229	0.279178	0.764158			0.967575	NA	0.861404	0.959187			0.477916
AT2G40580	AK230006	ug|Arabidopsis thaliana mRNA for putative protein kinase. partial cds. clone: RAFL22-49-H10 [AK230006]	NA	A_84_P790624	NA	NA	NA	NA	NA	NA	NA	NA	AATCAGATTTCAGATTACACCAGCACAATCACACAATGGCATTGGATTGAACAGGACAAA	NA	NA	NA	NA	NA	NA	NA	NA		-0.147349	0.113978	0.0542801	-0.304039	-0.327809	0.0548423		0.0727691	0.370522	0.238751		0.310635	0.689983	0.649182		0.0811451	0.164218	0.493942			0.233674	NA	0.883889	0.10678			-0.147349
AT3G09620	AK230021	ug|Arabidopsis thaliana mRNA for putative RNA helicase. partial cds. clone: RAFL22-54-J08 [AK230021]	NA	A_84_P791505	NA	NA	NA	NA	NA	NA	NA	NA	AAGTGCCTCCAACTCATTGGTTGAGAGTGAAATAGTTTCAGACTCTGAGAAAGTTGGTCA	NA	NA	NA	NA	NA	NA	NA	NA		-0.0354066	0.0934977	-0.0637536	-0.119653	-0.0368009	-0.134206		0.183063	0.436459	0.830865		0.862223	0.088189	0.460605		0.536573	0.296612	0.185769			0.666779	NA	0.494772	0.783777			-0.0354066
AT4G16748	AK230057	ug|Arabidopsis thaliana mRNA for hypothetical protein. complete cds. clone: RAFL22-65-E11 [AK230057]	NA	A_84_P796472	NA	NA	NA	NA	NA	NA	NA	NA	CTGCATTCTGCAGTCATTTGTGCCAAAACGAGAAGATAGTCATCTTGTGACGAGAAAACT	NA	NA	NA	NA	NA	NA	NA	NA		-0.00960765	0.162022	0.0625468	-0.171166	-0.0758597	0.0710365		0.206526	0.471854	0.506799		0.958827	0.32221	0.671028		0.350955	0.0477271	0.519941			0.409198	NA	0.405453	0.331417			-0.00960765
ARF8	AK230074	ug|Arabidopsis thaliana mRNA for hypothetical protein. partial cds. clone: RAFL22-69-N24 [AK230074]	NA	A_84_P709539	NA	NA	NA	NA	NA	NA	NA	NA	ACTCAGTGAAAGCTTCGAATCAAAAAACCATCCATAAAACCCTTAAACACAAGAAACAGA	NA	NA	NA	NA	NA	NA	NA	NA		-0.385232	0.257549	-0.0357775	0.12814	0.273676	0.0846136		0.217149	0.0445738	0.298238		0.34555	0.194406	0.852902		0.492206	0.113525	0.615764			0.737136	NA	0.615101	0.522428			-0.385232
NA	AK230092	ug|Arabidopsis thaliana mRNA for NADH dehydrogenase subunit 4. complete cds. clone: RAFL22-73-K18 [AK230092]	NA	A_84_P700999	NA	NA	NA	NA	NA	NA	NA	NA	CCGGTCGGTTCGACTGTTAATGGAAAAATGAATAGATCCTTAGGAAGAAAAAGGCTCTTT	NA	NA	NA	NA	NA	NA	NA	NA		-0.0516156	-0.00154227	-0.0424891	-0.0723433	-0.425384	0.0587823		0.637599	0.0149079	0.666256		0.795814	0.995609	0.91044		0.794838	0.164882	0.85439			0.126976	NA	0.68342	0.137967			-0.0516156
MTK	AK230093	ug|Arabidopsis thaliana mRNA for hypothetical protein. complete cds. clone: RAFL22-73-M14 [AK230093]	NA	A_84_P785465	A_84_P854861	NA	NA	NA	NA	NA	NA	NA	ATCTGTTATGCTTAGGTGATGAACAAAGAAGCGAACCTGTTTGATGACAAGAGAACCAGA	TCCAAGTTGGCTCAAGGGTTCTCAAGATCCACTGCTGTATTCCTGAAAATAGAATCATGT	NA	NA	NA	NA	NA	NA	NA		0.481537	-0.0375485	-0.355684	0.0391711	0.138044	-0.301878		0.908485	0.0364903	0.264984		0.354753	0.912961	0.154501		0.81534	0.614542	0.0681328			0.0135674	NA	0.442749	0.00352953	1w		0.481537
SCA3	AK230127	ug|Arabidopsis thaliana mRNA for hypothetical protein. complete cds. clone: RAFL22-80-B20 [AK230127]	NA	A_84_P785629	NA	NA	NA	NA	NA	NA	NA	NA	TGTTCTGATGATGACTGAGCCCCAACAGGAGATGCAATATTATGAGATCCAGACACTGAG	NA	NA	NA	NA	NA	NA	NA	NA		0.860483	0.240023	-0.171098	0.191034	0.0678693	0.196238		0.404726	0.0338255	0.345641		0.15102	0.717363	0.606836		0.695733	0.918302	0.591157			0.331751	NA	0.335785	0.129659			0.860483
AT2G10560	AK230174	ug|Arabidopsis thaliana mRNA for hypothetical protein. partial cds. clone: RAFL22-89-L22 [AK230174]	NA	A_84_P792731	NA	NA	NA	NA	NA	NA	NA	NA	ACTCGGATGATCCTTCTCTGATAAGACTGTCAAATTCTGACCTTGTTGGGATTTCTCTCT	NA	NA	NA	NA	NA	NA	NA	NA		-0.783364	-0.394805	-0.0605379	-0.212726	0.274702	0.664315		0.0976764	0.655412	0.775474		0.278762	0.349694	0.923589		0.769981	0.545332	0.198472			0.533865	NA	0.424381	0.38848			-0.783364
NA	AK230207	ug|Arabidopsis thaliana mRNA for maturase. complete cds. clone: RAFL22-97-B14 [AK230207]	NA	A_84_P739859	NA	NA	NA	NA	NA	NA	NA	NA	TTTATTATGTGCGAGGAATTGCCTTCTTGGAGTAATGGGAAGCGGGCTAGTCCCCGAAAA	NA	NA	NA	NA	NA	NA	NA	NA		-0.45291	0.0347282	0.209177	-0.699287	0.0840433	0.421422		0.944323	0.000139245	0.403313		0.537447	0.948604	0.449436		0.367627	0.560456	0.0705118			0.0305295	NA	0.146124	0.0921708			-0.45291
AT3G51760	AK230208	ug|Arabidopsis thaliana mRNA for hypothetical protein. complete cds. clone: RAFL22-97-L04 [AK230208]	NA	A_84_P791126	NA	NA	NA	NA	NA	NA	NA	NA	TTCTGTTTTGCACAAGGAAAATGAAACAGTGTAGAAGCCATACCAGGAGGGAAGAAGAGA	NA	NA	NA	NA	NA	NA	NA	NA		-0.648458	-0.465526	0.102101	-0.49481	0.104754	0.380048		0.386394	0.529451	0.672762		0.519468	0.239483	0.774712		0.0612064	0.79167	0.286262			0.704424	NA	0.509413	0.445927			-0.648458
UBA 2	AK230219	ug|Arabidopsis thaliana mRNA for ubiquitin activating enzyme 2. partial cds. clone: RAFL22-99-M05 [AK230219]	NA	A_84_P822448	NA	NA	NA	NA	NA	NA	NA	NA	AAGACAGGTGGGAAGATCTATCTCTCTGCGCCTCTTGATCACATAACTTCACTCTTCTTT	NA	NA	NA	NA	NA	NA	NA	NA		0.983752	-0.0173513	-0.0991188	-0.0885682	0.261398	0.0222682		0.549754	0.373928	0.271793		0.399596	0.873978	0.738298		0.670625	0.159462	0.934391			0.663255	NA	0.31532	0.91469			0.983752
XTH26	AK230242	ug|Arabidopsis thaliana mRNA for xyloglucan endotransglycosylase - like protein. complete cds. clone: RAFL23-12-F19 [AK230242]	NA	A_84_P713101	NA	NA	NA	NA	NA	NA	NA	NA	TGGCTCCGTTTTCAGTGAGCTTGTTGAAAGCCATGCCAGAGCCTGAACCGGCGACGACAA	NA	NA	NA	NA	NA	NA	NA	NA		0.482056	0.165494	0.807409	-0.0494589	0.329865	1.09245		0.0437815	0.000838183	0.176968		0.160553	0.783599	0.0431692		0.858252	0.424651	0.0269469			0.0214846	NA	0.146809	0.0120779			0.482056
EARLI1	AK230253	ug|Arabidopsis thaliana mRNA for pEARLI 1. complete cds. clone: RAFL23-19-N12 [AK230253]	NA	A_84_P827089	NA	NA	NA	NA	NA	NA	NA	NA	AAGCAAGCACCATATTATTTCCTTACAATGCATGAAGGAGACAGAGACTTGCTACAAGTT	NA	NA	NA	NA	NA	NA	NA	NA		0.0327092	-0.189936	0.0483441	0.889404	0.667287	0.0327951		0.124316	0.341928	0.661426		0.771885	0.411166	0.791808		0.207968	0.54578	0.854952			0.579892	NA	0.6676	0.510538			0.0327092
NA	AK230419	ug|Arabidopsis thaliana mRNA for hypothetical protein. complete cds. clone: RAFL25-31-P18 [AK230419]	NA	A_84_P796530	NA	NA	NA	NA	NA	NA	NA	NA	CTTAAAGCTCAGTCGTTTATTAGGCGCACAGACGCAACGCACAGAATAAATACCTCTTGT	NA	NA	NA	NA	NA	NA	NA	NA		-1.00288	-1.44657	-2.53434	-1.33028	-0.452792	-2.09726		0.000432096	0.0153199	0.228248		0.301133	0.118183	0.0332454		0.206845	0.609943	0.0329994			0.656421	NA	0.430338	0.695688			-1.00288
NA	AK230421	ug|Arabidopsis thaliana mRNA for hypothetical protein. complete cds. clone: RAFL25-33-B21 [AK230421]	NA	A_84_P796526	A_84_P819387	NA	NA	NA	NA	NA	NA	NA	ACAATTTTGGGAGATAAGGGAATGGTTGAGAAAGTAAACACGTGGGCTAGTGAGGGTTAA	ACGCTGATTCCTGTAGCTAACTGGGTTATGACGATCGGACTCATTGTTGGTTTCAATAAG	NA	NA	NA	NA	NA	NA	NA		-0.13422	0.463401	0.41622	-0.393442	0.13746	0.13088		0.0482047	0.000121993	0.202251		0.504739	0.217178	0.123038		0.0502675	0.434884	0.458071			0.0945856	NA	0.207492	0.295184			-0.13422
NA	AK230425	ug|Arabidopsis thaliana mRNA for hypothetical protein. complete cds. clone: RAFL25-35-B04 [AK230425]	NA	A_84_P714286	NA	NA	NA	NA	NA	NA	NA	NA	GATGCATGAGGATTATAGTAAGAAGAAGAAGAAAATAGGTCGTTTGGGGCAGACGCAAAC	NA	NA	NA	NA	NA	NA	NA	NA		-0.536375	-0.612442	-0.349941	0.115286	-0.0581656	0.523611		0.00581478	0.0592332	0.802673		0.200292	0.274303	0.439836		0.423827	0.832621	0.0764353			0.0298124	NA	0.0735854	0.0413631			-0.536375
HS1	AK230465	ug|Arabidopsis thaliana mRNA for hypothetical protein. complete cds. clone: RAFL26-03-H08 [AK230465]	NA	A_84_P786308	NA	NA	NA	NA	NA	NA	NA	NA	AAGTGAAAATACGTTTCTTTTGACGCAAGGATAAGCCATTGTCTTGGCTGCGGAAAGATA	NA	NA	NA	NA	NA	NA	NA	NA		0.279412	-0.0408926	0.375333	0.626364	-0.27471	-0.19165		0.42255	0.00168184	0.101661		0.27793	0.907498	0.431816		0.0737091	0.451407	0.650822			0.608674	NA	0.794503	0.390074			0.279412
NAC001	AT1G01010.1	tair|ANAC001 (Arabidopsis NAC domain containing protein 1); transcription factor [AT1G01010.1]	NAC domain containing protein 1;(source:Araport11)	A_84_P22495	NA	NA	NA	NA	NA	NA	NA	NA	CAGTGGAACTATCTCAAGAACATGATCATTGGTGTCTTGTTGTTCATCTCCGTCATTAGT	NA	NA	NA	NA	NA	NA	NA	NA		0.0360202	0.0669684	-0.44077	-0.181206	0.0665539	-0.466448		0.174746	1.96284e-05	0.158065		0.875707	0.734755	0.123369		0.456668	0.748439	0.105127			0.0515386	NA	0.142136	0.0378663			0.0360202
ARV1	AT1G01020.2	tair|ARV1 [AT1G01020.2]	ARV1 family protein;(source:Araport11)	A_84_P752978	NA	NA	NA	NA	NA	NA	NA	NA	AATCAACAATGACCAGATGCATAGCCGTATGCTTAATCGCGCACTTGATTAGATTCTTGG	NA	NA	NA	NA	NA	NA	NA	NA		-0.00830681	0.0706303	0.0565689	0.0150268	0.105479	0.0795376		0.559319	0.0161745	0.974276		0.947474	0.601624	0.577028		0.921399	0.455849	0.465925			0.275159	NA	0.216598	0.19822			-0.00830681
NGA3	AT1G01030.1	tair|NGA3 (NGATHA3); transcription factor [AT1G01030.1]	AP2/B3-like transcriptional factor family protein;(source:Araport11)	A_84_P98456	NA	NA	NA	NA	NA	NA	NA	NA	GTGCCACGTGGCGAAATTGGTGCATCTTCTTCTTCTTCTTCAGCTCTACGACTAAATTTA	NA	NA	NA	NA	NA	NA	NA	NA		-0.671639	-0.2612	-0.298841	-0.117926	-0.080962	-0.0426936		0.0690576	0.791737	0.850401		0.11832	0.46937	0.31247		0.723531	0.758571	0.915694			0.775693	NA	0.578614	0.784331			-0.671639
DCL1	AT1G01040.1	tair|DCL1 (DICER-LIKE1); ATP-dependent helicase/ ribonuclease III [AT1G01040.1]	dicer-like 1;(source:Araport11)	A_84_P10204	NA	NA	NA	NA	NA	NA	NA	NA	AGCCAATGCCGAGTGTTAAGAAAGCTAAGGATTCAGCTGCGGTTCTTCTACTTGAGCTTT	NA	NA	NA	NA	NA	NA	NA	NA		-0.194014	-0.036862	0.224767	-0.293566	-0.20687	0.0375577		0.0479766	0.0021075	0.144488		0.196196	0.635288	0.129947		0.0404443	0.0829831	0.829775			0.159853	NA	0.131485	0.917923			-0.194014
MIR838	AT1G01046.1	tair|MIR838a; miRNA [AT1G01046.1]	microRNA ath-MIR838 precursor;(source:Araport11)	A_84_P754264	NA	NA	NA	NA	NA	NA	NA	NA	CAAGACCGGCTTTTCTTCTACTTCTTGCACAACCTGAGGTTATTGAGGCTATACAAGTCT	NA	NA	NA	NA	NA	NA	NA	NA		-0.0829354	0.83223	0.325013	-0.69669	-0.722097	-0.666502		0.0231586	0.822663	0.810238		0.889727	0.495344	0.585514		0.291402	0.0279386	0.27565			0.971467	NA	0.866161	0.962242			-0.0829354
PPa1	AT1G01050.1	tair|ATPPA1 (ARABIDOPSIS THALIANA PYROPHOSPHORYLASE 1); inorganic diphosphatase/ pyrophosphatase [AT1G01050.1]	pyrophosphorylase 1;(source:Araport11)	A_84_P20606	NA	NA	NA	NA	NA	NA	NA	NA	AGTGAATGATTTTCTGCCATCTGAGTCTGCGGTTGAAGCTATCCAGTACTCAATGGACCT	NA	NA	NA	NA	NA	NA	NA	NA		-0.198096	0.162191	0.110176	0.0166329	0.0723794	0.0043188		0.780787	0.0123947	0.0226793		0.110653	0.189017	0.00782906	1w	0.778439	0.542888	0.948811			0.0212868	NA	0.0442453	0.035253			-0.198096
LHY	AT1G01060.1	tair|LHY (LATE ELONGATED HYPOCOTYL); DNA binding / transcription factor [AT1G01060.1]	Homeodomain-like superfamily protein;(source:Araport11)	A_84_P16823	NA	NA	NA	NA	NA	NA	NA	NA	AAGAGAGCCAAGTTGGGAACATAAACAATCAAAGTGATGAAAAAGTCTGCAAAAGGCTTC	NA	NA	NA	NA	NA	NA	NA	NA		-0.369542	0.547133	0.0675475	-0.432292	0.632427	0.351361		0.824966	8.46806e-09	0.60576		0.729121	0.0814753	0.703782		0.67196	0.0452075	0.23952			0.0264887	NA	0.113188	0.104152			-0.369542
UMAMIT28	AT1G01070.1	tair|nodulin MtN21 family protein [AT1G01070.1]	nodulin MtN21 /EamA-like transporter family protein;(source:Araport11)	A_84_P231009	NA	NA	NA	NA	NA	NA	NA	NA	TTCGCTTTGGCCCTTATTTTCAGGACTGAAAATGTGAAGATTCTAAAGACCAAAGCAGGA	NA	NA	NA	NA	NA	NA	NA	NA		0.612072	0.471303	-0.0928144	0.0811653	0.211478	-0.499535		0.0149911	2.78678e-07	0.143187		0.12548	0.226539	0.608428		0.789187	0.448932	0.0541228			0.00559645	NA	0.0658649	0.00936863	1w		0.612072
AT1G01080	AT1G01080.1	tair|33 kDa ribonucleoprotein. chloroplast. putative / RNA-binding protein cp33. putative [AT1G01080.1]	RNA-binding (RRM/RBD/RNP motifs) family protein;(source:Araport11)	A_84_P12097	NA	NA	NA	NA	NA	NA	NA	NA	GAACACAATATGAAGGTCGCAGAATCATCGTCAGAGAAGGTATCGAGAAGAGTGAGTCGT	NA	NA	NA	NA	NA	NA	NA	NA		0.276044	0.122321	0.0588999	0.130535	-0.0343687	0.0124857		0.07019	0.110256	0.645553		0.0866468	0.488487	0.679658		0.289536	0.711524	0.924491			0.208529	NA	0.091841	0.282222			0.276044
PDH-E1 ALPHA	AT1G01090.1	tair|PDH-E1 ALPHA (PYRUVATE DEHYDROGENASE E1 ALPHA); pyruvate dehydrogenase (acetyl-transferring) [AT1G01090.1]	pyruvate dehydrogenase E1 alpha;(source:Araport11)	A_84_P22500	A_84_P813683	A_84_P813688	NA	NA	NA	NA	NA	NA	GGTCGCAGTCAGTTGCTAGAGAATGTGTTTGCTGATCCAAAAGGATTTGGAATTGGACCT	ACCAGCCTGTTGATAACCAAAGAGGAAGGATGGGAGTTGGATGAAGATATGATACTAGGT	AGAGGCTGTTTCTACTGGCTTTATCAAGCTCCTTACCAAGTCTGACTCTGTCGTTAGTAC	NA	NA	NA	NA	NA	NA		-0.385277	0.257063	-0.0243971	-0.156956	-0.0591945	0.037449		0.714965	9.27104e-07	0.0277308		0.00477223	0.174537	0.891855	0d	0.385745	0.630934	0.821325			0.0719462	NA	0.0522092	0.893007			-0.385277
AT1G01100	AT1G01100.1	tair|60S acidic ribosomal protein P1 (RPP1A) [AT1G01100.1]	60S acidic ribosomal protein family;(source:Araport11)	A_84_P211278	NA	NA	NA	NA	NA	NA	NA	NA	TTGGTTTATGATGCGTATGTTGTATAACTCAAGTTTCCTAGCAAACCAATCGGCTCGGGC	NA	NA	NA	NA	NA	NA	NA	NA		-0.214407	0.0938567	0.0309903	0.136928	0.190084	0.0524323		0.123543	0.00416553	0.359703		0.330228	0.496764	0.829988		0.260236	0.18622	0.350767			0.0321052	NA	0.0286983	0.0579904			-0.214407
AT1G01100	AT1G01100.3	tair|60S acidic ribosomal protein P1 (RPP1A) [AT1G01100.3]	60S acidic ribosomal protein family;(source:Araport11)	A_84_P808151	NA	NA	NA	NA	NA	NA	NA	NA	ACTCTTAGGATAAAAAAATGTCGACAGTTGGAGAGCTTGCTTGCAGCTACGCTGTTATGA	NA	NA	NA	NA	NA	NA	NA	NA		-0.20296	0.165289	0.156637	0.134005	0.245501	0.236074		0.0593052	0.00181916	0.391172		0.419801	0.29619	0.0947036		0.09264	0.314204	0.013739			0.153383	NA	0.235888	0.584565			-0.20296
AT1G01100	AT1G01100.4	tair|60S acidic ribosomal protein P1 (RPP1A) [AT1G01100.4]	60S acidic ribosomal protein family;(source:Araport11)	A_84_P808123	A_84_P808144	NA	NA	NA	NA	NA	NA	NA	CATGCGTATGTTGTATAACTCAACTTTCCTACCAAACCAATCGGCTCGGGCTTTTGTTAG	GGTTTCGGTTGGTTGACTAAACGCAGTCACTTGGCTTTCTTCTTTGTAGTTGGATATTGG	NA	NA	NA	NA	NA	NA	NA		-0.188865	0.140263	0.0509864	0.206775	0.226829	0.160416		0.031481	0.00418098	0.397364		0.285437	0.415468	0.791118		0.0683574	0.155834	0.123959			0.230152	NA	0.217012	0.147028			-0.188865
IQD18	AT1G01110.1	tair|IQD18 (IQ-domain 18) [AT1G01110.1]	IQ-domain 18;(source:Araport11)	A_84_P18717	NA	NA	NA	NA	NA	NA	NA	NA	GAGCAGCAATCGAATTACTCTTCATGTTGCACTGAGTCTAACGGTGTTGAGATCTCTCCA	NA	NA	NA	NA	NA	NA	NA	NA		-0.751961	-0.538515	-0.238243	-0.335244	-0.266048	0.107942		0.0400904	0.435903	0.800078		0.224718	0.249004	0.447015		0.0381923	0.387597	0.731354			0.361708	NA	0.606678	0.371445			-0.751961
KCS1	AT1G01120.1	tair|KCS1 (3-KETOACYL-COA SYNTHASE 1); acyltransferase [AT1G01120.1]	3-ketoacyl-CoA synthase 1;(source:Araport11)	A_84_P14934	NA	NA	NA	NA	NA	NA	NA	NA	GAGATGACCGGTAATGCTTGGGCTGGTTCGATTGATCAATATCCGGTTAAAGTTGTGCAA	NA	NA	NA	NA	NA	NA	NA	NA		-0.684818	0.256619	-0.253273	-0.119327	0.532653	-0.0988531		0.0836868	0.125677	0.106831		0.113486	0.414197	0.428635		0.711624	0.0895654	0.551559			0.274282	NA	0.21757	0.285698			-0.684818
AT1G01130	AT1G01130.1	tair|similar to unknown protein [Arabidopsis thaliana] (TAIR:AT5G47170.1); contains domain CALCIUM/CALMODULIN-DEPENDENT PROTEIN KINASE-RELATED (PTHR22982); contains domain CBL-INTERACTING PROTEIN KINASE-RELATED (PTHR22982:SF45) [AT1G01130.1]	CBL-interacting Serine/Threonine-kinase;(source:Araport11)	A_84_P247225	NA	NA	NA	NA	NA	NA	NA	NA	ACCAGAATCTGATTACGCGAGATCGAATCAACCGAAAGAGATCGAATCTAGGGTTTCAGA	NA	NA	NA	NA	NA	NA	NA	NA		-0.984895	0.105066	-0.173496	-1.19023	-0.105235	-0.274297		0.0155432	0.00710939	0.0602368		0.143048	0.713353	0.514179		0.109469	0.724509	0.304615			0.917968	NA	0.737612	0.859673			-0.984895
CIPK9	AT1G01140.1	tair|CIPK9 (CBL-INTERACTING PROTEIN KINASE 9); kinase [AT1G01140.1]	CBL-interacting protein kinase 9;(source:Araport11)	A_84_P23981	NA	NA	NA	NA	NA	NA	NA	NA	CTACAAAAACTTCTCATCTGGATTAAAGGATGTAGTCTGGAATACTGATGCAGCCGCTGA	NA	NA	NA	NA	NA	NA	NA	NA		0.1315	0.747289	0.498192	-0.996881	0.832044	-0.460159		0.0513978	0.124728	0.0916309		0.849284	0.0802842	0.247398		0.240738	0.183084	0.182006			0.130814	NA	0.166353	0.312873			0.1315
AT1G01150	AT1G01150.1	tair|DNA binding / zinc ion binding [AT1G01150.1]	Homeodomain-like protein with RING/FYVE/PHD-type zinc finger domain-containing protein;(source:Araport11)	A_84_P20198	NA	NA	NA	NA	NA	NA	NA	NA	AGAAGATGAGTCCAACAGGAACCATCCAAAGATTAGAATTTGTGGGATGGTATTTGTAAA	NA	NA	NA	NA	NA	NA	NA	NA		0.291552	0.104861	-0.414426	0.257548	1.13781	0.673862		0.00150791	0.0228187	0.0874136		0.371311	0.713549	0.388471		0.421003	0.0131885	0.199989			0.197931	NA	0.414973	0.21962			0.291552
GIF2	AT1G01160.1	tair|GIF2 (GRF1-INTERACTING FACTOR 2) [AT1G01160.1]	GRF1-interacting factor 2;(source:Araport11)	A_84_P16415	A_84_P816840	NA	NA	NA	NA	NA	NA	NA	GTCGATTCCCCCTGCTAACAACATCACTACCGAACAGATCCAAAAGTACCTTGATGAGAA	GCAGATGGACAAGGAAAAGATGATGGCAAGTGAAAAGGATCCAAAGAAGCTTTGTTTTGT	NA	NA	NA	NA	NA	NA	NA		0.232042	0.0230801	-0.0901231	0.261925	0.134292	-0.0651275		0.203254	0.000180404	0.175226		0.233643	0.78741	0.387435		0.204384	0.188584	0.528079			0.699855	NA	0.509113	0.605696			0.232042
AT1G01170	AT1G01170.1	tair|ozone-responsive stress-related protein. putative [AT1G01170.1]	ozone-responsive stress-like protein (DUF1138);(source:Araport11)	A_84_P12635	NA	NA	NA	NA	NA	NA	NA	NA	ACTACTCCAGGAACTGTCTCTAACAAAGAATGGTGGGCAGCAACGGATGAGAAATTCCAA	NA	NA	NA	NA	NA	NA	NA	NA		0.772817	-0.263191	-0.563166	0.462152	-0.228342	-0.82152		0.519522	0.0104747	0.0454364		0.147657	0.455445	0.118244		0.353884	0.505548	0.0171346			0.0706831	NA	0.997791	0.12808			0.772817
NA	AT1G01180.1	tair|similar to nucleic acid binding [Arabidopsis thaliana] (TAIR:AT5G19270.1); similar to hypothetical protein [Vitis vinifera] (GB:CAN77331.1); contains domain SSF53335 (SSF53335) [AT1G01180.1]	S-adenosyl-L-methionine-dependent methyltransferases superfamily protein;(source:Araport11)	A_84_P23038	A_84_P802490	A_84_P854997	NA	NA	NA	NA	NA	NA	ATCGCCGCCAATCGTATGTAGCAACCGGGTTTCCTTTTTGGCTGAAACATCTTTTTGAGA	GACGTTCTGCTTATGTACCAGTTTATGCAAAACGTGGTTATCTCGGATTTTTCCGGTTCG	ATTCGCCAGACTGTTATTGACCGGATCTTTAACGGAACTTCTCCGTAAATCGATTTCCAA	NA	NA	NA	NA	NA	NA		0.597419	-0.10826	0.0467846	0.149531	-0.0245247	0.0670969		0.349906	0.004505	0.18664		0.0162944	0.716621	0.782706		0.532992	0.901577	0.776549			0.610649	NA	0.488734	0.317945			0.597419
CYP78A8	AT1G01190.1	tair|CYP78A8 (cytochrome P450. family 78. subfamily A. polypeptide 8); oxygen binding [AT1G01190.1]	cytochrome P450, family 78, subfamily A, polypeptide 8;(source:Araport11)	A_84_P19255	NA	NA	NA	NA	NA	NA	NA	NA	TCTCGTGTGAGATGGCTTGTCCACTCATCGTTAACGTAAGCTCAAGGCGTAAGATAATGT	NA	NA	NA	NA	NA	NA	NA	NA		0.478871	0.0852954	0.646506	-1.34872	-0.343171	0.67999		0.157646	0.403148	0.1942		0.380536	0.92427	0.529251		0.064407	0.633569	0.194206			0.250908	NA	0.659424	0.0924531			0.478871
RABA3	AT1G01200.1	tair|AtRABA3 (Arabidopsis Rab GTPase homolog A3); GTP binding [AT1G01200.1]	RAB GTPase homolog A3;(source:Araport11)	A_84_P14527	NA	NA	NA	NA	NA	NA	NA	NA	ACCGTGAAACTTGACGGTTCGAGAATTGATGTCATCTCTGGTTCGGATCTTGAGACTAGT	NA	NA	NA	NA	NA	NA	NA	NA		-0.714933	-0.0879747	-0.0598758	-0.108149	0.283514	0.0361819		0.0129032	0.783274	0.124774		0.0857462	0.695446	0.783983		0.704269	0.145577	0.808104			0.382269	NA	0.295247	0.50037			-0.714933
AT1G01210	AT1G01210.1	tair|DNA-directed RNA polymerase III family protein [AT1G01210.1]	DNA-directed RNA polymerase, subunit M, archaeal;(source:Araport11)	A_84_P56150	A_84_P788867	NA	NA	NA	NA	NA	NA	NA	TGTTCCACATGTCCATACGTCGCCTACATCCAAAGACAGGTGGAGATAAAGAAGAAGCAA	TTTATAGATGCTTGAAGTGCGAGTTCACTTGGCGTGAGGAATGAACTGACTGATGATCAT	NA	NA	NA	NA	NA	NA	NA		0.144239	-0.0839876	-0.220476	0.469721	0.070368	-0.352783		0.490349	0.769173	0.0398763		0.40009	0.44867	0.392949		0.0914466	0.56809	0.0814367			0.111512	NA	0.168108	0.094037			0.144239
FKGP	AT1G01220.1	tair|GHMP kinase-related [AT1G01220.1]	L-fucokinase/GDP-L-fucose pyrophosphorylase;(source:Araport11)	A_84_P136755	NA	NA	NA	NA	NA	NA	NA	NA	GTTAAGACAGAGATTGGAAGAACATGCAGAGTTTGATGTCAAAGTTTACAACTGGAGCAT	NA	NA	NA	NA	NA	NA	NA	NA		-0.301203	-0.0785307	-0.157771	-0.204092	-0.181051	0.0286783		0.0450013	0.0673309	0.320305		0.0543167	0.663566	0.231154		0.119128	0.282017	0.79595			0.930523	NA	0.740512	0.818915			-0.301203
AT1G01225	AT1G01225.1	tair|NC domain-containing protein-related [AT1G01225.1]	NC domain-containing protein-like protein;(source:Araport11)	A_84_P11693	NA	NA	NA	NA	NA	NA	NA	NA	GTGTTAGAAGCGACGTCATTAAGGTCTCAGTTGAGGATTTGGCTCTCAACCTTGACGTAA	NA	NA	NA	NA	NA	NA	NA	NA		-0.535494	-0.105997	0.0967507	-0.146329	0.419227	0.0989114		0.166715	0.38849	0.343023		0.059477	0.603985	0.828393		0.0405461	0.0681986	0.782306			0.267354	NA	0.0995197	0.239762			-0.535494
AT1G01230	AT1G01230.1	tair|ORMDL family protein [AT1G01230.1]	ORMDL family protein;(source:Araport11)	A_84_P80069	NA	NA	NA	NA	NA	NA	NA	NA	TACGCATCTTTGGTATCAATGGTGATAAATAAGTTTCCTTTACGGCAAGAGAACACCTGA	NA	NA	NA	NA	NA	NA	NA	NA		0.162433	-0.106674	-0.0970818	0.0554784	0.026084	0.0167206		0.744992	0.045055	0.3422		0.169121	0.424977	0.432331		0.651889	0.821067	0.82917			0.0509957	NA	0.146775	0.0562296			0.162433
AT1G01240	AT1G01240.1	tair|similar to unknown protein [Arabidopsis thaliana] (TAIR:AT2G46550.1); similar to unnamed protein product [Vitis vinifera] (GB:CAO48635.1) [AT1G01240.1]	transmembrane protein;(source:Araport11)	A_84_P22095	NA	NA	NA	NA	NA	NA	NA	NA	GGTGAGACTGGGAGATATATGATGGCTTTTGCATTAGGGTTTAGTCTCATTGGTGCTGGT	NA	NA	NA	NA	NA	NA	NA	NA		0.115881	-0.260715	0.0607332	-0.264198	0.149804	0.0226749		0.97323	0.0173809	0.31548		0.393834	0.507785	0.860491		0.216416	0.402704	0.911979			0.088265	NA	0.189899	0.26675			0.115881
AT1G01250	AT1G01250.1	tair|AP2 domain-containing transcription factor. putative [AT1G01250.1]	Integrase-type DNA-binding superfamily protein;(source:Araport11)	A_84_P17366	NA	NA	NA	NA	NA	NA	NA	NA	ATCATCAAAATGGGAGATGATGACGTGGCAGGAATAGACGACGGAGATGATTTCTGGGAA	NA	NA	NA	NA	NA	NA	NA	NA		-1.25174	-1.48597	-2.23178	1.07094	1.51136	-1.59148		0.00149407	0.0698768	0.118912		0.353959	0.170668	0.15471		0.108434	0.159452	0.0366748			0.0612991	NA	0.238755	0.134247			-1.25174
AT1G01260	AT1G01260.1	tair|basic helix-loop-helix (bHLH) family protein [AT1G01260.1]	basic helix-loop-helix (bHLH) DNA-binding superfamily protein;(source:Araport11)	A_84_P11479	NA	NA	NA	NA	NA	NA	NA	NA	AGCTGATATCGGCCTTGTCTAGAGAGCAAACAAATTCAGTTCAGTCAAGAACATCATCAG	NA	NA	NA	NA	NA	NA	NA	NA		-0.127838	-0.0863747	0.129355	-0.0352194	-0.12027	0.136722		0.6517	0.0162315	0.011189		0.0855111	0.240723	0.0306963		0.690739	0.148788	0.0446273			0.0596763	NA	0.277949	0.0416107			-0.127838
CYP703A2	AT1G01280.1	tair|CYP703/CYP703A2 (CYTOCHROME P450. FAMILY 703. SUBFAMILY A. POLYPEPTIDE 2); oxidoreductase. acting on paired donors. with incorporation or reduction of molecular oxygen. NADH or NADPH as one donor. and incorporation of one atom of oxygen / oxygen bind	cytochrome P450, family 703, subfamily A, polypeptide 2;(source:Araport11)	A_84_P12424	NA	NA	NA	NA	NA	NA	NA	NA	TAAGGCTAAACCATTACGGGCAATCGCTAAGCCACGATTGGCAGCTCATTTGTACACATA	NA	NA	NA	NA	NA	NA	NA	NA		1.5436	1.11999	0.0365406	0.0700202	0.0034305	0.00624972		0.150476	0.612378	0.720338		0.411186	0.399074	0.585924		0.0914469	0.896867	0.895328			0.488054	NA	0.183673	0.427879			1.5436
CNX3	AT1G01290.1	tair|CNX3 (COFACTOR OF NITRATE REDUCTASE AND XANTHINE DEHYDROGENASE 3); catalytic [AT1G01290.1]	cofactor of nitrate reductase and xanthine dehydrogenase 3;(source:Araport11)	A_84_P13369	NA	NA	NA	NA	NA	NA	NA	NA	TACGATATGTGTAAGGCTGCTTCCAAAGATATCAGTATTACAGACGTGAGGCTCGAGCGT	NA	NA	NA	NA	NA	NA	NA	NA		0.0745863	0.0580308	0.0242041	0.172544	-0.0106513	-0.0491409		0.67768	0.221968	0.579495		0.345429	0.746575	0.732963		0.101852	0.928668	0.65354			0.770518	NA	0.633958	0.915463			0.0745863
AT1G01300	AT1G01300.1	tair|aspartyl protease family protein [AT1G01300.1]	Eukaryotic aspartyl protease family protein;(source:Araport11)	A_84_P13585	A_84_P814557	NA	NA	NA	NA	NA	NA	NA	GACTATCCATAATTGGGAATATCCAGCAACAGGGTTTCCGGGTTGTATACGACTTAGCGA	AGAATCCGAATTTGAATCCGGATCCGACTCCGAGTCTTCTTCTTCCATTACTCTAAACCT	NA	NA	NA	NA	NA	NA	NA		-0.471164	0.0968255	0.178728	-0.230001	0.116311	0.170134		0.71311	0.337219	0.1574		0.15831	0.558273	0.202293		0.360834	0.513168	0.258827			0.143873	NA	0.427156	0.165831			-0.471164
AT1G01305	AT1G01305.1	tair|unknown protein [AT1G01305.1]	hypothetical protein;(source:Araport11)	A_84_P753890	NA	NA	NA	NA	NA	NA	NA	NA	TATAGCCGGAGGAATAAGAAATGCGGTTGGGAATTATAAACCAGTGGAGATGGGATTGTC	NA	NA	NA	NA	NA	NA	NA	NA		0.269786	-0.0359606	-0.13748	0.0153363	-0.239017	-0.176335		0.218223	0.72447	0.48454		0.382773	0.882773	0.128979		0.860807	0.279098	0.0923326			0.37593	NA	0.317804	0.106829			0.269786
AT1G01310	AT1G01310.1	tair|allergen V5/Tpx-1-related family protein [AT1G01310.1]	CAP (Cysteine-rich secretory proteins, Antigen 5, and Pathogenesis-related 1 protein) superfamily protein;(source:Araport11)	A_84_P23989	NA	NA	NA	NA	NA	NA	NA	NA	GAAGGTGAAAATCCGTTTGGAAGTTATGATGATCAGATTGGTCTTGCCCGGGATGATCCA	NA	NA	NA	NA	NA	NA	NA	NA		0.417114	-0.188962	-0.130407	0.416597	-0.0496286	-0.314984		0.989896	0.329046	0.677658		0.482655	0.682006	0.784652		0.278103	0.91009	0.307366			0.191271	NA	0.229915	0.0622238			0.417114
AT1G01320	AT1G01320.1	tair|tetratricopeptide repeat (TPR)-containing protein [AT1G01320.1]	Tetratricopeptide repeat (TPR)-like superfamily protein;(source:Araport11)	A_84_P239935	A_84_P830659	NA	NA	NA	NA	NA	NA	NA	GAGAATGCCAATCAGTTTGCTTAACCGGCCTTATGATTCTCAACCGTTCAAGCTTGGCTA	GCAAAGCAATGTTTCTGAACACTTGGTGGAAATTCCGAGAGAAAAGCAAAAGGAGATGTC	NA	NA	NA	NA	NA	NA	NA		0.643528	-0.365197	-0.278207	0.285318	-0.629149	-0.360673		0.137312	0.00391699	0.022572		0.0283709	0.392142	0.0988603		0.136476	0.0851643	0.0751106			0.397668	NA	0.365777	0.301479			0.643528
CNGC10	AT1G01340.1	tair|ATCNGC10 (CYCLIC NUCLEOTIDE GATED CHANNEL 10); calmodulin binding / cyclic nucleotide binding / ion channel [AT1G01340.1]	cyclic nucleotide gated channel 10;(source:Araport11)	A_84_P19260	NA	NA	NA	NA	NA	NA	NA	NA	ATGAAGAAGATCGTCTCCGAGAAGCGCTCGCTAGTCAAGATAAAGAACACAATGCTGCAA	NA	NA	NA	NA	NA	NA	NA	NA		0.0414312	0.175922	0.260803	-0.577039	0.386998	0.306885		0.538834	6.96355e-07	0.0764708		0.918521	0.453128	0.411666		0.236824	0.13007	0.308196			0.170238	NA	0.20033	0.163817			0.0414312
AT1G01350	AT1G01350.1	tair|nucleic acid binding [AT1G01350.1]	Zinc finger (CCCH-type/C3HC4-type RING finger) family protein;(source:Araport11)	A_84_P751728	NA	NA	NA	NA	NA	NA	NA	NA	GGAGTAAAGCTGAACAAGGATTGTGAAGTCCTTGTTTCACTGGACAAAAAGGCAAAAACT	NA	NA	NA	NA	NA	NA	NA	NA		0.00168292	-0.0578235	-0.0951742	0.0578375	-0.00561677	-0.147403		0.582329	0.00259077	0.529509		0.988799	0.440114	0.253046		0.592678	0.956071	0.118085			0.0397167	NA	0.297686	0.0694543			0.00168292
AT1G01355	AT1G01355.1	tair|nucleic acid binding / zinc ion binding [AT1G01355.1]	Putative endonuclease or glycosyl hydrolase;(source:Araport11)	A_84_P299940	NA	NA	NA	NA	NA	NA	NA	NA	AGATGGGTGAACCTGCCTTGCTTTGTGAGCAATGCAGATTTACTGTCCAAGGCTTTGAAA	NA	NA	NA	NA	NA	NA	NA	NA		0.0191668	-0.280669	0.0255928	-0.456176	-0.0628391	-0.257181		0.84513	0.303487	0.978981		0.983332	0.65421	0.977724		0.55791	0.923188	0.827092			0.728671	NA	0.872696	0.595528			0.0191668
RCAR1	AT1G01360.1	tair|similar to unknown protein [Arabidopsis thaliana] (TAIR:AT4G01026.1); similar to hypothetical protein [Arabidopsis suecica] (GB:BAF63139.1); contains domain SSF55961 (SSF55961) [AT1G01360.1]	regulatory component of ABA receptor 1;(source:Araport11)	A_84_P14532	A_84_P816097	NA	NA	NA	NA	NA	NA	NA	TTGTTGAAGCACTTATCAGATGTAATCTCAAGTCACTAGCAGATGTTTCTGAAAGATTGG	ATACAAACCGTTTGTGAGCAGATGTACAGTAATCGGTGATCCTGAAATCGGCAGTCTTAG	NA	NA	NA	NA	NA	NA	NA		0.185947	-0.546159	-0.504351	0.595539	0.110142	-0.44421		0.012681	0.000378539	0.0130847		0.0129034	0.0839045	0.0759433		0.0749518	0.63192	0.199114			0.00814652	NA	0.592623	0.0319896			0.185947
HTR12	AT1G01370.1	tair|HTR12 (CENTROMERIC HISTONE H3); DNA binding [AT1G01370.1]	Histone superfamily protein;(source:Araport11)	A_84_P10752	NA	NA	NA	NA	NA	NA	NA	NA	TGCAAGACGTGTTACTCTAATGAGAAAAGACTTTGAACTTGCACGCCGGCTTGGAGGAAA	NA	NA	NA	NA	NA	NA	NA	NA		-0.36644	0.137622	0.413578	-0.221799	0.0194194	0.579985		0.568184	0.00402385	0.0531348		0.244414	0.534405	0.0908763		0.116349	0.948708	0.0414971			0.0106908	NA	0.578595	0.0188579			-0.36644
ETC1	AT1G01380.1	tair|ETC1 (ENHANCER OF TRY AND CPC 1); DNA binding / transcription factor [AT1G01380.1]	Homeodomain-like superfamily protein;(source:Araport11)	A_84_P14314	NA	NA	NA	NA	NA	NA	NA	NA	GCAGAAGAGATTGAGAGGTTTTGGGTGATGAAGAATCATCGAAGATCTCAATTACGTTGA	NA	NA	NA	NA	NA	NA	NA	NA		-1.17224	0.0538285	-0.790085	-0.5162	0.265708	-0.423336		0.0193095	2.45662e-05	0.203498		0.0735603	0.889816	0.0309183		0.391509	0.534882	0.130026			0.179069	NA	0.322838	0.127802			-1.17224
AT1G01390	AT1G01390.1	tair|UDP-glucoronosyl/UDP-glucosyl transferase family protein [AT1G01390.1]	UDP-Glycosyltransferase superfamily protein;(source:Araport11)	A_84_P21154	NA	NA	NA	NA	NA	NA	NA	NA	ATGGATTGTCCAGCAAGTCATTTGGTGAAGTTTTGTTAAAGTGGAAAACGCACCAGCGAG	NA	NA	NA	NA	NA	NA	NA	NA		-0.624559	-1.05858	0.29427	0.24593	0.112381	0.245111		0.215524	0.00315503	0.594924		0.583334	0.210071	0.586303		0.829441	0.787424	0.557968			0.416709	NA	0.46411	0.342352			-0.624559
AT1G01400	AT1G01400.1	tair|unknown protein [AT1G01400.1]	hypothetical protein;(source:Araport11)	A_84_P15479	NA	NA	NA	NA	NA	NA	NA	NA	AGATATACAAAGCAAAAAGGAGCTGAGGAATGCTCACCTCAAAACTCCCACAGCCACTCT	NA	NA	NA	NA	NA	NA	NA	NA		0.0925956	0.0498738	-0.131132	-0.107412	-0.0447228	-0.195413		0.176565	0.675477	0.686144		0.609755	0.488974	0.503312		0.295201	0.273096	0.307084			0.539391	NA	0.490068	0.610799			0.0925956
PUM22	AT1G01410.1	tair|APUM22 (ARABIDOPSIS PUMILIO 22); RNA binding / binding [AT1G01410.1]	pumilio 22;(source:Araport11)	A_84_P20209	NA	NA	NA	NA	NA	NA	NA	NA	ATAGTTTGCGCGGGACTCTCGGAGAAAACATTGTAGCAATCATCGACTCAGAAACAGAGA	NA	NA	NA	NA	NA	NA	NA	NA		0.713259	-0.0581672	-0.140056	-0.746761	-0.0236774	-0.146241		0.564167	0.195789	0.656721		0.691736	0.209066	0.369721		0.409642	0.562897	0.353482			0.462713	NA	0.408296	0.494711			0.713259
UGT72B3	AT1G01420.1	tair|UDP-glucoronosyl/UDP-glucosyl transferase family protein [AT1G01420.1]	UDP-glucosyl transferase 72B3;(source:Araport11)	A_84_P11700	NA	NA	NA	NA	NA	NA	NA	NA	GGACGATGGATTCTCTACCAAATCGCTTAATGAAGTTTCGTTGAAGTGGAAAGCCCACCA	NA	NA	NA	NA	NA	NA	NA	NA		0.304977	-0.226438	-0.334669	0.292113	-0.404268	-0.641052		0.634079	0.0255057	0.670068		0.699958	0.555176	0.36705		0.716516	0.45141	0.139705			0.195367	NA	0.272555	0.193437			0.304977
TBL25	AT1G01430.1	tair|similar to unknown protein [Arabidopsis thaliana] (TAIR:AT4G01080.1); similar to unknown protein Cr17 [Brassica napus] (GB:AAX51387.1); contains InterPro domain Protein of unknown function DUF231. plant (InterPro:IPR004253) [AT1G01430.1]	TRICHOME BIREFRINGENCE-LIKE 25;(source:Araport11)	A_84_P22102	NA	NA	NA	NA	NA	NA	NA	NA	ATTGATTCATGGAATGATCTAATGGTCGAGGTGATGCTTAACCGGGAACGGCAAAGACGA	NA	NA	NA	NA	NA	NA	NA	NA		0.298899	0.258474	-0.0813764	0.154543	-0.18706	0.245437		0.549305	0.00114042	0.291295		0.172875	0.191983	0.818294		0.0582464	0.500462	0.553454			0.183976	NA	0.089137	0.208186			0.298899
AT1G01440	AT1G01440.1	tair|extra-large G-protein-related [AT1G01440.1]	hypothetical protein (DUF3133);(source:Araport11)	A_84_P299020	A_84_P834764	NA	NA	NA	NA	NA	NA	NA	GTTCTTGATGGAGACTCTGGTGAAGAACTTAAGAGTCTTGGCAGATTAGCTCCAACGGTT	GTTTGGGTGAATGGGTATCTGATACCAGAAGATCTGGTTATTAGCGCTGAGAAACAAGCT	NA	NA	NA	NA	NA	NA	NA		0.121838	-0.0183734	-0.148325	-0.275995	-0.1894	-0.121285		0.00690007	0.108951	0.114457		0.138625	0.872534	0.432469		0.0242194	0.15024	0.476812			0.568366	NA	0.226793	0.514127			0.121838
AT1G01448	AT1G01448.1	tair|other RNA [AT1G01448.1]	Natural antisense transcript overlaps with AT1G01450;(source:Araport11)	A_84_P753511	NA	NA	NA	NA	NA	NA	NA	NA	TCTCTCGAAATTGATCCATTTCACACCTCTTCAATTGTACACAAGGCCTTCGGAATTTGT	NA	NA	NA	NA	NA	NA	NA	NA		0.41624	-0.197396	-0.114926	0.252438	-0.267843	-0.260031		0.600916	2.48436e-05	0.280649		0.0138755	0.48537	0.633328		0.354227	0.465366	0.237417			0.121282	NA	0.221642	0.405088			0.41624
AT1G01448	AT1G01448.2	tair|other RNA [AT1G01448.2]	Natural antisense transcript overlaps with AT1G01450;(source:Araport11)	A_84_P753520	NA	NA	NA	NA	NA	NA	NA	NA	CTCTGTAGATTCCCAAGAAAGCTTCTGCAATAGCTTTGTCTCGATCTCGCAGTAATCCAC	NA	NA	NA	NA	NA	NA	NA	NA		0.162361	-0.169458	-0.313289	0.29395	-0.464989	-0.317977		0.681132	0.00231631	0.508959		0.560396	0.295636	0.575643		0.486046	0.043104	0.520107			0.307539	NA	0.0725227	0.649821			0.162361
AT1G01450	AT1G01450.1	tair|protein kinase-related [AT1G01450.1]	Protein kinase superfamily protein;(source:Araport11)	A_84_P11505	A_84_P828005	NA	NA	NA	NA	NA	NA	NA	AGCAGGTTTCAAATCTTCTGAAAAGAGCTTCTAGCCTGAAACCAATTCAAAAACCAGGTG	CAAATGTTTGCATATAGGGTTGTGGAACGGGCAAAAACGTGTGAAAAGGATAATCTCCGG	NA	NA	NA	NA	NA	NA	NA		0.137808	-0.0989251	0.408182	0.146801	-0.532078	0.584648		0.832144	0.710421	0.490715		0.289532	0.857026	0.443592		0.31736	0.17231	0.422621			0.0894568	NA	0.203904	0.346699			0.137808
AT1G01453	AT1G01453.1	tair|similar to unknown protein [Arabidopsis thaliana] (TAIR:AT4G01110.1); similar to unnamed protein product [Vitis vinifera] (GB:CAO39716.1); contains InterPro domain Harpin-induced 1 (InterPro:IPR010847) [AT1G01453.1]	late embryogenesis abundant hydroxyproline-rich glycoprotein family protein;(source:Araport11)	A_84_P708146	NA	NA	NA	NA	NA	NA	NA	NA	ATGCGGAGGCGTTATATTACAGACGCTTGACTCAAAAATGGCCCAATGCACCATCAAAAT	NA	NA	NA	NA	NA	NA	NA	NA		-0.841357	-0.772122	-0.774178	-1.344	-0.955876	0.48348		0.0781596	0.311622	0.190776		0.177706	0.363945	0.312736		0.000709654	0.24453	0.426422	0d		0.0290594	NA	0.775118	0.111781			-0.841357
PIPK11	AT1G01460.1	tair|ATPIPK11; 1-phosphatidylinositol-4-phosphate 5-kinase [AT1G01460.1]	Phosphatidylinositol-4-phosphate 5-kinase, core;(source:Araport11)	A_84_P10396	NA	NA	NA	NA	NA	NA	NA	NA	TTCTCGTTTCCAAGACTTTGTCTCTCAGATCTTCTTACCAGACGAAGATCCTTCTCACTG	NA	NA	NA	NA	NA	NA	NA	NA		-0.424302	0.037217	0.237015	-0.548197	-0.252763	0.149422		0.230446	0.225328	0.192285		0.302268	0.859711	0.335738		0.211491	0.165636	0.391476			0.146006	NA	0.286642	0.155054			-0.424302
LEA14	AT1G01470.1	tair|LEA14 (LATE EMBRYOGENESIS ABUNDANT 14) [AT1G01470.1]	Late embryogenesis abundant protein;(source:Araport11)	A_84_P11342	NA	NA	NA	NA	NA	NA	NA	NA	TGTTGTAGGGGAATTTACTATCCCTATCTCTAGTAAGGGAGAAATCAAACTTCCTACTTT	NA	NA	NA	NA	NA	NA	NA	NA		-0.00254424	-0.617617	-0.0350623	0.0744018	0.204738	-0.136346		0.495854	0.645407	0.549963		0.992308	0.288558	0.957893		0.802913	0.0961404	0.74432			0.676133	NA	0.619817	0.498539			-0.00254424
NA	AT1G01471.1	tair|unknown protein [AT1G01471.1]	NA	A_84_P754146	NA	NA	NA	NA	NA	NA	NA	NA	AACTTAAATGGGCCACAGGCCATAAGCCCATTCAAATTTGTAACTGGACTATGATCACTG	NA	NA	NA	NA	NA	NA	NA	NA		0.00618256	0.532229	0.030586	0.0292352	-0.218208	0.00445971		0.399994	0.259055	0.473821		0.867476	0.514182	0.760975		0.673971	0.165917	0.961452			0.228988	NA	0.205733	0.966948			0.00618256
ACS2	AT1G01480.1	tair|ACS2 (1-Amino-cyclopropane-1-carboxylate synthase 2) [AT1G01480.1]	1-amino-cyclopropane-1-carboxylate synthase 2;(source:Araport11)	A_84_P12287	NA	NA	NA	NA	NA	NA	NA	NA	GAACAAGAGTGCTAAAAAGCTGAAATGGACGCAGACCAATCTTCGACTAAGTTTCCGACG	NA	NA	NA	NA	NA	NA	NA	NA		-0.379813	1.5531	0.0636299	-0.0179642	1.40844	0.309494		0.430416	0.259723	0.460186		0.471912	0.387356	0.903758		0.963364	0.0140769	0.597562			0.640145	NA	0.322993	0.717977			-0.379813
AT1G01490	AT1G01490.1	tair|heavy-metal-associated domain-containing protein [AT1G01490.1]	Heavy metal transport/detoxification superfamily protein;(source:Araport11)	A_84_P209748	A_84_P786674	A_84_P804678	NA	NA	NA	NA	NA	NA	ACGCCCAAAGCATCGAAGAAAACCCTAATGCTTGCGTTATATGTTGAAATATTTATAATG	CAGTTGTGCCGCCACCTGATCATGTGTTGGAACTTGTAAAGGCGTATAAAGCATATAATC	TTAAAGCTGGATTTGCATGACGATAGGGCAAAACAAAAGGCCCTTAAAACGGTTTCTACT	NA	NA	NA	NA	NA	NA		0.149944	-0.00819647	-0.0358494	0.34925	0.379325	0.0216368		0.0120971	0.000870018	0.297708		0.526695	0.932989	0.820843		0.191487	0.0184192	0.897766			0.312742	NA	0.220495	0.73064			0.149944
AT1G01500	AT1G01500.1	tair|similar to unknown protein [Arabidopsis thaliana] (TAIR:AT1G19400.1); similar to unknown protein [Arabidopsis thaliana] (TAIR:AT1G19400.2); similar to unknown [Picea sitchensis] (GB:ABK24253.1); contains domain PTHR10996:SF1 (PTHR10996:SF1); contains	Erythronate-4-phosphate dehydrogenase family protein;(source:Araport11)	A_84_P54930	A_84_P822643	A_84_P822647	NA	NA	NA	NA	NA	NA	AAGAGATAGAATTTTGGTAGATAGATGTATAGAGCTTTTGGTTTTCACCTGTTTGTGTCC	GCATTGGAGTTGGATTACTCATGCGTTCGTATCAAGCAACAACTAGTAACCTTCGTAGGA	ATTTCGAAAGATCACCTTCATCATCTGGATCCTCTGGGTACAACCAAATCGTACCACATG	NA	NA	NA	NA	NA	NA		0.265041	0.0970325	0.0223453	-0.128409	0.17055	-0.0722871		0.253806	2.93061e-05	0.29366		0.122473	0.444668	0.923447		0.507609	0.224698	0.691466			0.0297875	NA	0.0435346	0.0427749			0.265041
AN	AT1G01510.1	tair|AN (ANGUSTIFOLIA) [AT1G01510.1]	NAD(P)-binding Rossmann-fold superfamily protein;(source:Araport11)	A_84_P13232	NA	NA	NA	NA	NA	NA	NA	NA	GTTCGTGTGGAGATATTGGCAATGGTAGGAGACGATGGTATCACACGTTGGATCGATTAA	NA	NA	NA	NA	NA	NA	NA	NA		-0.265931	-0.293914	-0.0855344	0.0092432	-0.198118	-0.122477		0.00309408	0.466506	0.157779		0.110802	0.00657937	0.215426	1d	0.901633	0.0290156	0.45558			0.31436	NA	0.123736	0.470793			-0.265931
ASG4	AT1G01520.1	tair|myb family transcription factor [AT1G01520.1]	Homeodomain-like superfamily protein;(source:Araport11)	A_84_P22852	A_84_P838948	NA	NA	NA	NA	NA	NA	NA	AATTTATCTGTAAACCTGACGAGTCCCGAGTTTGATGAACAACGGAAGTTGATATCATCT	AGTTCCTTGAAGCCCTTCATCTATTTGACCGGGATTGGAAGAAAATAAAGGCCTTTGTTG	NA	NA	NA	NA	NA	NA	NA		-0.587883	-0.389887	0.402734	0.358416	0.111467	-0.458641		0.796292	0.0304036	0.282761		0.362167	0.643239	0.506127		0.220153	0.736496	0.540127			0.216633	NA	0.65612	0.26267			-0.587883
AGL28	AT1G01530.1	tair|AGL28 (AGAMOUS-LIKE 28); DNA binding / transcription factor [AT1G01530.1]	AGAMOUS-like 28;(source:Araport11)	A_84_P14177	A_84_P830903	NA	NA	NA	NA	NA	NA	NA	TGTTATGAATCGCACACCAGCTGGGTACAACAGTTACCAACTCCAAAACCAGGAGGTTAA	GAAACTCTACTTCTGCTCCAACACTGCCGTTTGGATTTAATGTTATGAATCGCACACCAG	NA	NA	NA	NA	NA	NA	NA		0.403222	-0.46613	-0.380392	0.048232	0.874367	-1.08218		0.882864	0.0324939	0.0477374		0.187003	0.464715	0.652034		0.652892	0.277869	0.25096			0.183516	NA	0.393487	0.158966			0.403222
AT1G01540	AT1G01540.1	tair|protein kinase family protein [AT1G01540.1]	Protein kinase superfamily protein;(source:Araport11)	A_84_P15122	NA	NA	NA	NA	NA	NA	NA	NA	GAGACCTAAAATGGGTCATATCATACATATGCTTGAAGCCGAAGATCTACTCTATCGCGA	NA	NA	NA	NA	NA	NA	NA	NA		-0.244504	-0.181738	-0.202822	0.00787996	-0.218375	-0.0587112		0.0169116	0.321454	0.469081		0.0175451	0.364467	0.22721		0.858002	0.104867	0.686629			0.916978	NA	0.531704	0.832149			-0.244504
BPS1	AT1G01550.1	tair|BPS1 (BYPASS 1) [AT1G01550.1]	BPS1-like protein (DUF793);(source:Araport11)	A_84_P17014	A_84_P785346	NA	NA	NA	NA	NA	NA	NA	TGCATCAACCCTACAGGCAACATCGCCAAAAAAGGCTGCCGGAAAAAATTACAGAGGATT	AATCTGTCGAAAGCTCAGTCATCACTAGACAGTTGGAAGCAACACATTGTCTCCAAGAAC	NA	NA	NA	NA	NA	NA	NA		0.0497818	0.115503	0.09675	-0.0836536	0.198031	-0.0332867		0.411902	0.126022	0.428072		0.736027	0.424476	0.41733		0.559994	0.205736	0.755687			0.888159	NA	0.891673	0.632958			0.0497818
MPK11	AT1G01560.1	tair|ATMPK11 (Arabidopsis thaliana MAP kinase 11); MAP kinase/ kinase [AT1G01560.1]	MAP kinase 11;(source:Araport11)	A_84_P10559	NA	NA	NA	NA	NA	NA	NA	NA	TTACTTAGCACCGCTACACGAATATAACGAGGAACCTGTGTGTGTGAGACCGTTCCATTT	NA	NA	NA	NA	NA	NA	NA	NA		-1.43818	0.623355	0.79913	-3.3744	0.422829	-0.287194		0.00306629	5.88131e-08	0.0010136		0.03461	0.482632	0.177853		0.0121416	0.601894	0.555788			0.0461528	NA	0.271847	0.0959444			-1.43818
AT1G01570	AT1G01570.1	tair|fringe-related protein [AT1G01570.1]	transferring glycosyl group transferase (DUF604);(source:Araport11)	A_84_P533719	NA	NA	NA	NA	NA	NA	NA	NA	GAGCCTGAATGTGACTGGGATATGTCGGATCCTTCGGAATTTGAACGGGTCATTGTTTAT	NA	NA	NA	NA	NA	NA	NA	NA		-0.372405	0.38069	0.0740639	-0.591252	0.194151	-0.124982		0.341803	0.0612251	0.219946		0.0640887	0.184218	0.808297		0.049395	0.361575	0.734073			0.2232	NA	0.161415	0.770535			-0.372405
FRO2	AT1G01580.1	tair|FRO2 (FERRIC REDUCTION OXIDASE 2); ferric-chelate reductase [AT1G01580.1]	ferric reduction oxidase 2;(source:Araport11)	A_84_P17960	NA	NA	NA	NA	NA	NA	NA	NA	GTTTGTGGTCCTAAGAAGATGAGACAAAAGGTTGCGGAAATATGTTCCTCTGGTTTGGCT	NA	NA	NA	NA	NA	NA	NA	NA		-1.61141	-2.2876	-0.239276	-1.71437	1.06997	0.300673		0.184948	0.0680374	0.364452		0.106707	0.443444	0.806954		0.199554	0.22846	0.673355			0.26538	NA	0.542822	0.283954			-1.61141
FRO1	AT1G01590.1	tair|FRO1 (FERRIC REDUCTION OXIDASE 1); ferric-chelate reductase [AT1G01590.1]	ferric reduction oxidase 1;(source:Araport11)	A_84_P18906	NA	NA	NA	NA	NA	NA	NA	NA	TCCGAAGAAGATGAGACAAAAGGTAGCGAAGATCTGTTCTTTTGGTTCTGCTGAGAATCT	NA	NA	NA	NA	NA	NA	NA	NA		-0.681459	-1.46534	-2.33309	0.147482	-1.21851	-1.70544		0.000237643	0.00223238	0.101166		0.355638	0.007987	0.010579	1d	0.825827	0.148395	0.0317825			0.0213875	NA	0.2221	0.0346649			-0.681459
CYP86A4	AT1G01600.1	tair|CYP86A4 (cytochrome P450. family 86. subfamily A. polypeptide 4); oxygen binding [AT1G01600.1]	cytochrome P450, family 86, subfamily A, polypeptide 4;(source:Araport11)	A_84_P19852	NA	NA	NA	NA	NA	NA	NA	NA	AATCATAAAGAGTCTAGTGGTGAAGAAGAGCGACGGTGTCTCTAACGGTCAATGTAACGG	NA	NA	NA	NA	NA	NA	NA	NA		-1.59067	0.368986	-0.0611978	-0.668791	0.300401	0.310302		0.0353293	7.28642e-08	0.00243927		0.000904519	0.487338	0.860534	0d	0.00578531	0.343964	0.368222	0d		0.032587	NA	0.121876	0.199287			-1.59067
GPAT4	AT1G01610.1	tair|ATGPAT4/GPAT4 (GLYCEROL-3-PHOSPHATE ACYLTRANSFERASE 4); 1-acylglycerol-3-phosphate O-acyltransferase/ acyltransferase [AT1G01610.1]	glycerol-3-phosphate acyltransferase 4;(source:Araport11)	A_84_P20798	NA	NA	NA	NA	NA	NA	NA	NA	CTGAACTTACAAGGAAGGATAAGTATCTGTTGCTTGGAGGCAACGACGGAAAGGTTGAGT	NA	NA	NA	NA	NA	NA	NA	NA		-0.767071	0.57113	-0.0803586	-0.296748	0.289381	-0.0208734		0.761352	6.15828e-06	0.0163713		0.0303181	0.17236	0.760428		0.306797	0.416974	0.924231			0.263651	NA	0.536602	0.218643			-0.767071
PIP1C	AT1G01620.1	tair|PIP1C (PLASMA MEMBRANE INTRINSIC PROTEIN 1;3); water channel [AT1G01620.1]	plasma membrane intrinsic protein 1C;(source:Araport11)	A_84_P21744	A_84_P805272	A_84_P805324	A_84_P805391	NA	NA	NA	NA	NA	GAGGAGCCAACACAGTCGCTCACGGCTACACTAAGGGCTCTGGTTTGGGTGCTGAGATAA	CCACCAACTTGTCATCAGAGCCATTCCATTCAAGTCCAGATCCTGATTTGATTTCTTTCT	ATCGCCGAGTTCATAGCCACCTTCCTGTTTCTATACATAACAGTATTGACAGTGATGGGA	CGGTACAAATTGAGTAAGATCCATATTGTTTCGGCTTGGTTTCTCGGGTCATCGACTCAA	NA	NA	NA	NA	NA		0.0518669	0.0229774	-0.0528716	-0.286885	0.0268417	-0.132491		0.0411281	0.063846	0.124006		0.490375	0.881533	0.517764		0.0241452	0.824095	0.173703			0.0721261	NA	0.0506601	0.723084			0.0518669
AT1G01630	AT1G01630.1	tair|SEC14 cytosolic factor. putative / phosphoglyceride transfer protein. putative [AT1G01630.1]	Sec14p-like phosphatidylinositol transfer family protein;(source:Araport11)	A_84_P20701	A_84_P837482	NA	NA	NA	NA	NA	NA	NA	CGCCAACACCAAGAAAAAGATTGTTTTCGTGGAGAACAAGAAACTCACTCCAACGCTGCT	TCCTACTTCTTTCTTCTCTCTACCAATTTCAAGATCTGGTCGTCGCTCACAGGAGAAACG	NA	NA	NA	NA	NA	NA	NA		-0.111899	0.212194	0.314791	-0.117028	0.123998	0.485989		0.0985452	0.660196	0.0465012		0.530937	0.245719	0.0351452		0.30596	0.444116	0.025251			0.11312	NA	0.324332	0.0348649			-0.111899
AT1G01640	AT1G01640.1	tair|speckle-type POZ protein-related [AT1G01640.1]	BTB/POZ domain-containing protein;(source:Araport11)	A_84_P22593	A_84_P829445	A_84_P869836	NA	NA	NA	NA	NA	NA	GGCTTATCTGAGAGAGACCAAAGCCAAAGCCAAAGATCATGGAGCTCCTCTAAATGGTAA	TAGAGCTCGCCAGTATACCTTGTGACACAATCTTGAAAGACGCGGCTATCAATCATATTG	ATTTCATATCTGCAAGACGTATGCCGTAACCATTTCATCGCATCTCTGAGCTCTAGGAAC	NA	NA	NA	NA	NA	NA		0.470558	0.124271	0.215186	0.296884	-0.218899	-0.188546		0.000138248	0.00256155	0.0187021		0.0275454	0.294843	0.0468119		0.1005	0.127427	0.0898019			0.0790546	NA	0.398707	0.0692198			0.470558
SPPL4	AT1G01650.1	tair|peptidase [AT1G01650.1]	SIGNAL PEPTIDE PEPTIDASE-LIKE 4;(source:Araport11)	A_84_P15026	NA	NA	NA	NA	NA	NA	NA	NA	GCTCTGCTTTACATCGTCCCATTCATACTAGGTACTTTGTTCGTGTTGGGTCACAAGAGA	NA	NA	NA	NA	NA	NA	NA	NA		0.129573	0.0681082	0.0890758	-0.334833	-0.216046	0.100398		0.014595	2.43628e-05	0.118382		0.516443	0.439565	0.62022		0.158222	0.0198392	0.128585			0.0651532	NA	0.122154	0.179187			0.129573
AT1G01660	AT1G01660.1	tair|U-box domain-containing protein [AT1G01660.1]	RING/U-box superfamily protein;(source:Araport11)	A_84_P11247	NA	NA	NA	NA	NA	NA	NA	NA	CTATGAAGCTGAATCTTTAAGAGAATGGCTCGATAATGGTCACGAGACCTCACCAATGAC	NA	NA	NA	NA	NA	NA	NA	NA		-0.0488152	-0.00440351	0.37128	-0.503727	0.1051	1.04495		0.606009	0.654737	0.0864823		0.907757	0.991168	0.496301		0.216385	0.728731	0.0172237			0.125638	NA	0.322308	0.0694868			-0.0488152
AT1G01670	AT1G01670.1	tair|U-box domain-containing protein [AT1G01670.1]	RING/U-box superfamily protein;(source:Araport11)	A_84_P21649	A_84_P867463	NA	NA	NA	NA	NA	NA	NA	GAGAATCGCAATCTCATCCCGAATCTTGTTCTTCGTTCCGCCATTAAAGACTGGTTGCAA	GAGGTGAAAAATCACCAATGACAAATCTTAGGCTCGAAAATCGCAATCTCATCCCGAATC	NA	NA	NA	NA	NA	NA	NA		0.355227	0.213119	0.840807	0.694409	1.60831	0.972825		0.00593087	0.1956	0.429844		0.548871	0.720571	0.107471		0.34235	0.0366152	0.132804			0.586264	NA	0.642305	0.713488			0.355227
PUB54	AT1G01680.1	tair|U-box domain-containing protein [AT1G01680.1]	plant U-box 54;(source:Araport11)	A_84_P17866	NA	NA	NA	NA	NA	NA	NA	NA	CACAATCTCGTTCCAAATCACACTCTTCGTATAATCATAAAAGATTGGCTGGAGAAGAAC	NA	NA	NA	NA	NA	NA	NA	NA		-3.26517	0.824523	0.53432	-6.2402	0.669066	0.268673		0.0207187	4.49772e-07	0.000869307		0.0344187	0.339613	0.66299		0.0311636	0.495169	0.804531			0.0332364	NA	0.18028	0.153204			-3.26517
PRD3	AT1G01690.1	tair|similar to unknown [Populus trichocarpa] (GB:ABK92867.1); contains domain PHOSPHATIDYLINOSITOL N-ACETYLGLUCOSAMINYLTRANSFERASE SUBUNIT P (DOWN SYNDROME CRITICAL REGION PROTEIN 5)-RELATED (PTHR21726); contains domain RNASE H1 SMALL SUBUNIT (AYP1)-RELA	putative recombination initiation defects 3;(source:Araport11)	A_84_P751767	A_84_P831876	NA	NA	NA	NA	NA	NA	NA	AACTGAAATTGAGGTAACTTAGAAGTAGGAGGAGCGTAGCCTCCTCTGTTTTACATGTCT	CCAGAAAAAAGCAATTTCAAGAAAAGAGCAACAAGGAAGCCAGTGAAATCCGAAAGCACT	NA	NA	NA	NA	NA	NA	NA		-0.314819	-0.174561	0.266376	-0.0950906	-0.444141	-0.0243066		0.21525	0.033296	0.0932922		0.0952818	0.230399	0.422421		0.405909	0.0499952	0.885393			0.0812686	NA	0.078309	0.679405			-0.314819
TRM33	AT1G01695.1	tair|similar to unknown protein [Arabidopsis thaliana] (TAIR:AT4G00440.1); similar to unknown protein [Arabidopsis thaliana] (TAIR:AT4G00440.3); similar to unknown protein [Arabidopsis thaliana] (TAIR:AT4G00440.2); similar to unnamed protein product [Viti	Phosphatidylinositol N-acetyglucosaminlytransferase subunit P-like protein;(source:Araport11)	A_84_P566493	NA	NA	NA	NA	NA	NA	NA	NA	AGCAATCAGATTGTTGATGAGATGTCAAAAGTTGCAGCTTATGGTGCAGAGAATGAAGGT	NA	NA	NA	NA	NA	NA	NA	NA		-0.038645	-0.65829	-0.531722	0.73494	-0.0075408	-0.0955243		0.28264	0.0421646	0.899064		0.965336	0.364116	0.441229		0.380306	0.99065	0.917118			0.800536	NA	0.561115	0.686272			-0.038645
ROPGEF2	AT1G01700.1	tair|ATROPGEF2/ROPGEF2 (KINASE PARTNER PROTEIN-LIKE); Rho guanyl-nucleotide exchange factor/ / protein binding [AT1G01700.1]	RHO guanyl-nucleotide exchange factor 2;(source:Araport11)	A_84_P14084	NA	NA	NA	NA	NA	NA	NA	NA	AGATATTTGCAAGATTCATTGCAACAAGGATGTTGGAAAAGCTGTGTTAGAGAGTTATTC	NA	NA	NA	NA	NA	NA	NA	NA		-0.70168	0.14725	0.577567	0.162934	0.0530087	0.35822		0.38005	0.00244014	0.0194835		0.0479953	0.591845	0.0507472		0.423512	0.870402	0.325828			0.405658	NA	0.281303	0.731008			-0.70168
AT1G01710	AT1G01710.1	tair|acyl-CoA thioesterase family protein [AT1G01710.1]	acyl-CoA thioesterase II;(source:Araport11)	A_84_P19040	A_84_P751755	A_84_P842579	NA	NA	NA	NA	NA	NA	ATGAGACCCGTGGTTTTGTGACTGGTCAAATGTTCAACAGGAAAGGAGAGCTGGTTGTAT	GAGAGAATCGACAAGTCCATTTCTTTCAATGGAACTACTATGCACCCGGCTTTCACAAGG	TCCGAATTCCTCTTGAAACAGTATGATTACTTCGGCGTTGGTTTATCTGGGAACGTTCAT	NA	NA	NA	NA	NA	NA		0.159182	0.0570817	0.0086098	0.218565	-0.0401443	-0.0198598		0.579221	0.287988	0.60779		0.352054	0.647276	0.957705		0.171579	0.740328	0.862623			0.586914	NA	0.919306	0.335317			0.159182
ATAF1	AT1G01720.1	tair|ATAF1 (Arabidopsis NAC domain containing protein 2); transcription factor [AT1G01720.1]	NAC (No Apical Meristem) domain transcriptional regulator superfamily protein;(source:Araport11)	A_84_P19986	A_84_P784302	A_84_P814174	NA	NA	NA	NA	NA	NA	GGGAGTAGTAATCAGATGTTTCCGCTACAGGATATGTTCATGTACATGCAGAAGCCTTAC	CCCAAGTGGAAAGATTGGTCGGCCGTAAGTAATGACAATAACAATACCCTTGATTTTGGG	GATAAACCGATCGGACTACCTAAACCGGTCGGAATTAAGAAAGCTCTTGTTTTCTACGCC	NA	NA	NA	NA	NA	NA		0.0642197	0.121504	0.0688841	-0.0498075	0.146322	-0.140838		0.7102	0.16229	0.909369		0.833624	0.619318	0.683266		0.873149	0.54469	0.456664			0.557322	NA	0.404116	0.46812			0.0642197
AT1G01725	AT1G01725.1	tair|similar to unnamed protein product [Vitis vinifera] (GB:CAO39583.1) [AT1G01725.1]	adenylosuccinate synthetase;(source:Araport11)	A_84_P534588	NA	NA	NA	NA	NA	NA	NA	NA	CCATTACTCCTCTACACTTGTTAGATATGTTCACAATAAATGTAAGTCAGATCAACTGTG	NA	NA	NA	NA	NA	NA	NA	NA		0.432281	-0.0254177	-0.144701	0.176851	0.00875077	-0.11799		0.631038	0.00313873	0.171061		0.0898779	0.920815	0.308294		0.354312	0.960732	0.331587			0.0316069	NA	0.823119	0.0555383			0.432281
AT1G01730	AT1G01730.1	tair|similar to unnamed protein product [Vitis vinifera] (GB:CAO39582.1) [AT1G01730.1]	hypothetical protein;(source:Araport11)	A_84_P23543	NA	NA	NA	NA	NA	NA	NA	NA	AGGGCCAGGCACTGAACCTGTTTATTCTGGAATGTCAAAGGAAGAATACAGAAGCTCTCA	NA	NA	NA	NA	NA	NA	NA	NA		0.133809	0.011245	0.151997	0.0694647	-0.00309983	-0.0558222		0.605648	0.148737	0.945442		0.727408	0.944364	0.0808858		0.842155	0.978139	0.537638			0.597489	NA	0.568309	0.476698			0.133809
BSK4	AT1G01740.1	tair|protein kinase family protein [AT1G01740.1]	kinase with tetratricopeptide repeat domain-containing protein;(source:Araport11)	A_84_P19760	NA	NA	NA	NA	NA	NA	NA	NA	AGAAGGAATCTCAAATCGCACTTACCGAAGGATCCATTCTTGAAGCCAGAAAGATTTCAG	NA	NA	NA	NA	NA	NA	NA	NA		0.183918	-0.10647	0.00947863	0.188478	-0.154456	-0.106578		0.511904	5.57076e-07	0.036021		0.203423	0.316593	0.836026		0.0822914	0.154235	0.133811			0.00331739	NA	0.131322	0.0075142	1w		0.183918
ADF11	AT1G01750.1	tair|actin-depolymerizing factor. putative [AT1G01750.1]	actin depolymerizing factor 11;(source:Araport11)	A_84_P15977	NA	NA	NA	NA	NA	NA	NA	NA	CCGATATGCTGTCTATGACTATGATTTCACCACCCCTGAGAACTGCCAGAAGAGCAAAAT	NA	NA	NA	NA	NA	NA	NA	NA		-0.412137	-0.363728	-0.368524	-0.809914	-0.577722	0.444315		0.345043	0.0485	0.300857		0.422123	0.454918	0.366143		0.0101146	0.313669	0.518219			0.0227966	NA	0.0639803	0.0273107			-0.412137
AT1G01760	AT1G01760.1	tair|RNA binding / adenosine deaminase [AT1G01760.1]	denosine deaminases acting on tRNA;(source:Araport11)	A_84_P12197	NA	NA	NA	NA	NA	NA	NA	NA	TTATTCTTGGAACAACCGGTAGAAAGCAAGGCACATCAGCTAAAGGAGCTCTGTATCCGT	NA	NA	NA	NA	NA	NA	NA	NA		-0.0838778	-0.307676	0.11691	-0.280243	-0.59593	-0.141788		0.000286782	0.0127256	0.0853948		0.640389	0.106895	0.0217573		0.215148	0.0296235	0.219399			0.107679	NA	0.119367	0.644372			-0.0838778
AT1G01770	AT1G01770.1	tair|similar to hypothetical protein [Vitis vinifera] (GB:CAN74802.1); similar to unnamed protein product [Vitis vinifera] (GB:CAO39542.1); similar to hypothetical protein OsI_024980 [Oryza sativa (indica cultivar-group)] (GB:EAZ03748.1); contains InterPr	propionyl-CoA carboxylase;(source:Araport11)	A_84_P21654	A_84_P858146	NA	NA	NA	NA	NA	NA	NA	GAGGATCGACCGACACGGAAAGACAATCTCAGATCTCATCTTGTGTCAACAAGTTGTGTT	CTTCAGAGCCAGAGACCTCTGAACATCATTCTCCAGAGAAAATGCCAAAGTTACCTAAGG	NA	NA	NA	NA	NA	NA	NA		0.593335	-0.196404	-0.0682891	-0.0674603	-0.632411	-0.0654266		0.00532974	0.000685191	0.0106353		0.0844817	0.183069	0.66686		0.781761	0.0184592	0.695973			0.233733	NA	0.586418	0.211238			0.593335
PLIM2b	AT1G01780.1	tair|LIM domain-containing protein [AT1G01780.1]	GATA type zinc finger transcription factor family protein;(source:Araport11)	A_84_P18817	A_84_P849029	NA	NA	NA	NA	NA	NA	NA	TCTCTATTGCCGACATCACTTTAACCAACTCTTCATGGAGAAAGGAAACTACGCTCACGT	TGATAAGACAGTCTATGTGGTGGACATGTTGTCCATTGAAGGAATGCCTTACCACAAGTC	NA	NA	NA	NA	NA	NA	NA		0.430698	-0.174283	0.160204	-0.343884	-0.54411	0.159531		0.0330831	0.458357	0.0982638		0.0115605	0.606504	0.65626		0.00940331	0.107539	0.48542	0d		0.707619	NA	0.511375	0.954126			0.430698
KEA1	AT1G01790.1	tair|KEA1 (K EFFLUX ANTIPORTER 1); potassium:hydrogen antiporter [AT1G01790.1]	K+ efflux antiporter 1;(source:Araport11)	A_84_P15034	NA	NA	NA	NA	NA	NA	NA	NA	TTAGACGCACCAGGAGCAAACTACAGATGTGTTTGGGCTTTGAGCAAGTTTTACCCCAAT	NA	NA	NA	NA	NA	NA	NA	NA		-0.183924	-0.196394	0.193491	-0.567843	-0.289798	0.226602		0.283297	1.46048e-05	0.203422		0.625318	0.384112	0.528247		0.198738	0.0870869	0.084002			0.0781695	NA	0.121501	0.499097			-0.183924
AT1G01800	AT1G01800.1	tair|short-chain dehydrogenase/reductase (SDR) family protein [AT1G01800.1]	NAD(P)-binding Rossmann-fold superfamily protein;(source:Araport11)	A_84_P10309	NA	NA	NA	NA	NA	NA	NA	NA	CAGTGTTTGTCCTGGTTTCGTAAACACAGAAATCAATTTCAACACTGGGATCTTGAGCGT	NA	NA	NA	NA	NA	NA	NA	NA		0.124422	0.0632575	-0.162457	0.138211	0.0182412	-0.107291		0.97699	0.101297	0.552802		0.578825	0.558841	0.416439		0.539284	0.867444	0.167394			0.566859	NA	0.628089	0.71788			0.124422
AT1G01810	AT1G01810.1	tair|unknown protein [AT1G01810.1]	hypothetical protein;(source:Araport11)	A_84_P20711	NA	NA	NA	NA	NA	NA	NA	NA	AAGGAAGCGCCGATTTGTGAGTTGAATACAGATTTCTCGATGAATCACTGCTCTGAATCC	NA	NA	NA	NA	NA	NA	NA	NA		0.164584	0.911271	0.528011	0.500932	0.442901	0.216406		0.152065	0.00929758	0.71844		0.747598	0.206984	0.431256		0.178191	0.330629	0.603888			0.184297	NA	0.295384	0.10093			0.164584
PEX11C	AT1G01820.1	tair|PEX11C [AT1G01820.1]	peroxin 11c;(source:Araport11)	A_84_P15982	A_84_P817829	NA	NA	NA	NA	NA	NA	NA	CTCATCACTTATCTCTTGTTATCAGCTATTGCCGTCACATCCCAAGTCCAAGATGGTCTG	CTGATCAAAGCAGGGATGGATTTAGTTTTTGCTTTCGGATTGCTTCAATTGGCTCCAAAG	NA	NA	NA	NA	NA	NA	NA		0.605788	-0.263321	-0.163857	0.424448	-0.2724	-0.311487		0.468147	0.00676347	0.00407144		0.0339794	0.105558	0.292091		0.0749508	0.241067	0.0162708			0.0847755	NA	0.296252	0.0808048			0.605788
AT1G01830	AT1G01830.1	tair|armadillo/beta-catenin repeat family protein [AT1G01830.1]	ARM repeat superfamily protein;(source:Araport11)	A_84_P219918	NA	NA	NA	NA	NA	NA	NA	NA	GCTTCTTTCACCGGTAAAACGAACGATGCGGAGACATTGAAGCAGCCAAGATAAAAAGTG	NA	NA	NA	NA	NA	NA	NA	NA		0.230332	-0.372768	-0.107375	0.0837466	-0.238289	-0.0695215		0.703109	0.000244239	0.303802		0.212181	0.274262	0.448829		0.700279	0.293327	0.394435			0.136353	NA	0.184236	0.834311			0.230332
AT1G01830	AT1G01830.3	tair|armadillo/beta-catenin repeat family protein [AT1G01830.3]	ARM repeat superfamily protein;(source:Araport11)	A_84_P822429	A_84_P849104	A_84_P853543	NA	NA	NA	NA	NA	NA	GGGAGCTGCGTATGCAGAGCGATCTAGATTCTTTATCCGGAAAACTGGATTTGAATCTAA	AATTTGGAGCCATGGCAGAAGAGCAGCAAGTTAACCAGATGATCATGGATAAACAATCAG	AGCAAGTTAACCAGATGATCATGGATAAACAATCAGTAGAAGAATGGCTATCGCGCGTCA	NA	NA	NA	NA	NA	NA		0.0434332	-0.294998	-0.225422	0.011016	-0.325753	-0.195466		0.251603	0.00269543	0.689303		0.83106	0.301382	0.182873		0.961483	0.214981	0.148973			0.274402	NA	0.289699	0.952112			0.0434332
AT1G01840	AT1G01840.1	tair|similar to hypothetical protein MtrDRAFT_AC155886g28v2 [Medicago truncatula] (GB:ABN08250.1) [AT1G01840.1]	AP2-like ethylene-responsive transcription factor SNZ;(source:Araport11)	A_84_P11257	NA	NA	NA	NA	NA	NA	NA	NA	ATTCCGACCCACATGCCACCAAGTTGAGAGCTTTGGATCTTATCTACCAGTTTCATGCTT	NA	NA	NA	NA	NA	NA	NA	NA		0.0484637	0.123784	0.261925	0.0365238	0.301192	-0.155152		0.426945	0.0626337	0.252795		0.874461	0.459528	0.0817289		0.897919	0.279943	0.233913			0.427561	NA	0.410267	0.372713			0.0484637
PFC1	AT1G01860.1	tair|PFC1 (PALEFACE 1) [AT1G01860.1]	Ribosomal RNA adenine dimethylase family protein;(source:Araport11)	A_84_P17948	NA	NA	NA	NA	NA	NA	NA	NA	AGCACATATCATCATCTCCTGATATCGAAAAAGCACTAGGAGTTGCTGGTCTTCCAGCCA	NA	NA	NA	NA	NA	NA	NA	NA		0.223443	-0.00123331	-0.0574043	0.0727681	-0.0455484	-0.0518663		0.17468	0.193426	0.0449877		0.0381472	0.986718	0.134805		0.47295	0.0610957	0.198951			0.0211321	NA	0.205877	0.0309559			0.223443
AT1G01880	AT1G01880.1	tair|DNA repair protein. putative [AT1G01880.1]	5-3 exonuclease family protein;(source:Araport11)	A_84_P20001	NA	NA	NA	NA	NA	NA	NA	NA	AAAGAAGAGACAGGCAACTTCTACTAGTAGTAGTAACCTTACAAAGTCGGTCAGGCGTCG	NA	NA	NA	NA	NA	NA	NA	NA		-0.268448	-0.431952	0.054659	-0.306957	-0.221785	-0.163246		0.0164915	0.0547824	0.144199		0.219896	0.0136347	0.742599		0.0802128	0.0850036	0.408996			0.389608	NA	0.19442	0.871497			-0.268448
SBTI1.1	AT1G01900.1	tair|ATSBT1.1; subtilase [AT1G01900.1]	subtilase family protein;(source:Araport11)	A_84_P17148	NA	NA	NA	NA	NA	NA	NA	NA	CGTCTTCGTCTTCCTTTGGAGTTTTGGTTTGGATATGTGACAAATACAACGTCAGAAGCC	NA	NA	NA	NA	NA	NA	NA	NA		-0.743263	-0.858824	-0.223765	-0.635473	0.766219	-0.322344		0.0826072	0.476815	0.110038		7.44735e-06	0.400288	0.532355	0d	0.115986	0.101047	0.468393			0.348932	NA	0.536536	0.154894			-0.743263
AT1G01910	AT1G01910.1	tair|anion-transporting ATPase. putative [AT1G01910.1]	P-loop containing nucleoside triphosphate hydrolases superfamily protein;(source:Araport11)	A_84_P16218	NA	NA	NA	NA	NA	NA	NA	NA	AGCTGGAGAGGAAAGTACACACATTGCGTTTGCAGTTAAAAACAGCTGAAGAAGAACTCG	NA	NA	NA	NA	NA	NA	NA	NA		-0.141792	0.108902	-0.210286	-0.088802	-0.0934138	-0.132907		0.505753	0.0198407	0.610927		0.325118	0.532635	0.496199		0.498564	0.564538	0.227441			0.43198	NA	0.303301	0.342074			-0.141792
AT1G01920	AT1G01920.1	tair|SET domain-containing protein [AT1G01920.1]	SET domain-containing protein;(source:Araport11)	A_84_P12438	NA	NA	NA	NA	NA	NA	NA	NA	AAACAAGTGGTCAAGTGTAGTGTACCGTAGAGGACAGAAGCAGCTCACAAGACTGTTGTT	NA	NA	NA	NA	NA	NA	NA	NA		-0.063791	-0.117413	-0.21203	0.366053	0.0121462	-0.0987728		0.118264	0.00066627	0.425239		0.786064	0.21547	0.355752		0.213479	0.93267	0.552906			0.241609	NA	0.172514	0.669615			-0.063791
AT1G01930	AT1G01930.1	tair|zinc finger protein-related [AT1G01930.1]	zinc finger protein-like protein;(source:Araport11)	A_84_P22841	NA	NA	NA	NA	NA	NA	NA	NA	AGCCGCTGCAGAAAGACGGATGGCATCACTTAACATTCAAAGCAGTTCAAGCACAAGTTA	NA	NA	NA	NA	NA	NA	NA	NA		0.150744	0.000450209	0.109406	0.0371488	-0.120461	0.0556508		0.325966	0.276642	0.80935		0.338087	0.99604	0.547389		0.787926	0.263751	0.760537			0.999205	NA	0.979861	0.973588			0.150744
AT1G01940	AT1G01940.1	tair|peptidyl-prolyl cis-trans isomerase cyclophilin-type family protein [AT1G01940.1]	Cyclophilin-like peptidyl-prolyl cis-trans isomerase family protein;(source:Araport11)	A_84_P18112	NA	NA	NA	NA	NA	NA	NA	NA	ACATTATGGAAAAGACTCAAACAGGACCAGGAGATAGGCCGCTTGCTGAGATAAGGCTAA	NA	NA	NA	NA	NA	NA	NA	NA		-0.086388	-0.235393	-0.00185948	0.0666096	-0.33385	-0.175263		0.12976	9.71788e-05	0.166444		0.589917	0.130014	0.98849		0.686093	0.0353935	0.104855			0.00599701	NA	0.0125264	0.55074			-0.086388
ARK2	AT1G01950.1	tair|armadillo/beta-catenin repeat family protein / kinesin motor family protein [AT1G01950.1]	armadillo repeat kinesin 2;(source:Araport11)	A_84_P14330	A_84_P832377	NA	NA	NA	NA	NA	NA	NA	CAAAGGAATGTTCAAGAGAAGACATTCGAAGTTTGGCTCATCGTACTCTCTCTTCAAGTC	AGGCAGCTCAAAGCATTTGATGATGATGTGGAGAGAATAAATCGACAAGCACAAAATCGT	NA	NA	NA	NA	NA	NA	NA		-0.1113	0.0234126	-0.0815762	-0.12389	-0.155618	-0.0422845		0.0741271	0.253065	0.326335		0.18434	0.836714	0.281536		0.149399	0.159943	0.59535			0.521349	NA	0.341427	0.730444			-0.1113
EDA10	AT1G01960.1	tair|EDA10 (embryo sac development arrest 10); guanyl-nucleotide exchange factor [AT1G01960.1]	SEC7-like guanine nucleotide exchange family protein;(source:Araport11)	A_84_P12441	A_84_P837399	NA	NA	NA	NA	NA	NA	NA	GTCAGGAGAGGTACAAGTAGCTCTTAGTGATATGCTTCAGACATCAATGGGACCTGTTCT	CAGAAACCTAAGAAAGGTATTGAATTTTTAATCAAGGCAAACAAGGTGGGGGACTCGCCA	NA	NA	NA	NA	NA	NA	NA		-0.0954075	-0.0592225	0.009925	0.00635953	-0.239741	0.152092		0.715525	0.120085	0.0915527		0.346172	0.674002	0.921786		0.959129	0.144972	0.172845			0.420277	NA	0.658366	0.15747			-0.0954075
AT1G01970	AT1G01970.1	tair|pentatricopeptide (PPR) repeat-containing protein [AT1G01970.1]	Tetratricopeptide repeat (TPR)-like superfamily protein;(source:Araport11)	A_84_P22844	NA	NA	NA	NA	NA	NA	NA	NA	AGAAGCTTGGTGTTGTTGAAGAAGTTGAATTACTTCTTAGGGAGTTTTCATCTAGCCAGT	NA	NA	NA	NA	NA	NA	NA	NA		0.118451	0.22035	-0.0211714	0.110961	0.228237	-0.0659437		0.3374	2.09047e-05	0.583643		0.598864	0.0527074	0.870184		0.641843	0.0451207	0.502859			0.0486238	NA	0.197947	0.104945			0.118451
AT1G01980	AT1G01980.1	tair|ATSEC1A; electron carrier [AT1G01980.1]	FAD-binding Berberine family protein;(source:Araport11)	A_84_P18115	NA	NA	NA	NA	NA	NA	NA	NA	TGGTCAAAGTCAAAACAGCCGTGGATCCAGAAAACTTTTTCAGAGATGAACAAAGTATAC	NA	NA	NA	NA	NA	NA	NA	NA		0.000172841	0.0259455	0.0638737	-0.0886711	-0.10529	0.217951		0.939693	0.403729	0.522597		0.998288	0.529194	0.312118		0.371628	0.25703	0.534175			0.885986	NA	0.746048	0.913924			0.000172841
AT1G01990	AT1G01990.1	tair|similar to chloroplast lumen common family protein [Arabidopsis thaliana] (TAIR:AT2G37400.1) [AT1G01990.1]	hypothetical protein;(source:Araport11)	A_84_P20007	A_84_P856942	NA	NA	NA	NA	NA	NA	NA	CGATTGCTTGCTCGTGTCAGGAGAATGGAAGCTCAGATTCTCAATGTCCTCAAAGAGTTT	CGAAATCTGTTGGCGAAATCAAAAATGGGTTCGATGAAATTGGGGGTTTAGGGTTCATAA	NA	NA	NA	NA	NA	NA	NA		0.5228	-0.047341	-0.162434	0.564703	0.0343454	-0.205601		0.530062	0.274689	0.105434		0.143998	0.806405	0.551542		0.084557	0.856317	0.257365			0.132508	NA	0.392745	0.0684688			0.5228
GAE2	AT1G02000.1	tair|GAE2 (UDP-D-GLUCURONATE 4-EPIMERASE 2); catalytic [AT1G02000.1]	UDP-D-glucuronate 4-epimerase 2;(source:Araport11)	A_84_P13388	NA	NA	NA	NA	NA	NA	NA	NA	AGACTGGTCTAAAGAAGTTTGTGAGATGGTATCTTGGTTACTACAAGCAGGGGGGAAAGA	NA	NA	NA	NA	NA	NA	NA	NA		-0.106511	0.297444	-0.0606877	-0.115286	0.194723	0.0730727		0.807365	0.000419655	0.275165		0.665362	0.0110487	0.780582		0.639302	0.0906995	0.74061			0.0931649	NA	0.100875	0.203926			-0.106511
SEC1A	AT1G02010.1	tair|SEC1A; protein transporter [AT1G02010.1]	secretory 1A;(source:Araport11)	A_84_P207288	A_84_P788857	A_84_P842976	NA	NA	NA	NA	NA	NA	TCCACTAGTTTCGATGATCCCCCACAGTACATCACGAAGCTGAAATTGCTGTCGGAAAAA	TGAAAAGTGCTTCTACGGAGTTCAAGAAGCTGGGGCAACGCATCTTTGTATTCATAATTG	GAGGGACTTGGTTCCATCAAAGCTTGCTGCTGCAATTTGGGACTGTATCTCAAAATATAA	NA	NA	NA	NA	NA	NA		0.0198819	0.123697	0.105645	-0.0578886	-0.304552	-0.0640245		0.0074783	0.000130315	0.228487		0.897186	0.28378	0.496707		0.70993	0.0526658	0.664393			0.20604	NA	0.251959	0.141873			0.0198819
AT1G02020	AT1G02020.1	tair|nitroreductase family protein [AT1G02020.1]	nitroreductase family protein;(source:Araport11)	A_84_P145109	A_84_P799770	NA	NA	NA	NA	NA	NA	NA	GGGAAATGGATTTTCTTTGTTTGGTGACATTGCTCTAAAACGATTTTTTAATGAGCTTCC	GAAAACCCTAACAAGGACGATTCCTCCTCTTCGCTTGAATTGGTCCTCAAGTACCACAAC	NA	NA	NA	NA	NA	NA	NA		-0.213456	-0.289654	-0.0347816	0.0155428	0.0158919	-0.0334724		0.0562662	0.0980649	0.565825		0.433272	0.181749	0.710621		0.856571	0.680166	0.692373			0.201397	NA	0.111585	0.390215			-0.213456
AT1G02030	AT1G02030.1	tair|zinc finger (C2H2 type) family protein [AT1G02030.1]	C2H2-like zinc finger protein;(source:Araport11)	A_84_P20862	NA	NA	NA	NA	NA	NA	NA	NA	TTCACGAGAAGATCAGGAATAATAATTAGCTTGATAGATCTAAATCTCCCAGCGCCATCG	NA	NA	NA	NA	NA	NA	NA	NA		-0.551814	-0.136976	-0.0572847	-0.136057	0.76741	0.288209		0.0204072	0.076464	0.312649		0.109074	0.682601	0.912865		0.559041	0.0706309	0.305373			0.933447	NA	0.868288	0.843253			-0.551814
AT1G02040	AT1G02040.1	tair|zinc finger (C2H2 type) family protein [AT1G02040.1]	C2H2-type zinc finger family protein;(source:Araport11)	A_84_P572778	NA	NA	NA	NA	NA	NA	NA	NA	GGTGGCAATAATCACAACGCTACTTCATCTTCGTGGTTAAAACTCGCAAGTGGTGATTGG	NA	NA	NA	NA	NA	NA	NA	NA		-2.43946	-1.47817	-1.87295	-2.05168	-1.27668	-0.247993		0.00142228	0.0141937	0.467266		0.0921232	0.156756	0.110811		0.13473	0.206273	0.631212			0.386424	NA	0.420903	0.880442			-2.43946
LAP6	AT1G02050.1	tair|chalcone and stilbene synthase family protein [AT1G02050.1]	Chalcone and stilbene synthase family protein;(source:Araport11)	A_84_P21808	A_84_P831954	NA	NA	NA	NA	NA	NA	NA	ATACTGTATGTGATGGAGTATATGAGAGATGAGCTGAAGAAGAAAGGTGACGCAGCACAA	ATACCCTGAGCTAACAACAGAGGGTTCACCAACAATCAAGCAAAGACTTGAAATTGCAAA	NA	NA	NA	NA	NA	NA	NA		0.294566	-0.188861	-0.0162668	0.331649	-0.287966	0.0269495		0.919175	8.79943e-05	0.0420629		0.143985	0.17059	0.888044		0.184489	0.0801467	0.765688			0.60245	NA	0.754274	0.569832			0.294566
AT1G02060	AT1G02060.1	tair|pentatricopeptide (PPR) repeat-containing protein [AT1G02060.1]	Tetratricopeptide repeat (TPR)-like superfamily protein;(source:Araport11)	A_84_P18024	NA	NA	NA	NA	NA	NA	NA	NA	ACTTCAGTTTGTGTCAAAGAGGATGGCTACATTGAGAGAATCAGATGATTGCTCTGTATT	NA	NA	NA	NA	NA	NA	NA	NA		-0.0185909	-0.457939	-0.150553	1.16262	-0.33224	-0.295964		0.549781	0.968987	0.360429		0.963785	0.0418885	0.266204		0.441766	0.074632	0.0494422			0.114367	NA	0.174897	0.224924			-0.0185909
SPL8	AT1G02065.1	tair|SPL8 (SQUAMOSA PROMOTER BINDING PROTEIN-LIKE 8); DNA binding [AT1G02065.1]	squamosa promoter binding protein-like 8;(source:Araport11)	A_84_P275920	NA	NA	NA	NA	NA	NA	NA	NA	CAGTTCCAAACGACAGCGTCTTCATCCACGTCAGCGTCTTCGTCTTCAAATTCAATGTTT	NA	NA	NA	NA	NA	NA	NA	NA		1.07055	-0.645763	0.797243	1.46488	-0.566146	0.482295		0.67218	0.157873	0.592977		0.618022	0.33164	0.202822		0.0867773	0.0913516	0.383631			0.154968	NA	0.370904	0.347459			1.07055
AT1G02070	AT1G02070.1	tair|similar to zinc ion binding [Arabidopsis thaliana] (TAIR:AT3G60520.1); similar to unknown [Populus trichocarpa] (GB:ABK95332.1) [AT1G02070.1]	zinc ion-binding protein;(source:Araport11)	A_84_P76869	A_84_P788852	NA	NA	NA	NA	NA	NA	NA	GACTACGGAGAGAGCAAATTAAAAAAGAAAACGTCGTTGTTTGTTTTCATCCTTTTTTCC	GTTAAATATGAAAATGACTTCTCAAACAGATCGGAATATTCGCCCGGCCACCGGATCAAG	NA	NA	NA	NA	NA	NA	NA		0.118802	-0.307042	-0.245586	0.232607	-0.306408	-0.699388		0.541655	0.00034389	0.561729		0.7852	0.260649	0.202568		0.727221	0.584921	0.0162224			0.0088147	NA	0.126958	0.0445597			0.118802
AT1G02080	AT1G02080.1	tair|transcriptional regulator-related [AT1G02080.1]	transcription regulator;(source:Araport11)	A_84_P18970	A_84_P836098	NA	NA	NA	NA	NA	NA	NA	ATATAGCTTCTGGAAACAAGCCTTCATCAGATGTGCGCCTGAGATTGAGAAGCTGTTTGA	CATTGCTCAACAATTGTTGTTACGGAGAAAGCATAGAGATGGTGCTGGATCCTCCTTTTT	NA	NA	NA	NA	NA	NA	NA		-0.168959	-0.0533376	0.0680959	-0.245115	-0.296536	0.0805334		0.181581	0.0829319	0.32957		0.551521	0.542983	0.32699		0.145766	0.0500794	0.479744			0.0484811	NA	0.252798	0.0609739			-0.168959
FUS5	AT1G02090.2	tair|FUS5 (FUSCA 5); MAP kinase kinase [AT1G02090.2]	Proteasome component (PCI) domain protein;(source:Araport11)	A_84_P210748	A_84_P820462	NA	NA	NA	NA	NA	NA	NA	TCACAATAACCCCTTGTTATGTTTGATTTCCCTCATTAGCAAATTTGGTGTCTCTCTGCC	GTTGAACACGTCAGAGAATCTGCTCATTTCAATTCAAGACAAGATCAAATGGGCGGACAA	NA	NA	NA	NA	NA	NA	NA		-0.271123	-0.0718507	0.0366149	-0.0945816	-0.0051065	0.133602		0.0543686	6.17124e-05	0.138266		0.0231462	0.331814	0.602825		0.409966	0.963424	0.153603			0.00423976	NA	0.101212	0.0241544			-0.271123
FUS5	AT1G02090.3	tair|FUS5 (FUSCA 5); MAP kinase kinase [AT1G02090.3]	Proteasome component (PCI) domain protein;(source:Araport11)	A_84_P820476	A_84_P868722	NA	NA	NA	NA	NA	NA	NA	CAAAGAGAGAGCAAATGGTCAGTGCGGATTGACATTCCATTTACCGAGAGTAGATTATGA	GGCGGGCTTTTTTAACCGTTCTTTCGTGGAACAAGAAATCTTACATGTTGGATGTAAACA	NA	NA	NA	NA	NA	NA	NA		-0.242755	0.218592	0.186748	-0.197843	0.0635879	0.115303		0.669401	2.90144e-05	0.115451		0.0842096	0.302819	0.227812		0.132374	0.684828	0.313236			0.0411981	NA	0.130354	0.281009			-0.242755
SBI1	AT1G02100.1	tair|leucine carboxyl methyltransferase family protein [AT1G02100.1]	Leucine carboxyl methyltransferase;(source:Araport11)	A_84_P198504	NA	NA	NA	NA	NA	NA	NA	NA	ATTGTGCAAAACAAAGAAACCTCACCTCGGTCAAGAAACGCTCTGAAATCTGAACTCTGA	NA	NA	NA	NA	NA	NA	NA	NA		0.454368	-0.18716	-0.142619	0.236321	-0.141064	-0.19564		0.565887	0.0173447	0.00928884		0.050895	0.0136666	0.298645		0.307315	0.19195	0.0630113			0.000505522	NA	0.00085866	0.0131749	1d		0.454368
SBI1	AT1G02100.2	tair|leucine carboxyl methyltransferase family protein [AT1G02100.2]	Leucine carboxyl methyltransferase;(source:Araport11)	A_84_P589664	A_84_P824244	A_84_P838996	A_84_P852809	NA	NA	NA	NA	NA	TGGGTGCTGAGCAGAAAACGAAGGAAACACGAACTTGTCTGCGTTATCTGTGCTTTTGAT	CAAAACTCCAGCCAACTCAGGGACAAACTAGGAGCCAATGCATCTATTTCTATTGACGAA	CGAAGGACAAGTTCTCAGTGATCATTACAAGTTACTTCCAGTTGACCTGCGCGATATACC	GATACTACCTATTTTCAGTTGCTGGATGAGGGAATGGGCCCAATCTCTATGTGGAACTTG	NA	NA	NA	NA	NA		0.443969	-0.0687072	-0.140782	0.24011	-0.22869	-0.187569		0.0291719	0.00141328	0.000365283		0.0033859	0.578639	0.261222	0d	0.0274615	0.0533046	0.0676566			0.00219849	NA	0.0244294	0.00298657	1w		0.443969
AT1G02110	AT1G02110.1	tair|proline-rich family protein [AT1G02110.1]	bZIP domain class transcription factor (DUF630 and DUF632);(source:Araport11)	A_84_P22754	A_84_P788965	NA	NA	NA	NA	NA	NA	NA	AAACGTGGTACATGTGATATCAATAAAGCAGGCGGAAGAGGTGAAGATGAAGAAACGCAC	GTTGAACTCTGCCACGGATTAATGTACATGTGGAAGTCAATGCACGAGTATCACGAAATC	NA	NA	NA	NA	NA	NA	NA		-0.0015654	0.114488	-0.111509	0.321074	0.100499	-0.0589681		0.429697	0.811774	0.528437		0.99226	0.349775	0.690988		0.313158	0.325651	0.257593			0.270273	NA	0.720791	0.239949			-0.0015654
VAD1	AT1G02120.1	tair|VAD1 (VASCULAR ASSOCIATED DEATH1) [AT1G02120.1]	GRAM domain family protein;(source:Araport11)	A_84_P222186	A_84_P843761	NA	NA	NA	NA	NA	NA	NA	CCGCAACAAACAGTAAATTTGCTACACCCTACTCTCTGTTTGTGCAGAATGCGGATGGAT	AGAAATAGCCATCTGGTTATTGAAACATCACACAGATCAGCGATGTGCCTTATGCAGATT	NA	NA	NA	NA	NA	NA	NA		0.193316	-0.0210768	-0.0378489	-0.0629388	-0.0085727	-0.0234162		0.515386	2.48812e-05	0.396027		0.438847	0.569602	0.689034		0.789234	0.878723	0.802446			0.0923946	NA	0.423157	0.12837			0.193316
RA-5	AT1G02130.1	tair|ATRAB1B (Arabidopsis thaliana responsive to abscisic acid 1B); GTP binding [AT1G02130.1]	RAS 5;(source:Araport11)	A_84_P23700	NA	NA	NA	NA	NA	NA	NA	NA	CAAAAGATGCTACAAACGTAGAACAGGCTTTCATGGCAATGTCTGCATCCATCAAAGAGA	NA	NA	NA	NA	NA	NA	NA	NA		-0.0417022	0.0611328	0.243517	-0.196881	-0.0107018	0.178008		0.246825	0.565169	0.192157		0.444941	0.437442	0.128101		0.142541	0.948857	0.110918			0.0331875	NA	0.356561	0.0582502			-0.0417022
NA	AT1G02136.1	tair|pseudogene of phagocytosis and cell motility protein [AT1G02136.1]	pseudogene of ELMO/CED-12 family protein;(source:Araport11)	A_84_P754522	NA	NA	NA	NA	NA	NA	NA	NA	ACTGGCTTGTGTTTGTGCACAGAAAAGGGATCACCACTCTCGTTATTCCTTTGATCTCAC	NA	NA	NA	NA	NA	NA	NA	NA		-0.421401	1.10125	0.864116	0.0513118	0.396486	-0.250454		0.409958	0.0176201	0.45014		0.433363	0.331662	0.375337		0.942244	0.507413	0.69242			0.234615	NA	0.993567	0.225943			-0.421401
MAGO	AT1G02140.1	tair|HAP1/MAGO/MEE63 (MATERNAL EFFECT EMBRYO ARREST 63); protein binding [AT1G02140.1]	mago nashi family protein;(source:Araport11)	A_84_P10461	NA	NA	NA	NA	NA	NA	NA	NA	CTACTATCTTGTTCAGGACTTGAAATGTCTTGTTTTTTCGCTCATCTCTCTGCACTTCAA	NA	NA	NA	NA	NA	NA	NA	NA		0.0333942	-0.0103724	0.00788003	0.230096	0.0341416	0.080413		0.18414	0.292318	0.771903		0.784401	0.951723	0.934229		0.0772405	0.838539	0.580284			0.485463	NA	0.345352	0.30209			0.0333942
ALG12	AT1G02145.1	tair|similar to mannosyltransferase. putative [Arabidopsis thaliana] (TAIR:AT5G14850.2); similar to mannosyltransferase. putative [Arabidopsis thaliana] (TAIR:AT5G14850.1); similar to unnamed protein product [Vitis vinifera] (GB:CAO70510.1); contains Inte	homolog of asparagine-linked glycosylation 12;(source:Araport11)	A_84_P827342	NA	NA	NA	NA	NA	NA	NA	NA	TACTTGCACCGGGAGATGAAGAAGGAAGATCCTTTTCATAAGAAATGGCCTGGATGTTAG	NA	NA	NA	NA	NA	NA	NA	NA		0.12464	-0.00183645	0.112585	0.111916	-0.172179	0.0889431		0.319908	0.17139	0.279581		0.0278465	0.984096	0.43943		0.427959	0.0896682	0.26761			0.621956	NA	0.471829	0.339005			0.12464
ALG12	AT1G02145.2	tair|similar to unnamed protein product [Vitis vinifera] (GB:CAO70510.1); contains InterPro domain Alg9-like mannosyltransferase (InterPro:IPR005599) [AT1G02145.2]	homolog of asparagine-linked glycosylation 12;(source:Araport11)	A_84_P848619	NA	NA	NA	NA	NA	NA	NA	NA	TCTTCAGATGCGATACGATGTTACTGCTTGGGCCTATTGGTCTTGAACTTTTATTGACCA	NA	NA	NA	NA	NA	NA	NA	NA		0.0682848	0.0339778	0.0454161	0.103247	-0.176787	0.0843115		0.581875	0.0214306	0.160861		0.476645	0.590131	0.706743		0.150669	0.0797533	0.503389			0.804924	NA	0.438328	0.804362			0.0682848
ALG12	AT1G02145.4	tair|similar to mannosyltransferase. putative [Arabidopsis thaliana] (TAIR:AT5G14850.2); similar to mannosyltransferase. putative [Arabidopsis thaliana] (TAIR:AT5G14850.1); similar to unnamed protein product [Vitis vinifera] (GB:CAO70510.1); contains Inte	homolog of asparagine-linked glycosylation 12;(source:Araport11)	A_84_P754801	NA	NA	NA	NA	NA	NA	NA	NA	CCGGGAGATGAAGAAGGAAGATCCTTTTCATAAGAAATGGCCTGGATGTTAGGTAATCCT	NA	NA	NA	NA	NA	NA	NA	NA		0.181777	0.090663	0.157503	0.152004	-0.103837	0.115015		0.0171008	0.0965051	0.211483		0.0128986	0.4503	0.126619		0.115254	0.392592	0.088578			0.841448	NA	0.700679	0.414131			0.181777
AT1G02150	AT1G02150.1	tair|pentatricopeptide (PPR) repeat-containing protein [AT1G02150.1]	Tetratricopeptide repeat (TPR)-like superfamily protein;(source:Araport11)	A_84_P22690	A_84_P852537	NA	NA	NA	NA	NA	NA	NA	CAACAGTGAAATCGATGCCCATGAGACCGATGCGCTTCTAACACAGCTACAAGATGATTT	TCATTAGCTTCGACTTATCCGAAACCTAACGAGTAACGAAGAGAGATGCTTCTTCAGGCG	NA	NA	NA	NA	NA	NA	NA		0.355338	0.171143	-0.0261431	0.497447	0.489833	0.0961612		0.0363203	0.0633789	0.610354		0.183209	0.609163	0.861809		0.149506	0.061926	0.568567			0.48586	NA	0.280672	0.747043			0.355338
AT1G02160	AT1G02160.1	tair|similar to unnamed protein product [Vitis vinifera] (GB:CAO70493.1); contains InterPro domain CHCH (InterPro:IPR010625) [AT1G02160.1]	Cox19 family protein (CHCH motif);(source:Araport11)	A_84_P117642	NA	NA	NA	NA	NA	NA	NA	NA	GTATCCTGTTGTTTCATTTGCAATGGCTGTGTTTGTATGATCTATCTAAGTAAACAAGTG	NA	NA	NA	NA	NA	NA	NA	NA		0.172374	-0.0494378	-0.0385058	0.447709	0.165897	0.0784767		0.00127974	0.00141513	0.130093		0.246749	0.442646	0.744635		0.0277762	0.0635559	0.306305			0.0951934	NA	0.397821	0.239869			0.172374
AT1G02160	AT1G02160.2	tair|similar to predicted protein [Physcomitrella patens subsp. patens] (GB:EDQ61750.1); contains InterPro domain CHCH (InterPro:IPR010625); contains InterPro domain MTCP1 (InterPro:IPR009069) [AT1G02160.2]	Cox19 family protein (CHCH motif);(source:Araport11)	A_84_P810860	NA	NA	NA	NA	NA	NA	NA	NA	TGCTGCTTTACCTATGTGTTATTTTGTTTCTCAGAGGGAAGCTCGACTGGAACGCAATAA	NA	NA	NA	NA	NA	NA	NA	NA		0.0317512	0.0591215	-0.0577626	0.475536	0.0544699	0.0316576		0.108237	0.000289891	0.230167		0.889731	0.745834	0.741878		0.0874747	0.735095	0.700388			0.296223	NA	0.227059	0.328946			0.0317512
MC1	AT1G02170.1	tair|LOL3 (LSD ONE LIKE 3); caspase/ cysteine-type endopeptidase [AT1G02170.1]	metacaspase 1;(source:Araport11)	A_84_P13395	NA	NA	NA	NA	NA	NA	NA	NA	GATTAAGACAGGAGCCTCAACTGACTGCTTGCCAAACATTCGATGTCTATGCAAAGCCTT	NA	NA	NA	NA	NA	NA	NA	NA		0.0493895	-0.000605832	-0.0103094	-0.144434	0.0239944	0.0401545		0.854182	0.0206491	0.64181		0.630885	0.995666	0.964317		0.216173	0.782051	0.852776			0.383136	NA	0.278179	0.296935			0.0493895
AT1G02180	AT1G02180.1	tair|ferredoxin-related [AT1G02180.1]	ferredoxin-like protein;(source:Araport11)	A_84_P23636	NA	NA	NA	NA	NA	NA	NA	NA	CACACATGATTTGTATGCGCCTTCTGAACAGCTTTCTGGGACTTCTCTTCTCTTCCTTCT	NA	NA	NA	NA	NA	NA	NA	NA		-0.105104	-0.297459	-0.0109232	-0.0601703	-0.117831	-0.0656484		0.115237	3.78108e-06	0.422241		0.472921	0.0915213	0.819896		0.746498	0.0653384	0.126638			0.00492905	NA	0.0755616	0.031583			-0.105104
AT1G02190	AT1G02190.1	tair|CER1 protein. putative [AT1G02190.1]	Fatty acid hydroxylase superfamily;(source:Araport11)	A_84_P12352	NA	NA	NA	NA	NA	NA	NA	NA	AAGAGCAGATGAAAGCAAAAGAAGGAACCCTCTTTGTTCCCTTTTCTCACTTTCCGCCCA	NA	NA	NA	NA	NA	NA	NA	NA		0.628126	0.53311	-0.515807	-0.43963	0.208187	-0.317937		0.696145	0.78868	0.751164		0.465444	0.146046	0.718405		0.101368	0.756706	0.764547			0.544319	NA	0.18541	0.642202			0.628126
CER1	AT1G02205.1	tair|CER1 (ECERIFERUM 1) [AT1G02205.1]	Fatty acid hydroxylase superfamily;(source:Araport11)	A_84_P20781	A_84_P847367	NA	NA	NA	NA	NA	NA	NA	GACACGCTCTGTGCTTCTTTTCCTTATGATCCAGCTCTTCCACGCACAAATGAACTATGA	TCGTCACTGAGCCCATCACTTGTAACTATTGGTTCTTACCTTGATTTTTACGCTGCCTAT	NA	NA	NA	NA	NA	NA	NA		-1.41277	-0.655557	-0.104783	-1.43023	0.283095	-0.607719		0.243321	0.0193162	0.442797		0.374077	0.409892	0.830808		0.372729	0.685445	0.0395481			0.233931	NA	0.363886	0.234094			-1.41277
AT1G02210	AT1G02210.1	tair|regulator of shoot apical meristem-related [AT1G02210.1]	NAC (No Apical Meristem) domain transcriptional regulator superfamily protein;(source:Araport11)	A_84_P14341	NA	NA	NA	NA	NA	NA	NA	NA	GATTGGGTAATGCACGTGTATCAACCAACGTTTTTGCCTCCTAATCAGGTAATATTCCGA	NA	NA	NA	NA	NA	NA	NA	NA		0.226561	0.305678	-0.0243437	0.0320351	-0.0207753	-0.0790076		0.0594871	0.589838	0.507578		0.376238	0.252871	0.836697		0.0778824	0.505486	0.526745			0.668819	NA	0.158478	0.524			0.226561
NAC003	AT1G02220.1	tair|ANAC003 (Arabidopsis NAC domain containing protein 3); transcription factor [AT1G02220.1]	NAC domain containing protein 3;(source:Araport11)	A_84_P19916	A_84_P799508	NA	NA	NA	NA	NA	NA	NA	GCATAGACCAGATCAAAGACCTGCAAGAATCTCCTACCTCAACAATCAACTTAGTGTCAC	AATGGCTGATGAATGATGAGGATGATGCTCAAATCGAGGATGCTATACCGATTGAGGAAT	NA	NA	NA	NA	NA	NA	NA		0.135821	0.283824	-0.111514	-0.220847	-0.0332264	-0.375747		0.141076	0.519059	0.846008		0.712811	0.415746	0.723619		0.253494	0.850196	0.199047			0.526193	NA	0.773093	0.349286			0.135821
NAC004	AT1G02230.1	tair|ANAC004 (Arabidopsis NAC domain containing protein 4); transcription factor [AT1G02230.1]	NAC domain containing protein 4;(source:Araport11)	A_84_P751150	NA	NA	NA	NA	NA	NA	NA	NA	CAAGTGACTGTGATTCGAGAGCATAAATTGGGTGAAGAGTCTGTCAAGAAGAAAAGAGCT	NA	NA	NA	NA	NA	NA	NA	NA		-0.387877	0.224571	-0.310624	-1.23178	-0.609592	-0.852133		0.024746	0.0075968	0.896862		0.599179	0.364596	0.716749		0.0505485	0.25705	0.328971			0.374461	NA	0.340657	0.301205			-0.387877
NAC005	AT1G02250.1	tair|ANAC005 (Arabidopsis NAC domain containing protein 5); transcription factor [AT1G02250.1]	NAC domain containing protein 5;(source:Araport11)	A_84_P10397	A_84_P839002	NA	NA	NA	NA	NA	NA	NA	CTAACTCAATCAAGTTAGTGTCATTAGCTCAAGAGGTGAGCAAAACACCGGGAACCGGTA	ATGAGCAGAGTAAGATTGTTTCTATGCAAGATGATCGCAACAACCACACACCTCAAAAGC	NA	NA	NA	NA	NA	NA	NA		0.503786	-0.0310177	0.2409	0.700905	0.102579	0.353455		0.495397	5.49832e-05	0.948101		0.587456	0.957784	0.581435		0.421581	0.807559	0.338139			0.03354	NA	0.0544521	0.127286			0.503786
AT1G02260	AT1G02260.1	tair|transmembrane protein. putative [AT1G02260.1]	Divalent ion symporter;(source:Araport11)	A_84_P11343	NA	NA	NA	NA	NA	NA	NA	NA	TCAAATTCGGTTTGCCTTCAACACTCATCGTCACTGCGATTGGTCTCTTCCTTATCAAGT	NA	NA	NA	NA	NA	NA	NA	NA		0.165293	-0.474933	-0.0827358	-0.203173	-0.182945	0.148442		0.580995	0.0111454	0.140788		0.156837	0.304088	0.744426		0.239307	0.142233	0.53162			0.566247	NA	0.788383	0.512389			0.165293
AT1G02270	AT1G02270.1	tair|endonuclease/exonuclease/phosphatase family protein / calcium-binding EF hand family protein [AT1G02270.1]	Calcium-binding endonuclease/exonuclease/phosphatase family;(source:Araport11)	A_84_P13233	NA	NA	NA	NA	NA	NA	NA	NA	AGAGAAAGGATTGTGGCCGGAGAATTACAATATATCCGATCATGCTTGTCTCACCGTACA	NA	NA	NA	NA	NA	NA	NA	NA		0.11211	0.280874	0.0335517	-0.0591096	0.0686776	0.00345711		0.306132	0.00761143	0.865096		0.156847	0.481022	0.302863		0.367512	0.694652	0.965186			0.1	NA	0.127651	0.058758			0.11211
TOC33	AT1G02280.1	tair|TOC33 (PLASTID PROTEIN IMPORT 1); GTP binding [AT1G02280.1]	translocon at the outer envelope membrane of chloroplasts 33;(source:Araport11)	A_84_P13396	NA	NA	NA	NA	NA	NA	NA	NA	TGATCGTTAAGATGATTCAAGGAGCAATCAGAAATGATATCAAGACAAGTGGAAAGCCAC	NA	NA	NA	NA	NA	NA	NA	NA		0.598354	0.0565313	-0.253372	0.406722	-0.207994	-0.138246		0.29486	0.110969	0.00864899		0.013781	0.460557	0.32017		0.101124	0.241697	0.539883			0.0443704	NA	0.0695022	0.0628297			0.598354
TOC33	AT1G02280.2	tair|TOC33 (PLASTID PROTEIN IMPORT 1) [AT1G02280.2]	translocon at the outer envelope membrane of chloroplasts 33;(source:Araport11)	A_84_P817777	NA	NA	NA	NA	NA	NA	NA	NA	TCACTATCAACATTATTGACACCCCTGGACTTGTGGAAGCTGGATATGTCAATCACCAAG	NA	NA	NA	NA	NA	NA	NA	NA		0.788584	-0.0561104	-0.115822	0.39163	-0.374494	-0.28989		0.0137801	0.0312341	0.00329481		0.0565536	0.665011	0.544091		0.199826	0.0473946	0.0646175			0.0619273	NA	0.220835	0.0813048			0.788584
AT1G02290	AT1G02290.1	tair|similar to unknown protein [Arabidopsis thaliana] (TAIR:AT3G45830.1); similar to hypothetical protein [Vitis vinifera] (GB:CAN67827.1) [AT1G02290.1]	hypothetical protein;(source:Araport11)	A_84_P570961	NA	NA	NA	NA	NA	NA	NA	NA	ACCTCTAAAGCAAGAAGAATATGTCCGGTACCACCTGAAGTCTCCTGGTTTTAAGCCTAG	NA	NA	NA	NA	NA	NA	NA	NA		0.060788	0.0762507	0.0749088	0.151277	0.0260483	0.0212752		0.680108	0.00826299	0.950144		0.82296	0.556038	0.284735		0.605316	0.796403	0.892698			0.300098	NA	0.271817	0.484336			0.060788
AT1G02300	AT1G02300.1	tair|cathepsin B-like cysteine protease. putative [AT1G02300.1]	Cysteine proteinases superfamily protein;(source:Araport11)	A_84_P55630	NA	NA	NA	NA	NA	NA	NA	NA	GAGAAGAACGTATTTAAAGGTATTACCACTTCAGATGATCTTCTGGTTTCCTCAGTCTAA	NA	NA	NA	NA	NA	NA	NA	NA		0.269173	-0.0969486	-0.259118	0.214183	0.0238015	-0.361603		0.923	0.000323313	0.187573		0.0995444	0.52225	0.191469		0.20683	0.924279	0.229163			0.0122259	NA	0.251702	0.0435934			0.269173
AT1G02305	AT1G02305.1	tair|cathepsin B-like cysteine protease. putative [AT1G02305.1]	Cysteine proteinases superfamily protein;(source:Araport11)	A_84_P515983	A_84_P805705	NA	NA	NA	NA	NA	NA	NA	CCTCATTTTAAACAGGAATATGTGTCTCTACTCTGTAATACATAATTTCCCACTGTGTTG	CCTGATGACATTATGGCAGAAGTTTACAAAAATGGACCTGTTGAGGTTGCCTTCACTGTT	NA	NA	NA	NA	NA	NA	NA		0.253631	-0.134498	-0.173969	-0.144714	-0.150949	-0.20561		0.025499	2.64923e-05	0.041459		0.0561142	0.323957	0.118075		0.359262	0.23923	0.0172738			0.000830466	NA	0.0291065	0.0185517			0.253631
MAN1	AT1G02310.1	tair|glycosyl hydrolase family protein 5 / cellulase family protein / (1-4)-beta-mannan endohydrolase. putative [AT1G02310.1]	Glycosyl hydrolase superfamily protein;(source:Araport11)	A_84_P15123	A_84_P834493	NA	NA	NA	NA	NA	NA	NA	TATCGCCGACCAATCTAGTAAACTGAAAAACCTCAAGTATCCACCGTTGGTCACACATAG	TTTGGGGTTTCAACGAAGGAGATTACATTCCTCTTCAGATCTCTCCTGGCTCCTATAGTG	NA	NA	NA	NA	NA	NA	NA		-0.807764	0.818318	0.119469	-1.50605	0.606549	-0.572575		0.162541	0.0829919	0.0911311		0.295303	0.312426	0.70282		0.0975218	0.254724	0.0370667			0.449512	NA	0.401846	0.427052			-0.807764
AT1G02330	AT1G02330.1	tair|similar to unnamed protein product [Vitis vinifera] (GB:CAO40200.1); contains InterPro domain Hepatocellular carcinoma-associated antigen 59 (InterPro:IPR010756) [AT1G02330.1]	integrator complex subunit-like protein;(source:Araport11)	A_84_P16069	A_84_P829013	NA	NA	NA	NA	NA	NA	NA	AGACAAGCAGCAACTGATCAAATCATGTTGGAACGATTTCGCAAGAGAGAGCGTAACCGT	GAGGAGCTTGTGTTGCAAGATACTTTTGCTCAAGAGACTGCTGTTTTGATTGAAGATCCC	NA	NA	NA	NA	NA	NA	NA		0.0240318	-0.0363161	-0.0239681	-0.00156293	-0.092526	-0.0544413		0.541552	1.58959e-05	0.94655		0.8643	0.328769	0.760289		0.990956	0.28948	0.5076			0.0556084	NA	0.0963199	0.145294			0.0240318
GL22	AT1G02335.1	tair|GL22 (GERMIN-LIKE PROTEIN SUBFAMILY 2 MEMBER 2 PRECURSOR.); manganese ion binding / metal ion binding / nutrient reservoir [AT1G02335.1]	germin-like protein subfamily 2 member 2 precursor;(source:Araport11)	A_84_P751783	NA	NA	NA	NA	NA	NA	NA	NA	AAGTTTTCGTTTTTCCAAGAGGGCTTGTGCATTTTCAAAAGAACAATGGGAAATCTCCCG	NA	NA	NA	NA	NA	NA	NA	NA		-0.148889	-0.286222	0.0809208	0.0396839	1.19875	0.375073		0.0418203	0.0309167	0.2247		0.568729	0.698822	0.850432		0.920927	0.0429957	0.215504			0.0464603	NA	0.0801748	0.0330735			-0.148889
HFR1	AT1G02340.1	tair|HFR1 (LONG HYPOCOTYL IN FAR-RED); DNA binding / transcription factor [AT1G02340.1]	basic helix-loop-helix (bHLH) DNA-binding superfamily protein;(source:Araport11)	A_84_P17015	NA	NA	NA	NA	NA	NA	NA	NA	CAGTCTCTTCACGGTTTGGTTCCTTATTTCCCAAGTTTCTTGGATTTTTCTTCCCATGCG	NA	NA	NA	NA	NA	NA	NA	NA		1.52412	-0.812103	-0.693108	0.119168	-1.1374	0.484106		0.837433	0.189223	0.0215642		0.159424	0.319313	0.220154		0.881306	0.155722	0.515763			0.458152	NA	0.413527	0.327923			1.52412
AT1G02350	AT1G02350.1	tair|protoporphyrinogen oxidase-related [AT1G02350.1]	protoporphyrinogen oxidase-like protein;(source:Araport11)	A_84_P17961	A_84_P788850	NA	NA	NA	NA	NA	NA	NA	GGATACAACTCGACTTATGAAACTCTGAGGGGATATTCTCTGTACAGAGCAAAAGTGTAG	CTTCTGTCAAAGCCAAAGGGCCCAAACAGTTGGTTCTTTCAGGAAAGGAATCACAATGTT	NA	NA	NA	NA	NA	NA	NA		0.266823	-0.0849948	0.486701	0.213068	0.194277	0.512335		0.53379	0.410875	0.930074		0.689782	0.846601	0.481023		0.748984	0.615314	0.219694			0.651637	NA	0.764155	0.47579			0.266823
AT1G02360	AT1G02360.1	tair|chitinase. putative [AT1G02360.1]	Chitinase family protein;(source:Araport11)	A_84_P18907	NA	NA	NA	NA	NA	NA	NA	NA	TATACTGGGCTGTTTAAAGTAGCAACTGGGCCGAATTTGGACTGTGAAAATCAAAGGCCT	NA	NA	NA	NA	NA	NA	NA	NA		0.0211268	-0.278285	-0.249151	-0.0566969	0.177062	-0.0876744		0.488784	0.0124848	0.74478		0.925688	0.347631	0.599686		0.859284	0.367199	0.839833			0.437376	NA	0.125836	0.450394			0.0211268
AT1G02370	AT1G02370.1	tair|pentatricopeptide (PPR) repeat-containing protein [AT1G02370.1]	Tetratricopeptide repeat (TPR)-like superfamily protein;(source:Araport11)	A_84_P19853	NA	NA	NA	NA	NA	NA	NA	NA	CGAGAGAGATTGTCTCAACAGCAGATCGAAGTAAGCGAGGAGATCCAAGACTTGCTTAAA	NA	NA	NA	NA	NA	NA	NA	NA		-0.213205	0.111684	-0.0785032	0.014271	-0.0607263	-0.160103		0.795872	0.00017278	0.591713		0.324243	0.675934	0.749097		0.929835	0.821394	0.0585612			0.13622	NA	0.146119	0.587373			-0.213205
AT1G02380	AT1G02380.1	tair|similar to unknown protein [Arabidopsis thaliana] (TAIR:AT4G01960.1); similar to hypothetical protein MtrDRAFT_AC173289g6v1 [Medicago truncatula] (GB:ABN09095.1) [AT1G02380.1]	transmembrane protein;(source:Araport11)	A_84_P117852	NA	NA	NA	NA	NA	NA	NA	NA	TCATTAAGATACACGAGGAAGCGAATTTCGGGTGCAGAAGAAGAAGACTCGAGAGACGTT	NA	NA	NA	NA	NA	NA	NA	NA		-0.287774	-0.634243	-0.344475	-0.39931	-0.178404	-0.687533		0.087024	0.0491928	0.598539		0.0206343	0.120148	0.621449		0.192266	0.60851	0.334355			0.458478	NA	0.966327	0.411433			-0.287774
GPAT2	AT1G02390.1	tair|ATGPAT2/GPAT2 (GLYCEROL-3-PHOSPHATE ACYLTRANSFERASE 2); acyltransferase [AT1G02390.1]	glycerol-3-phosphate acyltransferase 2;(source:Araport11)	A_84_P20799	NA	NA	NA	NA	NA	NA	NA	NA	TTTGAGTGCACCAACCTCACGAGAAGAGATAAGTACTTGATCTTGGCCGGTAATAACGGA	NA	NA	NA	NA	NA	NA	NA	NA		-1.30233	-0.0742762	-0.42815	-0.1134	-0.100595	-0.306932		0.0200307	0.00033401	0.0862181		0.0539108	0.781201	0.391108		0.807141	0.711499	0.427969			0.414336	NA	0.255602	0.710538			-1.30233
NA	AT1G02391.1	tair|unknown protein [AT1G02391.1]	NA	A_84_P754129	NA	NA	NA	NA	NA	NA	NA	NA	CCGTTGCTGGGTTCGAAAAGCTGAGATTATGTTCTTGATCAAGTCCGGACTTATGAAAAC	NA	NA	NA	NA	NA	NA	NA	NA		0.25252	0.115111	0.0702848	-0.0784955	-0.0879927	0.0666711		0.273249	0.274062	0.824678		0.536817	0.473515	0.664952		0.662185	0.123066	0.671796			0.612709	NA	0.537006	0.447141			0.25252
GA2OX6	AT1G02400.1	tair|ATGA2OX6/DTA1 (GIBBERELLIN 2-OXIDASE 6); gibberellin 2-beta-dioxygenase [AT1G02400.1]	gibberellin 2-oxidase 6;(source:Araport11)	A_84_P21745	NA	NA	NA	NA	NA	NA	NA	NA	ACTACAAAAAAGCTACATACTCTCTCCGTTTAGATGTCCCTCGTCTCGAGTTTTTCAAGA	NA	NA	NA	NA	NA	NA	NA	NA		0.0485136	0.095826	0.18622	0.0139518	0.828208	0.328186		0.0350029	0.546506	0.159926		0.837629	0.791403	0.316365		0.955852	0.0727895	0.234688			0.720286	NA	0.59031	0.981847			0.0485136
AT1G02405	AT1G02405.1	tair|proline-rich family protein [AT1G02405.1]	proline-rich family protein;(source:Araport11)	A_84_P60840	NA	NA	NA	NA	NA	NA	NA	NA	GTAGAAAGCTTTTCGGTGATGAAGCTGTTCGTGTTTGGAGTTATGGTTTTTCTGATTCTT	NA	NA	NA	NA	NA	NA	NA	NA		-0.00782555	0.65528	-0.0942226	-0.188586	0.545422	-0.30311		0.828119	0.0144119	0.81173		0.991519	0.412616	0.866065		0.736856	0.135765	0.406605			0.17584	NA	0.152626	0.441218			-0.00782555
AT1G02410	AT1G02410.1	tair|cytochrome c oxidase assembly protein CtaG / Cox11 family [AT1G02410.1]	cytochrome c oxidase assembly protein CtaG / Cox11 family;(source:Araport11)	A_84_P23637	A_84_P803925	NA	NA	NA	NA	NA	NA	NA	CTTCAAAGTGTCAGAGGAAAATACTACAGAGACGGTCAACAATAACAACTCTGTTCCAGT	GGTGTCTGTGTCTCACTGTGTCGATAGATTAAAATAATTTCTCTTCGGCCATGTCGTGGT	NA	NA	NA	NA	NA	NA	NA		-0.0112603	0.0456161	-0.0613131	0.0954286	0.126532	-0.069584		0.41955	0.0445633	0.507193		0.89027	0.52009	0.647965		0.287368	0.183173	0.615381			0.185966	NA	0.315331	0.346422			-0.0112603
AT1G02420	AT1G02420.1	tair|pentatricopeptide (PPR) repeat-containing protein [AT1G02420.1]	Pentatricopeptide repeat (PPR) superfamily protein;(source:Araport11)	A_84_P11506	NA	NA	NA	NA	NA	NA	NA	NA	GCACGATGAGGTTAATAACTTGATACAAAAGATGGCTATTTTCAGTACAGAGATTCCGCG	NA	NA	NA	NA	NA	NA	NA	NA		-0.182105	0.10102	-0.0566016	-0.146946	-0.196701	0.0344565		0.359367	0.00125012	0.175507		0.323736	0.138017	0.694994		0.408296	0.156369	0.834407			0.239088	NA	0.270511	0.672777			-0.182105
ARFD1B	AT1G02430.1	tair|ATARFD1B (ADP-ribosylation factor D1B); GTP binding [AT1G02430.1]	ADP-ribosylation factor D1B;(source:Araport11)	A_84_P274650	NA	NA	NA	NA	NA	NA	NA	NA	TGGGCGGCCAACAATGTTACAAGTGGTTTCCAATGACGAAACATGACTTCCAAGAAATAG	NA	NA	NA	NA	NA	NA	NA	NA		-0.572524	-0.449166	0.212663	-0.68887	0.277327	0.362884		0.501802	0.118969	0.334197		0.128029	0.527621	0.732022		0.0510721	0.514811	0.412617			0.608393	NA	0.643982	0.580113			-0.572524
ARFD1A	AT1G02440.1	tair|ATARFD1A (ADP-ribosylation factor D1A); GTP binding [AT1G02440.1]	ADP-ribosylation factor D1A;(source:Araport11)	A_84_P24094	NA	NA	NA	NA	NA	NA	NA	NA	CGGCCAACAATGTTACATGTGGTTTCCATTATGGAAACACTGGTTCCAAGAAATAGCGGG	NA	NA	NA	NA	NA	NA	NA	NA		-0.477915	-1.25764	0.113624	-0.974897	0.0853096	0.379772		0.430747	0.0238354	0.353788		0.176609	0.372026	0.903455		0.148069	0.746083	0.645084			0.399213	NA	0.0305674	0.52819			-0.477915
NIMIN1	AT1G02450.1	tair|NIMIN-1/NIMIN1; protein binding [AT1G02450.1]	NIM1-interacting 1;(source:Araport11)	A_84_P146938	NA	NA	NA	NA	NA	NA	NA	NA	AAGAAGATCAAACAGAAGAGCGAAACGAAGACAAGGCTTTAGATCTTAATCTTGCATTGT	NA	NA	NA	NA	NA	NA	NA	NA		-2.61874	-0.0688188	0.525411	-0.786099	0.679401	-0.635025		0.547874	0.0298442	0.250151		0.0370134	0.845919	0.728743		0.554375	0.449246	0.694315			0.812806	NA	0.561648	0.680522			-2.61874
AT1G02460	AT1G02460.1	tair|glycoside hydrolase family 28 protein / polygalacturonase (pectinase) family protein [AT1G02460.1]	Pectin lyase-like superfamily protein;(source:Araport11)	A_84_P14635	NA	NA	NA	NA	NA	NA	NA	NA	CGTTTTGGATCCGTTTTGTTGGAATGCTTATGGAATTGCGGAAGAGCTTTCGATTCCTCC	NA	NA	NA	NA	NA	NA	NA	NA		-0.422786	0.115824	-0.618891	-0.0699787	0.494143	-0.582323		0.307117	2.22687e-05	0.340553		0.179343	0.846357	0.0175058		0.726013	0.397297	0.280189			0.021881	NA	0.447714	0.0018127	1w		-0.422786
AT1G02470	AT1G02470.1	tair|similar to unknown protein [Arabidopsis thaliana] (TAIR:AT1G02475.1); similar to unnamed protein product [Vitis vinifera] (GB:CAO40177.1); contains InterPro domain Streptomyces cyclase/dehydrase (InterPro:IPR005031) [AT1G02470.1]	Polyketide cyclase/dehydrase and lipid transport superfamily protein;(source:Araport11)	A_84_P220938	NA	NA	NA	NA	NA	NA	NA	NA	TATTCGTGGAGGATTGGAACGTTTTGCTGCTTTCGTGAAGACCATTTAACGCAAAAGTCA	NA	NA	NA	NA	NA	NA	NA	NA		0.0158768	0.608249	0.299489	-0.0152472	0.30257	0.122372		0.170742	0.000295155	0.665994		0.959518	0.12888	0.264182		0.96908	0.32557	0.532822			0.237779	NA	0.358811	0.136557			0.0158768
AT1G02475	AT1G02475.1	tair|similar to unknown protein [Arabidopsis thaliana] (TAIR:AT4G01883.1); similar to unnamed protein product [Vitis vinifera] (GB:CAO40177.1); contains InterPro domain Streptomyces cyclase/dehydrase (InterPro:IPR005031) [AT1G02475.1]	Polyketide cyclase/dehydrase and lipid transport superfamily protein;(source:Araport11)	A_84_P292304	NA	NA	NA	NA	NA	NA	NA	NA	GCATCTTTCTCTTGGTATATACGTGATTTGAAAACTATACCAGATCTCATAATTAGGGAG	NA	NA	NA	NA	NA	NA	NA	NA		0.246004	0.00194555	-0.0998715	0.214734	-0.0527271	-0.384429		0.459323	0.0768433	0.205168		0.216908	0.99357	0.613772		0.306329	0.305212	0.0658468			0.0299447	NA	0.302058	0.0419997			0.246004
SAM1	AT1G02500.1	tair|SAM1 (S-adenosylmethionine synthetase 1); methionine adenosyltransferase [AT1G02500.1]	S-adenosylmethionine synthetase 1;(source:Araport11)	A_84_P13370	A_84_P807686	A_84_P861397	NA	NA	NA	NA	NA	NA	ATTAACCTTGACCTAAAGAGAGGAGGAAACGGAAGGTTCTTGAAAACTGCGGCTTACGGA	GATGATGTTGGTCTTGATGCTGACAAATGCAAAGTCCTAGTCAACATTGAGCAACAGAGC	TTTCTTCGAGATCTGATCGCCGAATCTAATAATCTCCCATCGAAGCAGAATGGAGACTTT	NA	NA	NA	NA	NA	NA		-0.189917	0.065258	0.0574859	-0.208793	0.648526	0.214168		0.282432	0.0353631	0.312267		0.209996	0.809506	0.889081		0.301132	0.0553255	0.585499			0.211105	NA	0.34992	0.357765			-0.189917
TPK4	AT1G02510.1	tair|KCO4 (Ca2+ activated outward rectifying K+ channel 4); outward rectifier potassium channel [AT1G02510.1]	Outward rectifying potassium channel protein;(source:Araport11)	A_84_P18417	NA	NA	NA	NA	NA	NA	NA	NA	CTGTTTCTTTACTTGGCTGAGATGAGAATCGATCGTACTACTGTCATGAAATTGCCCCCG	NA	NA	NA	NA	NA	NA	NA	NA		0.0333898	0.0175514	0.0404743	-0.0265463	0.323444	-0.0122048		0.302069	0.134942	0.077468		0.593458	0.240388	0.440152		0.391468	0.263186	0.446685			0.691104	NA	0.815906	0.513347			0.0333898
ABCB11	AT1G02520.1	tair|PGP11 (P-GLYCOPROTEIN 11); ATPase. coupled to transmembrane movement of substances [AT1G02520.1]	P-glycoprotein 11;(source:Araport11)	A_84_P298474	NA	NA	NA	NA	NA	NA	NA	NA	GCAAGACTACTTTCAATAATGTCTTCCAGGTGTTCTTTGCGTTAACAATGGCAGCGATTG	NA	NA	NA	NA	NA	NA	NA	NA		-0.974338	0.346178	0.154145	-1.22761	0.444316	-0.16081		0.385714	0.000574345	0.0528261		0.0351175	0.254404	0.778195		0.0508906	0.328087	0.711271			0.995218	NA	0.911059	0.96797			-0.974338
ABCB12	AT1G02530.1	tair|PGP12 (P-GLYCOPROTEIN 12); ATPase. coupled to transmembrane movement of substances [AT1G02530.1]	P-glycoprotein 12;(source:Araport11)	A_84_P107692	NA	NA	NA	NA	NA	NA	NA	NA	ATGGCAAAACTACTTTCATTGATGTTTTCCAGGTGTTTTTCGCGTTAACCATGGCAGCTA	NA	NA	NA	NA	NA	NA	NA	NA		-2.43402	-0.22994	-0.76282	0.138122	0.0379149	-0.331783		0.000738859	0.224398	0.0109134		0.0324359	0.686276	0.241847		0.792329	0.905875	0.574495			0.865591	NA	0.704531	0.694307			-2.43402
AT1G02540	AT1G02540.1	tair|unknown protein [AT1G02540.1]	hypothetical protein;(source:Araport11)	A_84_P179354	A_84_P796652	A_84_P870371	NA	NA	NA	NA	NA	NA	TCGTGTTTAATACCCATGGGCACGAGATGCAAGAACCACCTGTCATTAATGGGGTCAATT	ACAACAATATGGTTTCAGGATCCACAATGGATCAAAACATGGAGGAATATGCGGATGAGC	TATGAAGAAGAACGTCCTTGACCAATTTAAGTTCCCGACAGAGAACAACAACAACCTCGT	NA	NA	NA	NA	NA	NA		0.457907	0.399636	-0.841262	0.180953	0.194832	-0.628275		0.931388	0.621569	0.305619		0.401789	0.416144	0.278267		0.205078	0.733643	0.386718			0.261205	NA	0.296422	0.260787			0.457907
AT1G02550	AT1G02550.1	tair|invertase/pectin methylesterase inhibitor family protein [AT1G02550.1]	Plant invertase/pectin methylesterase inhibitor superfamily protein;(source:Araport11)	A_84_P22200	NA	NA	NA	NA	NA	NA	NA	NA	TCGCCGATGGCTAACGTTGATGATTTTCTTAAGAAACTTTGTAGCAATGTCTTGGCTATT	NA	NA	NA	NA	NA	NA	NA	NA		-0.366124	-0.0988342	-0.419523	-1.03475	-0.128084	-0.0893711		0.405104	0.675644	0.630387		0.675875	0.841996	0.458385		0.206991	0.81503	0.870997			0.715147	NA	0.601612	0.507314			-0.366124
CLPP5	AT1G02560.1	tair|CLPP5 (NUCLEAR ENCODED CLP PROTEASE 1); endopeptidase Clp [AT1G02560.1]	nuclear encoded CLP protease 5;(source:Araport11)	A_84_P10852	A_84_P814914	NA	NA	NA	NA	NA	NA	NA	ACAGACCGTGATTTCTTCATGAGTGCCAAAGAAGCAAAAGAGTATGGACTTATCGACGGT	TATAGGATTATTCGCTGTGGTGGTGCTGTGGATGACGATATGGCAAACATAATTGTAGCT	NA	NA	NA	NA	NA	NA	NA		0.0084729	-0.0119113	0.0039091	-0.0834015	-0.173604	-0.0958994		0.0253346	8.57508e-05	0.925822		0.955735	0.803678	0.945164		0.591661	0.0322907	0.176637			0.110834	NA	0.146683	0.633606			0.0084729
AT1G02575	AT1G02570.1	tair|similar to unknown protein [Arabidopsis thaliana] (TAIR:AT2G47360.1); similar to unnamed protein product [Vitis vinifera] (GB:CAO40120.1) [AT1G02570.1]	transmembrane protein;(source:Araport11)	A_84_P612806	NA	NA	NA	NA	NA	NA	NA	NA	TGTGAACTGGTGTATGTATTACATCTGTGTTGGAATTGGTTTAATGAAGATCTTCAAAGG	NA	NA	NA	NA	NA	NA	NA	NA		0.394566	-0.468509	-1.40856	-1.1686	-1.2431	0.408382		0.170544	0.00180897	0.0123086		0.594263	0.511403	0.0688656		0.139523	0.0788784	0.569873			0.126136	NA	0.471989	0.107108			0.394566
MEA	AT1G02580.1	tair|MEA (MEDEA); transcription factor [AT1G02580.1]	SET domain-containing protein;(source:Araport11)	A_84_P14315	NA	NA	NA	NA	NA	NA	NA	NA	AGATCAGAGGATTGGTCTATTTGCGGAGAGAGCAATCGAAGAAGGTGAGGAGCTTTTCTT	NA	NA	NA	NA	NA	NA	NA	NA		0.105736	1.59431	0.102244	-2.25024	-0.484307	-0.785197		0.0195473	0.0213521	0.567763		0.925571	0.0347109	0.86017		0.267807	0.609674	0.252273			0.264699	NA	0.786518	0.224469			0.105736
AT1G02590	AT1G02590.1	tair|aldehyde oxidase. putative [AT1G02590.1]	Aldehyde oxidase/xanthine dehydrogenase, molybdopterin binding protein;(source:Araport11)	A_84_P14632	NA	NA	NA	NA	NA	NA	NA	NA	TTAATCCTGCTATTGATTTAGGACAGAAGATTGAAGCTGCTGCCGGTGGTGAAGCAGCTT	NA	NA	NA	NA	NA	NA	NA	NA		0.227194	-1.09317	-0.317103	0.883556	0.0374357	-0.848511		0.462647	0.810592	0.228339		0.759859	0.21318	0.736386		0.125178	0.957531	0.364754			0.444996	NA	0.254759	0.338977			0.227194
AT1G02610	AT1G02610.1	tair|zinc finger (C3HC4-type RING finger) family protein [AT1G02610.1]	RING/FYVE/PHD zinc finger superfamily protein;(source:Araport11)	A_84_P18414	NA	NA	NA	NA	NA	NA	NA	NA	GCTCGTTATCATTCGAACCATCACAGCTATTCAAAGGAGTCTCCGATATCAAATTCTCGA	NA	NA	NA	NA	NA	NA	NA	NA		0.853148	-0.340395	0.0116117	-0.811001	-0.338087	0.211455		0.0950483	0.00370962	0.0150656		0.102049	0.372098	0.984241		0.138961	0.179473	0.341469			0.0805437	NA	0.123136	0.107337			0.853148
AT1G02620	AT1G02620.1	tair|GTP-binding protein (SAR1A) [AT1G02620.1]	Ras-related small GTP-binding family protein;(source:Araport11)	A_84_P22197	NA	NA	NA	NA	NA	NA	NA	NA	GCAGCATTGTTAGAAAAATGGGATATGGTGAAGGCTTCAAGTGGCTCTCTCAATACATCA	NA	NA	NA	NA	NA	NA	NA	NA		-0.307422	-1.26486	0.258701	-0.255446	-1.02879	0.318662		0.497893	0.0636857	0.523066		0.741637	0.14914	0.727258		0.567741	0.202176	0.670366			0.91026	NA	0.480738	0.780161			-0.307422
AT1G02630	AT1G02630.1	tair|equilibrative nucleoside transporter. putative (ENT8) [AT1G02630.1]	Nucleoside transporter family protein;(source:Araport11)	A_84_P12740	NA	NA	NA	NA	NA	NA	NA	NA	CCATCTTCATGGTTGTTTTTCTAGGACTAGGTCTTGTTTGTGGCTCTGTTATTGGTTGGC	NA	NA	NA	NA	NA	NA	NA	NA		0.164216	-0.717529	0.0343434	-0.443765	0.275856	0.0823292		0.823756	0.370254	0.31355		0.819665	0.362166	0.924313		0.39433	0.486554	0.8496			0.724661	NA	0.491802	0.63015			0.164216
BXL2	AT1G02640.1	tair|BXL2 (BETA-XYLOSIDASE 2); hydrolase. hydrolyzing O-glycosyl compounds [AT1G02640.1]	beta-xylosidase 2;(source:Araport11)	A_84_P16520	NA	NA	NA	NA	NA	NA	NA	NA	ATTCCGATCGGTGATCATGGGATTCATATTGGAGATGAGAGTCATACGGTGTCGCTTCAA	NA	NA	NA	NA	NA	NA	NA	NA		-0.501686	-0.623239	-0.0695877	-1.0783	-0.0298162	0.863794		0.422256	0.840009	0.157355		0.35684	0.459092	0.925984		0.110117	0.930847	0.143827			0.525483	NA	0.609126	0.333792			-0.501686
AT1G02650	AT1G02650.1	tair|DNAJ heat shock N-terminal domain-containing protein [AT1G02650.1]	Tetratricopeptide repeat (TPR)-like superfamily protein;(source:Araport11)	A_84_P21249	NA	NA	NA	NA	NA	NA	NA	NA	CAATGACGGTTGTGAGGAAGAGTAACGACAAGTTAGATGTGGTGGTTAAAGGAGTGTTTT	NA	NA	NA	NA	NA	NA	NA	NA		-0.845181	0.774133	-0.338641	-0.0504272	0.756894	0.160662		0.135268	0.266146	0.0626067		0.0775958	0.122761	0.528107		0.849854	0.0252422	0.730446			0.209999	NA	0.0327897	0.339727			-0.845181
AT1G02660	AT1G02660.1	tair|lipase class 3 family protein [AT1G02660.1]	alpha/beta-Hydrolases superfamily protein;(source:Araport11)	A_84_P12738	NA	NA	NA	NA	NA	NA	NA	NA	GCCTTGTGGCGTCTCAACATATGCCGTTGATCGTTGTTATGTTGTTTCCGGTTAAGTTGT	NA	NA	NA	NA	NA	NA	NA	NA		-0.400982	-0.00172452	0.342148	-1.04305	0.410442	0.302675		0.855955	0.250031	0.0615851		0.154972	0.996151	0.503091		0.0998967	0.317404	0.335417			0.237924	NA	0.460661	0.0972497			-0.400982
AT1G02670	AT1G02670.1	tair|DNA repair protein. putative [AT1G02670.1]	P-loop containing nucleoside triphosphate hydrolases superfamily protein;(source:Araport11)	A_84_P606594	A_84_P842621	NA	NA	NA	NA	NA	NA	NA	AAAGATACTAACGCTTCAAAAGAAGAAGGAAGATTTGTTTGAAAGTACGTTAGGTGACTC	AAGCATGTCCAAGGCAGCTAAAGATGCTGCACTCAAAAATTTTAAAGAAGAGCCAGATTG	NA	NA	NA	NA	NA	NA	NA		-1.35013	-0.0347136	0.0942615	0.0530448	-0.141708	0.0685272		0.161549	0.00705956	0.0756945		0.129352	0.955595	0.75939		0.934357	0.825901	0.556794			0.195985	NA	0.529987	0.144794			-1.35013
TAF13	AT1G02680.1	tair|TAF13 (TBP-ASSOCIATED FACTOR 13); RNA polymerase II transcription factor [AT1G02680.1]	TBP-associated factor 13;(source:Araport11)	A_84_P15260	A_84_P827378	NA	NA	NA	NA	NA	NA	NA	ATGCAGGAAGAGCTGAAACAAGCACGCAAAGCTTTTGATGTCGACGAAAAGGAACTCGTT	GTCTGTGGCGCTTGTAGAAGACATTGTTGTGGAATACGTCACAGATTTGACACATAAAGC	NA	NA	NA	NA	NA	NA	NA		0.027729	-0.113359	0.0132808	0.0591118	0.0647754	-0.0781627		0.605946	0.105623	0.105473		0.676277	0.170591	0.891602		0.435272	0.382795	0.478792			0.359201	NA	0.22292	0.2526			0.027729
IMPA-6	AT1G02690.1	tair|importin alpha-2 subunit. putative [AT1G02690.1]	importin alpha isoform 6;(source:Araport11)	A_84_P11502	NA	NA	NA	NA	NA	NA	NA	NA	TCTTCCGGTTTCCAATTCGGAAACCAAAGTGGTAATGCTCCTACGGGTGGATTCAACTTT	NA	NA	NA	NA	NA	NA	NA	NA		-0.171596	-0.378451	0.148896	0.165336	-0.21683	0.0739515		0.174661	0.963125	0.0712543		0.424367	0.027228	0.223235		0.302737	0.197468	0.509546			0.0395773	NA	0.107077	0.26942			-0.171596
AT1G02700	AT1G02700.1	tair|similar to unknown protein [Arabidopsis thaliana] (TAIR:AT4G02140.1); similar to hypothetical protein [Vitis vinifera] (GB:CAN70483.1); similar to unnamed protein product [Vitis vinifera] (GB:CAO40074.1) [AT1G02700.1]	GATA transcription factor-like protein;(source:Araport11)	A_84_P249675	NA	NA	NA	NA	NA	NA	NA	NA	GTTCGTACATTATGGATTACAGTTATGGTATGGTCCAAAAAAGGGTTTTGTTCTTGAATC	NA	NA	NA	NA	NA	NA	NA	NA		-1.24301	0.583954	0.290079	0.514831	2.01575	-0.315825		0.200606	0.304845	0.172635		0.322014	0.469496	0.797337		0.668992	0.0338151	0.627559			0.375703	NA	0.302041	0.416415			-1.24301
AT1G02710	AT1G02710.1	tair|glycine-rich protein [AT1G02710.1]	glycine-rich protein;(source:Araport11)	A_84_P532829	NA	NA	NA	NA	NA	NA	NA	NA	ATCTCTAAGGGGGGTGGAGGCGGTGGTAGCGGTGGAGGACAAAGGAGTTCTAGTGGTGGC	NA	NA	NA	NA	NA	NA	NA	NA		0.425256	0.848009	-0.179577	0.179052	-0.11613	0.277821		0.542427	0.000469457	0.527725		0.211299	0.264813	0.861361		0.554614	0.78285	0.728747			0.0840525	NA	0.090051	0.110742			0.425256
GATL5	AT1G02720.1	tair|GATL5; polygalacturonate 4-alpha-galacturonosyltransferase/ transferase. transferring glycosyl groups / transferase. transferring hexosyl groups [AT1G02720.1]	galacturonosyltransferase 5;(source:Araport11)	A_84_P16518	NA	NA	NA	NA	NA	NA	NA	NA	GTTAAGACTCGATTCCAAGCTTCCATGTCCTTTAGACACATTGTGGGCACCTTATGATTT	NA	NA	NA	NA	NA	NA	NA	NA		-0.46797	-0.255865	-0.360724	-0.125049	-0.0360473	-0.0336201		0.00296521	2.02145e-07	0.920408		0.227403	0.147142	0.0204676		0.686386	0.351033	0.605047			0.0137436	NA	0.103317	0.0817443			-0.46797
CSLD5	AT1G02730.1	tair|ATCSLD5 (CELLULOSE SYNTHASE-LIKE D5); 1.4-beta-D-xylan synthase/ cellulose synthase [AT1G02730.1]	cellulose synthase-like D5;(source:Araport11)	A_84_P20301	A_84_P834597	NA	NA	NA	NA	NA	NA	NA	CAGGTTTGTTGTCGATTATTGTGTCGTTGCTTTGGGTTTATATTAACCCTCCTTCAGGGA	GTGGGTTTAAATCGGTGACACGTGGTCATGTGATCGATTGTTCTATGGATAGAGCTGATC	NA	NA	NA	NA	NA	NA	NA		-0.405897	-0.0646789	0.282555	0.0787336	0.297035	0.187784		0.540737	0.524536	0.760519		0.263441	0.869256	0.563339		0.794654	0.525942	0.740472			0.501428	NA	0.35224	0.380994			-0.405897
AT1G02740	AT1G02740.1	tair|chromatin binding [AT1G02740.1]	MRG family protein;(source:Araport11)	A_84_P23138	A_84_P833423	NA	NA	NA	NA	NA	NA	NA	AGAATCAGAGTGTGCTTTTTGTATCGACATACAAAGCAGTGGAAGAAATGGAGAAGAAAG	TTGCTACTTTGACAAAGCTTTACCGGTGATGTTGCTTTACAACAATGAACGGAAGCAGTA	NA	NA	NA	NA	NA	NA	NA		-0.108238	0.0299072	0.256286	-0.390893	0.0340209	0.115976		0.494503	0.00122008	0.402567		0.345501	0.90857	0.361715		0.0769168	0.90646	0.604652			0.295613	NA	0.266164	0.877409			-0.108238
AT1G02750	AT1G02750.1	tair|zinc ion binding [AT1G02750.1]	Drought-responsive family protein;(source:Araport11)	A_84_P12735	NA	NA	NA	NA	NA	NA	NA	NA	CGGATAGTGATAAATTGGAGAAGGCAAAGAAGTGTGAGTTTGTACAGGGACTGTTGTCAT	NA	NA	NA	NA	NA	NA	NA	NA		0.00258751	0.424389	0.0375773	-0.17259	0.665341	-0.0426023		0.285069	2.0826e-06	0.0488293		0.980895	0.0952412	0.888608		0.119143	0.080062	0.881914			0.0917334	NA	0.0155929	0.138428			0.00258751
AT1G02770	AT1G02770.1	tair|similar to unknown protein [Arabidopsis thaliana] (TAIR:AT1G19060.1); contains InterPro domain Protein of unknown function DUF626. Arabidopsis thaliana (InterPro:IPR006462) [AT1G02770.1]	hypothetical protein;(source:Araport11)	A_84_P16515	NA	NA	NA	NA	NA	NA	NA	NA	GTGAGTTGATTGGTGAGTACAAGCTTGGAGGGGACTTTGACCCTGGTTGTTATTTCAACT	NA	NA	NA	NA	NA	NA	NA	NA		-0.287068	0.782561	1.34788	0.236489	1.30384	0.118907		0.252751	0.483535	0.232727		0.764589	0.309357	0.0397826		0.784864	0.0793391	0.879658			0.355914	NA	0.315049	0.304022			-0.287068
emb2386	AT1G02780.1	tair|EMB2386 (EMBRYO DEFECTIVE 2386); structural constituent of ribosome [AT1G02780.1]	Ribosomal protein L19e family protein;(source:Araport11)	A_84_P21244	A_84_P809897	A_84_P850190	NA	NA	NA	NA	NA	NA	ACATGTACATGCGTGTTAAGGGTAATGTGTTCAAGAACAAGCGTGTCTTGATGGAGAGTA	ACATCAGGAAGCTTGTAAAGGATGGTTTCATCATCAGGAAGCCAACCAAGATTCACTCTC	ACCTGCTCCAACTGCAGCTGTACCGAAGAAGAAGTCTAAGAAGTGAAGAGGATATATAGT	NA	NA	NA	NA	NA	NA		-0.273992	0.133588	0.0968814	0.0846197	-0.0955878	0.179447		0.591387	0.00334609	0.0312908		0.203357	0.296673	0.335938		0.226433	0.593829	0.11717			0.0226306	NA	0.174639	0.0568194			-0.273992
PGA4	AT1G02790.1	tair|PGA4 (POLYGALACTURONASE 4); polygalacturonase [AT1G02790.1]	polygalacturonase 4;(source:Araport11)	A_84_P11788	NA	NA	NA	NA	NA	NA	NA	NA	CGGTTTGGTCGGAGCTCTTTGCGATAACGCCAATGTTATCTTCGGTGGAAAACTTAGTTT	NA	NA	NA	NA	NA	NA	NA	NA		-0.014183	0.102977	0.118828	-0.535296	0.198976	-0.133865		0.630621	0.645416	0.761793		0.985696	0.608443	0.72528		0.399777	0.57021	0.497183			0.567733	NA	0.46025	0.528542			-0.014183
CEL2	AT1G02800.1	tair|ATCEL2 (Arabidopsis thaliana Cellulase 2); hydrolase. hydrolyzing O-glycosyl compounds [AT1G02800.1]	cellulase 2;(source:Araport11)	A_84_P24081	NA	NA	NA	NA	NA	NA	NA	NA	AACCCGTTGAAGATGTCATACATGGTTGGTTATGGTCTGAAATATCCACGTCGGATTCAC	NA	NA	NA	NA	NA	NA	NA	NA		0.219244	-0.101163	-0.297934	1.16256	-0.557547	-0.164931		0.928272	0.08569	0.732646		0.875512	0.89565	0.428229		0.486142	0.204376	0.668585			0.512752	NA	0.781767	0.357985			0.219244
AT1G02810	AT1G02810.1	tair|pectinesterase family protein [AT1G02810.1]	Plant invertase/pectin methylesterase inhibitor superfamily;(source:Araport11)	A_84_P100606	NA	NA	NA	NA	NA	NA	NA	NA	ATTTATCGAAGCTGATTGGATTTGGAAGACAGGAGTGCCTTACACCAGCGGTCTAATTTC	NA	NA	NA	NA	NA	NA	NA	NA		-0.223748	-0.701996	0.393058	0.540653	0.208748	1.13598		0.00237797	0.00459185	0.269259		0.432107	0.293338	0.36356		0.0341886	0.592264	0.0258339			0.0340539	NA	0.554199	0.0226088			-0.223748
AT1G02813	AT1G02813.1	tair|similar to unknown protein [Arabidopsis thaliana] (TAIR:AT4G02360.1); similar to hypothetical protein [Vitis vinifera] (GB:CAN74021.1); contains InterPro domain Protein of unknown function DUF538 (InterPro:IPR007493) [AT1G02813.1]	pectinesterase (Protein of unknown function, DUF538);(source:Araport11)	A_84_P507098	NA	NA	NA	NA	NA	NA	NA	NA	TAAAGCCCATGGGCCTTAAAGCTGTTATGATTATAATATATAAAATAAACACGGCCTCGA	NA	NA	NA	NA	NA	NA	NA	NA		-1.3339	-0.692325	-0.427949	-0.191592	-1.11427	0.723501		0.44119	0.0617004	0.74295		0.26064	0.516735	0.709511		0.876913	0.213483	0.61754			0.0107705	NA	0.0342321	0.653447			-1.3339
AT1G02816	AT1G02816.1	tair|similar to unknown protein [Arabidopsis thaliana] (TAIR:AT4G02370.1); similar to unnamed protein product [Vitis vinifera] (GB:CAO40037.1); contains InterPro domain Protein of unknown function DUF538 (InterPro:IPR007493) [AT1G02816.1]	pectinesterase (Protein of unknown function, DUF538);(source:Araport11)	A_84_P12469	NA	NA	NA	NA	NA	NA	NA	NA	CACAGTGTGGTTGCGGATTTGATTGCAAAACGAAGACGAAGACTTTGGGAAGAAACCCTT	NA	NA	NA	NA	NA	NA	NA	NA		-0.0508996	0.0995789	0.246046	-0.349857	0.0328212	0.248187		0.402493	0.0886473	0.176776		0.808425	0.580304	0.115641		0.184356	0.835609	0.27467			0.113665	NA	0.17085	0.102065			-0.0508996
LEA3	AT1G02820.1	tair|late embryogenesis abundant 3 family protein / LEA3 family protein [AT1G02820.1]	Late embryogenesis abundant 3 (LEA3) family protein;(source:Araport11)	A_84_P17111	NA	NA	NA	NA	NA	NA	NA	NA	GAGATGAAGAAGAGAGCTGGGGAAGCTTCAAGCGAGAAGGCACCATGGGTTCCAGATCCT	NA	NA	NA	NA	NA	NA	NA	NA		0.113917	0.515138	0.725694	0.559592	0.662907	0.823896		0.0804487	0.0203406	0.934608		0.782788	0.219718	0.307844		0.0844816	0.401873	0.154749			0.0276942	NA	0.168143	0.119273			0.113917
AT1G02830	AT1G02830.1	tair|60S ribosomal protein L22 (RPL22A) [AT1G02830.1]	Ribosomal L22e protein family;(source:Araport11)	A_84_P16165	NA	NA	NA	NA	NA	NA	NA	NA	GGCTACGAGTGATTGCATCTAACAAAGACAAAAATGTCTACGAGGTACGCTACTTCAGGA	NA	NA	NA	NA	NA	NA	NA	NA		-0.217492	0.538547	0.615299	-0.083778	0.517067	-0.0977899		0.46123	0.0543174	0.44986		0.596767	0.410941	0.394564		0.8431	0.291082	0.402882			0.758372	NA	0.763765	0.701216			-0.217492
SR34	AT1G02840.1	tair|SR1 (splicing factor 2); RNA binding [AT1G02840.1]	RNA-binding (RRM/RBD/RNP motifs) family protein;(source:Araport11)	A_84_P20038	A_84_P813863	NA	NA	NA	NA	NA	NA	NA	CGAATGGATATGTCCGGGTTAGAGAATATGATTCAAGGAAGGATTCTAGGAGTCCTAGCC	AAATTGATTTGAAGGTTCCTCCAAGGCCTCCTGGTTATGCATTCGTTGAGTTTGATGATG	NA	NA	NA	NA	NA	NA	NA		0.1544	-0.216836	-0.162572	0.210947	-0.412946	-0.183854		0.288958	0.011829	0.0588358		0.177228	0.402667	0.168018		0.0550657	0.0175076	0.267403			0.00361058	NA	0.014085	0.00488665	1w		0.1544
BGLU11	AT1G02850.1	tair|glycosyl hydrolase family 1 protein [AT1G02850.1]	beta glucosidase 11;(source:Araport11)	A_84_P20984	NA	NA	NA	NA	NA	NA	NA	NA	TGGGTACGAGAGGAGCTTTGGATTATTGTACGTGGACTTCAAGGATCCTTCTCTTAAGAG	NA	NA	NA	NA	NA	NA	NA	NA		-0.103478	0.414984	-0.0138974	0.110046	0.390879	-0.0743383		0.825997	0.586916	0.867212		0.844854	0.346047	0.968434		0.847488	0.458276	0.781597			0.513828	NA	0.380515	0.779463			-0.103478
NLA	AT1G02860.1	tair|NLA (NITROGEN LIMITATION ADAPTATION); protein binding / zinc ion binding [AT1G02860.1]	SPX (SYG1/Pho81/XPR1) domain-containing protein;(source:Araport11)	A_84_P15219	NA	NA	NA	NA	NA	NA	NA	NA	AAGGTTACAACAAGCAAAGGAATATTGGGATTACCAATGCCGAAGCTTCACTGGAATATG	NA	NA	NA	NA	NA	NA	NA	NA		0.291997	0.0174829	0.058471	0.0527939	0.0510251	0.0975785		0.163871	8.10174e-05	0.269377		0.00878434	0.894563	0.591329	0d	0.621226	0.749455	0.413223			0.0697183	NA	0.241961	0.0756052			0.291997
AT1G02870	AT1G02870.1	tair|similar to unnamed protein product [Vitis vinifera] (GB:CAO39998.1); contains domain PD099709 (PD099709) [AT1G02870.1]	nucleolar-like protein;(source:Araport11)	A_84_P53140	NA	NA	NA	NA	NA	NA	NA	NA	TCGAAAGCTATGTACGAGATATCAGATTTACAAAGACAAGAACCCGATTTTAGTTTCATG	NA	NA	NA	NA	NA	NA	NA	NA		-0.29271	-0.0217503	-0.259649	-0.0298288	0.0195771	-0.124083		0.233925	6.48009e-06	0.843549		0.259258	0.819617	0.37586		0.889	0.936351	0.215741			0.0135166	NA	0.0350991	0.102262			-0.29271
TPK1	AT1G02880.1	tair|TPK1 (THIAMIN PYROPHOSPHOKINASE1); thiamin diphosphokinase [AT1G02880.1]	thiamin pyrophosphokinase1;(source:Araport11)	A_84_P554085	NA	NA	NA	NA	NA	NA	NA	NA	TTACTGTCGTTATACATTAAGATGCTTTTTTCTTTGGTTCTGTCATTGTTTATGTGGGGC	NA	NA	NA	NA	NA	NA	NA	NA		0.131502	0.00190716	0.0155685	0.00430506	0.0256218	0.254192		0.49469	0.0226573	0.408302		0.538697	0.989131	0.827356		0.984699	0.886186	0.0123347			0.64291	NA	0.499581	0.913202			0.131502
TPK1	AT1G02880.2	tair|TPK1 (THIAMIN PYROPHOSPHOKINASE1); thiamin diphosphokinase [AT1G02880.2]	thiamin pyrophosphokinase1;(source:Araport11)	A_84_P809392	A_84_P848373	NA	NA	NA	NA	NA	NA	NA	AAACAGGACTTTCCATACAAGACCATACACCTTAGGCCCGGTAACAAAACACACTTTAGT	TGTATATCCGTCACTCTACTTTGAATCAAGAGACTTCCGGACTCCAGATTCTTGCCACTG	NA	NA	NA	NA	NA	NA	NA		0.107682	0.0117415	0.139926	0.0109227	0.128477	0.194119		0.373567	0.00983815	0.787935		0.501121	0.953536	0.427856		0.939493	0.553949	0.0882638			0.326073	NA	0.250459	0.22306			0.107682
AT1G02890	AT1G02890.1	tair|AAA-type ATPase family protein [AT1G02890.1]	AAA-type ATPase family protein;(source:Araport11)	A_84_P195734	A_84_P822233	NA	NA	NA	NA	NA	NA	NA	TGATTTCAAAACCGCACATGATCAGGTATGTGCGAGTGTGGCGTCTGATTCATCGAACAT	TACAGACGTTAGACCCTTGAACATGAATGATTTCAAAACCGGCACATGGATCAGGTATGT	NA	NA	NA	NA	NA	NA	NA		0.122328	0.0268957	0.0494197	0.287081	-0.173697	-0.0737725		0.615788	0.0022272	0.108156		0.443177	0.828222	0.740718		0.0907858	0.247841	0.583077			0.664495	NA	0.595335	0.358004			0.122328
AT1G02890	AT1G02890.2	tair|AAA-type ATPase family protein [AT1G02890.2]	AAA-type ATPase family protein;(source:Araport11)	A_84_P847837	A_84_P857578	NA	NA	NA	NA	NA	NA	NA	TATCAGACGTCATTCCTCCAAGTGATATCGGTGTTTCTTTCAGTGATATTGGGGCTTTGG	CAAGCTTCTTTCTCAGTTTCCTCAGAACCCTCATCTTGTCATGAGAGGCTCTGTGTTTAC	NA	NA	NA	NA	NA	NA	NA		0.269833	0.0131345	0.194436	0.270949	-0.222924	-0.213711		0.0509571	0.00253008	0.109209		0.197807	0.901804	0.405692		0.0903976	0.144372	0.287611			0.72114	NA	0.723399	0.508644			0.269833
RALF1	AT1G02900.1	tair|RALFL1 (RALF-LIKE 1) [AT1G02900.1]	rapid alkalinization factor 1;(source:Araport11)	A_84_P266950	NA	NA	NA	NA	NA	NA	NA	NA	AATTGTCAGAACGGAGCTCAGGCTAATCCTTATAGTCGTGGTTGCAGCAAAATTGCTCGT	NA	NA	NA	NA	NA	NA	NA	NA		-0.365666	0.0519259	0.0399796	-0.189148	0.703446	0.076997		0.262304	0.341528	0.284651		0.358831	0.855329	0.919074		0.599342	0.0154493	0.689464			0.528487	NA	0.403146	0.940021			-0.365666
LPA1	AT1G02910.1	tair|LPA1 (LOW PSII ACCUMULATION1); binding [AT1G02910.1]	tetratricopeptide repeat (TPR)-containing protein;(source:Araport11)	A_84_P579863	A_84_P788841	NA	NA	NA	NA	NA	NA	NA	TCTTACATATTGTATCTTCGTAAAACCTTAGAATTGAGTAGAGAGAACTCATGGGAGAAG	GCTGAGATATCGAAGGAGTTACCGCCAATGGATGACGTTCTCAGCAAGTTAGAAAGATGA	NA	NA	NA	NA	NA	NA	NA		0.176725	-0.104187	-0.104229	0.022915	-0.196263	-0.140149		0.062546	0.000116924	0.0952701		0.144085	0.349217	0.169868		0.824067	0.140851	0.0903391			0.0501747	NA	0.444129	0.0339703			0.176725
GSTF7	AT1G02920.1	tair|ATGSTF7 (GLUTATHIONE S-TRANSFERASE 11); glutathione transferase [AT1G02920.1]	glutathione S-transferase 7;(source:Araport11)	A_84_P22787	NA	NA	NA	NA	NA	NA	NA	NA	CACTCAATACATAGCTCATTTTTACTCAGACAAAGGAAACCAACTTGTCTCCCTTGGCTC	NA	NA	NA	NA	NA	NA	NA	NA		0.224503	0.261262	0.893307	-0.0167049	0.0342739	0.740328		0.270997	0.0240291	0.753447		0.639824	0.611912	0.165323		0.960153	0.959653	0.155159			0.0926202	NA	0.327936	0.175959			0.224503
GSTF6	AT1G02930.1	tair|ATGSTF6 (EARLY RESPONSIVE TO DEHYDRATION 11); glutathione transferase [AT1G02930.1]	glutathione S-transferase 6;(source:Araport11)	A_84_P21841	A_84_P812454	NA	NA	NA	NA	NA	NA	NA	TAGCTCATGAATTCTCAGACAAAGGAAACAACCTTCTCTCAACTGGCAAGGACATGGCGA	TTTGGCTTCTGACCACTTCACTTTGGTCGATCTTCACACTATCCCTGTGATTCAATACTT	NA	NA	NA	NA	NA	NA	NA		-0.289463	0.542425	0.748739	-0.655422	0.409754	0.838398		0.480936	0.000402268	0.267183		0.488424	0.419203	0.238774		0.151209	0.526841	0.099512			0.0366101	NA	0.583173	0.0426343			-0.289463
GSTF5	AT1G02940.1	tair|ATGSTF5 (Arabidopsis thaliana Glutathione S-transferase (class phi) 5); glutathione transferase [AT1G02940.1]	glutathione S-transferase (class phi) 5;(source:Araport11)	A_84_P19949	NA	NA	NA	NA	NA	NA	NA	NA	TAATATACAATACCTTATGGACACACATACAAAGAGAATGTTTGTAAACCGGCCAAGCGT	NA	NA	NA	NA	NA	NA	NA	NA		-0.749223	-1.63365	-0.0160989	0.302944	0.351035	0.378009		0.159224	0.648308	0.787642		0.618308	0.1927	0.984832		0.854274	0.75876	0.539332			0.718246	NA	0.85608	0.615634			-0.749223
GSTF4	AT1G02950.1	tair|ATGSTF4 (GLUTATHIONE S-TRANSFERASE 31); glutathione transferase [AT1G02950.1]	glutathione S-transferase F4;(source:Araport11)	A_84_P19003	NA	NA	NA	NA	NA	NA	NA	NA	TGGGTGGATGAGATTACGAGTAGAGAGGCTTGGAAAATGGCATGTGATCAAGAGAAATCT	NA	NA	NA	NA	NA	NA	NA	NA		-0.118738	0.353364	0.263476	-0.0720369	0.749229	0.316558		0.0653343	0.0484588	0.182506		0.508296	0.0846105	0.487295		0.764884	0.0125388	0.205397			0.263461	NA	0.426155	0.131518			-0.118738
GSTF4	AT1G02950.4	tair|ATGSTF4 (GLUTATHIONE S-TRANSFERASE 31) [AT1G02950.4]	glutathione S-transferase F4;(source:Araport11)	A_84_P834162	NA	NA	NA	NA	NA	NA	NA	NA	TCGAAAAAAGATCTAAAGTGCGTAAGTGGGTGGATGAGATTACGAGTAGAGAGGCTTGGA	NA	NA	NA	NA	NA	NA	NA	NA		-0.132844	0.312028	0.243561	-0.0696358	0.704665	0.401794		0.0892071	0.123896	0.338676		0.534244	0.147111	0.573202		0.795449	0.0204599	0.129135			0.334124	NA	0.522816	0.184783			-0.132844
AT1G02952	AT1G02952.1	tair|other RNA [AT1G02952.1]	Natural antisense transcript overlaps with AT1G02950;(source:Araport11)	A_84_P753617	NA	NA	NA	NA	NA	NA	NA	NA	GTTGGTGGAGAAAGGATCGCCATGAACCTTGTAACCTGCAACTTTGAATCATAGAACAAA	NA	NA	NA	NA	NA	NA	NA	NA		-0.486963	0.477894	-0.740737	0.483364	1.08419	0.153727		0.107157	0.955109	0.714352		0.594401	0.565589	0.360896		0.558015	0.100512	0.753118			0.545612	NA	0.474889	0.879931			-0.486963
AT1G02960	AT1G02960.1	tair|similar to unknown protein [Arabidopsis thaliana] (TAIR:AT1G02965.1); similar to hypothetical protein [Vitis vinifera] (GB:CAN80011.1) [AT1G02960.1]	kinetochore protein;(source:Araport11)	A_84_P50470	NA	NA	NA	NA	NA	NA	NA	NA	CGAAATAGGGAACTTTATCCGAGTATATGCGCCATGGAAGGAGTTGGAAGTGCAGAAAAC	NA	NA	NA	NA	NA	NA	NA	NA		0.217992	-0.376058	-0.0947768	0.216875	-0.322652	-0.168379		0.398619	1.55957e-05	0.0270019		0.0475305	0.132012	0.315169		0.149611	0.102739	0.0662974			0.100058	NA	0.613955	0.0466939			0.217992
AT1G02960	AT1G02960.2	tair|similar to unknown protein [Arabidopsis thaliana] (TAIR:AT1G02965.1); similar to hypothetical protein [Vitis vinifera] (GB:CAN80011.1) [AT1G02960.2]	kinetochore protein;(source:Araport11)	A_84_P839907	NA	NA	NA	NA	NA	NA	NA	NA	TTAAAGTCATGTCAAGACACTTGGAGGGAAAGCTTGTCGTCTGCAAATGCTCTGTCATTG	NA	NA	NA	NA	NA	NA	NA	NA		0.285447	-0.319925	-0.0421457	0.261972	-0.334998	-0.214623		0.460951	6.46555e-05	0.0244128		0.0259963	0.214575	0.56987		0.129705	0.116455	0.0993832			0.0222374	NA	0.926225	0.0375335			0.285447
AT1G02960	AT1G02960.3	tair|similar to unknown protein [Arabidopsis thaliana] (TAIR:AT1G02965.1); similar to hypothetical protein [Vitis vinifera] (GB:CAN80011.1) [AT1G02960.3]	kinetochore protein;(source:Araport11)	A_84_P856769	NA	NA	NA	NA	NA	NA	NA	NA	TGCGCCATGGAAGGAGTTGGAAGTGCAGAAAACCCATGATTTGATTATTTTGTCTTCATA	NA	NA	NA	NA	NA	NA	NA	NA		0.20986	-0.33108	-0.0304418	0.137462	-0.269407	-0.16402		0.461647	4.24151e-05	0.0922545		0.106861	0.152626	0.808727		0.320799	0.149045	0.159847			0.12736	NA	0.585307	0.113302			0.20986
AT1G02965	AT1G02965.1	tair|similar to unknown protein [Arabidopsis thaliana] (TAIR:AT1G02960.3); similar to unknown protein [Arabidopsis thaliana] (TAIR:AT1G02960.1); similar to unknown protein [Arabidopsis thaliana] (TAIR:AT1G02960.2) [AT1G02965.1]	hypothetical protein;(source:Araport11)	A_84_P587009	A_84_P791226	NA	NA	NA	NA	NA	NA	NA	GGAAGCAACTATACTTACAAGTACTGATTTGATGCCGAAGATTTACCAGAATTGTGTTAC	TCCGATCAGAGCATCTCTGAGGAGGAGGAAGAGATCATCAATGTTAGTTTGGGAGAAAAT	NA	NA	NA	NA	NA	NA	NA		0.573403	0.411239	0.0600987	-0.0506423	0.126451	-0.0997905		0.201408	0.309635	0.853243		0.448954	0.206758	0.740733		0.40697	0.791707	0.134057			0.494664	NA	0.413721	0.60311			0.573403
WEE1	AT1G02970.1	tair|WEE1 (ARABIDOPSIS WEE1 KINASE HOMOLOG); kinase/ protein kinase [AT1G02970.1]	WEE1-like kinase;(source:Araport11)	A_84_P21930	NA	NA	NA	NA	NA	NA	NA	NA	CCATTCGTTGCAGTTACAACAACTTCTTAAGACAATGATGGATCGTGATCCGAAGCGTCG	NA	NA	NA	NA	NA	NA	NA	NA		-0.310952	0.36662	0.751238	-0.115423	-0.065517	0.553041		0.0792295	0.0105239	0.00862128		0.271294	0.165456	0.00796468	1w	0.461665	0.792713	0.0348952			0.0130936	NA	0.851595	0.00924745	1w		-0.310952
CUL2	AT1G02980.1	tair|CUL2 (cullin 2); ubiquitin protein ligase binding [AT1G02980.1]	cullin 2;(source:Araport11)	A_84_P18057	NA	NA	NA	NA	NA	NA	NA	NA	CGGTAATGACTACCACGAAAGAAGTTTACTTACAAAGTTTAAAGAACTACTCGGTGCGCA	NA	NA	NA	NA	NA	NA	NA	NA		0.0163399	0.248113	-0.00117799	0.359228	0.268553	0.0766283		0.175158	0.563555	0.715743		0.81632	0.197758	0.987788		0.393602	0.384042	0.175779			0.772982	NA	0.591181	0.964033			0.0163399
AT1G02990	AT1G02990.1	tair|similar to zinc ion binding [Arabidopsis thaliana] (TAIR:AT3G62900.1); similar to unnamed protein product [Vitis vinifera] (GB:CAO22392.1) [AT1G02990.1]	hypothetical protein;(source:Araport11)	A_84_P288070	A_84_P788834	NA	NA	NA	NA	NA	NA	NA	GAGAGAGCTTTAGGGTTAACAATAGTCTTCCAAGGATCGTGAAACAAAAATTACTCAATT	GCTTTTGGCATTTTCGAAAAACGTAAACTACGCTATGGAAGCATCAAGAAAAGCGCAGAT	NA	NA	NA	NA	NA	NA	NA		-0.0794277	0.163861	-0.0140792	-0.0671764	-0.0307357	0.038699		0.901069	0.00150486	0.769234		0.774062	0.230636	0.939991		0.809984	0.633364	0.833543			0.407863	NA	0.370659	0.343033			-0.0794277
PEX6	AT1G03000.1	tair|PEX6 (PEROXIN6); ATPase [AT1G03000.1]	peroxin 6;(source:Araport11)	A_84_P20871	NA	NA	NA	NA	NA	NA	NA	NA	AAAGGCAATGGATCAGCTCTCGCCATCACTCTCCATAACTGAGCTTAAGAAGTATGAGAT	NA	NA	NA	NA	NA	NA	NA	NA		0.0230144	-0.239415	0.0790524	0.0971086	-0.154529	0.150595		0.350349	0.000303716	0.0989247		0.845014	0.116071	0.469977		0.0509215	0.11838	0.135663			0.0361674	NA	0.150812	0.0686171			0.0230144
AT1G03010	AT1G03010.1	tair|phototropic-responsive NPH3 family protein [AT1G03010.1]	Phototropic-responsive NPH3 family protein;(source:Araport11)	A_84_P535484	NA	NA	NA	NA	NA	NA	NA	NA	GATGATGTGTTTTGTCGGTCTTTTGCTAAAGACTTGTATAAAAGTTGCATGTTCCATTTC	NA	NA	NA	NA	NA	NA	NA	NA		-0.419561	-0.575375	-0.542727	-0.728713	0.201555	-0.109		0.026124	0.519421	0.133171		0.267213	0.29205	0.109274		0.0875616	0.487991	0.447166			0.355763	NA	0.249403	0.46154			-0.419561
AT1G03020	AT1G03020.1	tair|glutaredoxin family protein [AT1G03020.1]	Thioredoxin superfamily protein;(source:Araport11)	A_84_P19925	NA	NA	NA	NA	NA	NA	NA	NA	GTGGTGCAAATCAACTTATGTCTCTTCAAGTCAGGAACCAACTAGCTTCGTTGCTCCGAA	NA	NA	NA	NA	NA	NA	NA	NA		-0.879499	0.201114	1.83609	-0.573889	0.439831	1.5676		0.592419	0.0987743	0.258127		0.441347	0.885396	0.0636015		0.278392	0.735275	0.0890308			0.268605	NA	0.795735	0.102678			-0.879499
AT1G03030	AT1G03030.1	tair|phosphoribulokinase/uridine kinase family protein [AT1G03030.1]	P-loop containing nucleoside triphosphate hydrolases superfamily protein;(source:Araport11)	A_84_P18979	NA	NA	NA	NA	NA	NA	NA	NA	CAACGCAGAGCTGATAATAAAGTCAAAGACAAACGCTGATCTACTGATCAGATCTATGAA	NA	NA	NA	NA	NA	NA	NA	NA		0.287956	0.10412	0.0864772	0.253714	-0.0507794	0.0893698		0.0291262	0.0016594	0.222225		0.127015	0.357426	0.326733		0.0223886	0.517074	0.441785			0.125399	NA	0.20634	0.335097			0.287956
AT1G03040	AT1G03040.1	tair|basic helix-loop-helix (bHLH) family protein [AT1G03040.1]	basic helix-loop-helix (bHLH) DNA-binding superfamily protein;(source:Araport11)	A_84_P17087	NA	NA	NA	NA	NA	NA	NA	NA	AATGGCGATTTACCATTCTCAGCCACCAGACACATCTTCTTCAATCGTCAAACCAGAGAT	NA	NA	NA	NA	NA	NA	NA	NA		-0.239649	-0.000919832	-0.0694773	-0.0136655	0.000667004	-0.118929		0.573066	0.828659	0.746942		0.212475	0.997046	0.708058		0.926693	0.995472	0.506983			0.937643	NA	0.84319	0.878771			-0.239649
AT1G03050	AT1G03050.1	tair|epsin N-terminal homology (ENTH) domain-containing protein / clathrin assembly protein-related [AT1G03050.1]	ENTH/ANTH/VHS superfamily protein;(source:Araport11)	A_84_P16141	NA	NA	NA	NA	NA	NA	NA	NA	TAGAGACGGAAGACAAGGACATATGAATCTAAGGCAAAACCAAAACCAACCTTACTCTTA	NA	NA	NA	NA	NA	NA	NA	NA		-1.8357	0.344642	0.610589	-1.83768	0.751129	-0.189632		0.722321	0.597915	0.240732		0.0919028	0.422773	0.703783		0.100458	0.358446	0.810793			0.0746692	NA	0.0594184	0.0849113			-1.8357
D27	AT1G03055.1	tair|similar to unknown protein [Arabidopsis thaliana] (TAIR:AT1G64680.1); similar to hypothetical protein LOC_Os11g37650 [Oryza sativa (japonica cultivar-group)] (GB:ABA94460.1) [AT1G03055.1]	beta-carotene isomerase D27-like protein;(source:Araport11)	A_84_P575402	NA	NA	NA	NA	NA	NA	NA	NA	AACAAAAGCTACGGTGTGAAGCATTAGAACTAGTACTAGAGCGATTAGATAAATTGTGAT	NA	NA	NA	NA	NA	NA	NA	NA		-1.55641	0.219983	0.145268	0.0231901	0.971803	-0.658362		0.409047	0.786853	0.0992434		0.150747	0.836812	0.756374		0.960463	0.0174886	0.328489			0.319055	NA	0.255681	0.60607			-1.55641
SPI	AT1G03060.1	tair|WD-40 repeat family protein / beige-related [AT1G03060.1]	BEACH-DOMAIN HOMOLOG A1;(source:Araport11)	A_84_P15195	A_84_P799168	NA	NA	NA	NA	NA	NA	NA	AGCTTCATTAAAACAGGCTTCATTAAAACAGGCTTCACTGAAACAGGCTTCATCGGTTTA	GTGGAAGCTTAATAATGTTCATGAAATTTTGAAACGTGATTACCAGCTGCGTCCGGTTGC	NA	NA	NA	NA	NA	NA	NA		-0.317429	0.0152874	0.0645205	-0.29352	-0.38213	0.130755		0.00940909	0.0946433	0.000944968		0.0506625	0.891855	0.621227		0.0089048	0.0444964	0.344247	0d		0.0521207	NA	0.233002	0.0560226			-0.317429
AT1G03070	AT1G03070.1	tair|glutamate binding / [AT1G03070.1]	Bax inhibitor-1 family protein;(source:Araport11)	A_84_P14250	NA	NA	NA	NA	NA	NA	NA	NA	GCTCTACTTAGATATTATCAACCTCTTCTTGGCTCTCCTTACCATTTTCAGAGCTGCCGA	NA	NA	NA	NA	NA	NA	NA	NA		0.321347	0.111374	0.589358	0.0787363	0.804382	0.599528		0.0597693	0.000812278	0.329455		0.429515	0.786369	0.251061		0.850914	0.0466826	0.048145			0.0342027	NA	0.07294	0.0525459			0.321347
NET1D	AT1G03080.1	tair|kinase interacting family protein [AT1G03080.1]	kinase interacting (KIP1-like) family protein;(source:Araport11)	A_84_P15196	A_84_P831110	NA	NA	NA	NA	NA	NA	NA	CAAAACGAGGATTCTTCTTCGGGATTATATCTATAGCGGAGTGAGAGGTGAGCGACGAAA	CGAGACGATCAAGGGACAGATCAACGAAGCTGAAGAAGCATTAGAGAAACTGTTAAGCAT	NA	NA	NA	NA	NA	NA	NA		0.0472174	-0.0529594	-0.0741452	0.00757427	-0.149991	-0.0530581		0.568361	0.74504	0.790124		0.727732	0.605655	0.62666		0.878128	0.170425	0.651492			0.747463	NA	0.545209	0.50887			0.0472174
MCCA	AT1G03090.1	tair|MCCA (3-methylcrotonyl-CoA carboxylase 1) [AT1G03090.1]	methylcrotonyl-CoA carboxylase alpha chain;(source:Araport11)	A_84_P13306	NA	NA	NA	NA	NA	NA	NA	NA	AAGATGGAGCACGTTGTGAAAGCACCATCCTCTGGAAGCATACAGGACCTCAAAGTTAAA	NA	NA	NA	NA	NA	NA	NA	NA		1.33011	-0.621639	0.152426	-0.0475717	-0.68501	0.298161		0.0431116	0.336772	0.00059529		0.0355684	0.172512	0.550554		0.894561	0.145883	0.270421			0.217461	NA	0.169805	0.339272			1.33011
AT1G03100	AT1G03100.1	tair|pentatricopeptide (PPR) repeat-containing protein [AT1G03100.1]	Pentatricopeptide repeat (PPR) superfamily protein;(source:Araport11)	A_84_P12361	NA	NA	NA	NA	NA	NA	NA	NA	TTATAAAGGCAAAGCTCCAAAAGTTCAGAGCGAGTCTCAGCTCAAGAAGAGAGAAGCTGG	NA	NA	NA	NA	NA	NA	NA	NA		-0.213878	0.011756	0.432564	-0.0429022	-0.156272	0.226839		0.53784	7.79089e-05	0.0199186		0.255614	0.805372	0.106061		0.67446	0.356712	0.278083			0.00989246	NA	0.00596251	0.238011	1d		-0.213878
AT1G03103	AT1G03103.1	tair|protease inhibitor/seed storage/lipid transfer protein (LTP) family protein [AT1G03103.1]	Bifunctional inhibitor/lipid-transfer protein/seed storage 2S albumin superfamily protein;(source:Araport11)	A_84_P582538	A_84_P858335	NA	NA	NA	NA	NA	NA	NA	CATCTTGTCTTTCGTATCCATAGCTCTGGTCCTCGCTATAATATGAATCTCAGATCTTCT	GCAACGAAAGCTCATTTTATGGGTTCAAATTTAACCGGACTTTGGCTCTCAATCTCCCTA	NA	NA	NA	NA	NA	NA	NA		0.73961	0.0555671	0.237276	0.0721413	0.563718	0.39476		0.366607	0.33037	0.525532		0.281791	0.890207	0.461342		0.849462	0.104631	0.606915			0.520724	NA	0.538445	0.626589			0.73961
AT1G03106	AT1G03106.1	tair|unknown protein [AT1G03106.1]	hypothetical protein;(source:Araport11)	A_84_P576295	NA	NA	NA	NA	NA	NA	NA	NA	ATCGATGAGACACGTTCTTGAGTTTATCCTTTCTTGGGCCTCTTGTTTGGGCTTCGTTGA	NA	NA	NA	NA	NA	NA	NA	NA		-0.181041	-1.2897	-0.575066	2.51991	0.576906	-0.738814		0.0680261	0.719939	0.200939		0.765091	0.00722468	0.155968	1d	0.262959	0.679286	0.042457			0.128588	NA	0.377293	0.147448			-0.181041
TRM82	AT1G03110.1	tair|transducin family protein / WD-40 repeat family protein [AT1G03110.1]	Transducin/WD40 repeat-like superfamily protein;(source:Araport11)	A_84_P11416	NA	NA	NA	NA	NA	NA	NA	NA	AGAAGCTGTGAGAGCGGCAATGTCCAGCCTTTTGATGAAGAAGCAATACTCTGAAGAGAA	NA	NA	NA	NA	NA	NA	NA	NA		-0.489015	0.0104955	0.15606	-0.18974	-0.0832759	0.292056		0.307252	1.37818e-06	0.0223216		0.0586192	0.873146	0.25183		0.140711	0.718894	0.0792236			0.0041127	NA	0.0169747	0.169861			-0.489015
RAB28	AT1G03120.1	tair|ATRAB28 (Arabidopsis thaliana responsive to abscisic acid 28) [AT1G03120.1]	responsive to abscisic acid 28;(source:Araport11)	A_84_P10470	NA	NA	NA	NA	NA	NA	NA	NA	ATGAACAGACGGTGTCGGAGGAAGACAAAGTGAATATAGCAGATATTCTCACAGATGCGG	NA	NA	NA	NA	NA	NA	NA	NA		0.0212474	-0.0143686	0.229455	0.199477	0.242747	0.0789617		0.591573	0.818296	0.885195		0.948265	0.971729	0.246966		0.518359	0.531858	0.544908			0.933501	NA	0.78806	0.936528			0.0212474
PSAD-2	AT1G03130.1	tair|PSAD-2 (photosystem I subunit D-2) [AT1G03130.1]	photosystem I subunit D-2;(source:Araport11)	A_84_P23709	A_84_P801368	A_84_P805878	NA	NA	NA	NA	NA	NA	GACTAAACATGAGATCCATCGGTAAAAATGTTAGTCCCATTGAGGTTAAATTCACTGGGA	CAAGTTTCTTTCCTTCACCAAAACCGCCATCCGCGCCGAGAAAACAGAGTCCTCCTCTGC	ACTTACCACTTTTACAGAGTGTTCCCTAACGGAGAGGTTCCATATCTTCACCCGAAAGAT	NA	NA	NA	NA	NA	NA		0.100384	0.19672	-0.355328	0.396551	0.336286	-0.650948		0.961264	0.000381838	0.122311		0.714219	0.698839	0.0973		0.0904774	0.37094	0.0161776			0.025093	NA	0.0748641	0.895685			0.100384
AT1G03140	AT1G03140.1	tair|splicing factor Prp18 family protein [AT1G03140.1]	splicing factor Prp18 family protein;(source:Araport11)	A_84_P22763	NA	NA	NA	NA	NA	NA	NA	NA	AAGCGACTTACAGTCTTTGCTAGCCGAAGAGAGATTCTTTGGTGGTAATCGTGAACAGGT	NA	NA	NA	NA	NA	NA	NA	NA		0.198306	-0.227776	-0.0720669	0.106125	-0.233266	-0.113798		0.384625	0.102047	0.064539		0.219153	0.133669	0.405877		0.442655	0.141607	0.248811			0.0806424	NA	0.0882061	0.0915599			0.198306
AT1G03150	AT1G03150.1	tair|GCN5-related N-acetyltransferase (GNAT) family protein [AT1G03150.1]	Acyl-CoA N-acyltransferases (NAT) superfamily protein;(source:Araport11)	A_84_P21817	NA	NA	NA	NA	NA	NA	NA	NA	AGGCATTATCAAGAGATGTAGAGAAAAAGTCTGTGATTCCTCTCAAGAGACCTATCACAC	NA	NA	NA	NA	NA	NA	NA	NA		-0.00439838	0.254181	0.186375	0.0347856	0.0535685	0.212582		0.0352674	0.0356195	0.161939		0.951152	0.023904	0.259595		0.673974	0.490696	0.0873054			0.0988419	NA	0.394061	0.20996			-0.00439838
FZL	AT1G03160.1	tair|FZL (FZO-LIKE); GTP binding / GTPase/ thiamin-phosphate diphosphorylase [AT1G03160.1]	FZO-like protein;(source:Araport11)	A_84_P728416	A_84_P838781	NA	NA	NA	NA	NA	NA	NA	ACGCTATGCAAAAAGATCTTTCAGATGCGACGAGTAATCTAGTTAACTTTGTGAATATTG	AGCTTGAAAACAATACAGAACTTGAGTGCCGGAACCACATCAAAACGATTGGAACAAGAT	NA	NA	NA	NA	NA	NA	NA		0.0729713	0.105861	-0.0505768	-0.0666543	-0.216031	-0.169135		0.00272396	0.0258996	0.373643		0.640752	0.0534609	0.500025		0.678446	0.0401911	0.061178			0.309247	NA	0.282561	0.403818			0.0729713
FAF2	AT1G03170.1	tair|similar to unknown protein [Arabidopsis thaliana] (TAIR:AT4G02810.1); similar to unnamed protein product [Vitis vinifera] (GB:CAO22484.1) [AT1G03170.1]	FANTASTIC four-like protein (DUF3049);(source:Araport11)	A_84_P251685	NA	NA	NA	NA	NA	NA	NA	NA	CTTGGAAGCAGCAGCAGTTTTGGGTCGCTACTTAAACTTAATTCGGCTAATTAATGTGGG	NA	NA	NA	NA	NA	NA	NA	NA		-1.31273	-0.806191	-0.694739	0.591834	0.933794	0.00576615		6.85106e-05	0.00458389	0.296772		0.0691254	0.131165	0.132076		0.245143	0.219231	0.986171			0.359085	NA	0.428196	0.523846			-1.31273
AT1G03180	AT1G03180.1	tair|similar to unnamed protein product [Vitis vinifera] (GB:CAO22520.1); contains InterPro domain Prefoldin (InterPro:IPR009053) [AT1G03180.1]	non-structural protein;(source:Araport11)	A_84_P583443	NA	NA	NA	NA	NA	NA	NA	NA	TGACTTCAGATACAACAGAAAGTTTGTGCCTTCAAAGTTGAGATTCAAGTGCAGAACGCA	NA	NA	NA	NA	NA	NA	NA	NA		-0.153023	0.168031	-0.107693	0.237558	0.0499604	0.115439		0.0662352	0.0431431	0.0854235		0.387405	0.125976	0.41257		0.161728	0.708061	0.355319			0.570558	NA	0.843445	0.5131			-0.153023
UVH6	AT1G03190.1	tair|ATXPD/UVH6 (ULTRAVIOLET HYPERSENSITIVE 6); ATP binding / ATP-dependent DNA helicase/ ATP-dependent helicase/ DNA binding / hydrolase. acting on acid anhydrides. in phosphorus-containing anhydrides / nucleic acid binding [AT1G03190.1]	RAD3-like DNA-binding helicase protein;(source:Araport11)	A_84_P11398	A_84_P825548	NA	NA	NA	NA	NA	NA	NA	TCTGTTGACACAAGAAGATTTGGAGAAGATGGCTGAGACTGGTGTGCAAGACATGGCTTA	TGCACACTTGAATCTAAGCACTGATATGGCTATTCACATTGCTCGAGAGTTTCTTCGGAA	NA	NA	NA	NA	NA	NA	NA		-0.0490835	-0.101652	-0.0428339	-0.0434133	-0.171507	-0.112332		0.165659	0.876919	0.900354		0.650262	0.214961	0.700956		0.646435	0.21396	0.373522			0.87	NA	0.66356	0.952997			-0.0490835
AT1G03200	AT1G03200.1	tair|similar to unknown protein [Arabidopsis thaliana] (TAIR:AT1G03240.1) [AT1G03200.1]	hypothetical protein;(source:Araport11)	A_84_P507987	A_84_P788822	NA	NA	NA	NA	NA	NA	NA	TCTACCCAGATCACTGATCAACCGTGAATTTTACTCTACTCTTTCATCAATTTTACTGTG	CGTGTGAAAGACGGATAATTCTACAGAGACAATGCATCATCCCATTCGGCTAGGTCAATT	NA	NA	NA	NA	NA	NA	NA		0.155307	-0.152292	-0.0808028	-0.127545	-0.221556	-0.209007		0.158059	3.5697e-05	0.766995		0.518978	0.472538	0.503541		0.577943	0.289256	0.0899258			0.0409319	NA	0.156662	0.193465			0.155307
AT1G03210	AT1G03210.1	tair|phenazine biosynthesis PhzC/PhzF family protein [AT1G03210.1]	Phenazine biosynthesis PhzC/PhzF protein;(source:Araport11)	A_84_P10452	NA	NA	NA	NA	NA	NA	NA	NA	TATGATTTCTGTAGTCGCTACTTTGCCCCGAGATTCGGAATCAATGAGGACCCTGTTACT	NA	NA	NA	NA	NA	NA	NA	NA		0.598902	-0.171468	0.00603836	0.444536	-0.0643829	0.279994		0.389208	0.12467	0.335564		0.108925	0.653547	0.960087		0.254659	0.816758	0.350515			0.900586	NA	0.777928	0.69971			0.598902
AT1G03220	AT1G03220.1	tair|extracellular dermal glycoprotein. putative / EDGP. putative [AT1G03220.1]	Eukaryotic aspartyl protease family protein;(source:Araport11)	A_84_P22745	A_84_P801252	NA	NA	NA	NA	NA	NA	NA	ATCAATCCGGTCAGCACTGCTTCTGCGTTTTCACAAGGTGAGAAATCCTCAGAGTACTTT	GGGCAGGGTCGTTAAAATCCCAAATTTGATCTTCGATTGTGGAGCAACGTTTCTTCTTAA	NA	NA	NA	NA	NA	NA	NA		1.17661	0.0007532	-0.63811	0.434811	-0.467395	-0.799113		0.263662	0.0850389	0.135006		0.097408	0.998287	0.383421		0.433894	0.278009	0.245873			0.575861	NA	0.907789	0.411258			1.17661
AT1G03230	AT1G03230.1	tair|extracellular dermal glycoprotein. putative / EDGP. putative [AT1G03230.1]	Eukaryotic aspartyl protease family protein;(source:Araport11)	A_84_P21799	A_84_P812231	NA	NA	NA	NA	NA	NA	NA	ATCCAGGGACCACTGTTTTTGAGTTTTCAAAAGGCGAGAAGTCGCCGGAGTATTTTATCG	TGATTTGGCGAGTAACAAATTTGGGTTTAGTTCCACGTTATTGGGCCGTCAAACTAACTG	NA	NA	NA	NA	NA	NA	NA		0.421971	0.196981	-0.0958429	0.0512815	-0.112907	-0.0686582		0.0781386	0.0863412	0.248128		0.0823809	0.0423859	0.748678		0.75325	0.0718926	0.716657			0.926345	NA	0.805108	0.946371			0.421971
AT1G03240	AT1G03240.1	tair|similar to unknown protein [Arabidopsis thaliana] (TAIR:AT1G03200.1) [AT1G03240.1]	hypothetical protein;(source:Araport11)	A_84_P596816	NA	NA	NA	NA	NA	NA	NA	NA	GAAAAACGTTCAGAGATTCATTCGATAGCACTACCTATATTAGTCGTGAATTTTACAGTG	NA	NA	NA	NA	NA	NA	NA	NA		0.274718	-0.365852	0.250467	-0.279146	-0.00896459	1.33695		0.309764	0.617111	0.0440255		0.721767	0.365333	0.147098		0.537699	0.982601	0.0335993			0.440086	NA	0.883173	0.2981			0.274718
AT1G03250	AT1G03250.1	tair|similar to unknown [Populus trichocarpa] (GB:ABK96006.1); contains domain R3H domain (SSF82708) [AT1G03250.1]	R3H domain protein;(source:Araport11)	A_84_P20853	NA	NA	NA	NA	NA	NA	NA	NA	TATCACAATTTGGTATCAACAACTGCAACAGAACAGATAGGAAGGATAGCAATGAAGACA	NA	NA	NA	NA	NA	NA	NA	NA		-0.0318831	0.00991316	-0.095672	-0.162853	-0.0402401	-0.191312		0.042853	2.77428e-10	0.734726		0.662804	0.950405	0.266295		0.0922551	0.478073	0.0845168			0.00037905	NA	0.00377599	0.00410512	1d/1w		-0.0318831
AT1G03260	AT1G03260.1	tair|similar to unknown protein [Arabidopsis thaliana] (TAIR:AT5G19070.1); similar to unnamed protein product [Vitis vinifera] (GB:CAO71095.1); similar to Os07g0655900 [Oryza sativa (japonica cultivar-group)] (GB:NP_001060500.1); contains InterPro domain	SNARE associated Golgi protein family;(source:Araport11)	A_84_P577193	NA	NA	NA	NA	NA	NA	NA	NA	ATTCTGATAATATGCATAACAAGAGTGGCGAAATCATCCTTGGACAAAGCATTGGCTGAG	NA	NA	NA	NA	NA	NA	NA	NA		-0.115536	0.11834	-0.229116	-0.0411465	-0.0627453	-0.0682416		0.659323	0.256919	0.45063		0.312571	0.473118	0.409812		0.620294	0.69597	0.741819			0.794063	NA	0.643259	0.551323			-0.115536
AT1G03270	AT1G03270.1	tair|similar to unknown protein [Arabidopsis thaliana] (TAIR:AT4G14240.1); similar to unnamed protein product [Vitis vinifera] (GB:CAO22502.1); contains InterPro domain Cystathionine beta-synthase. core (InterPro:IPR000644); contains InterPro domain Prote	CBS domain protein with a domain protein (DUF21);(source:Araport11)	A_84_P563834	NA	NA	NA	NA	NA	NA	NA	NA	GAAGCTAGTTGGGAAAGAAGCACGAGGTACAAAGAATTACACAACAAAAATCACAGAGCC	NA	NA	NA	NA	NA	NA	NA	NA		-0.310663	-0.121552	-0.267859	0.137955	0.0220661	-0.036226		0.0231354	0.274706	0.734964		0.366779	0.343359	0.0792715		0.662155	0.861612	0.827401			0.916453	NA	0.924957	0.75421			-0.310663
AT1G03280	AT1G03280.1	tair|transcription initiation factor IIE (TFIIE) alpha subunit family protein / general transcription factor TFIIE family protein [AT1G03280.1]	Transcription factor TFIIE, alpha subunit;(source:Araport11)	A_84_P19907	A_84_P856774	NA	NA	NA	NA	NA	NA	NA	GAAATCAACAAGAATCCGCTGGTGAACCAACTTCTGGCATTCAGTCGGGTACTGTATACT	GTCAAGTTGGTGAGGCTTGTAGCGAGGGCTTTCTATGATGATTATACTACGAAAAGCGAT	NA	NA	NA	NA	NA	NA	NA		0.22624	-0.172002	0.0834366	0.0759874	-0.259223	-0.098204		0.0553577	0.00567884	0.0664667		0.0810013	0.130278	0.5669		0.432486	0.0378868	0.455573			0.769095	NA	0.629315	0.794401			0.22624
AT1G03290	AT1G03290.1	tair|similar to unknown protein [Arabidopsis thaliana] (TAIR:AT4G02880.1); similar to unnamed protein product [Vitis vinifera] (GB:CAO22500.1); contains InterPro domain UBA-like (InterPro:IPR009060) [AT1G03290.1]	ELKS/Rab6-interacting/CAST family protein;(source:Araport11)	A_84_P17070	NA	NA	NA	NA	NA	NA	NA	NA	TGATTGTAGAGATCTTCTTGAAGATGGATGGGACATCTTTGACAAGGAGACCGAACAAGT	NA	NA	NA	NA	NA	NA	NA	NA		0.155037	0.0559927	0.0334976	0.00677187	0.0674814	-0.125656		0.292041	0.0612121	0.661827		0.360287	0.62791	0.708582		0.933155	0.514815	0.412398			0.0998041	NA	0.588869	0.0603754			0.155037
ATDUF1	AT1G03300.1	tair|agenet domain-containing protein [AT1G03300.1]	agenet domain protein (DOMAIN OF UNKNOWN FUNCTION 724 1);(source:Araport11)	A_84_P16124	NA	NA	NA	NA	NA	NA	NA	NA	GTGCAGAAACCATTGATCAAGAGATCAAAGATGAGGAGCTTGAGTTTCAGACAACTGTCT	NA	NA	NA	NA	NA	NA	NA	NA		-0.411161	0.117014	0.18356	-0.340179	-0.393516	-0.00641152		0.205102	2.07709e-05	0.315547		0.309269	0.707531	0.470969		0.378102	0.127075	0.979075			0.0194295	NA	0.121287	0.035315			-0.411161
DBE1	AT1G03310.1	tair|ATISA2/BE2/DBE1/ISA2 (DEBRANCHING ENZYME 1); alpha-amylase/ isoamylase [AT1G03310.1]	debranching enzyme 1;(source:Araport11)	A_84_P15178	NA	NA	NA	NA	NA	NA	NA	NA	TTGTAGCAGAAGAACCGTTGCAGCAACTGGTTGTGTATGAGATGAAGCCGTACAGTTGTA	NA	NA	NA	NA	NA	NA	NA	NA		-0.0313634	0.188997	-0.0144932	0.203947	0.074457	-0.245892		0.880643	0.00388971	0.258266		0.821133	0.529457	0.914554		0.224548	0.655992	0.195088			0.175089	NA	0.127787	0.204071			-0.0313634
DBE1	AT1G03310.2	tair|ATISA2/BE2/DBE1/ISA2 (DEBRANCHING ENZYME 1); alpha-amylase [AT1G03310.2]	debranching enzyme 1;(source:Araport11)	A_84_P848702	NA	NA	NA	NA	NA	NA	NA	NA	AAGAGCTGAGGCTGATGACCTGAAGAAGGTAACATCATATTCATTCAGGACAAAAGCAGG	NA	NA	NA	NA	NA	NA	NA	NA		0.466044	-0.109303	-0.237849	0.336656	-0.225346	-0.141031		0.963254	0.00521622	0.56858		0.26977	0.816917	0.586176		0.194681	0.570054	0.527499			0.697936	NA	0.540192	0.325407			0.466044
AT1G03320	AT1G03320.1	tair|unknown protein [AT1G03320.1]	hypothetical protein;(source:Araport11)	A_84_P597702	A_84_P798558	NA	NA	NA	NA	NA	NA	NA	GGATGCAAATCCTATGAAGCGTTACACTACCTATGCAGAAAATTACTCCTATTTTTATTC	GGTAAAAACTTGTCAAGCGAGGAAAATGGTGGTAAAAACTTGCCAAGCGAGAAAAATGGT	NA	NA	NA	NA	NA	NA	NA		0.734169	0.705683	0.316478	1.33562	-0.276169	-0.131637		0.15007	0.219343	0.130257		0.144588	0.335794	0.521931		0.167803	0.47375	0.377685			0.339881	NA	0.294666	0.399602			0.734169
LSM2	AT1G03330.1	tair|small nuclear ribonucleoprotein D. putative / snRNP core SM-like protein. putative / U6 snRNA-associated Sm-like protein. putative [AT1G03330.1]	Small nuclear ribonucleoprotein family protein;(source:Araport11)	A_84_P14233	NA	NA	NA	NA	NA	NA	NA	NA	TAAGGTACGTGCAGTTACCTAAAGATGGAGTCGATGTTGATTTGCTTCACGACGCAGCTA	NA	NA	NA	NA	NA	NA	NA	NA		-0.317536	0.0330812	0.0067341	-0.00685397	0.109988	0.066695		0.147222	0.000383008	0.314199		0.135555	0.659553	0.964181		0.928105	0.525073	0.600715			0.18493	NA	0.0657479	0.764291			-0.317536
AT1G03340	AT1G03340.1	tair|similar to unknown protein [Arabidopsis thaliana] (TAIR:AT4G02920.1); similar to unnamed protein product [Vitis vinifera] (GB:CAO22473.1) [AT1G03340.1]	hypothetical protein;(source:Araport11)	A_84_P570962	A_84_P790500	NA	NA	NA	NA	NA	NA	NA	TTAGGTTTGGTTGAATGTTGGAATGCTGATGATTTGGAGTCTAGTTTCTAACTCCATTCT	AAAGAAGTTTACTTCAGAGCTGCCACAGTTATTGCCATGGTTGCACTTAGGTTTGGTTGA	NA	NA	NA	NA	NA	NA	NA		0.784643	0.373354	0.462119	0.666437	-0.0066756	0.361847		0.00653479	0.0097335	0.469211		0.0274891	0.335534	0.157431		0.0312636	0.979707	0.161594			0.0155073	NA	0.170867	0.035465			0.784643
AT1G03350	AT1G03350.1	tair|BSD domain-containing protein [AT1G03350.1]	BSD domain-containing protein;(source:Araport11)	A_84_P13288	NA	NA	NA	NA	NA	NA	NA	NA	GGAAGATGAAGATTTAAGTTGGGACATTGATGAAGATGACGAAGAAGAATCATCATCATC	NA	NA	NA	NA	NA	NA	NA	NA		0.0113394	0.15793	-0.123522	0.156577	0.0981905	0.00130651		0.378753	0.371152	0.402854		0.933227	0.242653	0.400495		0.271359	0.47207	0.989066			0.523607	NA	0.677944	0.289826			0.0113394
RRP4	AT1G03360.1	tair|ATRRP4; exonuclease [AT1G03360.1]	ribosomal RNA processing 4;(source:Araport11)	A_84_P12343	NA	NA	NA	NA	NA	NA	NA	NA	TATGCTTGGATCAGAGTTTCACGTTGTGGTAGCAGAGAATGAAGCTGAAAGAAGACGTAC	NA	NA	NA	NA	NA	NA	NA	NA		-0.264226	0.124492	-0.132292	0.356415	0.106298	-0.0193022		0.171379	0.0267539	0.268956		0.0979588	0.545924	0.706645		0.0327567	0.706104	0.954353			0.63462	NA	0.248656	0.802277			-0.264226
AT1G03370	AT1G03370.1	tair|C2 domain-containing protein / GRAM domain-containing protein [AT1G03370.1]	C2 calcium/lipid-binding and GRAM domain containing protein;(source:Araport11)	A_84_P18961	A_84_P804241	A_84_P857761	NA	NA	NA	NA	NA	NA	AGATCGTCTGAAGATGACATTTGGATTCTTGGAAAAGGAATATAGCAGCAGACAACAGCA	AGATGAATGGATGTGGTCTCAATGTTGACAAAGTAGAAGCCTTTACAGTGTCACCTCAGG	AAGAAGGAATGATGGATTGTCCGTCTTGTCGTGGAACAATCCATAGGAGGATTCAAGCTC	NA	NA	NA	NA	NA	NA		0.00952063	-0.137969	-0.132944	-0.0532198	-0.235066	-0.0702783		0.00653735	0.210432	0.0913009		0.836157	0.142637	0.113541		0.3763	0.0473236	0.255515			0.561576	NA	0.420214	0.303135			0.00952063
ATG18G	AT1G03380.1	tair|AtATG18g (Arabidopsis thaliana homolog of yeast autophagy 18 (ATG18) g) [AT1G03380.1]	yeast autophagy 18 G-like protein;(source:Araport11)	A_84_P12318	NA	NA	NA	NA	NA	NA	NA	NA	TTCCTCCGAGTTGGTGGTAATAATTTCTCTGTCCCTTTTCTTCTTTTATATAAGATATGG	NA	NA	NA	NA	NA	NA	NA	NA		0.462806	-0.164042	0.0472629	0.0780299	-0.210354	0.0861075		0.0948113	3.04561e-05	0.00538372		0.0126819	0.224441	0.773557		0.223839	0.183506	0.599719			0.723964	NA	0.190023	0.879314			0.462806
AT1G03390	AT1G03390.1	tair|transferase family protein [AT1G03390.1]	HXXXD-type acyl-transferase family protein;(source:Araport11)	A_84_P11373	NA	NA	NA	NA	NA	NA	NA	NA	AATGACCAAAGCATGGTGGTTTGCCTTTGCTTGCCTCCTACTGCTGTTCATACCTTTACT	NA	NA	NA	NA	NA	NA	NA	NA		-0.162463	-0.268936	0.04567	-0.487693	0.269621	0.0790099		0.818638	0.101385	0.443748		0.691303	0.405943	0.842288		0.252647	0.639414	0.775087			0.169935	NA	0.135128	0.260061			-0.162463
AT1G03400	AT1G03400.1	tair|2-oxoglutarate-dependent dioxygenase. putative [AT1G03400.1]	2-oxoglutarate (2OG) and Fe(II)-dependent oxygenase superfamily protein;(source:Araport11)	A_84_P23666	A_84_P826941	NA	NA	NA	NA	NA	NA	NA	TGCTAAGTATAGAGACTGCACCCTCACCGAATTTTCAACCATCTTCAGCTCAAAAACGCT	AAAGACCAAGAAGCAATGGAGTCAACTGATCGTTCAAGTCAAGCAAAAGCTTTCGACGAG	NA	NA	NA	NA	NA	NA	NA		-0.0296991	-0.499539	-0.327585	-0.0748964	-0.125924	-0.68906		0.322387	0.0309472	0.582306		0.953251	0.371633	0.382675		0.701188	0.775153	0.0797245			0.10042	NA	0.490434	0.0313142			-0.0296991
2A6	AT1G03410.1	tair|2A6 [AT1G03410.1]	2-oxoglutarate (2OG) and Fe(II)-dependent oxygenase superfamily protein;(source:Araport11)	A_84_P22720	NA	NA	NA	NA	NA	NA	NA	NA	CCCATCAAAGAACTTTTGTCAGAACAAAACCCTGCCAAGTATAGAGACTTAACCATCACC	NA	NA	NA	NA	NA	NA	NA	NA		0.395901	0.388451	0.975284	0.73443	0.508727	0.0265546		0.227702	1.37052e-06	0.60151		0.702198	0.362624	0.0502269		0.501794	0.252477	0.973108			0.0489324	NA	0.150212	0.0992229			0.395901
AT1G04183	AT1G03420.1	tair|transposable element gene [AT1G03420.1]	transposable_element_gene;(source:Araport11)	A_84_P20828	NA	NA	NA	NA	NA	NA	NA	NA	AAACTGGGTTTTTTCCGTTAGGTTTGTTGCAGGTCCGGCCAGCTCATTGGTAAGAGATTT	NA	NA	NA	NA	NA	NA	NA	NA		-0.297098	-0.209703	0.151268	-0.387048	-0.125649	0.207365		0.727315	7.67212e-05	0.618642		0.425132	0.614106	0.588258		0.317784	0.382104	0.418624			0.125935	NA	0.188294	0.205553			-0.297098
AHP5	AT1G03430.1	tair|AHP5 (HISTIDINE-CONTAINING PHOSPHOTRANSFER FACTOR 5); histidine phosphotransfer kinase [AT1G03430.1]	histidine-containing phosphotransfer factor 5;(source:Araport11)	A_84_P104456	NA	NA	NA	NA	NA	NA	NA	NA	TATTAGTCTATAAATAGACATGTCCATATGTATTCCTGTCACAATGCAACCACCATTTGG	NA	NA	NA	NA	NA	NA	NA	NA		0.442072	0.0867461	0.156629	0.314138	-0.00156329	0.238357		0.040762	0.0169103	0.390003		0.137673	0.535147	0.330631		0.255841	0.98946	0.18497			0.265566	NA	0.442258	0.222152			0.442072
AT1G03440	AT1G03440.1	tair|leucine-rich repeat family protein [AT1G03440.1]	Leucine-rich repeat (LRR) family protein;(source:Araport11)	A_84_P19882	A_84_P824600	NA	NA	NA	NA	NA	NA	NA	GCGAGTTTCGTGGAGAGGTTGTTATCGGCGAACATACAGACTCTGTATCTACAGCATAAT	TATAATCAATTAACCGGAACTATCTCTCCGTCAATCGGATCGTTACCGGAGCTCTCCAAT	NA	NA	NA	NA	NA	NA	NA		0.241326	0.179217	0.0901621	-0.144187	0.0898344	-0.00380663		0.25948	0.00571472	0.833914		0.470138	0.582695	0.622349		0.660997	0.420581	0.969493			0.304887	NA	0.279012	0.505504			0.241326
BSU1	AT1G03445.1	tair|BSU1 (BRI1 SUPPRESSOR 1); protein serine/threonine phosphatase [AT1G03445.1]	Serine/threonine protein phosphatase family protein;(source:Araport11)	A_84_P23618	NA	NA	NA	NA	NA	NA	NA	NA	TCCTCCCATCTCATCTTCAGAAGAAGACTATACAGACAAAGCATGGATGCAGGAGCTGAA	NA	NA	NA	NA	NA	NA	NA	NA		0.759395	0.772508	-1.06505	0.567168	-0.349466	-0.630998		0.661623	0.0012293	0.0969219		0.468717	0.0236735	0.0647644		0.570278	0.31623	0.380956			0.686584	NA	0.517866	0.700862			0.759395
AT1G03457	AT1G03457.1	tair|RNA-binding protein. putative [AT1G03457.1]	RNA-binding (RRM/RBD/RNP motifs) family protein;(source:Araport11)	A_84_P22672	NA	NA	NA	NA	NA	NA	NA	NA	GTCCAGCTTAAGAGAGACAACGGTCAACAGCAGCAACAACAACAGAGTAAAAACCCGTTA	NA	NA	NA	NA	NA	NA	NA	NA		0.303345	-0.537794	-0.307858	-0.244181	-0.486314	-0.0769526		0.190219	1.68609e-05	0.117852		0.0554395	0.155962	0.180723		0.224176	0.184617	0.816646			0.0360853	NA	0.0272018	0.907559			0.303345
NET3A	AT1G03470.1	tair|kinase interacting family protein [AT1G03470.1]	Kinase interacting (KIP1-like) family protein;(source:Araport11)	A_84_P18936	NA	NA	NA	NA	NA	NA	NA	NA	AAAGGCTTTGGCAATTGGGCTCTCCCAAACACAGATTCTACTTCCAAAGAGCTCATGACT	NA	NA	NA	NA	NA	NA	NA	NA		0.183014	-0.322719	0.381403	-0.0392686	0.119094	0.343242		0.683359	0.000365269	0.330957		0.471463	0.363929	0.410539		0.875314	0.701811	0.230896			0.297896	NA	0.44421	0.430958			0.183014
LIN2	AT1G03475.1	tair|LIN2 (LESION INITIATION 2); coproporphyrinogen oxidase [AT1G03475.1]	Coproporphyrinogen III oxidase;(source:Araport11)	A_84_P21726	A_84_P816540	NA	NA	NA	NA	NA	NA	NA	ACGAGGGCGATATGTCGAATTCAACTTGGTATATGATCGGGGAACGACATTTGGTCTGAA	GAAAGAAGTTCCCGAAACTGAACGACCCTTTACTTTCCTTAGGGATTCTGATGACGTCAC	NA	NA	NA	NA	NA	NA	NA		0.228361	0.218459	0.0449936	-0.0447837	-0.14671	-0.108549		0.000550144	0.340579	0.484461		0.147421	0.107485	0.592434		0.739008	0.216515	0.235159			0.87515	NA	0.69219	0.854466			0.228361
NAC006	AT1G03490.1	tair|ANAC006 (Arabidopsis NAC domain containing protein 6); transcription factor [AT1G03490.1]	NAC domain containing protein 6;(source:Araport11)	A_84_P750565	NA	NA	NA	NA	NA	NA	NA	NA	AAGAAAAAGATGATGTGATGGTACTGATAAACAATCCTAATGATGCCCTCGCATTGGGGA	NA	NA	NA	NA	NA	NA	NA	NA		0.810886	-0.317108	-0.0804312	0.879513	0.36778	0.00675754		0.510181	0.638934	0.686125		0.381828	0.6833	0.905832		0.153303	0.493477	0.982885			0.395075	NA	0.620294	0.239981			0.810886
AT1G03495	AT1G03495.1	tair|transferase [AT1G03495.1]	HXXXD-type acyl-transferase family protein;(source:Araport11)	A_84_P20780	NA	NA	NA	NA	NA	NA	NA	NA	TCCTGGTATCGTATCAGTCAAGAACACGATTTGCTAGGAGAAAAATGCGTCATGGCTGCT	NA	NA	NA	NA	NA	NA	NA	NA		-4.75732	-1.04666	-0.996263	-0.241366	0.913021	-0.448746		0.000923513	0.971094	0.0434998		0.0198848	0.274877	0.401198		0.856336	0.336063	0.719432			0.444482	NA	0.266795	0.397894			-4.75732
AT1G03510	AT1G03510.1	tair|pentatricopeptide (PPR) repeat-containing protein [AT1G03510.1]	Tetratricopeptide repeat (TPR)-like superfamily protein;(source:Araport11)	A_84_P17990	NA	NA	NA	NA	NA	NA	NA	NA	ATGAAGGAGAGTGGAGTGAAGGTTTCACCAGGTAGTAGTTGGTGTTTGTTCAAAGATTGA	NA	NA	NA	NA	NA	NA	NA	NA		-0.0207494	-0.0560789	0.0574571	0.218624	-0.209698	-0.260207		0.613174	0.167207	0.139811		0.792347	0.80092	0.779373		0.316644	0.358727	0.0517678			0.282484	NA	0.256518	0.455598			-0.0207494
AT1G03520	AT1G03520.1	tair|glycosyltransferase family 14 protein / core-2/I-branching enzyme family protein [AT1G03520.1]	Core-2/I-branching beta-1,6-N-acetylglucosaminyltransferase family protein;(source:Araport11)	A_84_P17044	A_84_P838126	NA	NA	NA	NA	NA	NA	NA	CAGGACCTGGTTCTGAGAGGTTGCAGGAGCTTGTTCAAACACTTTCCTCTGAAGAATTTA	GGCCCTACAATGATTGCTTGTACTCTTCAAGCCGTTTCAATTCTTGCTAAGAGAAAGCTT	NA	NA	NA	NA	NA	NA	NA		0.161699	-0.178166	0.271351	-0.185476	-0.0605642	0.0911907		0.480498	0.416417	0.362876		0.0858228	0.534321	0.445184		0.0815984	0.63616	0.398989			0.120257	NA	0.359129	0.10105			0.161699
NAF1	AT1G03530.1	tair|ATNAF1/NAF1 [AT1G03530.1]	nuclear assembly factor 1;(source:Araport11)	A_84_P14207	NA	NA	NA	NA	NA	NA	NA	NA	ACCAAATGAGCTGAGTTTTAATATGTTTTCTCAAGGTCTTCAAATGCACCCACCACAGTC	NA	NA	NA	NA	NA	NA	NA	NA		-0.223009	0.236416	0.00934964	0.260962	-0.128364	0.20072		0.669756	1.49362e-05	0.200623		0.398865	0.137749	0.978579		0.330445	0.67618	0.555396			0.0552751	NA	0.0440536	0.324025			-0.223009
AT1G03540	AT1G03540.1	tair|pentatricopeptide (PPR) repeat-containing protein [AT1G03540.1]	Pentatricopeptide repeat (PPR-like) superfamily protein;(source:Araport11)	A_84_P13262	NA	NA	NA	NA	NA	NA	NA	NA	TAAGTTAATGGTTAGACGAGGGGTAGCAAAGACTGTTGGACAGAGCTGGATTGATGCTCA	NA	NA	NA	NA	NA	NA	NA	NA		-0.438819	-0.218996	0.176176	-0.169125	-0.652103	-0.0145927		0.0324757	0.0425761	0.0175736		0.0972255	0.225988	0.352487		0.278273	0.0491159	0.929621			0.0623989	NA	0.0624187	0.953942			-0.438819
SCAMP4	AT1G03550.1	tair|secretory carrier membrane protein (SCAMP) family protein [AT1G03550.1]	Secretory carrier membrane protein (SCAMP) family protein;(source:Araport11)	A_84_P12317	NA	NA	NA	NA	NA	NA	NA	NA	TATATGCATACTTCCGAGGGAGTGGCAAAGCTGCAGAGATGAAGCGTGAAGCTACAAAAT	NA	NA	NA	NA	NA	NA	NA	NA		-0.305752	-0.315986	-0.0622196	-0.54592	-0.287005	0.282655		0.0591985	0.000315151	0.024838		0.238152	0.0827332	0.773058		0.0104596	0.122126	0.171754			0.0169745	NA	0.0104186	0.048458			-0.305752
AT1G03560	AT1G03560.1	tair|pentatricopeptide (PPR) repeat-containing protein [AT1G03560.1]	Pentatricopeptide repeat (PPR-like) superfamily protein;(source:Araport11)	A_84_P11372	A_84_P835967	NA	NA	NA	NA	NA	NA	NA	ATTGGGATTGGTTATGAAAGAATGGGTAGTGTTAAAAGGCGTGTCAAGTTTACGACTTTA	AATTTGAGTTTCCTATGACTGTTTCTGCGGCGAATGCTCTGATTAAGAGTTTTGGGAAGC	NA	NA	NA	NA	NA	NA	NA		-0.0548538	0.0838394	0.168093	-0.0399407	-0.223857	0.0080423		0.0221573	0.0015877	0.0814739		0.63869	0.331082	0.147819		0.781457	0.0609253	0.925597			0.120864	NA	0.127697	0.84079			-0.0548538
AT1G03590	AT1G03580.1	tair|pseudogene. meprin and TRAF homology (MATH) domain protein -related. weak similarity to ubiquitin-specific protease 12 (Arabidopsis thaliana) GI:11993471; contains weak hit to Pfam PF00917: MATH domain [AT1G03580.1]	pseudogene of MATH domain/coiled-coil protein;(source:Araport11)	A_84_P244315	NA	NA	NA	NA	NA	NA	NA	NA	ACTTTGTCCAATCTCCAAGTTAAACTGGACAAGGACAGGATCAAATATGCTGCTGCTGCT	NA	NA	NA	NA	NA	NA	NA	NA		1.253	-0.682831	0.193586	-0.381236	-1.22548	0.211572		0.0836048	8.28533e-05	0.0721599		0.276385	0.147141	0.743698		0.69756	0.0368083	0.553065			0.0737749	NA	0.138716	0.142498			1.253
AT1G03590	AT1G03590.1	tair|protein phosphatase 2C family protein / PP2C family protein [AT1G03590.1]	Protein phosphatase 2C family protein;(source:Araport11)	A_84_P17926	NA	NA	NA	NA	NA	NA	NA	NA	TTACTCGAGTGAACTCTCTTGTTCAACTTCCGAGATTCCCTGGAGAGGAACCAAAGACTT	NA	NA	NA	NA	NA	NA	NA	NA		-0.295536	-0.333265	-0.0842484	-0.255576	-0.277401	0.217485		0.00800635	0.0655314	0.0490553		0.0555418	0.0453769	0.534103		0.0787565	0.0716029	0.235942			0.169771	NA	0.253892	0.127038			-0.295536
PSB27	AT1G03600.1	tair|photosystem II family protein [AT1G03600.1]	photosystem II family protein;(source:Araport11)	A_84_P10426	NA	NA	NA	NA	NA	NA	NA	NA	AAGGCGAGGATTCTTGAAGAGATGGAAACTGCTGAGAAAGCTCTCACAAGAGGAAGATGA	NA	NA	NA	NA	NA	NA	NA	NA		0.0177362	-0.269066	-0.494414	0.278565	-0.00935308	-0.72263		0.211032	0.00655491	0.0814402		0.911341	0.550019	0.0213921		0.119358	0.975341	0.00315	1w		0.0111973	NA	0.679997	0.00456235	1w		0.0177362
AT1G03610	AT1G03610.1	tair|similar to unknown protein [Arabidopsis thaliana] (TAIR:AT4G03420.1); similar to unnamed protein product [Vitis vinifera] (GB:CAO24103.1); contains InterPro domain Protein of unknown function DUF789 (InterPro:IPR008507) [AT1G03610.1]	plant/protein (DUF789);(source:Araport11)	A_84_P23665	A_84_P822806	NA	NA	NA	NA	NA	NA	NA	AGGGTCCAACATCATGACTTCAACTACTTCTGCAATATGTCAATGACTCATCGTGGCTAA	ATTGATGTCGTTGAGAAGCGTTGATCTTTCTCCAGCTAGTTGGATGTCAGTAGCATGGTA	NA	NA	NA	NA	NA	NA	NA		0.0274784	-1.04834	-1.08847	-0.214909	-0.607013	-1.43523		0.0354452	0.042749	0.332102		0.960633	0.172707	0.112446		0.724468	0.42401	0.0749409			0.165274	NA	0.590907	0.0912556			0.0274784
AT1G03620	AT1G03620.1	tair|phagocytosis and cell motility protein ELMO1-related [AT1G03620.1]	ELMO/CED-12 family protein;(source:Araport11)	A_84_P22719	NA	NA	NA	NA	NA	NA	NA	NA	AGCTGGAGAGAGAGCTTTCTTTGGATGATATTCATCGGATTCAAGATCTTCCTGCCTACA	NA	NA	NA	NA	NA	NA	NA	NA		-0.39301	-0.655816	0.00697656	0.617898	1.04363	-0.0121829		0.0717538	0.218846	0.458828		0.567125	0.0764512	0.990986		0.423546	0.157613	0.990248			0.461116	NA	0.357714	0.947861			-0.39301
POR C	AT1G03630.1	tair|POR C (PROTOCHLOROPHYLLIDE OXIDOREDUCTASE); NADPH dehydrogenase/ oxidoreductase/ protochlorophyllide reductase [AT1G03630.1]	protochlorophyllide oxidoreductase C;(source:Araport11)	A_84_P21773	A_84_P815483	NA	NA	NA	NA	NA	NA	NA	CTCGTCTTCGTTTGAGAATCAGCTTTCTAAAGAAGCAAGTGATGCGGAGAAGGCAAAGAA	GTAGGATCTATAACAGGAAACACAAATACTTTGGCTGGGAATGTACCGCCAAAGGCAAAC	NA	NA	NA	NA	NA	NA	NA		-0.535112	-0.227929	-0.2825	-0.4555	0.28879	-0.340901		0.272344	0.0368527	0.595313		0.203433	0.48577	0.55161		0.329329	0.187438	0.430276			0.0545445	NA	0.142758	0.604707			-0.535112
AT1G03650	AT1G03650.1	tair|GCN5-related N-acetyltransferase (GNAT) family protein [AT1G03650.1]	Acyl-CoA N-acyltransferases (NAT) superfamily protein;(source:Araport11)	A_84_P20827	NA	NA	NA	NA	NA	NA	NA	NA	TTCCAAGTAGACTGTCTAGTGAAAAGCTACTACTCGGCTGATAGAGATGCTTACAGAATG	NA	NA	NA	NA	NA	NA	NA	NA		0.289138	0.0923733	0.224627	0.397363	0.0725802	0.149355		0.0112642	0.00680565	0.382856		0.0705317	0.553617	0.0626345		0.0593449	0.562129	0.201037			0.0250308	NA	0.0271691	0.290837			0.289138
AT1G03660	AT1G03660.1	tair|similar to ankyrin repeat family protein [Arabidopsis thaliana] (TAIR:AT1G03670.1); similar to unnamed protein product [Vitis vinifera] (GB:CAO23951.1); contains domain ANK REPEAT-CONTAINING (PTHR18958:SF80); contains domain ANKYRIN REPEAT-CONTAINING	Ankyrin-repeat containing protein;(source:Araport11)	A_84_P15153	NA	NA	NA	NA	NA	NA	NA	NA	CCACAACATCTGGGTGATATTCCTCTGATACAGCAAGCTATGAAACGAGCCATGGTACTT	NA	NA	NA	NA	NA	NA	NA	NA		0.262629	0.289702	-0.020838	-1.25096	0.698319	-0.418025		0.437999	0.399874	0.264852		0.758097	0.648189	0.974825		0.280576	0.389516	0.336562			0.796304	NA	0.658769	0.585381			0.262629
AT1G03670	AT1G03670.1	tair|ankyrin repeat family protein [AT1G03670.1]	ankyrin repeat family protein;(source:Araport11)	A_84_P14208	NA	NA	NA	NA	NA	NA	NA	NA	CTTTCCTTATTTCTTGATGCTTTTGGTTGTTAGCGAAGGCAGCAACAACATGGATGGTTA	NA	NA	NA	NA	NA	NA	NA	NA		-0.182428	-0.349009	-0.0568969	-2.26509	-0.0782666	-0.0244151		0.494806	0.0907112	0.539258		0.945109	0.405527	0.349253		0.242951	0.844253	0.645502			0.190385	NA	0.288207	0.246582			-0.182428
THM1	AT1G03680.1	tair|ATHM1 (Arabidopsis thioredoxin M-type 1); thiol-disulfide exchange intermediate [AT1G03680.1]	thioredoxin M-type 1;(source:Araport11)	A_84_P11325	NA	NA	NA	NA	NA	NA	NA	NA	ACAATCATCGGTGCTGTCTCTAAAGACACTTTAGCAACCAGCATCAACAAATTCTTGTAA	NA	NA	NA	NA	NA	NA	NA	NA		0.231178	0.00219893	0.00126778	0.100137	-0.0877604	-0.22338		0.158359	0.0103293	0.432093		0.145769	0.978747	0.995491		0.255829	0.378805	0.229853			0.648235	NA	0.250721	0.998741			0.231178
AT1G03687	AT1G03687.1	tair|similar to unnamed protein product [Vitis vinifera] (GB:CAO69730.1); contains InterPro domain DTW (InterPro:IPR005636) [AT1G03687.1]	DTW domain-containing protein;(source:Araport11)	A_84_P10379	A_84_P829655	NA	NA	NA	NA	NA	NA	NA	CGCTTAAGAATGGGCAGGTCAATAACTCGTAAAGGCAGAAACACCATCAGCATGTGCTAA	ACGACAGATGAGGATAAAACTCTGCATTTCATTTTGCTTGATGGCACGTGGAACAATTCT	NA	NA	NA	NA	NA	NA	NA		-0.0840805	0.0129495	-0.0597954	0.0891458	-0.130197	0.0670358		0.691366	0.522717	0.331756		0.450897	0.874322	0.73756		0.28515	0.258015	0.577023			0.826656	NA	0.740924	0.544205			-0.0840805
AT1G03700	AT1G03700.1	tair|integral membrane family protein [AT1G03700.1]	Uncharacterized protein family (UPF0497);(source:Araport11)	A_84_P166573	NA	NA	NA	NA	NA	NA	NA	NA	GCTCATCTTCTCTATCCACCATGTTGTTGATCCTTTTCTTCTTCGAAAATCATGAATCAA	NA	NA	NA	NA	NA	NA	NA	NA		-1.02037	0.316012	-0.0776547	-0.921865	0.47376	0.0722961		0.618486	0.0146843	0.21864		0.0570248	0.549915	0.885588		0.2478	0.390796	0.800821			0.154824	NA	0.498496	0.0302789			-1.02037
AT1G03710	AT1G03710.1	tair|cysteine protease inhibitor [AT1G03710.1]	Cystatin/monellin superfamily protein;(source:Araport11)	A_84_P13263	NA	NA	NA	NA	NA	NA	NA	NA	CGGTGCAATTGAGCTATGGATACAAAGCTTATATTACATTCATGGCTAAGGAATCTCCTC	NA	NA	NA	NA	NA	NA	NA	NA		0.99671	-0.117005	-0.356225	0.178194	-0.587879	-0.371777		0.451219	0.379054	0.53508		0.257105	0.677594	0.695558		0.726124	0.236173	0.691826			0.31755	NA	0.123002	0.341643			0.99671
AT1G03720	AT1G03720.1	tair|cathepsin-related [AT1G03720.1]	Cysteine proteinases superfamily protein;(source:Araport11)	A_84_P21774	NA	NA	NA	NA	NA	NA	NA	NA	GTGAAAGGTTTTGGGCGGATCTTCATAGATGACGAGTCCAAGACCACACTTGTTTATCCA	NA	NA	NA	NA	NA	NA	NA	NA		0.289079	0.149214	-0.03411	0.238608	-0.058147	0.0368265		0.545076	0.483922	0.717314		0.440439	0.318898	0.721153		0.347865	0.730289	0.81359			0.331622	NA	0.994319	0.264479			0.289079
AT1G03730	AT1G03730.1	tair|similar to unknown protein [Arabidopsis thaliana] (TAIR:AT4G03600.1); similar to unnamed protein product [Vitis vinifera] (GB:CAO69749.1); similar to hypothetical protein [Vitis vinifera] (GB:CAN70485.1) [AT1G03730.1]	pyrroline-5-carboxylate reductase;(source:Araport11)	A_84_P16098	A_84_P851101	NA	NA	NA	NA	NA	NA	NA	TTGCTGCGGTTTGTGCTGTTTTGGGTTATTTCATTCTTATTAGAAAGGATTTTGATTCGA	CGCGCTTTAACATGAGAGTGGGACTCACGTGAACTAATCTATTTTCCCCAAATCTGAAGA	NA	NA	NA	NA	NA	NA	NA		0.237279	0.0748937	0.225887	-0.071743	0.259962	0.315143		0.110763	0.219217	0.203317		0.104382	0.728287	0.335494		0.562712	0.203348	0.0703788			0.503404	NA	0.58869	0.505564			0.237279
AT1G03740	AT1G03740.1	tair|protein kinase family protein [AT1G03740.1]	Protein kinase superfamily protein;(source:Araport11)	A_84_P19881	NA	NA	NA	NA	NA	NA	NA	NA	ATGCTTGAAGAACATGACAGACAGCTTCAGGAATTCAATAGACAGGCACTCAAGACACCA	NA	NA	NA	NA	NA	NA	NA	NA		0.589393	0.0165768	0.151684	0.231554	-0.0949727	0.286267		0.0659422	0.653036	0.119966		0.0827093	0.815672	0.069965		0.385349	0.492309	0.350311			0.227051	NA	0.246311	0.796204			0.589393
SWI2	AT1G03750.1	tair|CHR9/SNF2/SWI2 (chromatin remodeling 9); helicase [AT1G03750.1]	switch 2;(source:Araport11)	A_84_P17976	NA	NA	NA	NA	NA	NA	NA	NA	GGCATGGAGATATTGGAGTTTAGTAGATGGGTATTGTCAGCGTCTCCATTTGACAGAGAG	NA	NA	NA	NA	NA	NA	NA	NA		0.273362	0.0207423	0.0881401	0.105405	-0.0917342	0.0254566		0.0404146	4.37168e-05	0.309145		0.11524	0.838239	0.0998413		0.289924	0.405034	0.746364			0.0117553	NA	0.0363412	0.0201377			0.273362
AT1G03760	AT1G03760.1	tair|prefoldin subunit family protein [AT1G03760.1]	Prefoldin chaperone subunit family protein;(source:Araport11)	A_84_P606597	NA	NA	NA	NA	NA	NA	NA	NA	TTTTTGTTGAGTTGCCTTTATGATATGTAAGAAGTAAGAACACATGCAAATGTGCGCAAC	NA	NA	NA	NA	NA	NA	NA	NA		0.315268	0.00979499	-0.500585	0.425961	0.00765589	-0.613378		0.910121	0.593394	0.13006		0.128377	0.971427	0.342358		0.117897	0.978902	0.084168			0.0988	NA	0.596091	0.056229			0.315268
RING1B	AT1G03770.1	tair|protein binding / zinc ion binding [AT1G03770.1]	RING 1B;(source:Araport11)	A_84_P16084	NA	NA	NA	NA	NA	NA	NA	NA	GATGCAAAGCCTGCAAGATGATGAGACCGTGGCAAAGCTAAAAGTTGATTGCATTTCGAG	NA	NA	NA	NA	NA	NA	NA	NA		0.237564	0.21432	0.258688	0.241608	-0.168519	0.120917		0.159782	0.0781773	0.649055		0.523909	0.118747	0.247834		0.280197	0.450321	0.481988			0.191952	NA	0.483817	0.337573			0.237564
TPX2	AT1G03780.1	tair|targeting protein-related [AT1G03780.1]	targeting protein for XKLP2;(source:Araport11)	A_84_P15138	NA	NA	NA	NA	NA	NA	NA	NA	CACCCAATCTTAGAGTGATTAAAAGAACCGAGAGAAGAACCATGATGGCTCGACCAACCA	NA	NA	NA	NA	NA	NA	NA	NA		-0.165313	-0.401683	0.33856	0.0522174	-0.0745685	0.486855		0.326932	0.0326149	0.371505		0.672023	0.273977	0.182551		0.877051	0.813773	0.0892599			0.374677	NA	0.459442	0.208156			-0.165313
SOM	AT1G03790.1	tair|zinc finger (CCCH-type) family protein [AT1G03790.1]	Zinc finger C-x8-C-x5-C-x3-H type family protein;(source:Araport11)	A_84_P14193	NA	NA	NA	NA	NA	NA	NA	NA	CGAAGAATCCATGTTGCTTGTTTTGTAGCAGCTCTCCCACGAGCACTCTTTTGGGTAATT	NA	NA	NA	NA	NA	NA	NA	NA		-0.890155	-0.542451	0.354444	0.501772	-0.718167	0.612596		0.587762	0.00407409	0.565778		0.47194	0.540579	0.749672		0.471435	0.309665	0.215443			0.0337449	NA	0.0358725	0.163315			-0.890155
ERF10	AT1G03800.1	tair|ATERF10/ERF10 (ERF domain protein 10); DNA binding / transcription factor/ transcription repressor [AT1G03800.1]	ERF domain protein 10;(source:Araport11)	A_84_P13248	NA	NA	NA	NA	NA	NA	NA	NA	AGGATCGAAAGCTACTACTAACTTCCCTCTAATCGGATACTATGGGATTTCTTCGGCGAC	NA	NA	NA	NA	NA	NA	NA	NA		0.440411	0.869207	0.309978	0.389081	-0.197698	-0.960576		0.273412	0.529557	0.76754		0.621793	0.364387	0.804506		0.561851	0.715994	0.23491			0.829072	NA	0.573817	0.699476			0.440411
AT1G03810	AT1G03810.1	tair|DNA-binding protein-related [AT1G03810.1]	Nucleic acid-binding, OB-fold-like protein;(source:Araport11)	A_84_P12303	NA	NA	NA	NA	NA	NA	NA	NA	CTGTTTCGTTCGAGGTTAACCGGGCCAACAATCTCTCTCTGGTCGAGTATGAAGTAATTA	NA	NA	NA	NA	NA	NA	NA	NA		-0.86643	-0.0994095	-0.271693	-0.832409	0.741786	-0.681222		0.309953	0.656407	0.121559		0.23289	0.564599	0.557305		0.290801	0.00921898	0.239409	1d		0.187296	NA	0.151892	0.681566			-0.86643
AT1G03820	AT1G03820.1	tair|similar to E6-4 [Gossypium hirsutum] (GB:AAY43793.1); similar to E6-3 [Gossypium hirsutum] (GB:AAY43792.1); similar to E6 (GB:AAB03081.1) [AT1G03820.1]	E6-like protein;(source:Araport11)	A_84_P11358	NA	NA	NA	NA	NA	NA	NA	NA	CCAACGAGTTTGAAACTATGGAGGAATACTACAAGAGCTTGGAGGGTAGTCAAGAAGAGT	NA	NA	NA	NA	NA	NA	NA	NA		-0.943498	-0.28811	0.148403	0.620627	1.01501	0.35533		0.00805992	0.511967	0.336731		0.0155212	0.617134	0.821088		0.0983673	0.0791613	0.611604			0.14327	NA	0.175391	0.111809			-0.943498
AT1G03830	AT1G03830.1	tair|guanylate-binding family protein [AT1G03830.1]	guanylate-binding family protein;(source:Araport11)	A_84_P10412	NA	NA	NA	NA	NA	NA	NA	NA	GTTTGGGGCTGAGTTGGTCGGGTTAAAGAATCCAAGAAAGAGAGATTTGGTTCAGCTCTA	NA	NA	NA	NA	NA	NA	NA	NA		-0.25556	-0.0426942	0.113315	-0.0673337	-0.157512	0.140823		0.627454	0.0026187	0.103967		0.15259	0.773398	0.372689		0.190114	0.356943	0.328665			0.137987	NA	0.233747	0.461535			-0.25556
MGP	AT1G03840.1	tair|MGP (MAGPIE); nucleic acid binding / protein binding / transcription factor/ zinc ion binding [AT1G03840.1]	C2H2 and C2HC zinc fingers superfamily protein;(source:Araport11)	A_84_P23651	NA	NA	NA	NA	NA	NA	NA	NA	AATTACAGAATTACCCTTGGAAGCGTAGAAGAGTTGATATTGGGAATGCGGGAGGAGGAG	NA	NA	NA	NA	NA	NA	NA	NA		-0.64773	0.0369568	0.421377	-0.519337	0.0460751	0.445833		0.911553	0.0193269	0.0914834		0.111133	0.877051	0.223988		0.234485	0.85619	0.196922			0.0335078	NA	0.239344	0.0301797			-0.64773
GRXS13	AT1G03850.1	tair|glutaredoxin family protein [AT1G03850.1]	Glutaredoxin family protein;(source:Araport11)	A_84_P564716	A_84_P823929	NA	NA	NA	NA	NA	NA	NA	CAACAAGAAGGGTTAAATTAGAAGAGACCATAACTAAATCACGATAAGAGAATGCTTTCC	GTTTGGAGGATTGGAAAATCTGATGGCTGCTCATATTAATGGCCACTCCATCAAGATTCG	NA	NA	NA	NA	NA	NA	NA		1.16306	-0.113489	-0.201488	0.218318	-0.440733	0.134543		0.106978	0.00220666	0.00519784		0.0419107	0.768035	0.261663		0.555086	0.117777	0.458362			0.0277705	NA	0.185252	0.0655891			1.16306
GRXS13	AT1G03850.2	tair|glutaredoxin family protein [AT1G03850.2]	Glutaredoxin family protein;(source:Araport11)	A_84_P17031	NA	NA	NA	NA	NA	NA	NA	NA	AAATCTGATGGCTGCTCATATTAATGGTGATTTAGTGCCTACTCTTAGACAAGCTGGGGC	NA	NA	NA	NA	NA	NA	NA	NA		1.09033	-0.517984	-0.08915	-0.106471	-0.50872	0.278862		0.375135	0.0536361	0.00945587		0.100748	0.324449	0.741622		0.829264	0.115563	0.108603			0.254618	NA	0.29708	0.239906			1.09033
PHB2	AT1G03860.1	tair|ATPHB2 (PROHIBITIN 2) [AT1G03860.1]	prohibitin 2;(source:Araport11)	A_84_P16085	NA	NA	NA	NA	NA	NA	NA	NA	TTTACCTGAGCTCCAACGATCTGTTGCTTAACCTTCAAGAAATGAACTTGGAGCCTAAGA	NA	NA	NA	NA	NA	NA	NA	NA		-0.0742903	-0.0537519	0.0472191	0.231722	-0.119022	0.138435		0.397122	0.0170258	0.357754		0.538938	0.778756	0.790479		0.107869	0.446732	0.283477			0.0978713	NA	0.90119	0.0871181			-0.0742903
PHB2	AT1G03860.3	tair|ATPHB2 (PROHIBITIN 2) [AT1G03860.3]	prohibitin 2;(source:Araport11)	A_84_P814330	A_84_P814332	NA	NA	NA	NA	NA	NA	NA	CGACCTTACCTTGTAAAGAGCACCACTGGTAGTCATGATCTTCAGATGGTGAAAATTGGA	TAACTTTGACATTGCTCTTGATGATGTCTCCATCACGACTCTGACATTCGGCAAAGAGTT	NA	NA	NA	NA	NA	NA	NA		-0.0927549	0.21578	0.041583	0.165357	-0.0322488	0.0473121		0.663654	0.00102464	0.129268		0.276979	0.198541	0.827095		0.0410076	0.777774	0.789758			0.110358	NA	0.310533	0.137709			-0.0927549
FLA9	AT1G03870.1	tair|FLA9 [AT1G03870.1]	FASCICLIN-like arabinoogalactan 9;(source:Araport11)	A_84_P15139	NA	NA	NA	NA	NA	NA	NA	NA	AGGCTCCGGTGAGAAGAAAGTCGGACTAGGGTTTGGTCTTGGACTTATTGTCTTATGTTT	NA	NA	NA	NA	NA	NA	NA	NA		-0.184278	-0.585842	0.490969	-0.398154	-0.0668391	0.772255		0.753855	0.000265911	0.295459		0.537281	0.488348	0.185474		0.180704	0.867045	0.15291			0.00483537	NA	0.0144078	0.0078675	1w		-0.184278
CRU2	AT1G03880.1	tair|CRU2 (CRUCIFERIN 2); nutrient reservoir [AT1G03880.1]	cruciferin 2;(source:Araport11)	A_84_P13249	A_84_P811748	A_84_P811756	NA	NA	NA	NA	NA	NA	AAGCTAAACGAGTAAAGTTTAGCACGATTGAGACCACACTGACCCATAGCAGTCCAATGA	CTTGAAATAGCTAATGGTTTAGAGGAGACTTTGTGCACCATGCGATGCACTGAAAACCTC	TGCAACACCATCTGGTGTTACTCAATGGTTCTACAACAATGGAAATGAGCCTCTCATTCT	NA	NA	NA	NA	NA	NA		-0.0128666	0.344056	0.13866	0.123031	0.61626	0.0388598		0.756751	0.151313	0.959691		0.938673	0.54392	0.0747124		0.721639	0.641989	0.464107			0.385916	NA	0.466269	0.420098			-0.0128666
AT1G03890	AT1G03890.1	tair|cupin family protein [AT1G03890.1]	RmlC-like cupins superfamily protein;(source:Araport11)	A_84_P12304	A_84_P813199	NA	NA	NA	NA	NA	NA	NA	GAAGCCAAGAGGATCAAGTTTAGTCAGCAAGAGACCATGTTGTCTATGACACCAAGCTCT	AAGAGTTATGGGGACGATTGCTTCTGGTTGTCCTGAGACTTTTGCAGAAGTTGAAGGATC	NA	NA	NA	NA	NA	NA	NA		0.45994	0.162348	-0.528509	0.232857	0.187715	-0.38081		0.990746	0.40692	0.5053		0.476045	0.61825	0.392073		0.390157	0.51836	0.519635			0.564949	NA	0.516568	0.601065			0.45994
ABCI18	AT1G03900.1	tair|ATNAP4 (ARABIDOPSIS THALIANA NON-INTRINSIC ABC PROTEIN 4) [AT1G03900.1]	non-intrinsic ABC protein 4;(source:Araport11)	A_84_P123862	NA	NA	NA	NA	NA	NA	NA	NA	ACAATGGTGGTCAGCCAACAGTCTTTTTGATGTATGTTAATGGTAAGTTGATGTGTGTTT	NA	NA	NA	NA	NA	NA	NA	NA		0.316321	-0.135433	-0.158697	0.118974	-0.222886	-0.0833377		0.476859	0.0836499	0.0278058		0.0710639	0.0296948	0.209846		0.402723	0.176992	0.391057			0.327905	NA	0.339015	0.335643			0.316321
ABCI19	AT1G03905.1	tair|ABC transporter family protein [AT1G03905.1]	P-loop containing nucleoside triphosphate hydrolases superfamily protein;(source:Araport11)	A_84_P10413	NA	NA	NA	NA	NA	NA	NA	NA	CCATGGAAACCATCTCCATTCGATAACTCTCCTTTTAGATCATCGAGACACATGGCTTAT	NA	NA	NA	NA	NA	NA	NA	NA		-0.62565	-0.136819	-0.168068	-0.85559	0.0887412	-0.107838		0.140706	3.39297e-07	0.24018		0.346997	0.390863	0.596586		0.236851	0.538837	0.711909			0.221681	NA	0.244069	0.261185			-0.62565
AT1G03910	AT1G03910.1	tair|similar to unnamed protein product [Vitis vinifera] (GB:CAO62957.1); similar to unknown protein [Oryza sativa (japonica cultivar-group)] (GB:AAO37540.1); similar to hypothetical protein [Vitis vinifera] (GB:CAN74141.1); contains domain PTHR21737 (PTH	cactus-binding carboxy-terminal, cactin;(source:Araport11)	A_84_P23652	NA	NA	NA	NA	NA	NA	NA	NA	TTTGAGCGTGGGATTCTGCATTTGTACTTCAACTTTAAACGACATAGGTACAGGCGATAA	NA	NA	NA	NA	NA	NA	NA	NA		0.00179603	-0.436463	-0.150568	0.0820684	-0.275633	-0.24289		0.169194	0.125717	0.378778		0.987149	0.111391	0.516601		0.727479	0.163186	0.221131			0.253989	NA	0.292624	0.157934			0.00179603
AT1G03920	AT1G03920.1	tair|protein kinase. putative [AT1G03920.1]	Protein kinase family protein;(source:Araport11)	A_84_P22706	NA	NA	NA	NA	NA	NA	NA	NA	GAATCAGACTCGTCATCTTCTGGTTCGGAGCAACAGACCATTAACCGGAGCTATTCTAAT	NA	NA	NA	NA	NA	NA	NA	NA		-0.07958	0.0158781	0.353348	-0.306209	0.35143	0.645525		0.419171	0.00638011	0.253122		0.738403	0.969598	0.459081		0.298709	0.0879202	0.0248079			0.00755874	NA	0.021049	0.0183482			-0.07958
ADK1	AT1G03930.1	tair|ADK1 (DUAL SPECIFICITY KINASE 1); kinase [AT1G03930.1]	dual specificity kinase 1;(source:Araport11)	A_84_P547017	NA	NA	NA	NA	NA	NA	NA	NA	TACGTACAATCCAAAAGAACAAACAGACAGATAATCGTAAGAGAATCTGCGTAAAGATAC	NA	NA	NA	NA	NA	NA	NA	NA		-0.192866	0.180888	-0.0417845	-0.0517435	0.191093	0.0417657		0.635718	0.00017276	0.518604		0.0817964	0.375813	0.81383		0.656645	0.381919	0.813819			0.213433	NA	0.404085	0.117343			-0.192866
AT1G03940	AT1G03940.1	tair|transferase family protein [AT1G03940.1]	HXXXD-type acyl-transferase family protein;(source:Araport11)	A_84_P21760	A_84_P829314	NA	NA	NA	NA	NA	NA	NA	TGTACAAGACAGTGAAACAAAGGCCAACGAGGAAGACAAGGATGAAGTATTTCACTTGAT	TCTCCCACTCGCCGATTCTCTCTTCTTCTTCTCTTACCAAAACTCAACTGAATCTTTCCT	NA	NA	NA	NA	NA	NA	NA		-2.08827	-1.46852	-0.630298	-0.0757056	0.526382	-0.279952		0.00042693	0.107949	0.207751		0.028196	0.0997285	0.369952		0.906486	0.492312	0.653027			0.376887	NA	0.231526	0.624339			-2.08827
VPS2.3	AT1G03950.1	tair|VPS2.3 [AT1G03950.1]	vacuolar protein sorting-associated protein 2.3;(source:Araport11)	A_84_P20814	NA	NA	NA	NA	NA	NA	NA	NA	ATGAAATCGGCATTGATATCGCCTCGCAGTTATCATCTGCTCCAAAAGGGAAAATTGGTG	NA	NA	NA	NA	NA	NA	NA	NA		0.124258	-0.0706904	0.0456433	-0.245929	-0.190613	0.0982479		0.192029	0.0014389	0.235395		0.519427	0.668115	0.805318		0.259878	0.272118	0.499671			0.369659	NA	0.297598	0.259489			0.124258
AT1G03960	AT1G03960.1	tair|calcium-binding EF hand family protein [AT1G03960.1]	Calcium-binding EF hand family protein;(source:Araport11)	A_84_P19868	NA	NA	NA	NA	NA	NA	NA	NA	GGGAAGATCCAAATTTGACAGAGTGGGATCGATTTGCTCAGAGAGAGTATGCGAGATTGT	NA	NA	NA	NA	NA	NA	NA	NA		0.0752015	0.108329	0.0248391	-0.0105326	-0.23607	0.0604013		0.197611	0.0129097	0.259874		0.684588	0.422186	0.867846		0.953554	0.0568727	0.504171			0.243802	NA	0.20311	0.402515			0.0752015
GBF4	AT1G03970.1	tair|GBF4 (G-box binding factor 4); transcription factor [AT1G03970.1]	G-box binding factor 4;(source:Araport11)	A_84_P18922	NA	NA	NA	NA	NA	NA	NA	NA	GGAGATTGAAGAGAGCACTAAAGAGAGATACAAGAAGCTCATGGAGGTTCTGATTCCGGT	NA	NA	NA	NA	NA	NA	NA	NA		0.130756	0.000621991	-0.210114	0.0722914	-0.167529	-0.357239		0.358203	0.120573	0.578195		0.54346	0.998273	0.252336		0.683453	0.468282	0.0635424			0.139099	NA	0.838033	0.0428189			0.130756
PCS2	AT1G03980.1	tair|ATPCS2 (PHYTOCHELATIN SYNTHASE 2); glutathione gamma-glutamylcysteinyltransferase [AT1G03980.1]	phytochelatin synthase 2;(source:Araport11)	A_84_P10414	NA	NA	NA	NA	NA	NA	NA	NA	GCCAACTTGAGATGCTAAAACGATGCCAGGAGAATAAAGAAGACGAAGAACTCTCTGCTC	NA	NA	NA	NA	NA	NA	NA	NA		-0.87537	0.203321	-0.677784	-0.171317	0.187603	-0.294147		0.0245107	0.000430637	0.0921168		0.0934006	0.511173	0.0277619		0.6576	0.559496	0.238226			0.198653	NA	0.717356	0.136798			-0.87537
AT1G03982	AT1G03982.1	tair|similar to RIC6 (ROP-INTERACTIVE CRIB MOTIF-CONTAINING PROTEIN 6) [Arabidopsis thaliana] (TAIR:AT2G20430.1); similar to desiccation-associated protein [Lilium longiflorum] (GB:AAQ05795.1); contains InterPro domain PAK-box/P21-Rho-binding (InterPro:IP	PAK-box/P21-Rho-binding family protein;(source:Araport11)	A_84_P752688	NA	NA	NA	NA	NA	NA	NA	NA	TATTCACCGGCGCTTATCGGAAATATCAAGGAGGATGCTTCATGCATTTTTGAAGATTCG	NA	NA	NA	NA	NA	NA	NA	NA		-0.534222	0.0241872	0.059027	-0.596702	-0.0272141	-0.0143934		0.421613	0.431466	0.46717		0.462212	0.323699	0.33913		0.419517	0.243919	0.436154			0.444979	NA	0.445999	0.42789			-0.534222
AT1G03990	AT1G03990.1	tair|alcohol oxidase-related [AT1G03990.1]	Long-chain fatty alcohol dehydrogenase family protein;(source:Araport11)	A_84_P23653	NA	NA	NA	NA	NA	NA	NA	NA	ACTGCTTACTGCATATCCAACAGAATAGCCGAGTTAATGAAGAAGAGGAAGAAAGACTGA	NA	NA	NA	NA	NA	NA	NA	NA		-0.492305	-0.0271744	-0.435478	-0.145668	0.729729	-0.700128		0.805397	0.939036	0.845912		0.689098	0.980421	0.696454		0.79765	0.239824	0.539848			0.656232	NA	0.406437	0.809933			-0.492305
AT1G04000	AT1G04000.1	tair|similar to unknown protein [Arabidopsis thaliana] (TAIR:AT5G44060.1); similar to unnamed protein product [Vitis vinifera] (GB:CAO40594.1); contains InterPro domain Ankyrin (InterPro:IPR002110) [AT1G04000.1]	hypothetical protein;(source:Araport11)	A_84_P22707	NA	NA	NA	NA	NA	NA	NA	NA	TGAGGAATGTGAGCCGAAACGGAAGAGGTATAGGGAGGTTGCTAATCTTCTCCGGTCAGA	NA	NA	NA	NA	NA	NA	NA	NA		0.262065	0.155155	0.302632	0.369412	0.243633	0.346795		0.00104214	0.0448476	0.91536		0.224499	0.214653	0.138685		0.0171794	0.0415666	0.0909123			0.0999935	NA	0.0453416	0.626646			0.262065
PSAT1	AT1G04010.1	tair|phosphatidylcholine-sterol O-acyltransferase [AT1G04010.1]	phospholipid sterol acyl transferase 1;(source:Araport11)	A_84_P751926	A_84_P831143	NA	NA	NA	NA	NA	NA	NA	TGGAGAGAAACAGAACAATTCTGAGTATGTTCTTGCTTTTGGTTGGTACCATTTCCCTCT	AAAGCACCAAGGGTTAAGTACATAACCTTTTATGAAGACTCTGAGAGCATTCCGGGGAAG	NA	NA	NA	NA	NA	NA	NA		-0.398014	-0.12041	0.0025741	-0.302866	-0.306015	0.0629161		0.0267009	0.0470122	0.0695844		0.0377034	0.28267	0.987154		0.064308	0.0498462	0.626595			0.541872	NA	0.461883	0.381852			-0.398014
BARD1	AT1G04020.1	tair|ATBARD1/BARD1 (BREAST CANCER ASSOCIATED RING 1); transcription coactivator [AT1G04020.1]	breast cancer associated RING 1;(source:Araport11)	A_84_P19869	NA	NA	NA	NA	NA	NA	NA	NA	ACATGGATGTGCCTTAGGTGAAGAAGTCACAATCATTTGGCAACGAGCTAATGACGCAGA	NA	NA	NA	NA	NA	NA	NA	NA		-0.482957	0.23393	0.456684	-0.148577	-0.174647	0.536718		0.719587	0.000350033	0.00257553		0.157424	0.266618	0.0298646		0.479011	0.392724	0.000659225	1w		0.00413067	NA	0.39389	0.0277786			-0.482957
BARD1	AT1G04020.2	tair|ATBARD1/BARD1 (BREAST CANCER ASSOCIATED RING 1); transcription coactivator [AT1G04020.2]	breast cancer associated RING 1;(source:Araport11)	A_84_P849129	NA	NA	NA	NA	NA	NA	NA	NA	TGCATTGAACAATTCCAACAGCCCTAAACATGGCGAATCTGAAGAATTCTGAGATGACTG	NA	NA	NA	NA	NA	NA	NA	NA		0.0195991	0.0327923	0.703526	-0.311404	-0.687881	0.297953		0.0720558	0.00706422	0.316467		0.967512	0.948971	0.0996445		0.263814	0.255685	0.174669			0.050297	NA	0.987465	0.0310772			0.0195991
AT1G04030	AT1G04030.1	tair|similar to unknown protein [Arabidopsis thaliana] (TAIR:AT5G44040.1); similar to unnamed protein product [Vitis vinifera] (GB:CAO40580.1) [AT1G04030.1]	eisosome protein;(source:Araport11)	A_84_P17977	NA	NA	NA	NA	NA	NA	NA	NA	AATTGGCATTCAACACCATTTGAGGCAAGACTGGAGAAAGCTTTGAACAACATAGACAAA	NA	NA	NA	NA	NA	NA	NA	NA		0.308282	0.00565463	0.288726	0.11874	-0.0570181	0.365802		0.129902	6.49873e-06	0.390434		0.292126	0.972393	0.193649		0.638794	0.766639	0.00353793	1w		0.0360847	NA	0.247542	0.0725262			0.308282
AT1G04040	AT1G04040.1	tair|acid phosphatase class B family protein [AT1G04040.1]	HAD superfamily, subfamily IIIB acid phosphatase;(source:Araport11)	A_84_P14194	NA	NA	NA	NA	NA	NA	NA	NA	GAAGTGAAACAATACAAGTCAGAGAAGAGAAAATGGCTAATGAGTCTTGGTTACAGAGTC	NA	NA	NA	NA	NA	NA	NA	NA		0.100238	0.179144	-0.0866393	0.490889	0.129727	0.0243314		0.68281	0.0671041	0.919246		0.772215	0.661188	0.867406		0.307045	0.792264	0.960407			0.325787	NA	0.238032	0.8688			0.100238
SUVR1	AT1G04050.1	tair|SUVR1 (Arabidopsis homolog of SU(VAR)3-9 1); histone-lysine N-methyltransferase/ zinc ion binding [AT1G04050.1]	histone-lysine N-methyltransferase SUVR2-like protein;(source:Araport11)	A_84_P18923	NA	NA	NA	NA	NA	NA	NA	NA	TCTGTGTGGTAGCAGATTCTGCAGGAACAAGAAGCGATCAACGAAGACCATGCAGATTTT	NA	NA	NA	NA	NA	NA	NA	NA		-0.48103	-0.174842	0.0356084	-0.00540336	-0.224212	-0.0959567		0.0456408	0.000174923	0.0252648		0.0662599	0.313519	0.720408		0.975951	0.196626	0.431024			0.281959	NA	0.262146	0.223466			-0.48103
TOM22-I	AT1G04070.1	tair|TOM22-I (translocase of the outer mitochondrial membrane 22-I) [AT1G04070.1]	translocase of outer membrane 22-I;(source:Araport11)	A_84_P16125	NA	NA	NA	NA	NA	NA	NA	NA	TGATCTTAGAGTTGGAGCAAGATCATCGATTAGGCGAGATAGATTTTGAGCAGGCGAGTC	NA	NA	NA	NA	NA	NA	NA	NA		-0.0631897	0.38465	0.351964	0.0325534	0.35101	0.239901		0.005078	3.74541e-05	0.0757486		0.285008	0.126337	0.0192625		0.521786	0.151884	0.0332579			0.00838321	NA	0.077058	0.0687402			-0.0631897
PRP39	AT1G04080.1	tair|PRP39; binding [AT1G04080.1]	Tetratricopeptide repeat (TPR)-like superfamily protein;(source:Araport11)	A_84_P14234	A_84_P823714	A_84_P823720	NA	NA	NA	NA	NA	NA	ACGAAAATGGCAAAAACTTACAACGGCACTCCACCTGCTCAGCCAGTATCCAATGCATAT	GCGTACTACAACACGTACTACTGAGCCTATTACTGCTGCTGGTCGTTTTTGTAGTGTAAT	TTTAGTTCCCGAGTTTTCTGCGTTTGAGAAGTCTGTTCTAGAAAGTAATGGGTGACAGCG	NA	NA	NA	NA	NA	NA		-0.164798	-0.0892846	0.0638802	-0.0897582	-0.186809	0.0357015		0.44821	0.154693	0.499017		0.134501	0.410173	0.671442		0.564932	0.18138	0.776873			0.312619	NA	0.181147	0.773454			-0.164798
AT1G04090	AT1G04090.1	tair|similar to unknown protein [Arabidopsis thaliana] (TAIR:AT5G18490.1); similar to unknown protein [Arabidopsis thaliana] (TAIR:AT5G43950.1); similar to unknown protein [Arabidopsis thaliana] (TAIR:AT3G04350.1); similar to hypothetical protein [Vitis v	vacuolar sorting-associated protein (DUF946);(source:Araport11)	A_84_P554974	A_84_P785707	NA	NA	NA	NA	NA	NA	NA	TACACAATTAGCGTAGGATTAACGTAAAACTTGTCGTTAGAAGTGTATACAAGTGGGTCC	GTTGTTTACTCTTCAAAACATGGTCACGCAAGCTTTCCTAGGGCTGGGACTTACTTACAG	NA	NA	NA	NA	NA	NA	NA		0.0639183	0.393598	0.721255	-0.826061	0.325439	0.786662		0.0806008	0.433701	0.0156251		0.883451	0.257835	0.118959		0.0334343	0.317957	0.00535304	1w		0.142709	NA	0.206092	0.0504621			0.0639183
IAA10	AT1G04100.1	tair|IAA10 (indoleacetic acid-induced protein 10); transcription factor [AT1G04100.1]	indoleacetic acid-induced protein 10;(source:Araport11)	A_84_P13289	NA	NA	NA	NA	NA	NA	NA	NA	ATGTTCCTTGGCAGATGTTCCTCGGGTCTGTGACAAGACTGAGAATCATGAAGACATCAA	NA	NA	NA	NA	NA	NA	NA	NA		0.0330405	0.238124	0.0439176	-0.186947	0.453803	0.0321443		0.754163	0.0298133	0.565114		0.895866	0.412432	0.898477		0.539803	0.0520797	0.925295			0.509281	NA	0.622069	0.351276			0.0330405
SDD1	AT1G04110.1	tair|SDD1 (STOMATAL DENSITY AND DISTRIBUTION); subtilase [AT1G04110.1]	Subtilase family protein;(source:Araport11)	A_84_P12344	NA	NA	NA	NA	NA	NA	NA	NA	AGTTGACTTGGGTCAACTCTCATAATCTGATGCAGCGAGTTAGAAGTCCAATCTCTGTAA	NA	NA	NA	NA	NA	NA	NA	NA		0.265161	-0.108557	0.666959	-0.00384421	0.740423	-0.17537		0.673717	0.513077	0.312513		0.415737	0.621552	0.510663		0.915573	0.392242	0.523958			0.613761	NA	0.339224	0.481243			0.265161
ABCC5	AT1G04120.1	tair|ATMRP5 (Arabidopsis thaliana multidrug resistance-associated protein 5) [AT1G04120.1]	multidrug resistance-associated protein 5;(source:Araport11)	A_84_P11399	NA	NA	NA	NA	NA	NA	NA	NA	CATCGATGTTCTTGAAATTGGTAACAGAATACTCCTCAAGATCTACTGGAATCCCTGAAT	NA	NA	NA	NA	NA	NA	NA	NA		-0.224548	-0.00438245	-0.114779	0.0481966	-0.52925	-0.295184		0.227502	0.817027	0.285417		0.429048	0.982822	0.761427		0.857478	0.0807895	0.189565			0.597565	NA	0.359878	0.498046			-0.224548
TPR2	AT1G04130.1	tair|tetratricopeptide repeat (TPR)-containing protein [AT1G04130.1]	Tetratricopeptide repeat (TPR)-like superfamily protein;(source:Araport11)	A_84_P10453	NA	NA	NA	NA	NA	NA	NA	NA	AAGGTACAAAAGGTTCTCAAGCTGAAACTACCGGAGAAGAGGACACAAGCGCAACCAAAA	NA	NA	NA	NA	NA	NA	NA	NA		-0.0148506	-0.0786719	-0.217197	0.132243	-0.260849	-0.264315		0.160414	0.408467	0.119261		0.89269	0.574921	0.234638		0.276021	0.0951414	0.0788064			0.334796	NA	0.16766	0.348641			-0.0148506
AT1G04140	AT1G04140.1	tair|transducin family protein / WD-40 repeat family protein [AT1G04140.1]	Transducin family protein / WD-40 repeat family protein;(source:Araport11)	A_84_P23693	NA	NA	NA	NA	NA	NA	NA	NA	GAGCACATTCTGCTTGCATATGGTCGTCGTCATGGTTCTCTTTTGAAGAGCATTGTGAGT	NA	NA	NA	NA	NA	NA	NA	NA		0.0914354	0.122792	-0.167972	0.299611	-0.280267	-0.0106633		0.966626	0.754876	0.00232685		0.170832	0.513102	0.239604		0.0087226	0.0502016	0.900748	0d		0.136005	NA	0.142072	0.100661			0.0914354
AT1G04140	AT1G04140.2	tair|transducin family protein / WD-40 repeat family protein [AT1G04140.2]	Transducin family protein / WD-40 repeat family protein;(source:Araport11)	A_84_P816001	A_84_P848994	NA	NA	NA	NA	NA	NA	NA	TGGTGGTATCTTTTTCTTATTTTCTTATATACTGTTGAGGGCCGTAGGTTGGGATGGCCT	TGCAGACCTATGCGTTAGAATGCTAGACAGGGAAGAATTTGGGTCTCAACCATTCTATAT	NA	NA	NA	NA	NA	NA	NA		0.0493982	0.0193685	-0.0916519	0.174486	-0.173764	-0.0208032		0.987849	0.0211711	0.0747854		0.742545	0.820246	0.363265		0.187134	0.102566	0.82607			0.709678	NA	0.740266	0.679037			0.0493982
AT1G04150	AT1G04150.1	tair|C2 domain-containing protein [AT1G04150.1]	C2 calcium/lipid-binding plant phosphoribosyltransferase family protein;(source:Araport11)	A_84_P22747	NA	NA	NA	NA	NA	NA	NA	NA	GACAGTAGCTATTTCCGGTTTGTATTATCTGAGACCTCCTCGGTTTAGGAGGAAACTTCC	NA	NA	NA	NA	NA	NA	NA	NA		-0.346193	-1.86017	-0.705694	-0.04617	-1.14989	0.253015		0.00361721	0.272017	0.102016		0.447083	0.045453	0.196389		0.861212	0.0716363	0.601757			0.132849	NA	0.166206	0.42119			-0.346193
XIB	AT1G04160.1	tair|XIB (Myosin-like protein XIB) [AT1G04160.1]	myosin XI B;(source:Araport11)	A_84_P562062	A_84_P857938	NA	NA	NA	NA	NA	NA	NA	TAGACGAGATTTCGAATTCGATGCACGAAAAAGACTTTGCGAGTGTCAAACCGGCCAAAG	TCGTCAATGTGCAACTATTTAACAGCCTTCTACTGCGTAAAGAGTGTTGTACATTCAGCA	NA	NA	NA	NA	NA	NA	NA		-0.88851	-0.361028	-0.295194	-1.01416	-0.574861	0.46745		0.00497978	0.486112	0.00437534		0.0315683	0.333637	0.252222		0.0118975	0.0267562	0.12638			0.0219663	NA	0.250382	0.0256438			-0.88851
EIF2 GAMMA	AT1G04170.1	tair|EIF2 GAMMA (eukaryotic translation initiation factor 2 gamma subunit); translation factor. nucleic acid binding [AT1G04170.1]	eukaryotic translation initiation factor 2 gamma subunit;(source:Araport11)	A_84_P20855	NA	NA	NA	NA	NA	NA	NA	NA	ATTGGTTCGATGTCCACTGGAGCCAAAGTTGTAGGAGTTAAAGTCGATCTGGCTAAACTG	NA	NA	NA	NA	NA	NA	NA	NA		-0.17638	-0.0121586	0.123759	-0.0277197	-0.173244	0.0445176		0.780961	0.00381837	0.333101		0.115586	0.90397	0.485573		0.772884	0.416893	0.790857			0.0853731	NA	0.047287	0.552852			-0.17638
NA	AT1G04171.1	tair|unknown protein [AT1G04171.1]	NA	A_84_P754107	NA	NA	NA	NA	NA	NA	NA	NA	TTGTTCCCCTAAGGATTAACGGTCACATAAGGAATTTAAAACCTGGAGCGGACGCTTTTT	NA	NA	NA	NA	NA	NA	NA	NA		0.0925083	0.0535054	0.364737	-0.163995	-0.0808153	0.065517		0.100178	0.388484	0.731284		0.745562	0.434256	0.290962		0.404497	0.0782739	0.346633			0.43149	NA	0.443912	0.375614			0.0925083
YUC9	AT1G04180.1	tair|flavin-containing monooxygenase family protein / FMO family protein [AT1G04180.1]	YUCCA 9;(source:Araport11)	A_84_P19909	NA	NA	NA	NA	NA	NA	NA	NA	TCCCTTCTTGGCTTCAGGAAAGTGAGTTCTTTTCGAAAAATGGGTTTCCGAAATCGCCGT	NA	NA	NA	NA	NA	NA	NA	NA		-0.3518	-0.202424	-0.217077	0.452587	0.174119	0.0429931		0.0330233	0.853255	0.715909		0.126993	0.557758	0.321266		0.38575	0.336726	0.875317			0.829977	NA	0.525975	0.720356			-0.3518
TPR3	AT1G04190.1	tair|tetratricopeptide repeat (TPR)-containing protein [AT1G04190.1]	Tetratricopeptide repeat (TPR)-like superfamily protein;(source:Araport11)	A_84_P18963	A_84_P788984	NA	NA	NA	NA	NA	NA	NA	AAGCTCTGGATATCGGCGCACATGAGATTCTCCCTCGCATTTTCAAGGAGAAATCGAAAA	CCTCTCTTCGGAAAGTTTGGTTCATATCTAGCTCGAAAGAAAAGGGACAAACTTTGTGCA	NA	NA	NA	NA	NA	NA	NA		-0.118029	0.0967785	0.0125248	0.0354258	0.00352937	-0.0204979		0.980122	5.31591e-06	0.239718		0.330268	0.070089	0.888813		0.527313	0.974301	0.791174			0.0203601	NA	0.0121547	0.905604			-0.118029
AT1G04200	AT1G04200.1	tair|similar to hypothetical protein OsJ_003532 [Oryza sativa (japonica cultivar-group)] (GB:EAZ13707.1); similar to unnamed protein product [Vitis vinifera] (GB:CAO71227.1); similar to Os01g0773100 [Oryza sativa (japonica cultivar-group)] (GB:NP_00104439	dyggve-melchior-clausen syndrome protein;(source:Araport11)	A_84_P18017	NA	NA	NA	NA	NA	NA	NA	NA	AAGAATCAGAAGGGAAAGCGAAGGTACAAGAGTTGAACGAACAGAGAATCGTCTTCGACC	NA	NA	NA	NA	NA	NA	NA	NA		-0.337769	-0.15536	-0.092728	-0.341964	-0.290236	0.264836		0.0186227	0.230866	0.00429172		0.00866548	0.147054	0.439486	0d	0.0523378	0.123303	0.0713275			0.0501619	NA	0.785881	0.0835291			-0.337769
AT1G04210	AT1G04210.1	tair|leucine-rich repeat family protein / protein kinase family protein [AT1G04210.1]	Leucine-rich repeat protein kinase family protein;(source:Araport11)	A_84_P17071	NA	NA	NA	NA	NA	NA	NA	NA	AGTCTCCTTCAGACCGTCTAAACGCAGGAGACCTCCATGAAATGATTCTTTCACGGAAAA	NA	NA	NA	NA	NA	NA	NA	NA		-0.144575	0.169603	0.102101	0.0396101	-0.0319367	0.208549		0.557737	0.0094197	0.116195		0.189843	0.310853	0.231626		0.697752	0.851988	0.105945			0.0484881	NA	0.190045	0.45558			-0.144575
KCS2	AT1G04220.1	tair|beta-ketoacyl-CoA synthase. putative [AT1G04220.1]	3-ketoacyl-CoA synthase 2;(source:Araport11)	A_84_P23692	A_84_P814282	NA	NA	NA	NA	NA	NA	NA	GCGTTTACCAACGCGAAGACAACGACGACAACAAACAAATCGGTGTCTCACTTTCCAAAA	CGACAACAAACAAATCGGTGTCTCACTTTCCAAAAACCTAATGGCTATAGCTGGAGAAGC	NA	NA	NA	NA	NA	NA	NA		-1.10461	0.609572	-0.184202	-0.457074	0.522326	-0.144867		0.393825	0.00168156	0.0161433		0.0704731	0.161825	0.547392		0.326044	0.210547	0.531201			0.142555	NA	0.22529	0.102405			-1.10461
AT1G04230	AT1G04230.1	tair|similar to unknown protein [Arabidopsis thaliana] (TAIR:AT5G43720.1); similar to hypothetical protein [Vitis vinifera] (GB:CAN74699.1); contains domain PD033977 (PD033977) [AT1G04230.1]	rRNA-processing EFG1-like protein (DUF2361);(source:Araport11)	A_84_P204208	A_84_P752352	NA	NA	NA	NA	NA	NA	NA	AAACCGAAGAATTCCTCTCTCAAGAATCAAATTCGTTCCATCGGTCGCATGATTCGTAAA	TGTCTGTTGTTTTTGGCTGATGAAATGAACCCTAAGCTTTGGGCAAAACGTATTTCTCAT	NA	NA	NA	NA	NA	NA	NA		0.238534	0.131433	-0.0981045	0.247398	-0.0845146	-0.194406		0.409233	0.0345544	0.215981		0.24622	0.254867	0.638996		0.184244	0.385054	0.373829			0.0559577	NA	0.0489358	0.0916653			0.238534
SHY2	AT1G04240.1	tair|SHY2 (SHORT HYPOCOTYL 2); transcription factor [AT1G04240.1]	AUX/IAA transcriptional regulator family protein;(source:Araport11)	A_84_P21812	NA	NA	NA	NA	NA	NA	NA	NA	TTCCATGGGAGATGTTCATATGTACGTGCAAGAGACTAAGGATCATGAAAGGATCAGAAG	NA	NA	NA	NA	NA	NA	NA	NA		-0.151602	-0.880848	-0.0176185	-0.967885	0.339425	-0.324889		0.699293	0.0602626	0.454713		0.860351	0.458966	0.985105		0.338303	0.313909	0.612048			0.354906	NA	0.48238	0.628981			-0.151602
AXR3	AT1G04250.1	tair|AXR3 (AUXIN RESISTANT 3); transcription factor [AT1G04250.1]	AUX/IAA transcriptional regulator family protein;(source:Araport11)	A_84_P20866	A_84_P838052	NA	NA	NA	NA	NA	NA	NA	AATGTTCGTCGATACATGCAAGCGTTTACGTCTCATGAAAGGATCGGATGCCATTGGTCT	TGAATAATGAGCCTGCAAACAAGGAAGGATCTACGACTCATGACGTCGTGACTTTTGATT	NA	NA	NA	NA	NA	NA	NA		0.0528751	-0.455955	0.154249	-0.28243	-0.057824	0.226709		0.954801	0.0365307	0.764932		0.86603	0.589045	0.809678		0.364209	0.868914	0.341116			0.143438	NA	0.17032	0.0727607			0.0528751
MPI7	AT1G04260.1	tair|MPI7 (CAMV MOVEMENT PROTEIN INTERACTING PROTEIN 7) [AT1G04260.1]	CAMV movement protein interacting protein 7;(source:Araport11)	A_84_P19920	A_84_P869439	NA	NA	NA	NA	NA	NA	NA	TTGATCTTACACGCTGCGTTAAGAGGAACGGATGATCTTGTGAGTGACGATCTGGAATCA	ACTCAGAACCTGACTCACTTCCGCATCAACTACAGTATCATTCTCTCTATCCTCCTAGGT	NA	NA	NA	NA	NA	NA	NA		-0.0016579	0.165369	0.144241	-0.15351	0.2152	0.215399		0.242858	6.22191e-05	0.166663		0.993279	0.246028	0.021875		0.460787	0.160152	0.0704081			0.473225	NA	0.37165	0.779496			-0.0016579
RPS15	AT1G04270.1	tair|RPS15 (CYTOSOLIC RIBOSOMAL PROTEIN S15); structural constituent of ribosome [AT1G04270.1]	cytosolic ribosomal protein S15;(source:Araport11)	A_84_P210288	A_84_P812336	NA	NA	NA	NA	NA	NA	NA	CTCTTCCAGATTCATTCCCCTTAAGTGAAAAGCTTCTATTGGGGAATGTGTTTACTTGCT	GGTTGAGATCAAGCCTGAGATGATTGGTCACTACCTGGCTGAGTTCTCTATCTCATACAA	NA	NA	NA	NA	NA	NA	NA		-0.229753	0.115263	0.19521	0.157221	0.0805856	0.322316		0.0588608	3.26568e-05	0.133931		0.248165	0.392635	0.320379		0.31099	0.565582	0.00263365	1w		0.0251349	NA	0.0526337	0.42784			-0.229753
AT1G04280	AT1G04280.1	tair|similar to unknown protein [Arabidopsis thaliana] (TAIR:AT1G06750.1); similar to unnamed protein product [Vitis vinifera] (GB:CAO71304.1); contains domain SSF52540 (SSF52540); contains domain G3DSA:3.40.50.300 (G3DSA:3.40.50.300) [AT1G04280.1]	P-loop containing nucleoside triphosphate hydrolases superfamily protein;(source:Araport11)	A_84_P18028	NA	NA	NA	NA	NA	NA	NA	NA	CAAGGTCCAGAAGGAACTTAGCGATGCAATCAGGAGAATCGAAAAGGCCCAACCAAAAAA	NA	NA	NA	NA	NA	NA	NA	NA		0.121653	-0.122401	-0.0385884	0.105584	0.137352	0.129367		0.206036	0.0216613	0.672831		0.460691	0.519665	0.839853		0.516358	0.376119	0.0705303			0.185159	NA	0.329766	0.126864			0.121653
AT1G04290	AT1G04290.1	tair|thioesterase family protein [AT1G04290.1]	Thioesterase superfamily protein;(source:Araport11)	A_84_P17082	A_84_P813404	NA	NA	NA	NA	NA	NA	NA	GACTGGTAAGATTATTGCTCAAGGTCGTCATACCAAGTACTTTGCTCCTCGTTCCAACCT	CGGAGTTTCAGTGGAGATCAATGTTTCATACCTCGATGCTGCTTTTCTCGATGAAGAGAT	NA	NA	NA	NA	NA	NA	NA		-0.181525	0.116832	0.098024	0.149613	0.121178	0.174774		0.04468	0.233041	0.182871		0.160421	0.352873	0.51567		0.0472715	0.165205	0.279738			0.595919	NA	0.838435	0.529636			-0.181525
AT1G04295	AT1G04295.1	tair|other RNA [AT1G04295.1]	Natural antisense transcript overlaps with AT1G04290;(source:Araport11)	A_84_P753554	NA	NA	NA	NA	NA	NA	NA	NA	CAGGTTCGATGAGATCCACTTTAAGACCATTGGTTACGAATCGTTCGAGGAATCTGTGTG	NA	NA	NA	NA	NA	NA	NA	NA		-0.533143	-0.191998	-0.327537	-0.329048	-0.0938884	-0.309211		0.000843337	0.00529478	0.423475		0.059532	0.23815	0.0715884		0.154623	0.539914	0.0338849			0.245702	NA	0.713483	0.2934			-0.533143
AT1G04300	AT1G04300.1	tair|similar to meprin and TRAF homology domain-containing protein / MATH domain-containing protein [Arabidopsis thaliana] (TAIR:AT5G43560.1); similar to meprin and TRAF homology domain-containing protein / MATH domain-containing protein [Arabidopsis thal	TRAF-like superfamily protein;(source:Araport11)	A_84_P162693	A_84_P832220	NA	NA	NA	NA	NA	NA	NA	TCTGGTATTAATGGCTACACCGAGTTCAGGCCATCGAATGGTCATTGATCAGCAAATGGA	TAGCCCATTCAACGAATTAGCTTCTCTTTGCTCTTTCTTCCACCATCTCAGTTGAAGGAG	NA	NA	NA	NA	NA	NA	NA		0.230094	-0.144515	0.0538761	0.0730024	-0.216971	-0.0798572		0.34996	0.00829058	0.451679		0.248975	0.395336	0.784985		0.640633	0.244174	0.678058			0.398636	NA	0.585568	0.228223			0.230094
AT1G04300	AT1G04300.2	tair|similar to meprin and TRAF homology domain-containing protein / MATH domain-containing protein [Arabidopsis thaliana] (TAIR:AT5G43560.1); similar to meprin and TRAF homology domain-containing protein / MATH domain-containing protein [Arabidopsis thal	TRAF-like superfamily protein;(source:Araport11)	A_84_P835287	A_84_P853822	NA	NA	NA	NA	NA	NA	NA	TATAGTGGGTTGAAGGCTCTAGAAGGCCAAACTAAGAACATGAAAGCTAGGTCGAGACTT	ATGATCTGCTGGAAGACGAACAGTGCAGCAACATGGTGTATAACGGAAGCATATTCAATC	NA	NA	NA	NA	NA	NA	NA		0.227386	-0.198601	0.0007198	0.0443746	-0.490728	-0.282468		0.0356351	0.00185866	0.296009		0.235091	0.266228	0.998032		0.808588	0.0634392	0.363794			0.412199	NA	0.915229	0.345178			0.227386
ERS2	AT1G04310.1	tair|ERS2 (ETHYLENE RESPONSE SENSOR 2); receptor [AT1G04310.1]	ethylene response sensor 2;(source:Araport11)	A_84_P16136	A_84_P836118	A_84_P837016	NA	NA	NA	NA	NA	NA	AAGGGAATATTCGGGTTGTTGAGGACGGTCTAGGTTTGGTGAAAAGCGTCTCAGTTGTTT	GACAGTCTCTTTAGCTACGAGACAATCCTCAACTCGCAAAAAGTCGGCGACTTTCTTATC	TGCAATGAGGAGAACCAGCGAGTTACTTGTACAGCTTGTAAACAATGCCGGAGATATAAA	NA	NA	NA	NA	NA	NA		-0.56018	-0.0529709	-0.172209	-0.396093	-0.317834	-0.0199391		0.225876	0.000370351	0.595618		0.300403	0.875994	0.280876		0.432703	0.341473	0.86943			0.377527	NA	0.296385	0.464555			-0.56018
AT1G04330	AT1G04330.1	tair|similar to unknown protein [Arabidopsis thaliana] (TAIR:AT3G23170.1); similar to At1g04330-like protein [Arabidopsis lyrata] (GB:ABY68375.1) [AT1G04330.1]	hypothetical protein;(source:Araport11)	A_84_P15190	NA	NA	NA	NA	NA	NA	NA	NA	AGATAAACCCTTGCGAAGCGAATTGGAAAGTGGCTATTCCTCTTCTATCACCTACGGAGT	NA	NA	NA	NA	NA	NA	NA	NA		-0.05755	-0.00550788	0.193381	0.507631	0.645766	0.0857784		0.302299	4.07179e-07	0.820074		0.944705	0.974041	0.624721		0.609046	0.0294493	0.813563			0.0210013	NA	0.129492	0.0883204			-0.05755
AT1G04340	AT1G04340.1	tair|lesion inducing protein-related [AT1G04340.1]	HR-like lesion-inducing protein-like protein;(source:Araport11)	A_84_P14245	NA	NA	NA	NA	NA	NA	NA	NA	CGCTTCTCGGGGCATTGCTATTTTTCATCGGAATGAAGAATTCAACAACGAGCTCCAAGA	NA	NA	NA	NA	NA	NA	NA	NA		-0.390655	-0.216572	0.0238487	-0.232875	0.00284986	0.171691		0.0566051	0.00229248	0.270469		0.149974	0.0512843	0.87397		0.253087	0.977514	0.337474			0.0562115	NA	0.0989199	0.241368			-0.390655
AT1G04350	AT1G04350.1	tair|2-oxoglutarate-dependent dioxygenase. putative [AT1G04350.1]	2-oxoglutarate (2OG) and Fe(II)-dependent oxygenase superfamily protein;(source:Araport11)	A_84_P13300	NA	NA	NA	NA	NA	NA	NA	NA	GAGGGATACTTCAAGAAAGGCCTCGATGGAACATCGTATCTGTCGCATTACAAGATATGA	NA	NA	NA	NA	NA	NA	NA	NA		1.47468	0.115082	-0.149682	0.814569	-0.13847	-0.555958		0.183357	0.152649	0.15537		0.150954	0.793525	0.632557		0.357329	0.766209	0.16521			0.274391	NA	0.664565	0.235558			1.47468
AT1G04360	AT1G04360.1	tair|zinc finger (C3HC4-type RING finger) family protein [AT1G04360.1]	RING/U-box superfamily protein;(source:Araport11)	A_84_P180124	NA	NA	NA	NA	NA	NA	NA	NA	ACGGTGAAGATAGTAGCAGTAGTGGTGGTGGTAATAGCAGAGTCATGAAGAGATGTTTCT	NA	NA	NA	NA	NA	NA	NA	NA		-0.561242	0.287576	0.12088	-0.368516	0.336842	0.255737		0.50918	4.53667e-05	0.0284857		0.0487728	0.26937	0.620224		0.094363	0.214282	0.283733			0.401009	NA	0.631877	0.370039			-0.561242
ERF14	AT1G04370.1	tair|ATERF14 (ETHYLENE-RESPONSIVE ELEMENT BINDING FACTOR 14); DNA binding / transcription factor [AT1G04370.1]	Ethylene-responsive element binding factor 14;(source:Araport11)	A_84_P11410	NA	NA	NA	NA	NA	NA	NA	NA	TTGGACGATAGCGTTTTGGATGAACTTCTTGAATATGGAGAGAACTATAACAAGACTCAT	NA	NA	NA	NA	NA	NA	NA	NA		-0.936769	0.337519	0.267363	-0.463585	-1.07124	0.292202		0.75379	1.78197e-05	0.618027		0.602136	0.535186	0.795819		0.776136	0.0699749	0.487481			0.0699891	NA	0.128428	0.267841			-0.936769
AT1G04380	AT1G04380.1	tair|2-oxoglutarate-dependent dioxygenase. putative [AT1G04380.1]	2-oxoglutarate (2OG) and Fe(II)-dependent oxygenase superfamily protein;(source:Araport11)	A_84_P10464	NA	NA	NA	NA	NA	NA	NA	NA	ACAGAGACTTCACTATACCAGAGTACTCAAAGGGATACATTGAGAAAGGTCTCGATGGAA	NA	NA	NA	NA	NA	NA	NA	NA		0.250316	-0.732123	0.219011	0.926481	1.08972	0.300881		0.00375076	0.00397932	0.0849527		0.580427	0.260637	0.478746		0.0490695	0.0867402	0.484762			0.108135	NA	0.652577	0.113315			0.250316
AT1G04390	AT1G04390.1	tair|binding / protein binding [AT1G04390.1]	BTB/POZ domain-containing protein;(source:Araport11)	A_84_P123002	NA	NA	NA	NA	NA	NA	NA	NA	GAGTTTCTCGATGTGGAAACTGGTGGAAGCTGCTGCTAATCATGCAGCTCCTATTTATCA	NA	NA	NA	NA	NA	NA	NA	NA		0.042565	-0.13115	-0.0763465	-0.0396644	-0.303162	-0.139914		0.0508664	0.0711867	0.512936		0.663338	0.143737	0.701068		0.616695	0.0315584	0.432494			0.950126	NA	0.98408	0.832094			0.042565
CRY2	AT1G04400.1	tair|CRY2 (CRYPTOCHROME 2) [AT1G04400.1]	cryptochrome 2;(source:Araport11)	A_84_P23703	NA	NA	NA	NA	NA	NA	NA	NA	GGGAAGAATCTGGAAGGTATTCAAGATTCATCTGATCAGATTACTACAAGTTTGGGAAAA	NA	NA	NA	NA	NA	NA	NA	NA		0.359197	-0.112222	0.105672	-0.0221723	-0.304728	0.0756079		0.0810759	0.274567	0.141312		0.108792	0.438603	0.591249		0.885164	0.0945253	0.730301			0.700854	NA	0.501062	0.888347			0.359197
CRY2	AT1G04400.2	tair|CRY2 (CRYPTOCHROME 2) [AT1G04400.2]	cryptochrome 2;(source:Araport11)	A_84_P814798	NA	NA	NA	NA	NA	NA	NA	NA	CCTTAGGGGCTAATACCATTAAAGAACCTGGTCTTTGCCCATCTGTGTCTTCTAATGACC	NA	NA	NA	NA	NA	NA	NA	NA		0.28379	-0.0669582	-0.00454387	-0.10139	-0.437456	-0.0961174		0.0199632	0.101257	0.318452		0.244392	0.64676	0.982402		0.624802	0.0442386	0.594345			0.873466	NA	0.905333	0.770964			0.28379
c-NAD-MDH1	AT1G04410.1	tair|malate dehydrogenase. cytosolic. putative [AT1G04410.1]	Lactate/malate dehydrogenase family protein;(source:Araport11)	A_84_P21811	A_84_P810058	A_84_P810065	A_84_P851439	NA	NA	NA	NA	NA	CTGTAACTTGTCGCAATGGAGACTGGAGTATTGTCCAAGGCCTTCCGATTGATGAAGTAT	GCCCAAAATTGATGAGCTCTTCGATAATGGGTTTGTGCAATTGTGATTTGTGAGGAATGG	TCTTCTTAAAGGTGTTGTTGCTACAACTGATGCCGTTGAAGGATGTACTGGAGTCAATGT	CCGAGGAAAGAAGGTATGGAGAGGAAGGATGTGATGTCCAAGAATGTTTCCATCTACAAG	NA	NA	NA	NA	NA		0.174469	0.203431	0.12795	-0.0914724	0.0230299	0.207854		0.0820852	0.204817	0.34608		0.281019	0.139195	0.279636		0.455434	0.841413	0.326446			0.717867	NA	0.524993	0.966684			0.174469
AT1G04420	AT1G04420.1	tair|aldo/keto reductase family protein [AT1G04420.1]	NAD(P)-linked oxidoreductase superfamily protein;(source:Araport11)	A_84_P20865	NA	NA	NA	NA	NA	NA	NA	NA	TTTTCGCAGGAAGTTATGGCAGACATTGACGCCGTTTTCAAGAGGTTCAAAGACCCTTCT	NA	NA	NA	NA	NA	NA	NA	NA		-0.0771954	-0.345935	-0.350268	0.0954189	-0.176596	-0.27493		0.0172103	0.301659	0.385853		0.750384	0.0302446	0.0257892		0.714808	0.269153	0.0394762			0.37802	NA	0.613295	0.300403			-0.0771954
AT1G04425	AT1G04425.1	tair|other RNA [AT1G04425.1]	other_RNA;(source:Araport11)	A_84_P754161	NA	NA	NA	NA	NA	NA	NA	NA	CAGTCGTAACACCTCCGTCGAAAGAAAGTGAAGGGTCGAAAAAGGGAAGCTATTTTTAGA	NA	NA	NA	NA	NA	NA	NA	NA		-0.788126	-1.28301	-0.465151	0.255438	0.0931401	0.114928		2.57765e-05	0.000502423	0.307062		0.0337771	0.0215085	0.161125		0.238139	0.785751	0.7866			0.282074	NA	0.34015	0.519314			-0.788126
AT1G04430	AT1G04430.1	tair|dehydration-responsive protein-related [AT1G04430.1]	S-adenosyl-L-methionine-dependent methyltransferases superfamily protein;(source:Araport11)	A_84_P19919	NA	NA	NA	NA	NA	NA	NA	NA	CTCGACCAAGACAGTGAAGATGGTGAGAACAATGTCGTTTTCATTGTCCAGAAGAAACTT	NA	NA	NA	NA	NA	NA	NA	NA		-0.574959	-0.00606929	0.129438	-0.372703	-0.226732	0.291184		0.162891	0.221012	0.00308583		0.0358723	0.967524	0.317139		0.0911292	0.195196	0.0678975			0.118031	NA	0.362543	0.0447694			-0.574959
AT1G04430	AT1G04430.2	tair|dehydration-responsive protein-related [AT1G04430.2]	S-adenosyl-L-methionine-dependent methyltransferases superfamily protein;(source:Araport11)	A_84_P797267	NA	NA	NA	NA	NA	NA	NA	NA	TTCGTCTGTTTCTTGTTTATGTACTATGGTTCCTCTAGCCAAGGTGCATCAGCATTGGAA	NA	NA	NA	NA	NA	NA	NA	NA		-0.451313	0.116264	0.263462	-0.253631	-0.294968	0.262462		0.377607	0.00884254	0.000799585		0.0750932	0.287225	0.0852762		0.228692	0.0974287	0.0697445			0.500003	NA	0.860016	0.378469			-0.451313
CKL13	AT1G04440.1	tair|CKL13 (CASEIN KINASE LIKE 13); casein kinase I/ kinase [AT1G04440.1]	casein kinase like 13;(source:Araport11)	A_84_P22758	NA	NA	NA	NA	NA	NA	NA	NA	GAGACCAAACTCTTTATCTAGGAACCTGAGTTCGTCAAGAAAAGCAATTGCTGGGTCAAG	NA	NA	NA	NA	NA	NA	NA	NA		0.0566113	0.0345161	-0.00727729	-0.286661	-0.0801219	0.0871906		0.2995	0.0325916	0.244807		0.564798	0.869171	0.966432		0.129105	0.313967	0.214147			0.0063038	NA	0.54519	0.00184959	1w		0.0566113
AT1G04445	AT1G04445.1	tair|zinc finger (C2H2 type) family protein [AT1G04445.1]	C2H2-like zinc finger protein;(source:Araport11)	A_84_P592391	NA	NA	NA	NA	NA	NA	NA	NA	TATTACCGTAGAGGTTACTTAGATGATCAAGGGAGGTTCCATAAAGGATCTCCTCATGCG	NA	NA	NA	NA	NA	NA	NA	NA		0.756987	-0.311426	0.174571	-0.0196905	0.0856407	1.24295		0.413627	0.0152551	0.176063		0.209212	0.637	0.845922		0.966665	0.835593	0.0461538			0.304365	NA	0.224524	0.348996			0.756987
RIC3	AT1G04450.1	tair|RIC3 (ROP-INTERACTIVE CRIB MOTIF-CONTAINING PROTEIN 3) [AT1G04450.1]	ROP-interactive CRIB motif-containing protein 3;(source:Araport11)	A_84_P501779	NA	NA	NA	NA	NA	NA	NA	NA	ACCCTCTTTCAGATAGTTCTACTCATAGTAGAAAGTCTACATCACGTCATAGGAAGCCAA	NA	NA	NA	NA	NA	NA	NA	NA		0.0348235	-0.125331	0.142654	-0.0755765	-0.243323	-0.00246041		0.139413	0.465492	0.479784		0.721499	0.399134	0.35561		0.382312	0.186772	0.985423			0.280821	NA	0.255465	0.677375			0.0348235
AT1G04470	AT1G04470.1	tair|similar to unknown protein [Arabidopsis thaliana] (TAIR:AT2G25800.1); similar to unknown protein [Arabidopsis thaliana] (TAIR:AT2G33420.1); similar to unnamed protein product [Vitis vinifera] (GB:CAO71451.1); similar to hypothetical protein LOC_Os03g	hypothetical protein (DUF810);(source:Araport11)	A_84_P10465	NA	NA	NA	NA	NA	NA	NA	NA	ACACGATTTTGCGAGTTCTTTGCTATAGAGACGATCGTGTGGCTAATCAGTTTTTGAAAA	NA	NA	NA	NA	NA	NA	NA	NA		-0.237908	0.92886	0.687652	1.12338	-0.00527701	-0.360406		0.729794	0.969444	0.45786		0.26451	0.310822	0.638256		0.502207	0.992213	0.623909			0.85998	NA	0.773259	0.661966			-0.237908
AT1G04480	AT1G04480.1	tair|60S ribosomal protein L23 (RPL23A) [AT1G04480.1]	Ribosomal protein L14p/L23e family protein;(source:Araport11)	A_84_P185434	NA	NA	NA	NA	NA	NA	NA	NA	GCCGATAACACCGGTGCTAAGAATCTCTACATCATTTCCGTGAAAGGTATCAAAGGTCGT	NA	NA	NA	NA	NA	NA	NA	NA		-0.22205	-0.00566895	0.23994	0.262447	-0.0725967	0.259151		0.181392	0.00165221	0.0737058		0.368648	0.855794	0.0797106		0.153035	0.732858	0.0465263			0.000854575	NA	0.0133359	0.809356			-0.22205
AT1G04490	AT1G04490.1	tair|similar to unknown protein [Arabidopsis thaliana] (TAIR:AT2G33360.2); similar to hypothetical protein [Vitis vinifera] (GB:CAN83005.1) [AT1G04490.1]	hypothetical protein (DUF3527);(source:Araport11)	A_84_P596819	NA	NA	NA	NA	NA	NA	NA	NA	GGACTCTACTTAGTTCAATTCGAAGCAAAGTTGACTAGTCTGCAATCATTTGCAATTGCT	NA	NA	NA	NA	NA	NA	NA	NA		-0.0396105	0.458545	0.0109148	-0.21288	0.168119	0.0379453		0.342088	2.99976e-05	0.321801		0.841895	0.112405	0.961723		0.399598	0.420623	0.847045			0.0808445	NA	0.687067	0.0579789			-0.0396105
AT1G04500	AT1G04500.1	tair|zinc finger CONSTANS-related [AT1G04500.1]	CCT motif family protein;(source:Araport11)	A_84_P590571	A_84_P830388	NA	NA	NA	NA	NA	NA	NA	CATATTTTCACACATAAGTGGTGTGAACTCTTTCAAATGCAATTATCCAATCCAGTCTTG	CGAGTTTCAACAAAGTCGGAAAACTCTCGGCAGAGCAGAGAAAAGAGAAGATTCATAGGT	NA	NA	NA	NA	NA	NA	NA		-0.523756	0.154407	0.452984	-0.674502	0.0361231	-0.00297427		0.278143	0.528076	0.146745		0.285244	0.0331998	0.390171		0.204662	0.738103	0.980356			0.123724	NA	0.221742	0.194302			-0.523756
MAC3A	AT1G04510.1	tair|transducin family protein / WD-40 repeat family protein [AT1G04510.1]	MOS4-associated complex 3A;(source:Araport11)	A_84_P12355	NA	NA	NA	NA	NA	NA	NA	NA	ATCTCAGGATATTTGGTTTACCTGATGATGACAATACTGAAGATTCAGCACAAGATTCAT	NA	NA	NA	NA	NA	NA	NA	NA		-0.162836	0.0925607	-0.067124	-0.010201	-0.104022	-0.0685008		0.66354	2.70923e-05	0.366159		0.338032	0.41095	0.696127		0.948202	0.312881	0.481473			0.0766572	NA	0.0713506	0.338994			-0.162836
PDLP2	AT1G04520.1	tair|33 kDa secretory protein-related [AT1G04520.1]	plasmodesmata-located protein 2;(source:Araport11)	A_84_P563838	NA	NA	NA	NA	NA	NA	NA	NA	GAAAGATGGAGAGGAAGAGAACAAAAGGAGTCCAATCCCTCATGAGATAGGCACAAGTTT	NA	NA	NA	NA	NA	NA	NA	NA		-0.784284	-0.340831	0.263486	-0.0787734	-0.268702	0.284884		0.106724	0.0613744	0.0598864		0.0882386	0.162532	0.320846		0.724266	0.392953	0.240874			0.0239012	NA	0.866711	0.036041			-0.784284
TPR4	AT1G04530.1	tair|binding [AT1G04530.1]	Tetratricopeptide repeat (TPR)-like superfamily protein;(source:Araport11)	A_84_P13276	NA	NA	NA	NA	NA	NA	NA	NA	TTGAAGCCTCTCCAAATGATAGCATTATTCTTGGAGAGTACGCTCGGTTCTTATGGGAAA	NA	NA	NA	NA	NA	NA	NA	NA		0.233041	-0.218781	-0.0377621	0.198494	-0.0806762	-0.124216		0.995657	0.825867	0.268229		0.0939648	0.437808	0.822763		0.127389	0.394321	0.412238			0.145915	NA	0.0771079	0.24462			0.233041
AT1G04540	AT1G04540.1	tair|C2 domain-containing protein [AT1G04540.1]	Calcium-dependent lipid-binding (CaLB domain) family protein;(source:Araport11)	A_84_P12331	A_84_P854484	NA	NA	NA	NA	NA	NA	NA	ATGGACTTTTCTCGTGTTTTAGTAAGATTTGTGGTGTGGAATGCAGTTTCGTATGCGGTG	GACGAATCTTAACTTGAATCGGAGTTAGGACCATCGCCATCTGAAGTGGCTGACAAATTG	NA	NA	NA	NA	NA	NA	NA		0.249307	-0.728619	-0.0240875	0.102335	-0.540661	-0.819671		0.566697	0.620042	0.713586		0.819546	0.324733	0.973828		0.665611	0.416851	0.203671			0.786549	NA	0.757314	0.37451			0.249307
IAA12	AT1G04550.1	tair|IAA12 (AUXIN-INDUCED PROTEIN 12); transcription factor [AT1G04550.1]	AUX/IAA transcriptional regulator family protein;(source:Araport11)	A_84_P10440	NA	NA	NA	NA	NA	NA	NA	NA	AACCTCAGAAGCTAGTGGACTAGCTCCAAGACGTCAAGAGCAGAAGGATAGACAAAGAAA	NA	NA	NA	NA	NA	NA	NA	NA		-0.456968	-0.194091	0.005437	0.0116345	0.222183	-0.126659		0.177758	0.76339	0.37725		0.00606382	0.386012	0.986366	0d	0.925807	0.489174	0.724819			0.706797	NA	0.337762	0.884924			-0.456968
AT1G04555	AT1G04555.1	tair|similar to unknown protein [Arabidopsis thaliana] (TAIR:AT4G33380.1); similar to hypothetical protein [Vitis vinifera] (GB:CAN81443.1) [AT1G04555.1]	transmembrane protein;(source:Araport11)	A_84_P753734	A_84_P833535	NA	NA	NA	NA	NA	NA	NA	TACCTTAATCATATAGTCTGGTGCCCAGTGCAGCTCAAGTTTATGGTCATCACCATTGTG	CAGCAGAAAGATGTGAAGCAGACTACAGCCGTTGATCTCTCTAAACGACTGAAGGATTTC	NA	NA	NA	NA	NA	NA	NA		0.137658	-0.114751	-0.0495254	-0.0985388	0.0102421	-0.100684		0.665168	0.0204939	0.399017		0.463205	0.498126	0.651389		0.607019	0.931009	0.401999			0.249154	NA	0.461718	0.180858			0.137658
AT1G04560	AT1G04560.1	tair|AWPM-19-like membrane family protein [AT1G04560.1]	AWPM-19-like family protein;(source:Araport11)	A_84_P22733	NA	NA	NA	NA	NA	NA	NA	NA	TCATTATCATTTTGACGTTCACGCAGCTTCTCTACCTCATGTTGATCCATGCCGGTTCAC	NA	NA	NA	NA	NA	NA	NA	NA		-1.27352	-0.048559	-0.166784	3.98964	3.38647	-0.426845		0.0142215	0.128117	0.155877		0.132967	0.871452	0.734791		0.228655	0.261379	0.452254			0.115991	NA	0.110792	0.275918			-1.27352
AT1G04570	AT1G04570.1	tair|integral membrane transporter family protein [AT1G04570.1]	Major facilitator superfamily protein;(source:Araport11)	A_84_P21787	NA	NA	NA	NA	NA	NA	NA	NA	ACCTTTGTGCTTCATGCACCTTGTGCCAATGTCAGAACCTGTGATTGAGAAAGAAGGCAA	NA	NA	NA	NA	NA	NA	NA	NA		-0.0944178	-0.206124	-0.0311202	0.024645	-0.174023	-0.444698		0.411381	0.00439101	0.562512		0.624564	0.290374	0.905271		0.93864	0.369592	0.242779			0.0160118	NA	0.107189	0.0333196			-0.0944178
AO4	AT1G04580.1	tair|AAO4 (ALDEHYDE OXIDASE 4); aldehyde oxidase [AT1G04580.1]	aldehyde oxidase 4;(source:Araport11)	A_84_P20841	NA	NA	NA	NA	NA	NA	NA	NA	TGGAATTGCATTGATGATGATCATAGAGAAAGATGTGATCTTGGTTTTGAGTTACCGGTT	NA	NA	NA	NA	NA	NA	NA	NA		1.05098	0.0707169	0.853746	1.72686	0.397673	0.718146		0.217914	0.025396	0.835039		0.474864	0.947805	0.35692		0.207345	0.653802	0.103017			0.54677	NA	0.7541	0.356683			1.05098
AT1G04590	AT1G04590.1	tair|similar to EMB1417 (EMBRYO DEFECTIVE 1417) [Arabidopsis thaliana] (TAIR:AT4G21190.1); similar to pentatricopeptide (PPR) repeat-containing protein [Arabidopsis thaliana] (TAIR:AT4G18975.3); similar to pentatricopeptide (PPR) repeat-containing protein	PPR containing-like protein;(source:Araport11)	A_84_P118822	NA	NA	NA	NA	NA	NA	NA	NA	CCTTGGGATTTGTCGCAATGGATGGATATAGAGTTTAGGGTTTGAGTGCGGCACTAGTAT	NA	NA	NA	NA	NA	NA	NA	NA		-0.172679	0.143748	-0.0774134	0.057585	0.0864869	0.0313594		0.580539	0.00954765	0.625266		0.218599	0.521824	0.711766		0.615672	0.638703	0.845096			0.356915	NA	0.769621	0.204688			-0.172679
AT1G04590	AT1G04590.2	tair|similar to pentatricopeptide (PPR) repeat-containing protein [Arabidopsis thaliana] (TAIR:AT4G18975.3); similar to pentatricopeptide (PPR) repeat-containing protein [Arabidopsis thaliana] (TAIR:AT4G18975.1); similar to pentatricopeptide (PPR) repeat-	PPR containing-like protein;(source:Araport11)	A_84_P839153	NA	NA	NA	NA	NA	NA	NA	NA	CTGGATAATCACCAAGAATCAGAAGCTGCCACTGAAAAACAATTCGAACATGGAGCGTAA	NA	NA	NA	NA	NA	NA	NA	NA		-0.176791	-0.165184	-0.1397	0.147916	-0.124702	-0.00300035		0.0232316	0.00179985	0.363276		0.244341	0.227013	0.319829		0.127259	0.358102	0.978226			0.0697856	NA	0.142069	0.383008			-0.176791
XIA	AT1G04600.1	tair|XIA (Myosin-like protein XIA); motor/ protein binding [AT1G04600.1]	myosin XI A;(source:Araport11)	A_84_P19895	NA	NA	NA	NA	NA	NA	NA	NA	CACCGATGAAATCTCGAGCTGCATGCAAGAAAAGGACTTTGCGAATGTAAAGTCAGCTTC	NA	NA	NA	NA	NA	NA	NA	NA		-0.901147	0.398384	0.591156	-0.647149	0.22838	0.25779		0.929661	0.062016	0.0957358		0.0311742	0.171444	0.162374		0.0588814	0.669956	0.668331			0.60249	NA	0.325762	0.471674			-0.901147
YUC3	AT1G04610.1	tair|flavin-containing monooxygenase / FMO (YUCCA3) [AT1G04610.1]	YUCCA 3;(source:Araport11)	A_84_P18949	NA	NA	NA	NA	NA	NA	NA	NA	TGCTAATAGGTGGAAAGAAGAGTCTAAGCAACAGAAGAAAACTGCTGCTGCTCGTCATCG	NA	NA	NA	NA	NA	NA	NA	NA		-0.483031	-1.19856	-0.211166	-0.677586	-0.46102	-0.0426944		0.0930606	0.399413	0.501112		0.268787	0.170982	0.707949		0.197314	0.27711	0.888179			0.28075	NA	0.626653	0.119328			-0.483031
HCAR	AT1G04620.1	tair|coenzyme F420 hydrogenase family / dehydrogenase. beta subunit family [AT1G04620.1]	coenzyme F420 hydrogenase family / dehydrogenase, beta subunit family;(source:Araport11)	A_84_P18003	NA	NA	NA	NA	NA	NA	NA	NA	TGGGTGTTCCGAAGTATTCAGGTCTGAACATGACTGACCATCCACAGTATATTACAGTGA	NA	NA	NA	NA	NA	NA	NA	NA		0.0381118	-0.611386	0.0799101	-0.440067	-0.791188	-0.535433		0.00615061	0.31115	0.453648		0.906833	0.0905998	0.858192		0.203912	0.032138	0.0305055			0.357151	NA	0.299142	0.428627			0.0381118
NA	AT1G04625.1	tair|pseudogene. similar to Unknown protein. blastp match of 31% identity and 4.0e-06 P-value to GP [AT1G04625.1]	Polynucleotidyl transferase, ribonuclease H-like superfamily protein;(source:Araport11)	A_84_P17057	NA	NA	NA	NA	NA	NA	NA	NA	TTGCTATAACTATATCCCGTTTGTAATAACTGATTTTTTACATCGCGACTTTGCTACAGC	NA	NA	NA	NA	NA	NA	NA	NA		0.0399003	-0.00982175	0.948426	-0.0691262	-0.102352	0.109547		0.285391	0.439446	0.453539		0.653299	0.84256	0.383226		0.337028	0.279295	0.363995			0.386948	NA	0.829558	0.3701			0.0399003
MEE4	AT1G04630.1	tair|MEE4 (maternal effect embryo arrest 4) [AT1G04630.1]	GRIM-19 protein;(source:Araport11)	A_84_P611046	NA	NA	NA	NA	NA	NA	NA	NA	GATGTGTGGTGATTTCCTAGTTTCTCTCAAATGCATATGATGATGATGAATGATGTTTCG	NA	NA	NA	NA	NA	NA	NA	NA		-0.0411123	0.127492	0.133778	0.21321	0.0570294	0.294096		0.0802427	0.00322088	0.462814		0.853283	0.475333	0.229409		0.334853	0.734389	0.0458993			0.220625	NA	0.26462	0.173448			-0.0411123
EMB1687	AT1G04635.1	tair|EMB1687 (EMBRYO DEFECTIVE 1687); ribonuclease P [AT1G04635.1]	ribonuclease P family protein / Rpp14 family protein;(source:Araport11)	A_84_P298024	NA	NA	NA	NA	NA	NA	NA	NA	AGCTTGTCTGAAGAGGAGATTAGGCAGATGAATACTTCTCTTGAGAAGATCAAACTATTG	NA	NA	NA	NA	NA	NA	NA	NA		0.0558076	0.321	0.280658	0.32228	0.34049	0.251915		0.0541188	0.000350067	0.827484		0.815475	0.192689	0.230735		0.115935	0.324357	0.162334			0.035399	NA	0.0677561	0.525904			0.0558076
LIP2	AT1G04640.1	tair|LIP2 (LIPOYLTRANSFERASE 2) [AT1G04640.1]	lipoyltransferase 2;(source:Araport11)	A_84_P16111	NA	NA	NA	NA	NA	NA	NA	NA	ATGATGATGTTGTCTGGAAGGAAGATCCTTCACTCATTTTGGACACCCAAGATAAAGAAT	NA	NA	NA	NA	NA	NA	NA	NA		0.517536	0.0149331	0.225718	0.264289	-0.114245	0.160177		0.0575874	0.0511947	0.313208		0.212332	0.686642	0.100052		0.466152	0.127761	0.339018			0.169289	NA	0.202687	0.390258			0.517536
AT1G04645	AT1G04645.1	tair|self-incompatibility protein-related [AT1G04645.1]	Plant self-incompatibility protein S1 family;(source:Araport11)	A_84_P578085	NA	NA	NA	NA	NA	NA	NA	NA	ATGCTCAGAGAGATCAAGGTATATGTGATGACTGTCAGTGGGAAATAAAACCTGATGGTC	NA	NA	NA	NA	NA	NA	NA	NA		0.16422	0.126697	0.568355	0.0575658	0.464316	-0.0771426		0.4238	0.409641	0.467962		0.246082	0.523377	0.373754		0.520891	0.491196	0.555963			0.00207543	NA	0.00677447	0.0153831	1d		0.16422
AT1G04650	AT1G04650.1	tair|similar to unnamed protein product [Vitis vinifera] (GB:CAO71563.1); similar to hypothetical protein [Vitis vinifera] (GB:CAN72207.1) [AT1G04650.1]	holliday junction resolvase;(source:Araport11)	A_84_P20842	NA	NA	NA	NA	NA	NA	NA	NA	AAGAGTTTATCGAATCAGTTTTCGTGTCTTGAAGATTTGGTCTCTCATTTGTTAAGCCTC	NA	NA	NA	NA	NA	NA	NA	NA		-0.416179	0.0988475	0.203588	-0.219029	-0.220852	0.124294		0.692055	0.0184915	0.219535		0.0841129	0.751929	0.482515		0.205921	0.342669	0.653071			0.183057	NA	0.562323	0.235053			-0.416179
AT1G04660	AT1G04660.1	tair|glycine-rich protein [AT1G04660.1]	glycine-rich protein;(source:Araport11)	A_84_P18950	A_84_P856658	NA	NA	NA	NA	NA	NA	NA	TGGCATAGGCGGTGCAGCTGGAATCGGTGGATTTCATAGTATAGGCGGTGTTGGCGGTCT	TGCTCGCTCGCTGACTGTAGTACCCTGATATCACTAGCCAATACAACTTACGAAAAAATG	NA	NA	NA	NA	NA	NA	NA		-1.03175	-0.682834	0.110268	-0.704893	0.883786	-0.337516		0.281457	0.00245397	0.172829		0.192012	0.0388037	0.898677		0.374555	0.115697	0.689403			0.229541	NA	0.940851	0.227738			-1.03175
AT1G04670	AT1G04670.1	tair|similar to pollen-preferential protein [Brassica rapa subsp. chinensis] (GB:ABH09777.1) [AT1G04670.1]	hypothetical protein;(source:Araport11)	A_84_P18004	NA	NA	NA	NA	NA	NA	NA	NA	TGGTGTTTTAGGCACCGCTAAAAACGCTACCGATATCATCAAGAACAAGATCCTTGGTGG	NA	NA	NA	NA	NA	NA	NA	NA		-0.0577523	0.595077	1.67757	-0.41895	0.363365	0.898148		0.0352162	0.00431677	0.124417		0.921461	0.284705	0.0353268		0.473497	0.316316	0.163151			0.977104	NA	0.848761	0.981158			-0.0577523
AT1G04680	AT1G04680.1	tair|pectate lyase family protein [AT1G04680.1]	Pectin lyase-like superfamily protein;(source:Araport11)	A_84_P17058	A_84_P814238	A_84_P848586	NA	NA	NA	NA	NA	NA	CTAGTCATTGGAAAGGATGGAATTGGAGATCGGAAGGAGATTTGCTTCAGAACGGTGCTT	ATCCCCGAAGTGTTGTTGGTTGTTTGGTTCTATCTGATCAACTCAGATTGTTCTTCGTCT	TGTGTTTACTCTTCTTCGTCGGAGCTATGGAGAACACTACACACGACAACATCTCTTCTC	NA	NA	NA	NA	NA	NA		-0.966254	-0.789178	-0.231341	0.0501046	0.426249	0.0711418		0.0161952	0.652426	0.653439		0.032497	0.292775	0.632683		0.881968	0.345855	0.901393			0.39822	NA	0.202924	0.464752			-0.966254
NA	AT1G04684.1	tair|unknown protein [AT1G04684.1]	NA	A_84_P754101	NA	NA	NA	NA	NA	NA	NA	NA	ACCCGCGAGTTTTGGCGTAACCAAACATTTCGCACCAACAAGATCTTCTCTTTATTATAG	NA	NA	NA	NA	NA	NA	NA	NA		-1.42029	-0.421207	1.16999	-1.52902	-0.546985	0.000589187		0.434542	0.803684	0.413088		0.455317	0.477291	0.39759		0.42691	0.374489	0.992013			0.531109	NA	0.585345	0.422908			-1.42029
KAB1	AT1G04690.1	tair|KAB1 (POTASSIUM CHANNEL BETA SUBUNIT); potassium channel [AT1G04690.1]	potassium channel beta subunit 1;(source:Araport11)	A_84_P16112	NA	NA	NA	NA	NA	NA	NA	NA	TGATCCCATTGTTGACCCCTATTGTTCTGGACAAGATTGAGCAAGTGATACAGAGCAAAC	NA	NA	NA	NA	NA	NA	NA	NA		-0.253637	-0.0617427	-0.0848175	-0.0580733	-0.144178	-0.031802		0.0353423	0.00202703	0.196036		0.0518801	0.455778	0.227063		0.670574	0.151217	0.668887			0.0676479	NA	0.377083	0.0460696			-0.253637
AT1G04700	AT1G04700.1	tair|protein kinase family protein [AT1G04700.1]	PB1 domain-containing protein tyrosine kinase;(source:Araport11)	A_84_P15166	NA	NA	NA	NA	NA	NA	NA	NA	TTTACGGAGATTGTTGAACGACTTCGATCAATGACTGTTGCCTTGCAACCCAAGCGAAGA	NA	NA	NA	NA	NA	NA	NA	NA		-0.385443	-0.213517	-0.132293	-0.746917	-0.521965	0.492804		0.220407	0.082989	0.0340394		0.304301	0.570279	0.698516		0.0140913	0.0338037	0.185474			0.027703	NA	0.154511	0.0569111			-0.385443
PKT4	AT1G04710.1	tair|acetyl-CoA C-acyltransferase. putative / 3-ketoacyl-CoA thiolase. putative [AT1G04710.1]	peroxisomal 3-ketoacyl-CoA thiolase 4;(source:Araport11)	A_84_P14221	NA	NA	NA	NA	NA	NA	NA	NA	CATTTGCATCTCAGTTTGTTTATTGTCGGAACAAGCTCGGGCTAGACGCGGAAAAGATCA	NA	NA	NA	NA	NA	NA	NA	NA		-0.00057175	0.430742	0.179731	0.202006	0.0807265	-0.143217		0.111304	0.0185167	0.119471		0.995877	0.0998049	0.550485		0.173477	0.345539	0.382379			0.409859	NA	0.540676	0.290805			-0.00057175
CTF18	AT1G04730.1	tair|AAA-type ATPase family protein [AT1G04730.1]	P-loop containing nucleoside triphosphate hydrolases superfamily protein;(source:Araport11)	A_84_P11386	A_84_P839161	NA	NA	NA	NA	NA	NA	NA	AACGAGGGTTTCACAAATGCTGTGAAGAGACCCGTTAGAATGCGGGAGTTTCTACTATGA	GCAGTTGATGTTATTCTTAAGATGGTGTTGGCAGAAAGAAAACATGCTACAGGCAAGGAA	NA	NA	NA	NA	NA	NA	NA		-0.291558	0.212187	0.40751	-0.237529	-0.464904	0.293816		0.073004	0.000167315	0.00838778		0.323314	0.283832	0.0674789		0.12437	0.0675259	0.0252862			0.000272688	NA	0.0443759	0.00366129	1w		-0.291558
VAMP721	AT1G04750.1	tair|VAMP7B (VESICLE-ASSOCIATED MEMBRANE PROTEIN 7B) [AT1G04750.1]	vesicle-associated membrane protein 721;(source:Araport11)	A_84_P160175	NA	NA	NA	NA	NA	NA	NA	NA	GCATCTGATGACATTGATCCCTTGCGAACCAGTCAGTACTTGACAAGAGATCCGAAACTA	NA	NA	NA	NA	NA	NA	NA	NA		-0.195878	-0.153518	-0.0174815	-0.291306	0.0803441	-0.00380504		0.437233	1.34598e-05	0.456266		0.530874	0.266102	0.904554		0.385411	0.363984	0.975688			0.236116	NA	0.289693	0.247959			-0.195878
VAMP721	AT1G04750.2	tair|VAMP7B (VESICLE-ASSOCIATED MEMBRANE PROTEIN 7B) [AT1G04750.2]	vesicle-associated membrane protein 721;(source:Araport11)	A_84_P812567	NA	NA	NA	NA	NA	NA	NA	NA	TCATCATCGTGCTCTCAGTTTGCCATGGGTTTAAGTGTTAAGCCCAGAAAATTCAAAACT	NA	NA	NA	NA	NA	NA	NA	NA		-0.0349411	-0.151899	-0.0421542	-0.0329028	-0.022199	-0.00599562		0.193875	0.0133424	0.690326		0.615678	0.280482	0.455263		0.536216	0.77346	0.910509			0.0954032	NA	0.112518	0.861476			-0.0349411
VAMP726	AT1G04760.1	tair|ATVAMP726 (VESICLE-ASSOCIATED MEMBRANE PROTEIN) [AT1G04760.1]	vesicle-associated membrane protein 726;(source:Araport11)	A_84_P13492	NA	NA	NA	NA	NA	NA	NA	NA	TAAAGCTCATAGTCTTTGGCATCATTGTCGCTTTGATTCTCATCATCATTTTGTCGGTTT	NA	NA	NA	NA	NA	NA	NA	NA		-0.405384	-0.319438	-0.129512	0.0661217	0.0471949	-0.107398		0.0668573	0.471947	0.706486		0.170376	0.23234	0.647636		0.647598	0.818391	0.697047			0.697389	NA	0.544509	0.931103			-0.405384
AT1G04770	AT1G04770.1	tair|male sterility MS5 family protein [AT1G04770.1]	Tetratricopeptide repeat (TPR)-like superfamily protein;(source:Araport11)	A_84_P18219	NA	NA	NA	NA	NA	NA	NA	NA	GCCTTATAGGACAAGAAGACTTCCGATTTTCGAAGAGATCTTACCACTGAGAGATCAATT	NA	NA	NA	NA	NA	NA	NA	NA		-0.537044	0.339848	-0.111999	0.29674	0.129657	-0.466873		0.863105	0.000503931	0.132502		0.112494	0.440697	0.838313		0.360145	0.692661	0.272229			0.035595	NA	0.0270492	0.536146			-0.537044
AT1G04778	AT1G04778.1	tair|unknown protein [AT1G04778.1]	hypothetical protein;(source:Araport11)	A_84_P753742	NA	NA	NA	NA	NA	NA	NA	NA	ATATTGCTTATGGCAAAGATATTGCTCATGTTCAAGAGTTTGAGCTTAGCGCATCGGAGG	NA	NA	NA	NA	NA	NA	NA	NA		-0.214443	-0.23109	-0.406495	0.729556	0.33328	-0.656416		0.0497946	0.0515803	0.0196707		0.545459	0.502008	0.301959		0.122885	0.19045	0.140499			0.641299	NA	0.574295	0.748079			-0.214443
AT1G04780	AT1G04780.1	tair|ankyrin repeat family protein [AT1G04780.1]	Ankyrin repeat family protein;(source:Araport11)	A_84_P103046	NA	NA	NA	NA	NA	NA	NA	NA	AGTGGGGGAAATTGAGGAATGATGTGGGTTAATGTTGTTGTGACTTTATTTTATATTTGC	NA	NA	NA	NA	NA	NA	NA	NA		0.0325126	0.101711	-0.0587997	0.0598994	-0.0278794	0.0159849		0.935983	0.10306	0.769554		0.785529	0.393618	0.757607		0.553973	0.780862	0.851852			0.156546	NA	0.0872458	0.174623			0.0325126
AT1G04790	AT1G04790.1	tair|zinc finger (C3HC4-type RING finger) family protein [AT1G04790.1]	RING/U-box superfamily protein;(source:Araport11)	A_84_P13490	A_84_P839899	NA	NA	NA	NA	NA	NA	NA	CACAAATTCCACAAGGATTGCATTGATCCATGGCTAGGACGGAGTAAATCATGTCCGGTT	ATTAAACGGGGTTTTACTACCGTTTACGCGCGAGGGATGATTATCTGTGTATCTCTGTGA	NA	NA	NA	NA	NA	NA	NA		0.0509351	0.0303517	0.0291096	-0.0530345	-0.0135117	-0.0208574		0.640336	0.0998268	0.996792		0.808021	0.646949	0.828787		0.816624	0.786807	0.829455			0.674818	NA	0.71488	0.503108			0.0509351
AT1G04800	AT1G04800.1	tair|glycine-rich protein [AT1G04800.1]	glycine-rich protein;(source:Araport11)	A_84_P255130	NA	NA	NA	NA	NA	NA	NA	NA	AGATTTTACTATGGGAGAAGCAGAGTTTGGTGATGAGAAGCCCTTGTTTCCTCACCCTCA	NA	NA	NA	NA	NA	NA	NA	NA		0.27197	-0.533614	-0.561438	-0.344359	0.571958	-0.629336		0.755486	0.0682282	0.356924		0.740722	0.481219	0.434799		0.596244	0.560736	0.390167			0.763348	NA	0.552288	0.536251			0.27197
AT1G04810	AT1G04810.1	tair|26S proteasome regulatory subunit. putative [AT1G04810.1]	26S proteasome regulatory complex, non-ATPase subcomplex, Rpn2/Psmd1 subunit;(source:Araport11)	A_84_P15379	NA	NA	NA	NA	NA	NA	NA	NA	CATCAAATTGATGGAGGATAGCCGATATGTACCGATGAAGCTAGCTCCATCAGGGTTTGT	NA	NA	NA	NA	NA	NA	NA	NA		-0.254755	0.00889424	0.0684135	-0.294853	-0.159925	0.0176288		0.0408118	7.48555e-05	0.092745		0.09915	0.896975	0.537642		0.080834	0.173484	0.864079			0.0387789	NA	0.00939776	0.424002	1d		-0.254755
TUA4	AT1G04820.1	tair|TUA4 (tubulin alpha-4 chain) [AT1G04820.1]	tubulin alpha-4 chain;(source:Araport11)	A_84_P126431	NA	NA	NA	NA	NA	NA	NA	NA	CTATAATCTCGTCTTGTGAGAATGGGCTCAAAACTCTTGGGAGTCTTTAATCGTGTGTGT	NA	NA	NA	NA	NA	NA	NA	NA		-0.67915	-0.285016	0.0384888	-0.212135	-0.0200382	0.236268		0.0118097	0.00130182	0.138615		0.0752284	0.205788	0.837936		0.455869	0.871236	0.152712			0.0250558	NA	0.109014	0.0507726			-0.67915
AT1G04830	AT1G04830.1	tair|RabGAP/TBC domain-containing protein [AT1G04830.1]	Ypt/Rab-GAP domain of gyp1p superfamily protein;(source:Araport11)	A_84_P190024	A_84_P839895	NA	NA	NA	NA	NA	NA	NA	CCAACTACAAACATCAGTCATCTCTTGTATGTAGCCAATAAACTTCGTTCCAAAATGTTA	TCATCCCATGCTGAAGCAGATGCATTCTTTTGCTTTGTTGAATTGTTGAGTGGATTTCGA	NA	NA	NA	NA	NA	NA	NA		0.101786	-0.0566187	-0.191387	0.0346795	-0.289498	-0.207514		0.148335	0.013743	0.346833		0.34314	0.589994	0.45195		0.531674	0.0506143	0.406922			0.569613	NA	0.420617	0.630968			0.101786
AT1G04840	AT1G04840.1	tair|pentatricopeptide (PPR) repeat-containing protein [AT1G04840.1]	Tetratricopeptide repeat (TPR)-like superfamily protein;(source:Araport11)	A_84_P22000	NA	NA	NA	NA	NA	NA	NA	NA	AGCCAAAGAGATATTCTACTGAGAGATGCAAGACAGTTTCATCATTTCAAAGATGGAAGA	NA	NA	NA	NA	NA	NA	NA	NA		-0.184137	-0.0122471	0.140557	0.0643512	-0.425406	-0.100018		0.188691	0.0173051	0.0471085		0.513984	0.907817	0.358356		0.656186	0.0121764	0.501078			0.0450942	NA	0.0684593	0.514077			-0.184137
AT1G04850	AT1G04850.1	tair|ubiquitin-associated (UBA)/TS-N domain-containing protein [AT1G04850.1]	ubiquitin-associated (UBA)/TS-N domain-containing protein;(source:Araport11)	A_84_P11598	NA	NA	NA	NA	NA	NA	NA	NA	TAGAGACAAGATCGATTCAGCCATCATAAACTCAGCTGGAACAGAACTCAACTCCGCCAT	NA	NA	NA	NA	NA	NA	NA	NA		-0.102678	-0.000357497	-0.0311174	-0.240481	-0.0959451	-0.0695258		0.014784	0.00539694	0.505614		0.285522	0.995949	0.738377		0.0751533	0.263263	0.469775			0.737434	NA	0.872889	0.511757			-0.102678
UBP2	AT1G04860.1	tair|UBP2 (UBIQUITIN-SPECIFIC PROTEASE 2); ubiquitin-specific protease [AT1G04860.1]	ubiquitin-specific protease 2;(source:Araport11)	A_84_P16323	NA	NA	NA	NA	NA	NA	NA	NA	CAGGTTTCATTGGAAAAGGTTCTGCATTCTGAAGCGTATATCTTGTTCTATGAACGGATC	NA	NA	NA	NA	NA	NA	NA	NA		0.111556	0.0980681	0.0208459	0.0721945	-0.0682026	0.00551273		0.20076	2.47295e-05	0.590215		0.239735	0.127354	0.844985		0.361428	0.526158	0.941404			0.0102048	NA	0.0183668	0.410816			0.111556
PRMT10	AT1G04870.1	tair|protein arginine N-methyltransferase family protein [AT1G04870.1]	protein arginine methyltransferase 10;(source:Araport11)	A_84_P20106	NA	NA	NA	NA	NA	NA	NA	NA	TTGAGCTTAACTGTGAAATAAAAGAAGCATCTGGTAACCCCAAAGAATCTTTCAAGAAGA	NA	NA	NA	NA	NA	NA	NA	NA		-0.243771	-0.0231283	-0.280696	0.0533273	-0.171714	-0.349114		0.382647	0.00048891	0.617817		0.403275	0.845393	0.465368		0.824259	0.492573	0.137032			0.0361567	NA	0.0494812	0.0813545			-0.243771
AT1G04880	AT1G04880.1	tair|high mobility group (HMG1/2) family protein / ARID/BRIGHT DNA-binding domain-containing protein [AT1G04880.1]	HMG (high mobility group) box protein with ARID/BRIGHT DNA-binding domain-containing protein;(source:Araport11)	A_84_P23889	NA	NA	NA	NA	NA	NA	NA	NA	AGGAGAAAAACGGCGATGTTGTGATGGAAACATCTCCATTGAAGAAAGCCGATGAGCCAA	NA	NA	NA	NA	NA	NA	NA	NA		-0.563709	-0.0767774	1.03237	0.0255994	-0.401959	0.862536		0.850563	0.00501613	0.211426		0.291952	0.936137	0.0725231		0.894671	0.692581	0.106605			0.165684	NA	0.331325	0.225629			-0.563709
AT1G04890	AT1G04890.1	tair|similar to unknown protein [Arabidopsis thaliana] (TAIR:AT4G13630.1); similar to unnamed protein product [Vitis vinifera] (GB:CAO43544.1); contains InterPro domain Protein of unknown function DUF593 (InterPro:IPR007656) [AT1G04890.1]	zein-binding protein (Protein of unknown function, DUF593);(source:Araport11)	A_84_P751071	NA	NA	NA	NA	NA	NA	NA	NA	GAGAAAGATTAAAGGCTGTTCAAGAGGAAAGAGAGGAGCTTACGAGACGAGCATCTTTGC	NA	NA	NA	NA	NA	NA	NA	NA		0.00578005	-0.0127034	0.0135417	0.604121	-0.304453	-0.659459		0.93979	0.74631	0.665513		0.941457	0.988302	0.990466		0.326763	0.679918	0.466179			0.655216	NA	0.459307	0.439971			0.00578005
AT1G04900	AT1G04900.1	tair|similar to hypothetical protein OsJ_004408 [Oryza sativa (japonica cultivar-group)] (GB:EAZ14583.1); contains InterPro domain Protein of unknown function DUF185 (InterPro:IPR003788) [AT1G04900.1]	NADH dehydrogenase ubiquinone complex I, assembly factor-like protein (DUF185);(source:Araport11)	A_84_P138159	A_84_P799289	NA	NA	NA	NA	NA	NA	NA	AGTCGGTAGTTTGTAATGTAATGGGTTTGGGTATGGAGGCTTTCTCGTTGTCTTTCTTTT	CGTTCATGGATGAGTTTGGTTTACCTTCAAAGACGAGAACAAAGGACGGATATAACCCCT	NA	NA	NA	NA	NA	NA	NA		0.0223954	-0.120473	-0.0948181	0.268714	-0.129524	0.0657683		0.379395	0.0289689	0.537414		0.916029	0.390475	0.605896		0.301019	0.379226	0.645839			0.156088	NA	0.140683	0.834959			0.0223954
AT1G04910	AT1G04910.1	tair|Identical to DUF246 domain-containing protein At1g04910 [Arabidopsis Thaliana] (GB:Q8W486;GB:Q56ZD6;GB:Q9MAT9); similar to unknown protein [Arabidopsis thaliana] (TAIR:AT1G22460.1); similar to unnamed protein product [Vitis vinifera] (GB:CAO65766.1);	O-fucosyltransferase family protein;(source:Araport11)	A_84_P22941	NA	NA	NA	NA	NA	NA	NA	NA	AGAGAGTATCAGAGATCCAGATTCAACTTCTCAGACGAATTCCACGGTCACTGGATTAGA	NA	NA	NA	NA	NA	NA	NA	NA		-0.240679	-0.0406378	0.0226151	-0.198876	-0.295687	-0.0275476		0.00751986	0.879712	0.0526034		0.110035	0.704066	0.656043		0.178111	0.0483047	0.620474			0.422648	NA	0.678115	0.259441			-0.240679
SPS3F	AT1G04920.1	tair|ATSPS3F (sucrose phosphate synthase 3F); sucrose-phosphate synthase/ transferase. transferring glycosyl groups [AT1G04920.1]	sucrose phosphate synthase 3F;(source:Araport11)	A_84_P12538	NA	NA	NA	NA	NA	NA	NA	NA	CGGTTTTCTCAAGGTTGATTCACCGGTTAAGGAGATAACCGACATTTTTAAGCAGCTCTC	NA	NA	NA	NA	NA	NA	NA	NA		-0.707716	1.45889	0.209431	1.64717	0.77996	0.309246		0.190147	0.0227139	0.145518		0.495258	0.285262	0.65678		0.0737881	0.49531	0.326776			0.284423	NA	0.623573	0.156057			-0.707716
AT1G04930	AT1G04930.1	tair|hydroxyproline-rich glycoprotein family protein [AT1G04930.1]	hydroxyproline-rich glycoprotein family protein;(source:Araport11)	A_84_P16318	NA	NA	NA	NA	NA	NA	NA	NA	GAGGAAGCTGTAAAGCAATTATCTGAGAAGGATCTTTTGAAAAGACACATCGAGCGAGCT	NA	NA	NA	NA	NA	NA	NA	NA		0.0878789	0.10338	-0.304312	0.396914	-0.120753	-0.0257317		0.438972	0.0125872	0.0617905		0.618492	0.63108	0.168107		0.0105212	0.589813	0.810481			0.939264	NA	0.774294	0.745142			0.0878789
Tic20-I	AT1G04940.1	tair|TIC20; P-P-bond-hydrolysis-driven protein transmembrane transporter [AT1G04940.1]	translocon at the inner envelope membrane of chloroplasts 20;(source:Araport11)	A_84_P753330	A_84_P845503	NA	NA	NA	NA	NA	NA	NA	TATTGGGGTAAGTTTGGGATGCATTTCTGGACTGCTGTTGCGTTTGCTTATCTGTTTACC	TGGAGAACAAGGTAGTCTATCTGGTACATTACCTGTGTTACCTGTCCGCAGAAAAACTCT	NA	NA	NA	NA	NA	NA	NA		0.152178	-0.0517062	0.124809	0.251282	-0.235976	0.0126064		0.123967	0.00847775	0.00114606		0.0631221	0.398142	0.203581		0.0809596	0.00314598	0.881499	1d		0.0251233	NA	0.0390069	0.654044			0.152178
AT1G04945	AT1G04945.1	tair|similar to hypothetical protein [Vitis vinifera] (GB:CAN60314.1); contains InterPro domain Zinc finger. HIT-type (InterPro:IPR007529) [AT1G04945.1]	HIT-type Zinc finger family protein;(source:Araport11)	A_84_P825817	NA	NA	NA	NA	NA	NA	NA	NA	CTCCTCTCTGACTACAATATGCTTGAGGAAACAAAAAGAGTAGCCGAGTCTGCTCTGAGA	NA	NA	NA	NA	NA	NA	NA	NA		0.209103	0.117511	-0.111668	0.0786177	-0.217176	-0.241438		0.285776	0.0306153	0.708009		0.0978465	0.739389	0.615501		0.698774	0.401577	0.243925			0.194115	NA	0.14754	0.339549			0.209103
AT1G04945	AT1G04945.2	tair|similar to hypothetical protein [Vitis vinifera] (GB:CAN60314.1); contains InterPro domain Zinc finger. HIT-type (InterPro:IPR007529) [AT1G04945.2]	HIT-type Zinc finger family protein;(source:Araport11)	A_84_P20101	A_84_P753767	NA	NA	NA	NA	NA	NA	NA	AAGGGGTTGGATTCGGATGATAATTGCAATCTCCAAAATTTAGATACTGATTTCATCGCT	AGCACTGATGGTCATAAGTTTTCGGTCTGGGCTTTGATCAACAGGTATTTCTTTTGTAGT	NA	NA	NA	NA	NA	NA	NA		0.0405166	0.315928	0.0627638	0.242302	0.122343	-0.0420962		0.407847	0.00225525	0.512235		0.709013	0.275213	0.822749		0.0261613	0.516419	0.82814			0.223813	NA	0.109437	0.609079			0.0405166
TAFII59	AT1G04950.1	tair|TAFII59 (TBP-ASSOCIATED FACTOR 6); transcription initiation factor [AT1G04950.1]	TATA BOX ASSOCIATED FACTOR II 59;(source:Araport11)	A_84_P20934	NA	NA	NA	NA	NA	NA	NA	NA	ATTCCGGACGGCTATTGGTGAAACTGCACGAACTCTATGGTGATAGGATTCTTCCCTTTA	NA	NA	NA	NA	NA	NA	NA	NA		0.0450628	-0.227771	0.0278226	0.123705	-0.203735	0.0227664		0.742212	6.5875e-05	0.30165		0.65518	0.206903	0.788834		0.278125	0.230718	0.844704			0.244817	NA	0.237955	0.0885572			0.0450628
TAFII59	AT1G04950.3	tair|TAFII59 (TBP-ASSOCIATED FACTOR 6); transcription initiation factor [AT1G04950.3]	TATA BOX ASSOCIATED FACTOR II 59;(source:Araport11)	A_84_P819268	A_84_P819274	A_84_P853150	NA	NA	NA	NA	NA	NA	TTGAAGGAGTGCAACCAGCTATACCAGAAAATGCTCCTTTAGAAGTCATTAGAGCACCTG	ATAGCTCAAAGTATTGGGATTACCAACTTGTTACCTGAAGCTGCTCTTATGCTTGCTCCT	CTGGGGAAGATGAGCATTGTACCTAAGGAAACGGTTGAGGTAATAGCCTCAAAGTATTGG	NA	NA	NA	NA	NA	NA		0.00471347	-0.221306	0.0296097	0.13366	-0.30997	-0.213415		0.35981	0.000471323	0.231617		0.976523	0.323672	0.792282		0.501684	0.129675	0.153901			0.46468	NA	0.313872	0.458149			0.00471347
AT1G04960	AT1G04960.1	tair|similar to bZIP family transcription factor [Arabidopsis thaliana] (TAIR:AT1G27000.1); similar to hypothetical protein [Vitis vinifera] (GB:CAN73938.1); contains InterPro domain Protein of unknown function DUF1664 (InterPro:IPR012458) [AT1G04960.1]	golgin family A protein (DUF1664);(source:Araport11)	A_84_P261050	NA	NA	NA	NA	NA	NA	NA	NA	ATTTGGTCTTGATGTTTGTAAAGAAAGAGTGTGATTAAGGCTTTCACGTATGTTGATGTC	NA	NA	NA	NA	NA	NA	NA	NA		0.206998	0.0968929	-0.107832	0.210174	0.143501	-0.0426713		0.406973	0.00695104	0.52024		0.32107	0.588944	0.330228		0.226159	0.157681	0.684548			0.670164	NA	0.492266	0.582608			0.206998
AT1G04960	AT1G04960.2	tair|similar to bZIP family transcription factor [Arabidopsis thaliana] (TAIR:AT1G27000.1); similar to hypothetical protein [Vitis vinifera] (GB:CAN73938.1); contains InterPro domain Protein of unknown function DUF1664 (InterPro:IPR012458) [AT1G04960.2]	golgin family A protein (DUF1664);(source:Araport11)	A_84_P820963	A_84_P868479	NA	NA	NA	NA	NA	NA	NA	ACAAAGAAAAATATGGCTGATGCGGTTGCCTCTGTTTCGAAACAACTAGACGATTTGTCA	CCAGTTACCATCTTTAATGGAGATTCAAACTCCAGTGGCTATGCATCTTACCTGGTTCCA	NA	NA	NA	NA	NA	NA	NA		0.258368	-0.0203836	0.0344736	0.111436	-0.192359	-0.221905		0.0602693	0.000501196	0.354034		0.17447	0.880111	0.825526		0.477127	0.205499	0.221236			0.677237	NA	0.550681	0.441934			0.258368
AT1G04970	AT1G04970.1	tair|lipid-binding serum glycoprotein family protein [AT1G04970.1]	lipid-binding serum glycoprotein family protein;(source:Araport11)	A_84_P10645	NA	NA	NA	NA	NA	NA	NA	NA	ACTTCAGAATGCGGAAATCATCTGCTCAGAATCTGAAATCACAGTTTGCAGCGATGTCGC	NA	NA	NA	NA	NA	NA	NA	NA		0.177215	0.0250984	0.137573	0.0629503	0.113704	0.270177		0.37094	2.26532e-06	0.847877		0.590434	0.858413	0.499408		0.856436	0.454401	0.175992			0.0618064	NA	0.105076	0.112162			0.177215
PDIL2-2	AT1G04980.1	tair|ATPDIL2-2 (PDI-LIKE 2-2); thiol-disulfide exchange intermediate [AT1G04980.1]	PDI-like 2-2;(source:Araport11)	A_84_P15370	NA	NA	NA	NA	NA	NA	NA	NA	TGATGCAGATGAATTCTCACTTGAAGACCTCATGGGAAATGATGATGAAGCCTCCACTGA	NA	NA	NA	NA	NA	NA	NA	NA		-0.600654	-0.363611	-0.102407	-0.207702	-0.480838	0.271844		0.0103858	2.28728e-06	0.0465692		0.123195	0.0449656	0.615162		0.445238	0.0156431	0.255142			0.0108791	NA	0.114481	0.0186004			-0.600654
AT1G04985	AT1G04985.1	tair|similar to unnamed protein product [Vitis vinifera] (GB:CAO24071.1) [AT1G04985.1]	triacylglycerol lipase-like protein;(source:Araport11)	A_84_P13221	NA	NA	NA	NA	NA	NA	NA	NA	AAGTTTCTCAGACGACCATTCCCAAGACAGAACAAAACAACAGAAAATGCTTTGAAGGCA	NA	NA	NA	NA	NA	NA	NA	NA		0.39614	-0.097008	0.0897756	0.234228	0.0264703	0.0105664		0.147551	4.48306e-06	0.0666963		0.0503974	0.318241	0.461999		0.262574	0.754543	0.931316			0.253612	NA	0.228476	0.182105			0.39614
AT1G04990	AT1G04990.1	tair|zinc finger (CCCH-type) family protein [AT1G04990.1]	Zinc finger C-x8-C-x5-C-x3-H type family protein;(source:Araport11)	A_84_P19153	NA	NA	NA	NA	NA	NA	NA	NA	CTGATGTGAAGAAAGAAAGCTCAGAGACTGAGAAACCAGACAATGGAGAAGTGCAGGATT	NA	NA	NA	NA	NA	NA	NA	NA		-0.484178	0.164556	0.0786438	-0.199824	-0.0367234	0.262638		0.574334	0.303338	0.0365278		0.0152019	0.279484	0.736393		0.245285	0.698457	0.218307			0.252852	NA	0.197505	0.169786			-0.484178
AT1G04990	AT1G04990.2	tair|zinc finger (CCCH-type) family protein [AT1G04990.2]	Zinc finger C-x8-C-x5-C-x3-H type family protein;(source:Araport11)	A_84_P804883	NA	NA	NA	NA	NA	NA	NA	NA	AATGTCGGTTTTTTATGAACACCGGGACATGTAAATACGGAGACGATTGCAAATACAGCC	NA	NA	NA	NA	NA	NA	NA	NA		-0.456742	0.160954	-0.0292948	-0.0993806	-0.146512	0.330279		0.200605	0.214608	0.00308844		0.00323934	0.411598	0.789374	0d	0.495005	0.159319	0.156303			0.0882758	NA	0.200388	0.0678811			-0.456742
PFA-DSP1	AT1G05000.1	tair|tyrosine specific protein phosphatase family protein [AT1G05000.1]	Phosphotyrosine protein phosphatases superfamily protein;(source:Araport11)	A_84_P14186	NA	NA	NA	NA	NA	NA	NA	NA	GATATTCGATGTTTCCAGCTTCAGTCATATTCCAATGTCATTCTCTTGTTCCATCAGGTA	NA	NA	NA	NA	NA	NA	NA	NA		-0.689452	-0.214104	-0.368257	0.0815674	0.118327	-0.438994		0.12022	0.28352	0.500318		0.302015	0.568222	0.333105		0.883547	0.70365	0.266388			0.654554	NA	0.447604	0.722048			-0.689452
EFE	AT1G05010.1	tair|EFE (ETHYLENE FORMING ENZYME) [AT1G05010.1]	ethylene-forming enzyme;(source:Araport11)	A_84_P13241	A_84_P813692	NA	NA	NA	NA	NA	NA	NA	AACCAAGGTTTGAAGCCATGAAAGCTATGGAGACAACTGTGGCCAACAATGTTGGACCAT	TGCATGGAAGAGAGATTCAAGGAATCGATTAAGAACAGAGGTCTTGACTCTCTTCGCTCT	NA	NA	NA	NA	NA	NA	NA		0.554191	0.289311	0.459731	0.221642	-0.1987	0.421701		0.136187	0.253423	0.782604		0.296761	0.280414	0.148714		0.61147	0.675851	0.327312			0.737495	NA	0.642562	0.559596			0.554191
AT1G05020	AT1G05020.1	tair|epsin N-terminal homology (ENTH) domain-containing protein / clathrin assembly protein-related [AT1G05020.1]	ENTH/ANTH/VHS superfamily protein;(source:Araport11)	A_84_P12296	NA	NA	NA	NA	NA	NA	NA	NA	AAATGGAGGGGTAAATCAGCAATCTGTATTGCAAGAACAGCAGATATGGTTGCAGAACCA	NA	NA	NA	NA	NA	NA	NA	NA		-0.321027	-0.547845	-0.820664	-0.987805	-0.743616	0.450567		0.177013	0.00826704	0.128697		0.592684	0.370314	0.302275		0.111786	0.107536	0.443919			0.0407345	NA	0.360608	0.0535558			-0.321027
AT1G05030	AT1G05030.1	tair|hexose transporter. putative [AT1G05030.1]	Major facilitator superfamily protein;(source:Araport11)	A_84_P11351	NA	NA	NA	NA	NA	NA	NA	NA	ACACCTCTTCACGGTGGAAACAAAGGGTCGATCACTAGAAGAGATCGAACTGTCTTTGAA	NA	NA	NA	NA	NA	NA	NA	NA		0.210898	-0.0798062	-0.0233843	0.0154352	-0.174964	-0.00306571		0.327203	4.46141e-07	0.246342		0.0488622	0.395775	0.88213		0.902618	0.137086	0.978523			0.0581112	NA	0.0253161	0.127772			0.210898
AT1G05040	AT1G05040.1	tair|contains InterPro domain UBA-like (InterPro:IPR009060) [AT1G05040.1]	UBA-like domain protein;(source:Araport11)	A_84_P15131	NA	NA	NA	NA	NA	NA	NA	NA	GAAGATTTGTGAATCCACCTCCATTGAGATTCACTTGCCTAGACCGGATCCTTATTCGGA	NA	NA	NA	NA	NA	NA	NA	NA		0.032187	-0.887619	1.26426	1.06654	0.282658	0.363208		0.30607	0.00258519	0.118802		0.972202	0.323559	0.103486		0.252306	0.654544	0.50583			0.351935	NA	0.48241	0.223311			0.032187
GTF2H2	AT1G05055.1	tair|ATGTF2H2/GTF2H2 (GENERAL TRANSCRIPTION FACTOR IIH 2); general RNA polymerase II transcription factor [AT1G05055.1]	general transcription factor II H2;(source:Araport11)	A_84_P21753	A_84_P847994	NA	NA	NA	NA	NA	NA	NA	TTACACAACTGTCCTGGCTGTGAGAGCATTCACCGTCCCAAATCAGTTTCTTTGATGGAA	TTTATGCACATGTGATCCAGGCGATATCATGGAGACCCATTCAAAATGCAAGAAATCCAA	NA	NA	NA	NA	NA	NA	NA		-0.0984596	0.0866992	0.138984	0.10318	-0.126205	0.127591		0.595594	3.9568e-05	0.0104993		0.35058	0.0320777	0.115348		0.255735	0.270342	0.0990897			0.00191246	NA	0.0245042	0.367003			-0.0984596
AT1G05060	AT1G05060.1	tair|similar to hypothetical protein [Vitis vinifera] (GB:CAN75913.1) [AT1G05060.1]	coiled-coil protein;(source:Araport11)	A_84_P20807	NA	NA	NA	NA	NA	NA	NA	NA	GTCGAAGAAGTGGCATATTGAGAATGAAGGTGGTAATACTATCAAGGAGAAACCAATCTT	NA	NA	NA	NA	NA	NA	NA	NA		0.00855252	0.562271	-0.0356133	-0.239606	0.616353	-0.244471		0.503201	0.202425	0.180671		0.975691	0.284726	0.852404		0.419566	0.0952006	0.15679			0.557651	NA	0.413705	0.881582			0.00855252
CLE20	AT1G05065.1	tair|CLE20 (CLAVATA3/ESR-RELATED 20); receptor binding [AT1G05065.1]	CLAVATA3/ESR-RELATED 20;(source:Araport11)	A_84_P75574	NA	NA	NA	NA	NA	NA	NA	NA	GGTGAAATCCTACCGGATAAACGGAAGGTTAAGACGGGATCAAACCCTTTGCACAACAAA	NA	NA	NA	NA	NA	NA	NA	NA		-0.133658	0.0976879	0.000341706	0.169429	0.471916	0.0384002		0.104011	0.674287	0.572862		0.461207	0.772933	0.996429		0.476064	0.0547604	0.831752			0.23419	NA	0.326558	0.637745			-0.133658
AT1G05070	AT1G05070.1	tair|similar to unknown protein [Arabidopsis thaliana] (TAIR:AT2G32580.1); similar to unknown [Populus trichocarpa] (GB:ABK95314.1); contains InterPro domain Protein of unknown function DUF1068 (InterPro:IPR010471) [AT1G05070.1]	transmembrane protein, putative (DUF1068);(source:Araport11)	A_84_P17969	NA	NA	NA	NA	NA	NA	NA	NA	AAGAGAGAGCTCGCCAAAAAGGATGGAGAGAAGGTTCCACCAAGCCAAATGTTAAATCCA	NA	NA	NA	NA	NA	NA	NA	NA		-0.17999	-0.130587	-0.0732806	0.02896	0.0282728	-0.0824817		0.124762	0.176197	0.730116		0.192576	0.427311	0.471138		0.810929	0.850345	0.40777			0.526856	NA	0.336408	0.57683			-0.17999
AT1G05080	AT1G05080.1	tair|F-box family protein [AT1G05080.1]	F-box/RNI-like/FBD-like domains-containing protein;(source:Araport11)	A_84_P17023	NA	NA	NA	NA	NA	NA	NA	NA	GAAGATCCAGAGTTGATCATCGAGGAAATAAAAGACCTTCCTAGGGTTTCAACAACATCT	NA	NA	NA	NA	NA	NA	NA	NA		-0.774635	0.0700761	-0.236481	-0.876911	0.968643	0.195594		0.498825	0.710526	0.372797		0.548736	0.651165	0.189231		0.496788	0.215552	0.586305			0.516204	NA	0.446824	0.516838			-0.774635
AT1G05085	AT1G05085.1	tair|unknown protein [AT1G05085.1]	hypothetical protein;(source:Araport11)	A_84_P507109	NA	NA	NA	NA	NA	NA	NA	NA	TACTTGTCAACATTCGTCTGAAGTTAACCGTAATCCGTGGGCAGAAAACAAACAAAATTG	NA	NA	NA	NA	NA	NA	NA	NA		0.0106038	0.523834	0.0241824	-0.0174594	-0.791121	0.00368876		0.558499	0.192066	0.70714		0.814726	0.752913	0.220158		0.483719	0.419157	0.565716			0.425883	NA	0.430773	0.368017			0.0106038
AT1G05090	AT1G05090.1	tair|dentin sialophosphoprotein-related [AT1G05090.1]	dentin sialophosphoprotein-like protein;(source:Araport11)	A_84_P571850	NA	NA	NA	NA	NA	NA	NA	NA	GATCAAACAGTTGATCTTGTTGTAGGCACAACGACAACAGTTCCCAAGTCAATGAGTGAT	NA	NA	NA	NA	NA	NA	NA	NA		-0.136272	-0.0553467	0.0552029	-0.262109	-0.0987044	0.0636763		0.167091	0.504619	0.171726		0.132102	0.62825	0.651499		0.0118007	0.138434	0.417909			0.0811755	NA	0.122284	0.0619197			-0.136272
MAPKKK18	AT1G05100.1	tair|MAPKKK18 (Mitogen-activated protein kinase kinase kinase 18); kinase [AT1G05100.1]	mitogen-activated protein kinase kinase kinase 18;(source:Araport11)	A_84_P16077	NA	NA	NA	NA	NA	NA	NA	NA	AGTCAACTACTAAACCATCCGTTCTTGGTTAATAAAGAACCGGAATTGGTAACCGGTTTG	NA	NA	NA	NA	NA	NA	NA	NA		-0.541146	0.687507	0.117521	-0.414904	0.5562	-0.104274		0.851808	0.297474	0.0706689		0.263657	0.230006	0.103188		0.366792	0.0142975	0.6851			0.340248	NA	0.313411	0.556572			-0.541146
AT1G05120	AT1G05120.1	tair|SNF2 domain-containing protein / helicase domain-containing protein / RING finger domain-containing protein [AT1G05120.1]	Helicase protein with RING/U-box domain-containing protein;(source:Araport11)	A_84_P22735	NA	NA	NA	NA	NA	NA	NA	NA	GCATGACCATGGCAGCTAGAGATACTGCCATCAACAAATTCAAAGAAGACCCAGATTGCA	NA	NA	NA	NA	NA	NA	NA	NA		-0.0537179	0.0033588	0.0264872	-0.0559882	0.0144245	0.0812129		0.941537	6.22022e-06	0.927049		0.710704	0.944338	0.814376		0.608621	0.757181	0.60604			0.0186675	NA	0.113046	0.0256673			-0.0537179
NA	AT1G05135.1	tair|pseudogene of unknown protein [AT1G05135.1]	pseudogene of expressed protein;(source:Araport11)	A_84_P751260	NA	NA	NA	NA	NA	NA	NA	NA	CAAAGCTCTTATTACCAATCTCACGTTTAGTGTCTTGACAATACTACTTCTTGTCATTCT	NA	NA	NA	NA	NA	NA	NA	NA		-1.67333	-1.21532	-1.43637	-0.133675	-0.458337	0.0966931		0.000456054	0.0118083	0.833094		0.0758087	0.0564717	0.137488		0.84347	0.340624	0.818504			0.294931	NA	0.202995	0.337966			-1.67333
AT1G05140	AT1G05140.1	tair|membrane-associated zinc metalloprotease. putative [AT1G05140.1]	Peptidase M50 family protein;(source:Araport11)	A_84_P21789	A_84_P799748	NA	NA	NA	NA	NA	NA	NA	GGTGGAGCAAGGGATTATGTCTTCTGGAATCATGCTTGTATTATTTCTCGGTTTATTTCT	TAATTCCGGTTCTGATTCGGTTTCTAAAGTTGTTGATGTTGTGAAGAGGAATCCGGAGCA	NA	NA	NA	NA	NA	NA	NA		0.423489	-0.181565	-0.155038	0.0019045	-0.18044	-0.279709		0.120987	0.000296555	0.0741223		0.0403657	0.279528	0.524551		0.988335	0.347389	0.168217			0.091657	NA	0.289408	0.231839			0.423489
AT1G05150	AT1G05150.1	tair|calcium-binding EF hand family protein [AT1G05150.1]	Calcium-binding tetratricopeptide family protein;(source:Araport11)	A_84_P20843	A_84_P801919	NA	NA	NA	NA	NA	NA	NA	GTTCCTCCTTCGTTTAAACAAGAGGAATACAAGTTCCGAGAATATGAGAGTGAAGCTGAA	CTTCTTCGATTACTGATGAGAGAACTGTTGAAGCGCAGAAGAGACAGAGAACAGCTGCTT	NA	NA	NA	NA	NA	NA	NA		-0.0520957	-0.307482	0.0669114	-0.173215	-0.320243	-0.014586		0.0480938	0.00484124	0.183596		0.656379	0.049346	0.713667		0.204977	0.0437423	0.86988			0.663552	NA	0.554193	0.431228			-0.0520957
CYP88A3	AT1G05160.1	tair|CYP88A3 (ENT-KAURENOIC ACID HYDROXYLASE 1); oxygen binding [AT1G05160.1]	cytochrome P450, family 88, subfamily A, polypeptide 3;(source:Araport11)	A_84_P19897	NA	NA	NA	NA	NA	NA	NA	NA	CCGAATGTCCAGTGATGTATCTGCCTCATACCAGACCAACTGATAATTGCTTGGCAAGAA	NA	NA	NA	NA	NA	NA	NA	NA		0.148538	-0.311606	-0.0329046	0.0477608	-0.41033	-0.372108		0.0179	0.00261614	0.0873454		0.240789	0.150162	0.84403		0.805805	0.0837367	0.087447			0.0902975	NA	0.247405	0.0524588			0.148538
AT1G05170	AT1G05170.1	tair|galactosyltransferase family protein [AT1G05170.1]	Galactosyltransferase family protein;(source:Araport11)	A_84_P18951	NA	NA	NA	NA	NA	NA	NA	NA	AACACATTGATGATAGAAGATTATGCTGCGGAACTCCTCCTGATTGCGAATGGAAAGCAC	NA	NA	NA	NA	NA	NA	NA	NA		-0.242658	-0.474644	-0.1925	-0.111852	-0.00686188	-0.296286		0.0709331	0.101093	0.463865		0.0822669	0.181802	0.570657		0.31294	0.964984	0.255628			0.284648	NA	0.928539	0.267011			-0.242658
AXR1	AT1G05180.1	tair|AXR1 (AUXIN RESISTANT 1); small protein activating enzyme [AT1G05180.1]	NAD(P)-binding Rossmann-fold superfamily protein;(source:Araport11)	A_84_P18005	NA	NA	NA	NA	NA	NA	NA	NA	GTCATCAAGCTTGTCACAAAGCAGTTTGTTCCGATGTTGGGGACTTACATCTTCAATGGC	NA	NA	NA	NA	NA	NA	NA	NA		0.0890882	0.0892187	0.0254585	0.279745	-0.0658907	-0.0302166		0.413554	0.876992	0.0752457		0.155854	0.18616	0.884349		0.0299039	0.42025	0.822102			0.599826	NA	0.144239	0.501575			0.0890882
AXR1	AT1G05180.3	tair|AXR1 (AUXIN RESISTANT 1); small protein activating enzyme [AT1G05180.3]	NAD(P)-binding Rossmann-fold superfamily protein;(source:Araport11)	A_84_P772815	NA	NA	NA	NA	NA	NA	NA	NA	AGACCATCCGACTCAGAATCTTCGAAAATCTTGCTTTGCTTTGTCCTTGAGGTTAGAAAT	NA	NA	NA	NA	NA	NA	NA	NA		0.18351	0.688667	-0.275358	0.590124	0.457167	-0.149251		0.482006	0.35246	0.488916		0.549279	0.276049	0.677699		0.0719574	0.432679	0.655779			0.330943	NA	0.712593	0.11489			0.18351
emb2394	AT1G05190.1	tair|EMB2394 (EMBRYO DEFECTIVE 2394); structural constituent of ribosome [AT1G05190.1]	Ribosomal protein L6 family;(source:Araport11)	A_84_P17059	A_84_P795935	NA	NA	NA	NA	NA	NA	NA	CGGATAGTCTGAAAGTGAAAGTGGAAGAGAACACAAGAATCACTGTGAGTGGATACGACA	CTTTTCAGGACGCTTACCGACAACATGGTTGTGGGAGTATCAAAGGGATTTGAGAAAAAG	NA	NA	NA	NA	NA	NA	NA		0.182531	-0.216361	-0.455931	0.194688	-0.180573	-0.2939		0.434842	0.421044	0.317758		0.170552	0.563458	0.176511		0.211214	0.370338	0.184137			0.149282	NA	0.467252	0.0822635			0.182531
GLR3.4	AT1G05200.1	tair|ATGLR3.4 (Arabidopsis thaliana glutamate receptor 3.4) [AT1G05200.1]	glutamate receptor 3.4;(source:Araport11)	A_84_P14222	NA	NA	NA	NA	NA	NA	NA	NA	CAAGAAACTCAAAAGTACCCAAAGTGCAGCTGGGACTTCACAATCACAACATGGCGAAAT	NA	NA	NA	NA	NA	NA	NA	NA		0.408796	-0.128253	0.0765275	0.312598	-0.185267	0.0687748		0.692899	0.16876	0.538217		0.435329	0.256327	0.744243		0.537439	0.178907	0.774714			0.649116	NA	0.621503	0.495774			0.408796
AT1G05205	AT1G05205.1	tair|similar to hypothetical protein OsJ_021517 [Oryza sativa (japonica cultivar-group)] (GB:EAZ38034.1); similar to unknown protein [Oryza sativa (japonica cultivar-group)] (GB:BAD45491.1); similar to hypothetical protein OsI_023333 [Oryza sativa (indica	hexokinase-1 protein;(source:Araport11)	A_84_P560306	NA	NA	NA	NA	NA	NA	NA	NA	GCGCCATCACTGTGATTTTAAGTTTACCTTCAATATGTGTCAACAACATCTTATTTTCTC	NA	NA	NA	NA	NA	NA	NA	NA		-0.114256	0.111299	0.275038	0.061522	0.274184	0.47067		0.0176769	0.00849853	0.338736		0.620147	0.468096	0.104922		0.717856	0.147983	0.0410466			0.045184	NA	0.190227	0.0344715			-0.114256
AT1G05210	AT1G05210.1	tair|similar to unknown protein [Arabidopsis thaliana] (TAIR:AT2G32380.1); similar to unnamed protein product [Vitis vinifera] (GB:CAO24140.1); contains InterPro domain Transmembrane protein 97. predicted (InterPro:IPR016964) [AT1G05210.1]	Transmembrane protein 97, Putative;(source:Araport11)	A_84_P13277	NA	NA	NA	NA	NA	NA	NA	NA	ATCCACCAAAAACACTGGATCTTCTGGCAAGAGATCCACTATCATGCCCAGAAGAAAGCT	NA	NA	NA	NA	NA	NA	NA	NA		-0.592333	-0.396517	0.183137	-0.538484	-0.254621	0.491599		0.127114	0.00723252	0.0363954		0.192023	0.177279	0.246373		0.0128012	0.297072	0.0987136			0.00489059	NA	0.079224	0.00616042	1w		-0.592333
AT1G05220	AT1G05220.1	tair|similar to unknown protein [Arabidopsis thaliana] (TAIR:AT1G05210.1); similar to hypothetical protein [Vitis vinifera] (GB:CAN76235.1); contains InterPro domain Transmembrane protein 97. predicted (InterPro:IPR016964) [AT1G05220.1]	Transmembrane protein 97, Putative;(source:Araport11)	A_84_P751328	A_84_P791021	NA	NA	NA	NA	NA	NA	NA	TCCTTGGTTGAACTTAACCTAAACAGAACCAAAAGGTAAATTTACTTGGCAATGGCCCTT	ACTTCTTTGTTGTATGGAGCTTCTTTCCTCACTTCCATGGCTGCTATACTTGGAGACATG	NA	NA	NA	NA	NA	NA	NA		-0.338603	-0.357066	-0.209388	-0.158346	-0.204319	0.254334		0.122293	0.0103319	0.747252		0.380584	0.107303	0.466329		0.148427	0.501204	0.420051			0.0291818	NA	0.0199914	0.176428			-0.338603
AT1G04353	AT1G05220.2	tair|similar to unknown protein [Arabidopsis thaliana] (TAIR:AT1G05210.1); similar to hypothetical protein [Vitis vinifera] (GB:CAN76235.1); contains InterPro domain Transmembrane protein 97. predicted (InterPro:IPR016964) [AT1G05220.2]	NA	A_84_P754757	NA	NA	NA	NA	NA	NA	NA	NA	TCTCAACAGTGCAAGCTATTAGATTGTTGACAGTTGCAACAGAGCCAAGAGACAGCTTAG	NA	NA	NA	NA	NA	NA	NA	NA		0.226091	-0.354865	-0.330149	0.0250614	-0.723059	-0.0903828		0.102311	2.77921e-07	0.0439455		0.165454	0.185369	0.105958		0.893751	0.0519736	0.709315			0.0114403	NA	0.0120841	0.0790044			0.226091
HDG2	AT1G05230.1	tair|homeobox-leucine zipper family protein / lipid-binding START domain-containing protein [AT1G05230.1]	homeodomain GLABROUS 2;(source:Araport11)	A_84_P11387	NA	NA	NA	NA	NA	NA	NA	NA	TGCAACTGTCAACAATCTAATAGCTTGCACTGTTGAGAGAATCAAAGCTTCAATGTCTTG	NA	NA	NA	NA	NA	NA	NA	NA		0.0727288	-0.246709	1.00312	0.0149206	1.09207	1.34576		0.132057	0.0728387	0.409915		0.64056	0.693086	0.0555661		0.984682	0.352182	0.117782			0.362775	NA	0.143053	0.89586			0.0727288
HDG2	AT1G05230.3	tair|homeobox-leucine zipper family protein / lipid-binding START domain-containing protein [AT1G05230.3]	homeodomain GLABROUS 2;(source:Araport11)	A_84_P826255	NA	NA	NA	NA	NA	NA	NA	NA	ATTCGACAGTCCGAATACTAAATCGGGAAGTGAGAATCAAGAAGGAGGATCAGGAAACGA	NA	NA	NA	NA	NA	NA	NA	NA		-0.75009	-0.280814	-1.15733	0.0404486	-0.436686	0.550323		0.355804	0.338744	0.794865		0.519252	0.769621	0.368436		0.976882	0.667727	0.669307			0.799589	NA	0.934766	0.6338			-0.75009
AT1G05250	AT1G05250.1	tair|peroxidase. putative [AT1G05250.1]	Peroxidase superfamily protein;(source:Araport11)	A_84_P277420	NA	NA	NA	NA	NA	NA	NA	NA	TCTTTACGGTGACTGTGTTTTGTAATGGAAAAAGTTTGTTTCGAATTCATCCGTTAAACG	NA	NA	NA	NA	NA	NA	NA	NA		0.0972096	0.427666	-0.353694	-0.316408	-0.428184	0.885816		0.984082	0.497813	0.167067		0.863747	0.425327	0.565078		0.462925	0.444912	0.370798			0.468121	NA	0.683728	0.32161			0.0972096
RCI3	AT1G05260.1	tair|RCI3 (RARE COLD INDUCIBLE GENE 3); peroxidase [AT1G05260.1]	Peroxidase superfamily protein;(source:Araport11)	A_84_P10441	NA	NA	NA	NA	NA	NA	NA	NA	AACACTTTCAAACATAAACCGGATCTTGACGGGTTCGGTGGGGAGTTTCTTCTCTGAGTT	NA	NA	NA	NA	NA	NA	NA	NA		0.00749394	-0.1582	-0.248754	-0.00900466	0.114447	-0.0999696		0.47746	0.0482993	0.838066		0.970566	0.663483	0.0618844		0.920497	0.596455	0.64104			0.028141	NA	0.0270312	0.204914			0.00749394
AT1G05270	AT1G05270.1	tair|TraB family protein [AT1G05270.1]	TraB family protein;(source:Araport11)	A_84_P23680	NA	NA	NA	NA	NA	NA	NA	NA	TACCGGCGATATCTCTTTAAGCGACAGCATAGTTAATGTGGAGAAGGATGAACTGCTCGA	NA	NA	NA	NA	NA	NA	NA	NA		0.290779	0.171016	-0.294235	0.401715	-0.818422	-0.325867		0.140251	0.292869	0.019105		0.351996	0.664966	0.420444		0.0796523	0.0215908	0.373237			0.0792361	NA	0.0292995	0.142626			0.290779
AT1G05280	AT1G05280.1	tair|fringe-related protein [AT1G05280.1]	ERV-F (C)1 provirus ancestral Env polyprotein, putative (DUF604);(source:Araport11)	A_84_P22734	NA	NA	NA	NA	NA	NA	NA	NA	CGCCTCGCAAAATTCATGAGATTAGAGTGTTTTCAAGAAGACTCGATCCCAATATCAGAC	NA	NA	NA	NA	NA	NA	NA	NA		-0.649255	0.27355	0.492286	-0.168442	-0.260834	0.420522		0.976082	0.0335175	0.156619		0.287139	0.447466	0.212017		0.750173	0.563201	0.265108			0.13451	NA	0.19553	0.112228			-0.649255
AT1G05290	AT1G05290.1	tair|transcription factor [AT1G05290.1]	CCT motif family protein;(source:Araport11)	A_84_P21788	NA	NA	NA	NA	NA	NA	NA	NA	GAAGATTTACAAAAGCTGGTGCTGATTATGACTATGACCCACGAGCTAATGATATTAACA	NA	NA	NA	NA	NA	NA	NA	NA		0.148498	1.25409	1.10328	-0.0280778	0.0716772	-0.124106		0.131634	0.64712	0.820186		0.55551	0.40436	0.442521		0.771563	0.183508	0.511825			0.418772	NA	0.451727	0.526596			0.148498
AT1G05291	AT1G05291.1	tair|similar to unknown protein [Arabidopsis thaliana] (TAIR:AT2G32280.1); similar to unknown [Populus trichocarpa] (GB:ABK92874.1); contains InterPro domain Protein of unknown function DUF1218 (InterPro:IPR009606) [AT1G05291.1]	GPI inositol-deacylase C, putative (DUF1218);(source:Araport11)	A_84_P754481	NA	NA	NA	NA	NA	NA	NA	NA	CTTTTTCTCATTTGGGTCGTAGGAATCTTTGGAGCATTGATCCTTGCGAATGGGATATGG	NA	NA	NA	NA	NA	NA	NA	NA		0.0278597	-0.0231424	0.920131	-0.00225058	-0.0740763	-0.00667826		0.328568	0.439827	0.418043		0.426705	0.799237	0.408053		0.880592	0.438692	0.476012			0.37944	NA	0.401526	0.733521			0.0278597
ZIP5	AT1G05300.1	tair|ZIP5 (ZINC TRANSPORTER 5 PRECURSOR); cation transmembrane transporter [AT1G05300.1]	zinc transporter 5 precursor;(source:Araport11)	A_84_P15168	NA	NA	NA	NA	NA	NA	NA	NA	GGCTCATATCTCTCTTCTTGTTGGAGCAGGGGTTATGTCACTTTTAGCTAAATGGGCTTA	NA	NA	NA	NA	NA	NA	NA	NA		0.672039	0.107255	0.36578	0.427557	-1.21162	0.238575		0.429307	0.204291	0.550681		0.19201	0.792864	0.652103		0.484423	0.177393	0.857512			0.334715	NA	0.456103	0.436383			0.672039
AT1G05310	AT1G05310.1	tair|pectinesterase family protein [AT1G05310.1]	Pectin lyase-like superfamily protein;(source:Araport11)	A_84_P14223	A_84_P834353	NA	NA	NA	NA	NA	NA	NA	GAGACTCAAGTTGCTCTATTAATTAACACGTCTTTTATTGATGGAGATCAATGGTTACAG	GAAAAAGTGGTGATTCCGAAGACTAAACCAAACATAACGTTGCAAGGACAAGGCTTCGAC	NA	NA	NA	NA	NA	NA	NA		1.10662	0.854782	0.795223	0.281233	2.05887	0.693602		0.0321163	0.136237	0.257931		0.018888	0.488047	0.218914		0.668626	0.116655	0.0866913			0.370648	NA	0.333141	0.0570854			1.10662
AT1G05320	AT1G05320.3	tair|similar to unknown protein [Arabidopsis thaliana] (TAIR:AT2G32240.1); similar to unnamed protein product [Vitis vinifera] (GB:CAO63724.1); contains InterPro domain Prefoldin (InterPro:IPR009053) [AT1G05320.3]	myosin heavy chain, embryonic smooth protein;(source:Araport11)	A_84_P752982	NA	NA	NA	NA	NA	NA	NA	NA	CGTCTTCAGGGCACGTTATGATTCAGAAAGCTGAAACATGGCATCTCATGACATTGAAGA	NA	NA	NA	NA	NA	NA	NA	NA		0.15029	-0.0213316	0.197572	-0.162979	0.0303607	0.118191		0.70176	0.00130254	0.853476		0.668527	0.931007	0.410068		0.714704	0.88991	0.578549			0.118779	NA	0.215154	0.112489			0.15029
AT1G05330	AT1G05330.1	tair|unknown protein [AT1G05330.1]	hypothetical protein;(source:Araport11)	A_84_P12333	NA	NA	NA	NA	NA	NA	NA	NA	ACGACCGCTTGATGAGGACTTCACTGGAGTTTTCAAGTTGATGGCCGAAGTTACGTTAAA	NA	NA	NA	NA	NA	NA	NA	NA		-0.483014	-1.14439	0.679947	-0.723217	0.104274	0.130476		0.204554	0.362494	0.000798213		0.219946	0.0635106	0.0344621		0.0813917	0.809123	0.5882			0.139791	NA	0.523127	0.0642984			-0.483014
AT1G05340	AT1G05340.1	tair|similar to unknown protein [Arabidopsis thaliana] (TAIR:AT2G32210.1) [AT1G05340.1]	cysteine-rich TM module stress tolerance protein;(source:Araport11)	A_84_P11388	NA	NA	NA	NA	NA	NA	NA	NA	CGCCGATTGGTTACCCGACTAACCAACCGAGTCATGGTTCGGTAGCTCAGGGTAAAGTGG	NA	NA	NA	NA	NA	NA	NA	NA		-0.217447	0.417458	0.509125	-2.33752	0.035309	-0.0691921		0.0925547	0.377905	0.244877		0.836564	0.589402	0.558229		0.129252	0.962344	0.868493			0.26006	NA	0.336319	0.198847			-0.217447
AT1G05350	AT1G05350.1	tair|thiF family protein [AT1G05350.1]	NAD(P)-binding Rossmann-fold superfamily protein;(source:Araport11)	A_84_P23681	A_84_P836701	NA	NA	NA	NA	NA	NA	NA	AGGAGAAACAGAGGAGGAAGATGACCTTGAAGATCTGAAGAAACAGCTCGAAGCTCTCAA	TGTGGACAACTATGAGAGAATTAGAGAGTTTTCTGTCGCCATTGTTGGAATTGGTGGTGT	NA	NA	NA	NA	NA	NA	NA		-0.225549	-0.0364917	-0.0342043	-0.0926095	-0.157673	0.0111572		0.0202253	0.0001585	0.026336		0.0271743	0.559828	0.634302		0.195106	0.0364348	0.859652			0.202328	NA	0.133328	0.421281			-0.225549
KMS2	AT1G05360.1	tair|similar to unknown protein [Arabidopsis thaliana] (TAIR:AT4G14950.1); similar to unnamed protein product [Vitis vinifera] (GB:CAO71145.1); contains domain VACUOLE MEMBRANE PROTEIN 1 (PTHR10281:SF1); contains domain MEMBRANE ASSOCIATED PROGESTERONE RE	vacuole membrane-like protein;(source:Araport11)	A_84_P16113	NA	NA	NA	NA	NA	NA	NA	NA	AATTTCTTCGGCCAGATTGTGACTTCAACTGCACAGAGATACCTAAAGAAGCAACAAGAA	NA	NA	NA	NA	NA	NA	NA	NA		-0.454318	-0.384172	0.205882	-0.519475	-0.318367	0.18707		0.187127	0.105712	0.172814		0.0155181	0.0492909	0.555645		0.129286	0.120382	0.479115			0.0359587	NA	0.249317	0.114663			-0.454318
AT1G05370	AT1G05370.1	tair|similar to unknown protein [Arabidopsis thaliana] (TAIR:AT3G22410.1); similar to unnamed protein product [Vitis vinifera] (GB:CAO71162.1); contains InterPro domain Cellular retinaldehyde-binding/triple function. C-terminal (InterPro:IPR001251); conta	Sec14p-like phosphatidylinositol transfer family protein;(source:Araport11)	A_84_P562069	NA	NA	NA	NA	NA	NA	NA	NA	GAGAGTCACACGTCAGCAAAAGTGAGAAACCACGAGATTCGTTCGTTCAGTTTCTCAAGT	NA	NA	NA	NA	NA	NA	NA	NA		-0.816083	-0.277965	-0.308342	0.227273	0.233973	-0.278863		0.00219942	0.0574351	0.0760108		0.000436975	0.278537	0.226398	0d	0.0562873	0.349639	0.566405			0.147837	NA	0.401739	0.234508			-0.816083
AT1G05380	AT1G05380.1	tair|DNA binding [AT1G05380.1]	Acyl-CoA N-acyltransferase with RING/FYVE/PHD-type zinc finger protein;(source:Araport11)	A_84_P276480	NA	NA	NA	NA	NA	NA	NA	NA	CACCCAGATTCAGGGTTTTACAACATTGTATTATATGAAGTTCCGATTATATATATGGGG	NA	NA	NA	NA	NA	NA	NA	NA		0.125427	0.0615928	-0.0139072	0.22835	0.0156292	-0.094986		0.743653	0.0374133	0.596157		0.441263	0.738175	0.918994		0.183674	0.929777	0.402134			0.73031	NA	0.53383	0.874808			0.125427
LPA19	AT1G05385.1	tair|photosystem II 11 kDa protein-related [AT1G05385.1]	photosystem II 11 kDa protein-like protein;(source:Araport11)	A_84_P77369	NA	NA	NA	NA	NA	NA	NA	NA	AACAAGGCTGAAGAGTTTTTGTGACATTTTTGCTGTAACATGTTTCACCCATGTTATACA	NA	NA	NA	NA	NA	NA	NA	NA		0.873681	-0.722722	-0.407318	0.704495	-0.408538	-0.401947		0.797048	6.39373e-05	0.000598005		0.0153193	0.0971294	0.0756988		0.0518525	0.183953	0.00281114	1w		0.140393	NA	0.440611	0.158741			0.873681
AT1G05400	AT1G05400.1	tair|similar to unknown protein [Arabidopsis thaliana] (TAIR:AT4G20480.1); similar to Os07g0637200 [Oryza sativa (japonica cultivar-group)] (GB:NP_001060400.1); similar to hypothetical protein OsI_026076 [Oryza sativa (indica cultivar-group)] (GB:EAZ04844	hypothetical protein;(source:Araport11)	A_84_P600382	NA	NA	NA	NA	NA	NA	NA	NA	CGCTTTACTAACCCCAAAGGTGAGCCTCCTCTTGATTCTTGTCCGGAGAATGCTACTAGG	NA	NA	NA	NA	NA	NA	NA	NA		0.257448	0.249274	0.418398	-0.0713396	0.203903	-0.00451896		0.0193706	0.930185	0.619261		0.392178	0.277297	0.0396399		0.655033	0.231567	0.977105			0.668337	NA	0.474697	0.519809			0.257448
AT1G05410	AT1G05410.1	tair|similar to unknown protein [Arabidopsis thaliana] (TAIR:AT3G22520.1); similar to CDPK adapter protein 1 [Mesembryanthemum crystallinum] (GB:AAK69758.1) [AT1G05410.1]	CDPK adapter, putative (DUF1423);(source:Araport11)	A_84_P211288	A_84_P840838	NA	NA	NA	NA	NA	NA	NA	CGTTATGACGTTTGTTTTGTAAGTTTTTGATTCTTCCTCGTAAATCTGAGTTTTGGATGG	TAAGAGCGCTGAGAAAGGCTCAGGAATTTGAGTACCAAATTGCAGAAGGCAAACTTCATG	NA	NA	NA	NA	NA	NA	NA		0.14245	0.0284874	0.126633	0.255404	0.0394301	0.0110452		0.18156	0.00626589	0.397438		0.205023	0.821866	0.432361		0.0510594	0.702667	0.931168			0.102034	NA	0.0460256	0.156781			0.14245
OFP12	AT1G05420.1	tair|ATOFP12/OFP12 (Arabidopsis thaliana ovate family protein 12) [AT1G05420.1]	ovate family protein 12;(source:Araport11)	A_84_P587896	NA	NA	NA	NA	NA	NA	NA	NA	CGGAGATCTTCGCCGTTACGAGTTCTTGCATGAGCTGTTACTCAGTTACCTCTCTTTAAA	NA	NA	NA	NA	NA	NA	NA	NA		-0.18153	-0.121152	0.827367	-0.384259	-0.30117	0.944392		0.527005	0.0184657	0.0121051		0.536591	0.777721	0.0129393		0.0618641	0.293905	0.058626			0.0028356	NA	0.130243	0.00193272	1w		-0.18153
AT1G05430	AT1G05430.1	tair|similar to unnamed protein product [Vitis vinifera] (GB:CAO71187.1) [AT1G05430.1]	hypothetical protein;(source:Araport11)	A_84_P294114	NA	NA	NA	NA	NA	NA	NA	NA	GACAGAGGCTTAAAAACCGTGAAGCTTCCACAAATACTCCTCAGTATGAACTTGCATAGA	NA	NA	NA	NA	NA	NA	NA	NA		-0.081969	0.094693	0.125517	-0.0808508	-0.070264	0.2269		0.642417	0.000592033	0.0518154		0.355846	0.382706	0.238107		0.473217	0.118299	0.0697836			0.0390538	NA	0.0414239	0.475523			-0.081969
AT1G05440	AT1G05440.1	tair|similar to unnamed protein product [Vitis vinifera] (GB:CAO71189.1) [AT1G05440.1]	C-8 sterol isomerase;(source:Araport11)	A_84_P575411	NA	NA	NA	NA	NA	NA	NA	NA	GTGTTCCGAGTAGCAAAGAATGTGAATCGGGAGCGTTATTGGATGTTTTCATCCTCACGA	NA	NA	NA	NA	NA	NA	NA	NA		-0.184132	-0.564711	0.249778	0.0313649	-0.429622	0.291487		0.584685	0.0222299	0.333479		0.633873	0.174148	0.518185		0.925435	0.257864	0.346692			0.408979	NA	0.595718	0.217387			-0.184132
AT1G05450	AT1G05450.1	tair|protease inhibitor/seed storage/lipid transfer protein (LTP)-related [AT1G05450.1]	Bifunctional inhibitor/lipid-transfer protein/seed storage 2S albumin superfamily protein;(source:Araport11)	A_84_P157495	NA	NA	NA	NA	NA	NA	NA	NA	TTTACCTGATTCTTGTTAAAATAATGTTTTAGAGTTTTGTTGTATTTGATAGCCCTATTA	NA	NA	NA	NA	NA	NA	NA	NA		-1.2416	1.00416	-0.323804	-0.616564	1.02725	0.0413483		0.39943	4.99214e-05	0.0198601		0.00937601	0.222014	0.407303	0d	0.247458	0.047705	0.907211			0.571316	NA	0.858511	0.423182			-1.2416
AT1G05450	AT1G05450.2	tair|protease inhibitor/seed storage/lipid transfer protein (LTP)-related [AT1G05450.2]	Bifunctional inhibitor/lipid-transfer protein/seed storage 2S albumin superfamily protein;(source:Araport11)	A_84_P785099	NA	NA	NA	NA	NA	NA	NA	NA	GTGTTCCAATCAGTATTCCTATAAACCGAACTTTAGCCATCTCTCTCCCTCGTGCATGTG	NA	NA	NA	NA	NA	NA	NA	NA		-0.782014	0.792381	0.238968	-0.695906	0.824367	-0.0556196		0.938457	0.000897289	0.083568		0.171775	0.244837	0.540713		0.161373	0.158055	0.890235			0.850178	NA	0.925493	0.661749			-0.782014
SDE3	AT1G05460.1	tair|SDE3 (SILENCING DEFECTIVE) [AT1G05460.1]	P-loop containing nucleoside triphosphate hydrolases superfamily protein;(source:Araport11)	A_84_P230079	NA	NA	NA	NA	NA	NA	NA	NA	CGGCAGTGGTGAAGAGATCAAGAATGGTGGTAAGTTTGAAACCAGAGGTGATTTTGTAGC	NA	NA	NA	NA	NA	NA	NA	NA		-0.158675	-0.162398	0.00541452	0.000901487	-0.299571	-0.147623		0.140258	0.203	0.30441		0.225684	0.34225	0.956738		0.995317	0.130507	0.350448			0.671169	NA	0.917544	0.367799			-0.158675
CVP2	AT1G05470.1	tair|endonuclease/exonuclease/phosphatase family protein [AT1G05470.1]	DNAse I-like superfamily protein;(source:Araport11)	A_84_P14283	NA	NA	NA	NA	NA	NA	NA	NA	CTACGGCATTTTCTGTGCAGAGGTTGAGTCAGCTCATAATAGGATAAAGCGAACAACGAG	NA	NA	NA	NA	NA	NA	NA	NA		0.11137	0.261964	0.396109	-0.0216794	-0.115271	0.29289		0.176695	0.0135864	0.727848		0.650388	0.363709	0.301197		0.942029	0.574487	0.0864262			0.0331615	NA	0.687808	0.084081			0.11137
chr31	AT1G05490.1	tair|CHR31 (chromatin remodeling 31); ATP binding / DNA binding / helicase/ nucleic acid binding [AT1G05490.1]	chromatin remodeling 31;(source:Araport11)	A_84_P20987	A_84_P830649	A_84_P830653	A_84_P837470	NA	NA	NA	NA	NA	TGACAATCTTATCGTGCAACCAAAGGAAGCAGATTTAGTTGAAGGTTTCAGCATACTTAT	TCTTTCAGATTCTGAGTCTGAAACTGAAGCTAGAAGAAGAGCTTCAGCCAAGAAGAAGCT	TTTACAGTTCAGAGAAAGCAAAAGAGGTACAAGCACCTGAAATGCCATCAAGACCTGAAG	GCACAAAAGGATAGAATCTCAGAGCTTGTGTTTGCATGTTCTTCCAGACATGACAAAGGA	NA	NA	NA	NA	NA		-0.788565	0.693207	0.417845	-0.154441	0.673682	0.34435		0.448366	0.0164238	0.124		0.316802	0.110471	0.325105		0.522915	0.119563	0.35566			0.0374247	NA	0.114776	0.0217464			-0.788565
NTMC2T2.1	AT1G05500.1	tair|ATSYTE/NTMC2T2.1/NTMC2TYPE2.1/SYTE [AT1G05500.1]	Calcium-dependent lipid-binding (CaLB domain) family protein;(source:Araport11)	A_84_P15228	NA	NA	NA	NA	NA	NA	NA	NA	ATTAGACGAATCCAAAACGGGCAAGCTTCAGCTGCATCTGAAGTGGATGGCTCAATCAAT	NA	NA	NA	NA	NA	NA	NA	NA		-0.102524	-0.182082	0.155918	-0.135728	-0.182176	0.0876444		0.661927	0.0110479	0.515799		0.505592	0.379287	0.477221		0.286498	0.210532	0.211947			0.0388904	NA	0.146395	0.0397873			-0.102524
AT1G05510	AT1G05510.1	tair|similar to unknown protein [Arabidopsis thaliana] (TAIR:AT2G31985.1); similar to unnamed protein product [Vitis vinifera] (GB:CAO45247.1); contains InterPro domain Protein of unknown function DUF1264 (InterPro:IPR010686) [AT1G05510.1]	naphthalene 1,2-dioxygenase subunit alpha (DUF1264);(source:Araport11)	A_84_P17120	NA	NA	NA	NA	NA	NA	NA	NA	AAGCAATTTGGAGTATCGATAGACAAGGAGCGAGAGTCAAGGGCTTATATGAAGGGTCCA	NA	NA	NA	NA	NA	NA	NA	NA		0.114936	0.326169	0.155572	4.19072	1.73645	1.55361		0.00409453	0.583733	0.433278		0.390879	0.0758518	0.836145		0.142395	0.362798	0.251283			0.387996	NA	0.893512	0.399908			0.114936
AT1G05520	AT1G05520.1	tair|transport protein. putative [AT1G05520.1]	Sec23/Sec24 protein transport family protein;(source:Araport11)	A_84_P18066	NA	NA	NA	NA	NA	NA	NA	NA	ATCTTCACGGATGATGTCAGTCTTCAAGTCTTCTTCCAACATCTTCAGAAATTGGCTGTT	NA	NA	NA	NA	NA	NA	NA	NA		-0.44687	-0.00361097	0.0385354	-0.257621	-0.15907	0.0770684		0.0185432	0.00143479	0.00157771		0.0276622	0.946193	0.582215		0.0627649	0.0532748	0.302612			0.046051	NA	0.843143	0.0674499			-0.44687
UGT75B2	AT1G05530.1	tair|UGT2/UGT75B2 (UDP-glucosyl transferase 75B2); UDP-glucosyltransferase/ UDP-glycosyltransferase/ abscisic acid glucosyltransferase/ transferase. transferring glycosyl groups [AT1G05530.1]	UDP-glucosyl transferase 75B2;(source:Araport11)	A_84_P19012	NA	NA	NA	NA	NA	NA	NA	NA	AGAAGGGGGAAGACCGTTCTTGTGGGTTATAACTGATAAACTCAACAGAGAAGCGAAAAT	NA	NA	NA	NA	NA	NA	NA	NA		-0.70263	-0.71924	-0.00422299	-1.10536	0.386111	0.40675		0.445319	0.498592	0.377586		0.225158	0.46859	0.996476		0.0989405	0.433388	0.510243			0.674042	NA	0.275696	0.603868			-0.70263
AT1G05540	AT1G05540.1	tair|similar to unknown protein [Arabidopsis thaliana] (TAIR:AT1G30160.2); contains InterPro domain Protein of unknown function DUF295 (InterPro:IPR005174) [AT1G05540.1]	hypothetical protein (DUF295);(source:Araport11)	A_84_P555902	NA	NA	NA	NA	NA	NA	NA	NA	ATATGTGGTGTGTTTCGATTTTAGTTTCTCTTTTAGTTTCTCTCAAGCGTTTTGGATTGC	NA	NA	NA	NA	NA	NA	NA	NA		-0.649533	-0.296883	0.019413	0.00610771	0.0357143	0.575848		0.0898508	0.0518466	0.698968		0.3046	0.518109	0.961851		0.991221	0.910219	0.0563926			0.196819	NA	0.335111	0.175361			-0.649533
AT1G05550	AT1G05550.1	tair|similar to unknown protein [Arabidopsis thaliana] (TAIR:AT1G05540.1); contains InterPro domain Protein of unknown function DUF295 (InterPro:IPR005174) [AT1G05550.1]	hypothetical protein (DUF295);(source:Araport11)	A_84_P507142	A_84_P800012	NA	NA	NA	NA	NA	NA	NA	GTTTTTACGATCTCACTACCGGAGAGGCACATCATTATAAAGCTCCCAAAGGTGCACCAA	AACCGAAAAAGTTTTTAACGTAGCCATGTCCTTCTCTTCTCCTCTTGGTGAGGAAGACTG	NA	NA	NA	NA	NA	NA	NA		-0.457624	0.396242	0.27978	-0.438743	-0.0364457	0.449894		0.960546	0.391889	0.685122		0.297039	0.623563	0.70557		0.302301	0.87109	0.575002			0.773867	NA	0.930319	0.656309			-0.457624
UGT75B1	AT1G05560.1	tair|UGT1 (UDP-glucosyl transferase 75B1); UDP-glycosyltransferase/ transferase. transferring glycosyl groups [AT1G05560.1]	UDP-glucosyltransferase 75B1;(source:Araport11)	A_84_P19958	A_84_P818633	NA	NA	NA	NA	NA	NA	NA	AGAACATGGAGGCTTTTGTGGAGGATATTTGTGGAGAATCTCTTATTCAAAACTTGTGTG	TGGATCCAACCGGCTTTGGTTTTCAACATCTATTACACTCATTTCATGGGAAACAAGTCC	NA	NA	NA	NA	NA	NA	NA		-0.918991	-0.898859	0.120895	-0.0314831	1.22452	-0.457395		0.434659	0.273451	0.525373		0.525042	0.475625	0.91869		0.981207	0.380536	0.596986			0.58508	NA	0.468805	0.417925			-0.918991
CALS1	AT1G05570.1	tair|CALS1 (CALLOSE SYNTHASE 1); transferase. transferring glycosyl groups [AT1G05570.1]	callose synthase 1;(source:Araport11)	A_84_P15193	NA	NA	NA	NA	NA	NA	NA	NA	TTTAGTAGAGGTCTACAAATCTCTCGTATTCTTGGTGGTCAAAGAAAAGACCGGTCTTCA	NA	NA	NA	NA	NA	NA	NA	NA		0.49178	-0.156913	-0.194632	0.198859	-0.329113	0.203094		0.956873	0.0283862	0.193647		0.311483	0.54122	0.545993		0.646005	0.0852005	0.314331			0.159459	NA	0.243528	0.18605			0.49178
AT1G05575	AT1G05575.1	tair|unknown protein [AT1G05575.1]	transmembrane protein;(source:Araport11)	A_84_P602187	NA	NA	NA	NA	NA	NA	NA	NA	CTCTTGCTTCTTCTCTATCCTCACCATCGGAAATCATTTGATTCACTAATTTTTAGTGAG	NA	NA	NA	NA	NA	NA	NA	NA		1.32057	-0.175826	0.16443	-0.0739146	0.482688	0.28248		0.259154	0.0800613	0.04165		0.0612978	0.748845	0.786199		0.867717	0.434344	0.542441			0.332713	NA	0.247818	0.663004			1.32057
AT1G05577	AT1G05577.1	tair|similar to unknown protein [Arabidopsis thaliana] (TAIR:AT3G46110.2); similar to unknown protein [Arabidopsis thaliana] (TAIR:AT5G59790.1); similar to unknown protein [Arabidopsis thaliana] (TAIR:AT3G46110.1); similar to unnamed protein product [Viti	UPSTREAM OF FLC protein (DUF966);(source:Araport11)	A_84_P21815	NA	NA	NA	NA	NA	NA	NA	NA	AATAATACCGTTAAACCGAGGCAGCAACGGTGCAGAAACATTCCTGGAAATCCATTGGGA	NA	NA	NA	NA	NA	NA	NA	NA		-0.166445	-0.114737	0.285347	0.0214409	-0.490588	0.368445		0.962878	0.482633	0.169745		0.688806	0.449102	0.00857043	1w	0.933033	0.0226385	0.316867			0.000701681	NA	0.355759	0.000781372	1w		-0.166445
CHX23	AT1G05580.1	tair|ATCHX23 (CATION/H+ EXCHANGER 23); monovalent cation:proton antiporter [AT1G05580.1]	cation/H+ exchanger 23;(source:Araport11)	A_84_P73234	A_84_P823882	NA	NA	NA	NA	NA	NA	NA	AAGATGACTCGTGATGCTCATGAGCCATTTATGAAGTCTATGTATGAAGACGAAGATGAA	GAATCGCGTTTGGGAAAGATGGTGTGTTATGACCAAAGTCTTCTCTTGGAGAAGAGAGAA	NA	NA	NA	NA	NA	NA	NA		0.21964	-0.0640623	0.00826187	-0.129503	-0.00565387	-0.403385		0.610384	0.572978	0.9113		0.769271	0.791993	0.984818		0.779807	0.984169	0.257351			0.735044	NA	0.665072	0.799637			0.21964
HEXO2	AT1G05590.1	tair|ATHEX3/HEXO2 (BETA-HEXOSAMINIDASE 2); beta-N-acetylhexosaminidase/ hexosaminidase/ hydrolase. hydrolyzing O-glycosyl compounds [AT1G05590.1]	beta-hexosaminidase 2;(source:Araport11)	A_84_P22761	NA	NA	NA	NA	NA	NA	NA	NA	CCATTGTGGTGTTTGAAGAATCCTGGAATGTGTAATACAGTCCATGGTGCTCTTCAAGAT	NA	NA	NA	NA	NA	NA	NA	NA		-0.290237	-0.395783	0.0683024	-0.352209	-0.302838	-0.0237664		0.104332	0.0233554	0.47669		0.245305	0.135161	0.754028		0.150835	0.160449	0.900408			0.152403	NA	0.223773	0.0931346			-0.290237
EMB3101	AT1G05600.1	tair|pentatricopeptide (PPR) repeat-containing protein [AT1G05600.1]	Tetratricopeptide repeat (TPR)-like superfamily protein;(source:Araport11)	A_84_P562982	NA	NA	NA	NA	NA	NA	NA	NA	ATAACTAACTACCTGCTTGATCTGTGAAACTTTACAAAGTTTGATGATGCTATGTGAGTG	NA	NA	NA	NA	NA	NA	NA	NA		0.402453	-0.0609756	0.205179	0.280733	-0.170024	0.00771093		0.0669411	0.0160286	0.129		0.0922919	0.460327	0.332124		0.170418	0.0956545	0.969085			0.764072	NA	0.613859	0.834119			0.402453
APS2	AT1G05610.1	tair|APS2 (ADP-GLUCOSE PYROPHOSHORYLASE SMALL SUBUNIT 2); glucose-1-phosphate adenylyltransferase [AT1G05610.1]	ADP-glucose pyrophosphorylase small subunit 2;(source:Araport11)	A_84_P23707	NA	NA	NA	NA	NA	NA	NA	NA	CAAGGATACGTAATAAGAGAAGGAATCATTATCATACTTCGAAACGCAGTGATCCCGAAC	NA	NA	NA	NA	NA	NA	NA	NA		-0.0920764	0.107228	-0.0730763	0.039882	0.179778	0.312269		0.433755	0.00278204	0.91127		0.77255	0.742811	0.85257		0.895234	0.61396	0.20991			0.167242	NA	0.758986	0.108071			-0.0920764
AT1G05615	AT1G05615.1	tair|similar to unknown protein [Arabidopsis thaliana] (TAIR:AT2G24670.1); contains InterPro domain Protein of unknown function DUF313 (InterPro:IPR005508) [AT1G05615.1]	B3 domain protein (DUF313);(source:Araport11)	A_84_P573680	NA	NA	NA	NA	NA	NA	NA	NA	CTCTATACATTTTGGTTTCAGGGCGGTATAATGTGGTCAAAGGATGCCGTCTAAAGGAAG	NA	NA	NA	NA	NA	NA	NA	NA		0.506968	-0.356929	0.0739071	0.254603	-0.505354	0.31166		0.892979	0.334985	0.144132		0.236661	0.211721	0.613484		0.550543	0.127099	0.341424			0.0860006	NA	0.185457	0.386492			0.506968
URH2	AT1G05620.1	tair|inosine-uridine preferring nucleoside hydrolase family protein [AT1G05620.1]	uridine-ribohydrolase 2;(source:Araport11)	A_84_P257380	A_84_P788801	NA	NA	NA	NA	NA	NA	NA	CCATCTTGGGTCGTTAATTAGTTATCTCTTTCTCTTTGATGTTTCACTATTGCGAGCCAT	TACAACAATCTTAAGAGGTTTGAGGAAGCGAACGAGTGGTCAGACAAACCAACGGTAAAA	NA	NA	NA	NA	NA	NA	NA		-0.249108	0.0654118	0.293874	-0.203881	-0.108068	0.436629		0.888659	3.29146e-05	0.0566129		0.188481	0.585141	0.249951		0.244107	0.399159	0.124006			0.0049163	NA	0.0315143	0.00849114	1w		-0.249108
5PTASE13	AT1G05630.1	tair|5PTASE13/AT5PTASE13; inositol or phosphatidylinositol phosphatase [AT1G05630.1]	Endonuclease/exonuclease/phosphatase family protein;(source:Araport11)	A_84_P10468	NA	NA	NA	NA	NA	NA	NA	NA	ACGTCGTTACCCAACAGATATTACCCGTAATGGAAGCACTAGACCAAGAACTGAAGACTC	NA	NA	NA	NA	NA	NA	NA	NA		-0.429153	-0.210469	-0.294273	-0.656337	-0.358265	0.181562		0.0086436	0.001829	0.0161706		0.181546	0.160526	0.116119		0.0473176	0.0239116	0.232085			0.0219925	NA	0.0822033	0.0455094			-0.429153
5PTASE13	AT1G05630.2	tair|5PTASE13/AT5PTASE13; inositol or phosphatidylinositol phosphatase [AT1G05630.2]	Endonuclease/exonuclease/phosphatase family protein;(source:Araport11)	A_84_P839432	NA	NA	NA	NA	NA	NA	NA	NA	ATTTTTACTCAATGGAGGAATATGTTGATGGCATCCCCACAGAATTGGTGGTGCGAAGAC	NA	NA	NA	NA	NA	NA	NA	NA		-0.541489	-0.112462	-0.0738845	-0.728105	-0.355729	0.218492		0.0181841	0.0644538	0.0112308		0.103616	0.42022	0.735517		0.0222083	0.0546739	0.299017			0.0298701	NA	0.0602845	0.0321912			-0.541489
AT1G05640	AT1G05640.1	tair|ankyrin repeat family protein [AT1G05640.1]	Ankyrin repeat family protein;(source:Araport11)	A_84_P11414	NA	NA	NA	NA	NA	NA	NA	NA	TTTCTCACTATCTCATATGCCTTCAGAGTCAGAGATTCTCAACGGCGAATTCAACAAGAG	NA	NA	NA	NA	NA	NA	NA	NA		-0.409029	-0.298382	0.226571	-0.0871083	0.101835	0.390719		0.016457	0.000970256	0.0806844		0.00534118	0.0769973	0.377138	0d	0.554915	0.484832	0.115391			0.00261547	NA	0.0532376	0.00862013	1w		-0.409029
AT1G05650	AT1G05650.1	tair|polygalacturonase. putative / pectinase. putative [AT1G05650.1]	Pectin lyase-like superfamily protein;(source:Araport11)	A_84_P17085	NA	NA	NA	NA	NA	NA	NA	NA	TTAGCATCGGGAGTTTGGCAAAGCAGTTAAACGAAGACGGAGTAGAGAACGTGACAGTAT	NA	NA	NA	NA	NA	NA	NA	NA		0.89553	0.522488	2.03285	-0.300175	0.760603	1.01731		0.0217956	0.273091	0.285058		0.20545	0.516468	0.0954408		0.69582	0.214008	0.071554			0.0738354	NA	0.258693	0.0896665			0.89553
AT1G05660	AT1G05660.1	tair|polygalacturonase. putative / pectinase. putative [AT1G05660.1]	Pectin lyase-like superfamily protein;(source:Araport11)	A_84_P18031	A_84_P799181	NA	NA	NA	NA	NA	NA	NA	ACCCAATCATAATCGACCAAAACTATTGTCCTACTCACGAAGGTTGCCCTAATGAGTATT	TCTGGCTTCTGGATTCTCTTCAATAAGGTTAACAAATTCTCACTGGTCGGTGGGACTTTC	NA	NA	NA	NA	NA	NA	NA		0.0730702	-0.0383956	1.14835	-0.389229	0.0810386	0.489888		0.473522	8.96622e-06	0.567504		0.914031	0.964	0.124424		0.575324	0.833509	0.382161			0.00614008	NA	0.0424874	0.0246098			0.0730702
AT1G05670	AT1G05670.1	tair|UDP-glucoronosyl/UDP-glucosyl transferase family protein [AT1G05670.1]	Pentatricopeptide repeat (PPR-like) superfamily protein;(source:Araport11)	A_84_P18977	NA	NA	NA	NA	NA	NA	NA	NA	TTGTAGATCCTATTGATGAAATAATAGAGAATTACCTTGTAGATGAGCAACTAAGGGGAG	NA	NA	NA	NA	NA	NA	NA	NA		-0.219342	0.317569	-0.139535	0.232687	-0.504948	0.0929097		0.869512	0.389692	0.00412848		0.534972	0.151981	0.479841		0.283448	0.0184985	0.51961			0.381798	NA	0.271028	0.905214			-0.219342
UGT74E2	AT1G05680.1	tair|UDP-glucoronosyl/UDP-glucosyl transferase family protein [AT1G05680.1]	Uridine diphosphate glycosyltransferase 74E2;(source:Araport11)	A_84_P19923	NA	NA	NA	NA	NA	NA	NA	NA	ATGCTGAGAAATGGAAAGTGTTGGCTCAAGAGGCAGTTTCTGAAGGAGGTAGCTCTGATA	NA	NA	NA	NA	NA	NA	NA	NA		-1.57474	1.29392	2.38352	-1.803	1.39833	2.30624		0.594285	0.00763068	0.180024		0.310458	0.321941	0.22278		0.296672	0.38475	0.223106			0.507291	NA	0.688401	0.490774			-1.57474
BT3	AT1G05690.1	tair|BT3 (BTB and TAZ domain protein 3); protein binding / transcription regulator [AT1G05690.1]	BTB and TAZ domain protein 3;(source:Araport11)	A_84_P521345	A_84_P832776	NA	NA	NA	NA	NA	NA	NA	AACAGGTTTTAGATTTTAGTGTATAGCCAGTTAGACACAAAAAGAAAACGTACATAGGCG	AGGATGTGGCAGCTTCTTCAGCTTCACTCTTGTATCTGTGATGATTCTAATTCTTGCAAA	NA	NA	NA	NA	NA	NA	NA		0.422076	0.0828987	0.0228864	0.638322	0.296465	-0.160694		0.0402568	5.3496e-07	0.0373748		0.2005	0.677132	0.853112		0.0822253	0.051474	0.276151			0.0025157	NA	0.0888235	0.0116459			0.422076
AT1G05700	AT1G05700.1	tair|leucine-rich repeat protein kinase. putative [AT1G05700.1]	Leucine-rich repeat transmembrane protein kinase protein;(source:Araport11)	A_84_P20869	NA	NA	NA	NA	NA	NA	NA	NA	GAACGTCTCTGATAGGCCAAACATGCCACATATTGTTAGAGGATTGAATGAGTGTCTTCA	NA	NA	NA	NA	NA	NA	NA	NA		0.222474	-0.600206	0.301038	1.39589	0.93044	0.860677		0.00793149	0.00148892	0.71468		0.806379	0.514001	0.600709		0.20153	0.0608431	0.192029			0.128557	NA	0.165826	0.156681			0.222474
AT1G05710	AT1G05710.1	tair|ethylene-responsive protein. putative [AT1G05710.1]	basic helix-loop-helix (bHLH) DNA-binding superfamily protein;(source:Araport11)	A_84_P69044	NA	NA	NA	NA	NA	NA	NA	NA	AATGCATCCCCTTACTTTGGACTTGTGTAATATGCCCAAACAGGAACCAAATGATTTTAA	NA	NA	NA	NA	NA	NA	NA	NA		0.00123437	0.034376	-0.151636	0.42063	0.234721	0.149802		0.00313835	0.00139148	0.628634		0.992554	0.811945	0.442738		0.0401424	0.1157	0.498431			0.198429	NA	0.0952302	0.848891			0.00123437
AT1G05710	AT1G05710.2	tair|ethylene-responsive protein. putative [AT1G05710.2]	basic helix-loop-helix (bHLH) DNA-binding superfamily protein;(source:Araport11)	A_84_P802667	A_84_P822733	NA	NA	NA	NA	NA	NA	NA	CAGCCTGAGAAACAGAGGATTATGTCTTGTTCCAATGGAGAATACAGTTGGAGTTGCTCA	GGAGCAGTACAGCCTGAGAAACAGAGGATTATGTCTTGTTCCAATGGAGAATACAGTTGG	NA	NA	NA	NA	NA	NA	NA		-0.0124118	0.0817218	-0.153905	0.498183	0.298297	0.0787367		0.0008475	7.30198e-05	0.211141		0.832201	0.505396	0.482218		0.000646587	0.0706577	0.705415	0d		0.0563916	NA	0.0385953	0.488229			-0.0124118
AT1G05720	AT1G05720.1	tair|selenoprotein family protein [AT1G05720.1]	selenoprotein family protein;(source:Araport11)	A_84_P149098	A_84_P821429	NA	NA	NA	NA	NA	NA	NA	ATTTGGTCCCTTGGTATCAACAGTCTGTATGTTCTGAACCTTTGCAATTCTCAGTGGTAA	AGGATTCCATGAGCAAGGTTACCTATTCTGGCGCTATATTAGAGGTGTGTATGAGGAAGT	NA	NA	NA	NA	NA	NA	NA		-0.0796345	-0.0406065	0.0834493	-0.0655814	0.0174664	0.0625334		0.934311	0.120553	0.642243		0.527588	0.524688	0.316153		0.533228	0.781553	0.531273			0.680209	NA	0.537175	0.864163			-0.0796345
AT1G05730	AT1G05730.1	tair|similar to unknown protein [Arabidopsis thaliana] (TAIR:AT2G31725.1); similar to hypothetical protein [Vitis vinifera] (GB:CAN73933.1); contains InterPro domain Protein of unknown function DUF842. eukaryotic (InterPro:IPR008560) [AT1G05730.1]	FAM136A-like protein (DUF842);(source:Araport11)	A_84_P590606	A_84_P838718	NA	NA	NA	NA	NA	NA	NA	TCATGCCCTTTCACTATGACTCAATAGATAAACACAATGGATGGTAGGAGTTGTGTAGTG	ATAGTCTCGATACATTGCCTCATATTGTGCAGAGAATGAAGACGTCATTCTCCATTGCCG	NA	NA	NA	NA	NA	NA	NA		-0.0692511	0.541587	0.356162	0.364841	0.404371	0.1805		0.160025	0.000379195	0.500427		0.759131	0.183153	0.419084		0.132832	0.299641	0.608831			0.208301	NA	0.111994	0.478075			-0.0692511
AT1G05740	AT1G05740.1	tair|similar to unknown protein [Arabidopsis thaliana] (TAIR:AT1G05730.1); similar to hypothetical protein [Vitis vinifera] (GB:CAN73933.1); contains InterPro domain Protein of unknown function DUF842. eukaryotic (InterPro:IPR008560) [AT1G05740.1]	FAM136A-like protein (DUF842);(source:Araport11)	A_84_P577232	NA	NA	NA	NA	NA	NA	NA	NA	CTCTGTCGTGTTCCCGTTGCTAAATCTCAACAGCAATTCGATAGCGATATGGCCAAGTTT	NA	NA	NA	NA	NA	NA	NA	NA		-0.107768	0.829438	0.00861574	1.50762	0.625165	-0.46488		0.526913	0.698499	0.344492		0.937419	0.419486	0.992042		0.0223689	0.378062	0.546761			0.759771	NA	0.637808	0.772869			-0.107768
PDE247	AT1G05750.1	tair|PDE247 (PIGMENT DEFECTIVE 247) [AT1G05750.1]	Tetratricopeptide repeat (TPR)-like superfamily protein;(source:Araport11)	A_84_P15636	A_84_P751853	NA	NA	NA	NA	NA	NA	NA	GGAGCTTATTTCTTCTGATTTGCGATTACAGGGCTGTGTAGTTGAAACCCTTGCTGGTGA	ATCTGAGAGATGAAGCCATCGTGAGATCCTTCGTCCCAGTTTACAATTGTAGTGCTTCTA	NA	NA	NA	NA	NA	NA	NA		0.957279	0.158788	0.180646	0.586977	0.025725	0.105792		0.0449987	0.0113511	0.267878		0.183099	0.466404	0.398995		0.0361136	0.891238	0.601485			0.645139	NA	0.663744	0.60926			0.957279
RTM1	AT1G05760.1	tair|RTM1 (RESTRICTED TEV MOVEMENT 1) [AT1G05760.1]	Mannose-binding lectin superfamily protein;(source:Araport11)	A_84_P11857	NA	NA	NA	NA	NA	NA	NA	NA	TACAGTACATTGGTGTTTATCTCCGCCCAAAAACAGTTCTACCCAAAATAGATACGGGCA	NA	NA	NA	NA	NA	NA	NA	NA		0.183678	0.338958	0.29402	0.57376	0.602447	0.493495		3.70255e-06	1.14396e-07	0.827381		0.309605	0.0645043	0.204324		0.027879	0.00398401	0.000108655	1d/1w		0.002267	NA	0.106064	0.0293462			0.183678
AT1G05770	AT1G05770.1	tair|jacalin lectin family protein [AT1G05770.1]	Mannose-binding lectin superfamily protein;(source:Araport11)	A_84_P22259	NA	NA	NA	NA	NA	NA	NA	NA	ATATCGGTGTTTATCTCCAACCAACAATTGTTAAACCTACCGGTACACGCAATGCAGAGG	NA	NA	NA	NA	NA	NA	NA	NA		0.382464	0.0942968	0.0473247	0.264106	0.346079	0.201819		0.0201482	0.105798	0.394978		0.0928008	0.609815	0.826839		0.18848	0.0596739	0.18366			0.252529	NA	0.802935	0.261576			0.382464
AT1G05780	AT1G05780.1	tair|similar to unknown protein [Arabidopsis thaliana] (TAIR:AT2G31710.1); similar to unnamed protein product [Vitis vinifera] (GB:CAO41937.1) [AT1G05780.1]	Vacuolar ATPase assembly integral membrane protein VMA21-like domain-containing protein;(source:Araport11)	A_84_P18483	NA	NA	NA	NA	NA	NA	NA	NA	ACGCTGCATTTCTCGCTGAGGCCAAAGATAGTGTGAACAAATTGACAAAAGGAGCCACAA	NA	NA	NA	NA	NA	NA	NA	NA		0.156208	0.402822	0.411903	0.056078	0.293494	0.329346		0.00550188	0.303174	0.657827		0.419667	0.0394986	0.00596467	1w	0.672273	0.123739	0.246915			0.0797259	NA	0.101382	0.224047			0.156208
AT1G05785	AT1G05785.1	tair|Got1-like family protein [AT1G05785.1]	Got1/Sft2-like vescicle transport protein family;(source:Araport11)	A_84_P503604	NA	NA	NA	NA	NA	NA	NA	NA	TGGTAAACCTCACCTTTGCTCTGTTTTACATGTCTAATTTTGCTGTATATGCCAAAATAC	NA	NA	NA	NA	NA	NA	NA	NA		0.395524	0.103091	0.15085	0.237308	0.110448	0.122975		0.00178007	0.222258	0.240059		0.0472855	0.105359	0.277837		0.0706393	0.0702953	0.389848			0.114335	NA	0.0213086	0.164384			0.395524
AT1G05790	AT1G05790.1	tair|lipase class 3 family protein [AT1G05790.1]	lipase class 3 family protein;(source:Araport11)	A_84_P13756	NA	NA	NA	NA	NA	NA	NA	NA	CAGAGAGAGCTTCAAAGAAATTATGGTTTCTCCATCAATGTTCCTTGATCATCTTCCTTG	NA	NA	NA	NA	NA	NA	NA	NA		0.306229	-0.197063	-0.0779729	0.116311	-0.26959	0.0197437		0.348669	1.83825e-05	0.000257088		0.0355196	0.0202677	0.282479		0.265382	0.0168829	0.811905			0.00944465	NA	0.065526	0.0244101			0.306229
DGL	AT1G05800.1	tair|lipase class 3 family protein [AT1G05800.1]	alpha/beta-Hydrolases superfamily protein;(source:Araport11)	A_84_P303930	NA	NA	NA	NA	NA	NA	NA	NA	GACGTCAAGCGTTGCATTTTACAAACGCAGCGACCAATGCGGCATATCTACTTTGTTCTA	NA	NA	NA	NA	NA	NA	NA	NA		-0.109719	1.21319	-0.00756953	0.96059	0.208688	0.0725092		0.452647	0.345847	0.202633		0.704949	0.37988	0.924666		0.257235	0.357958	0.209021			0.436747	NA	0.411359	0.4511			-0.109719
AT1G05805	AT1G05805.1	tair|basic helix-loop-helix (bHLH) family protein [AT1G05805.1]	basic helix-loop-helix (bHLH) DNA-binding superfamily protein;(source:Araport11)	A_84_P104016	NA	NA	NA	NA	NA	NA	NA	NA	AAGCTAGCTCAAACCCAAAGGTAGGGTCATCCTAATTTTATTTGCATTGTTCCGATTTTA	NA	NA	NA	NA	NA	NA	NA	NA		0.32586	-0.147606	0.0345305	0.00877478	-0.184195	0.192252		0.703406	0.160072	0.151456		0.26982	0.382697	0.824376		0.972484	0.243034	0.189185			0.800527	NA	0.647114	0.65747			0.32586
RABA5E	AT1G05810.1	tair|ARA/Ara-1/AtRABA5e/AtRab11D (Arabidopsis Rab GTPase homolog A5e); GTP binding [AT1G05810.1]	Rab GTPase-like A5A protein;(source:Araport11)	A_84_P11478	NA	NA	NA	NA	NA	NA	NA	NA	ACGAACTCACCGTGAATCGGGTAAGTCTTGTTAAGGATGATAACTCTGCCTCCAAACAAA	NA	NA	NA	NA	NA	NA	NA	NA		0.113175	-0.0144047	-0.00459948	-0.433745	-0.143699	0.212612		0.515368	0.00502931	0.244159		0.670916	0.966668	0.973894		0.0033427	0.643406	0.333667	0d		0.0104427	NA	0.0899736	0.000339778	1w		0.113175
SPPL5	AT1G05820.1	tair|peptidase [AT1G05820.1]	SIGNAL PEPTIDE PEPTIDASE-LIKE 5;(source:Araport11)	A_84_P18485	NA	NA	NA	NA	NA	NA	NA	NA	CCTCTTCTTAACATACTTGGGATTGTATGTTATGAATGGACACGGTCAACCTGCATTGCT	NA	NA	NA	NA	NA	NA	NA	NA		-0.324864	0.0228402	-0.0800453	-0.0293199	-0.461845	-0.077633		0.0996044	0.545812	0.0206025		0.170752	0.787934	0.486988		0.895157	0.0422257	0.443242			0.516692	NA	0.842765	0.382149			-0.324864
ATX2	AT1G05830.1	tair|trithorax protein. putative / PHD finger family protein / SET domain-containing protein [AT1G05830.1]	trithorax-like protein 2;(source:Araport11)	A_84_P516910	NA	NA	NA	NA	NA	NA	NA	NA	CCTGAACACATACTGTTACTCTCAATACCCTGACTTGAGATCGTTCATTCTATTCCAAGG	NA	NA	NA	NA	NA	NA	NA	NA		-0.03407	-0.170493	0.127502	-0.0919856	-0.312466	0.0183816		0.0197072	0.037018	0.0421754		0.760812	0.0133757	0.2769		0.358415	0.00680255	0.860903	1d		0.521712	NA	0.276681	0.97914			-0.03407
ATX2	AT1G05830.2	tair|trithorax protein. putative / PHD finger family protein / SET domain-containing protein [AT1G05830.2]	trithorax-like protein 2;(source:Araport11)	A_84_P834657	NA	NA	NA	NA	NA	NA	NA	NA	AATGTCGTGTGTCCCAAAAGAAGAAGAAGGAGAAGATACCCAAATCAAAACCGAACTCCA	NA	NA	NA	NA	NA	NA	NA	NA		-0.192422	0.135771	-0.10916	-0.116575	-0.472583	-0.584807		0.194921	0.744565	0.743244		0.546306	0.855172	0.503523		0.353719	0.162349	0.203991			0.436785	NA	0.688449	0.116807			-0.192422
AT1G05835	AT1G05835.1	tair|similar to unknown protein [Arabidopsis thaliana] (TAIR:AT1G32583.1); contains domain PTHR13793:SF28 (PTHR13793:SF28); contains domain PTHR13793 (PTHR13793) [AT1G05835.1]	PHD finger protein;(source:Araport11)	A_84_P14703	NA	NA	NA	NA	NA	NA	NA	NA	AATCATCAACCTTCGTCTGAAATGTCAAGGATTTCCTCAGTCGCTTGTGGACCCCACATT	NA	NA	NA	NA	NA	NA	NA	NA		-0.332994	-0.701638	-0.687148	-0.553708	-0.114963	-0.490065		0.00201116	0.000154053	0.23718		0.468445	0.0332821	0.00865369	1w	0.0495563	0.57691	0.0831886			0.0098277	NA	0.0939356	0.00605408	1w		-0.332994
AT1G05840	AT1G05840.1	tair|aspartyl protease family protein [AT1G05840.1]	Eukaryotic aspartyl protease family protein;(source:Araport11)	A_84_P24162	A_84_P808859	NA	NA	NA	NA	NA	NA	NA	GGCACAGGAACAGTTCATCTAGTAGGCTCACATTTTATCTCTTCTGCATTACCTTTGGAT	CACTTTCCATTTCGAGAACTCGGTTTTCCTCAGGGTTTATCCTCATGACTATCTGTTCCC	NA	NA	NA	NA	NA	NA	NA		0.349269	-0.42984	-0.185836	0.239096	-0.237237	-0.288632		0.448663	8.37733e-06	0.0109992		0.0741439	0.102962	0.33372		0.134199	0.0958379	0.154762			0.00968592	NA	0.521565	0.0435808			0.349269
POM1	AT1G05850.1	tair|POM1 (POM-POM1); chitinase [AT1G05850.1]	Chitinase family protein;(source:Araport11)	A_84_P19433	A_84_P811390	A_84_P856152	A_84_P859605	NA	NA	NA	NA	NA	CATAATCTCACACTACTTATACTTCCTTGACCTCATGGGTATTGGAAGAGAAGACGCGGG	CTGTATCATTCCTGGCCTTGGTTGCCAATGGAGAGGACAAAACGATTAAAGTGAAGAAAG	CCTCTTCCTCTTCGTAAGGTCTTATGATATATCGCCGTTGCTCTCAAGTCTCTCTTGCTT	CGCCCTTGCTCTCAAGTCTCTCTTGCTTAATGGTTACCTAATAAGTGAAATTGCTTGTGG	NA	NA	NA	NA	NA		-0.319343	-0.328259	-0.24675	-0.0645365	0.209243	0.00729853		0.0274151	0.0199992	0.848803		0.185161	0.46441	0.248555		0.694988	0.155514	0.937745			0.0300999	NA	0.0761384	0.105982			-0.319343
AT1G05860	AT1G05860.1	tair|similar to unknown protein [Arabidopsis thaliana] (TAIR:AT2G31600.1); similar to unnamed protein product [Vitis vinifera] (GB:CAO64768.1) [AT1G05860.1]	INO80 complex subunit D-like protein;(source:Araport11)	A_84_P15650	NA	NA	NA	NA	NA	NA	NA	NA	CACTTCCAGAAAGCCCAAAAGGATGTTGCTCGAGCTTTGAAGGATGCTGGTCATAATGTT	NA	NA	NA	NA	NA	NA	NA	NA		0.151215	0.0103738	0.00906919	0.273377	-0.0770898	-0.0989607		0.652117	0.000103746	0.139568		0.328746	0.89671	0.950819		0.114638	0.463133	0.519937			0.545279	NA	0.272434	0.67509			0.151215
AT1G05870	AT1G05870.1	tair|similar to unknown protein [Arabidopsis thaliana] (TAIR:AT2G31560.1); similar to unknown protein [Arabidopsis thaliana] (TAIR:AT2G31560.2); similar to hypothetical protein [Vitis vinifera] (GB:CAN60580.1); contains InterPro domain Protein of unknown	hypothetical protein (DUF1685);(source:Araport11)	A_84_P591506	NA	NA	NA	NA	NA	NA	NA	NA	AAGTGGCATTGGAAGGTCTAAAATTGAACTGAATATCAACAATGGTTCTCACTTAATTCC	NA	NA	NA	NA	NA	NA	NA	NA		-0.139823	0.0333102	-0.171072	0.41439	0.142893	-0.176001		0.227308	0.331482	0.282313		0.488344	0.91264	0.590946		0.0406041	0.619142	0.380673			0.445225	NA	0.634719	0.356579			-0.139823
ARI12	AT1G05880.1	tair|zinc ion binding [AT1G05880.1]	RING/U-box superfamily protein;(source:Araport11)	A_84_P22273	NA	NA	NA	NA	NA	NA	NA	NA	CCACTATGAGAATGTGGTAAAAGATGTAGAGAATGGCTTAGCTAGTGTTGTCTCTGAGGG	NA	NA	NA	NA	NA	NA	NA	NA		-1.31044	0.696013	0.320862	-3.99806	0.798582	0.0340733		0.022155	1.23981e-09	0.000786755		0.223828	0.303923	0.651335		0.0237923	0.317093	0.962698			0.0473955	NA	0.0471407	0.766296			-1.31044
ARI5	AT1G05890.1	tair|zinc finger protein-related [AT1G05890.1]	RING/U-box superfamily protein;(source:Araport11)	A_84_P24166	A_84_P821007	NA	NA	NA	NA	NA	NA	NA	GCAAACCAGCTAACTCTAAACCTTCTAGCAAGACAAAAGGCGGTGGGAAAGGTAAAGGAA	ACTTGCTGAGGGCCCTTCAGAGGAATTCAATCATTTCCGGACAAAATTAACTGGTTTAAC	NA	NA	NA	NA	NA	NA	NA		0.493349	-0.0224804	-0.0733419	0.317766	-0.0539206	-0.173118		0.118178	0.000209673	0.00901538		0.0433546	0.774407	0.607098		0.0580575	0.468879	0.199315			0.0149979	NA	0.785416	0.033868			0.493349
AT1G05894	AT1G05894.1	tair|similar to unknown protein [Arabidopsis thaliana] (TAIR:AT2G31480.1); similar to unnamed protein product [Vitis vinifera] (GB:CAO64779.1) [AT1G05894.1]	hypothetical protein;(source:Araport11)	A_84_P752669	A_84_P791976	NA	NA	NA	NA	NA	NA	NA	TCGATGATTCCCTTTAAAACTACTCTACGCCAAAACCAAAAGCAAAAACTGTCTTTGGCA	AAACCGCAGAAGCAAGACAATGTTGGAAGACGATTTCTCATTGATGAATGACTTCTCAAT	NA	NA	NA	NA	NA	NA	NA		0.0405893	0.106439	-0.199371	-0.144744	-0.470134	-0.249294		0.21018	0.365251	0.760318		0.914062	0.688629	0.643765		0.732145	0.0889872	0.567023			0.665679	NA	0.518645	0.470706			0.0405893
NTH2	AT1G05900.1	tair|endonuclease-related [AT1G05900.1]	endonuclease III 2;(source:Araport11)	A_84_P20383	NA	NA	NA	NA	NA	NA	NA	NA	CTTCTGCCTTCAAGGAGACCCCGAGCACATCATCCAAATTGAAGAAATCTATCAAAAGCA	NA	NA	NA	NA	NA	NA	NA	NA		-0.258874	0.0359092	0.510107	-0.534934	0.197788	0.417089		0.777127	0.123883	0.0705218		0.222469	0.79482	0.245992		0.133227	0.272312	0.21808			0.373175	NA	0.72307	0.293086			-0.258874
AT1G05910	AT1G05910.1	tair|cell division cycle protein 48-related / CDC48-related [AT1G05910.1]	cell division cycle protein 48-related / CDC48-like protein;(source:Araport11)	A_84_P16600	NA	NA	NA	NA	NA	NA	NA	NA	GATAATAATCCTAAGCATTCAATTTTGAGATTTTTGTCGGAATTCGCACAGCATCAGGCG	NA	NA	NA	NA	NA	NA	NA	NA		-0.321063	0.00683482	-0.0987184	-0.189278	-0.271792	-0.120671		0.0431602	6.98507e-07	0.214682		0.180556	0.95917	0.425244		0.366071	0.133583	0.180249			0.0478895	NA	0.0614179	0.265269			-0.321063
AT1G05920	AT1G05920.1	tair|DNA binding [AT1G05920.1]	B3 domain protein (DUF313);(source:Araport11)	A_84_P12820	NA	NA	NA	NA	NA	NA	NA	NA	TCCAACGATATCCTCTGTTTTGCCCTTGTTCCTCCAACGAGCTCTGTTGTTGAGTCTTTA	NA	NA	NA	NA	NA	NA	NA	NA		0.175471	-0.636333	0.383556	0.203436	0.20613	-0.444141		0.991761	0.170651	0.0411869		0.527271	0.0449491	0.566279		0.440213	0.498656	0.520796			0.469459	NA	0.0516197	0.468999			0.175471
NA	AT1G05925.1	tair|unknown protein [AT1G05925.1]	NA	A_84_P754054	NA	NA	NA	NA	NA	NA	NA	NA	ATTTGGGCTCAAATGGGAGTAGACCCAATCAGTTCATTGAATTTAGGCCCATTAAAGGAC	NA	NA	NA	NA	NA	NA	NA	NA		-0.011	-0.0433644	-0.854576	-0.0905229	-0.0340191	-0.415334		0.552285	0.139944	0.728668		0.89358	0.556273	0.412678		0.366037	0.266084	0.702938			0.379514	NA	0.933574	0.394668			-0.011
AT1G05930	AT1G05930.1	tair|DNA binding [AT1G05930.1]	B3 domain protein (DUF313);(source:Araport11)	A_84_P17003	NA	NA	NA	NA	NA	NA	NA	NA	CTTGTTCCTCCTCTTACATTGAGACAGAGTAGCTCTTCCAATGCTCGCCGTCTCTGCTAA	NA	NA	NA	NA	NA	NA	NA	NA		-0.866514	0.319804	0.198242	-0.267112	0.091526	0.199295		0.954353	0.761478	0.833429		0.250548	0.838606	0.738378		0.452883	0.869797	0.727004			0.374759	NA	0.344239	0.210405			-0.866514
CAT9	AT1G05940.1	tair|CAT9 (CATIONIC AMINO ACID TRANSPORTER 9); cationic amino acid transmembrane transporter [AT1G05940.1]	cationic amino acid transporter 9;(source:Araport11)	A_84_P16620	NA	NA	NA	NA	NA	NA	NA	NA	ATAAGATTTGTTGTTGTCAGTGTGCTTGCAACTGCCGTTTATGCCTTGTATGGGCAGTAC	NA	NA	NA	NA	NA	NA	NA	NA		0.0799162	0.101753	0.0699731	0.0582699	-0.025519	-0.10981		0.020544	1.53742e-06	0.371276		0.412182	0.211929	0.260133		0.483724	0.68765	0.0848747			0.0206162	NA	0.046317	0.148099			0.0799162
AT1G05950	AT1G05950.1	tair|similar to unnamed protein product [Vitis vinifera] (GB:CAO64784.1); contains domain dsRNA-binding domain-like (SSF54768) [AT1G05950.1]	hypothetical protein;(source:Araport11)	A_84_P549710	NA	NA	NA	NA	NA	NA	NA	NA	AAAGTCTGTGTCAGAGACTCGATGATATCTGTCTCATGAATAACTGGGTACTACCAAACT	NA	NA	NA	NA	NA	NA	NA	NA		-0.447253	-0.0190619	0.141617	-0.152527	0.490527	0.0630521		0.482858	0.0570921	0.525026		0.0393324	0.953213	0.747496		0.538721	0.205092	0.894227			0.850038	NA	0.663661	0.571544			-0.447253
AT1G05960	AT1G05960.1	tair|binding [AT1G05960.1]	ARM repeat superfamily protein;(source:Araport11)	A_84_P303770	NA	NA	NA	NA	NA	NA	NA	NA	AGCCCCTACGATAAATTCTTGAAAGCAGCCGGGTGTTAAACCGGTACATTCTGAGAATCT	NA	NA	NA	NA	NA	NA	NA	NA		-0.0117865	-0.115497	0.0472928	-0.157792	-0.215474	-0.081182		0.340594	8.2055e-05	0.975395		0.961585	0.556111	0.862564		0.524363	0.209897	0.288001			0.0560324	NA	0.110707	0.104936			-0.0117865
AT1G05970	AT1G05970.1	tair|nucleotide binding [AT1G05970.1]	RNA-binding (RRM/RBD/RNP motifs) family protein;(source:Araport11)	A_84_P12839	A_84_P830912	NA	NA	NA	NA	NA	NA	NA	ACGGCGGTAACACATCACAAGAAGTTTGAGATGATGGATAAACTCCTCTACGATGGTGTT	AGTGTCTATTTTGGTTGAGCTGACTTTGCTGTAGGCGCTCTGACTTTAACTCGTAATGAA	NA	NA	NA	NA	NA	NA	NA		0.239047	-0.210849	-0.237672	0.34239	0.0079682	-0.177867		0.204539	5.41258e-06	0.0275641		0.167018	0.186078	0.0557922		0.0808922	0.964549	0.113831			0.203025	NA	0.220936	0.80447			0.239047
AT1G05990	AT1G05990.1	tair|calcium-binding protein. putative [AT1G05990.1]	EF hand calcium-binding protein family;(source:Araport11)	A_84_P22297	NA	NA	NA	NA	NA	NA	NA	NA	ACTACGAAGCCTAGGGATTTACATCCCGGACAAGGAGTTGACTCAAATGATCGAGAAGAT	NA	NA	NA	NA	NA	NA	NA	NA		-0.411147	-0.285837	-1.1241	-1.11132	-1.79927	0.335453		0.182156	0.0231079	0.136657		0.446999	0.700812	0.0606198		0.0267184	0.165315	0.795657			0.00415706	NA	0.179844	0.0109533			-0.411147
AT1G06000	AT1G06000.1	tair|UDP-glucoronosyl/UDP-glucosyl transferase family protein [AT1G06000.1]	UDP-Glycosyltransferase superfamily protein;(source:Araport11)	A_84_P18514	A_84_P861193	NA	NA	NA	NA	NA	NA	NA	CCATTAAAGAAGGTGGGAGCTCTTACAAGAACTTGGATGAGCTCGTTGCAGAGATGTGTT	GACAACGATTAACTCGATTTAGAGTTCGTTAGTCAATGTTTTCTAGTATGATGATGGCAA	NA	NA	NA	NA	NA	NA	NA		-0.552053	0.0547365	-0.448007	-0.255804	-0.145242	-0.389343		0.304293	0.414756	0.771174		0.140797	0.863297	0.50965		0.428477	0.630351	0.550597			0.612603	NA	0.429516	0.733111			-0.552053
AT1G06010	AT1G06010.1	tair|unknown protein [AT1G06010.1]	basic leucine zipper/W2 domain protein;(source:Araport11)	A_84_P13786	NA	NA	NA	NA	NA	NA	NA	NA	AACGGAAGTGCAGGTGATTCTTCCGTCTTAATGGATGAAACAGTTTTGCCTGAGTCGGAT	NA	NA	NA	NA	NA	NA	NA	NA		-0.068597	-0.22164	-0.0963064	0.159869	-0.18472	-0.132771		0.180478	0.00791761	0.245601		0.661111	0.172947	0.380699		0.250295	0.220122	0.146076			0.626495	NA	0.612766	0.659711			-0.068597
AT1G06020	AT1G06020.1	tair|pfkB-type carbohydrate kinase family protein [AT1G06020.1]	pfkB-like carbohydrate kinase family protein;(source:Araport11)	A_84_P23245	NA	NA	NA	NA	NA	NA	NA	NA	TCTTAAAGACCAAAAGAAACGTCAAACCAATCTTAAATTCTCAAAATGGTGTTGTACGGC	NA	NA	NA	NA	NA	NA	NA	NA		-0.502996	0.312674	-0.693868	0.594194	1.33565	0.567227		0.0432481	0.546725	0.874126		0.697322	0.727776	0.344186		0.593669	0.00416121	0.0263994	1d		0.693461	NA	0.541917	0.714462			-0.502996
AT1G06030	AT1G06030.1	tair|pfkB-type carbohydrate kinase family protein [AT1G06030.1]	pfkB-like carbohydrate kinase family protein;(source:Araport11)	A_84_P18516	NA	NA	NA	NA	NA	NA	NA	NA	CTATGTCTCTGTGGCATCCTAATTTGAAGCTCTTGCTTGTTACACTTGGCGAAAATGGAT	NA	NA	NA	NA	NA	NA	NA	NA		-1.08877	0.961519	0.0955115	0.0630415	0.469448	-0.0422072		0.724793	0.000228714	0.0252545		0.0408482	0.052148	0.900148		0.859974	0.112455	0.922851			0.384517	NA	0.34765	0.265398			-1.08877
STO	AT1G06040.1	tair|STO (SALT TOLERANCE); transcription factor/ zinc ion binding [AT1G06040.1]	B-box zinc finger family protein;(source:Araport11)	A_84_P14733	A_84_P806069	NA	NA	NA	NA	NA	NA	NA	CCTGAGCTTTCTGTTTCGCATTTAGGTCATGTTCATTCATACAAACCTATGAAGTCAAAT	CTGAACCTACGCTTCTGCTAAGCTATTCTAAGAGAAGCCAGACTAGCAATAAACCCTTCA	NA	NA	NA	NA	NA	NA	NA		0.558855	0.210835	-0.00242513	0.386813	0.183456	-0.14709		0.0989277	0.000226226	0.268247		0.115063	0.382044	0.987657		0.276925	0.428612	0.384677			0.0296905	NA	0.222884	0.0307762			0.558855
STO	AT1G06040.2	tair|STO (SALT TOLERANCE); transcription factor/ zinc ion binding [AT1G06040.2]	B-box zinc finger family protein;(source:Araport11)	A_84_P806064	NA	NA	NA	NA	NA	NA	NA	NA	CTTCCTGCAGCTGAAGTTCCTGAGCTTTCTGTTTCGCATTTAGGTCATGTTCATTCATAC	NA	NA	NA	NA	NA	NA	NA	NA		0.271634	0.0494795	-0.0752555	0.169348	-0.00249359	-0.1496		0.674575	0.000899336	0.661479		0.191432	0.844257	0.714064		0.396113	0.991476	0.46711			0.0709046	NA	0.223527	0.0321702			0.271634
AT1G06050	AT1G06050.1	tair|similar to unknown protein [Arabidopsis thaliana] (TAIR:AT5G10750.1); similar to unnamed protein product [Vitis vinifera] (GB:CAO64823.1); contains InterPro domain Protein of unknown function DUF1336 (InterPro:IPR009769) [AT1G06050.1]	ENHANCED DISEASE RESISTANCE-like protein (DUF1336);(source:Araport11)	A_84_P10954	NA	NA	NA	NA	NA	NA	NA	NA	CTGCTTAATCAAGATACGGCCAACATGAACAATACTTCTCATGGGGACATCCAGAAGGAT	NA	NA	NA	NA	NA	NA	NA	NA		0.29738	0.17783	0.135152	-0.200916	0.112677	0.00176325		0.000181147	0.74495	0.0124975		0.0124161	0.0644279	0.362711		0.0434465	0.0965169	0.989357			0.865397	NA	0.352351	0.773387			0.29738
AT1G06060	AT1G06060.1	tair|RanBPM-related [AT1G06060.1]	LisH and RanBPM domains containing protein;(source:Araport11)	A_84_P196124	NA	NA	NA	NA	NA	NA	NA	NA	CTCTACCAGAAGATTGTTTCATCAACTTTGTGTGAGTTTAGTCGATAAATCTGTAATCCA	NA	NA	NA	NA	NA	NA	NA	NA		0.19692	-0.031588	-0.263602	-0.000778593	-0.00779054	-0.212895		0.490982	0.0162632	0.071778		0.0341883	0.858464	0.068589		0.990143	0.968353	0.0186986			0.100747	NA	0.646859	0.00742489	1w		0.19692
AT1G06070	AT1G06070.1	tair|bZIP transcription factor. putative (bZIP69) [AT1G06070.1]	Basic-leucine zipper (bZIP) transcription factor family protein;(source:Araport11)	A_84_P12425	NA	NA	NA	NA	NA	NA	NA	NA	CAATGAACTACGGTTCTTTTGGATCAAACCAGCAATTCTATCCCAATAATCAGTCGATGC	NA	NA	NA	NA	NA	NA	NA	NA		0.144107	0.0638733	-0.0419388	0.307802	-0.046318	-0.093392		0.511542	0.00603268	0.0513872		0.360766	0.4589	0.743223		0.0676429	0.576418	0.44879			0.959058	NA	0.857497	0.925223			0.144107
ADS1	AT1G06080.1	tair|ADS1 (DELTA 9 DESATURASE 1); oxidoreductase [AT1G06080.1]	delta 9 desaturase 1;(source:Araport11)	A_84_P20410	NA	NA	NA	NA	NA	NA	NA	NA	TTTCTCGAGATTATCGGTTTGGCTACTGATGTTAAGTTGCCTTCCGAGAGTCAACGTCGT	NA	NA	NA	NA	NA	NA	NA	NA		-0.414743	-0.686923	-0.179489	0.431509	-0.316291	0.131023		0.0176969	0.115299	0.384062		0.378939	0.0715296	0.536673		0.115302	0.336576	0.724482			0.107989	NA	0.078674	0.991894			-0.414743
AT1G06090	AT1G06090.1	tair|fatty acid desaturase family protein [AT1G06090.1]	Fatty acid desaturase family protein;(source:Araport11)	A_84_P16627	NA	NA	NA	NA	NA	NA	NA	NA	GAAGCTCTCCGGTTCGGTGTGATTCTCGCTATAGTGACTAGTCTTAGCATTACATTTTCA	NA	NA	NA	NA	NA	NA	NA	NA		0.538911	0.817844	1.09454	-0.136902	1.31268	0.930156		0.0428073	0.982652	0.406292		0.129003	0.347436	0.0751957		0.815694	0.158624	0.200894			0.625562	NA	0.492003	0.279118			0.538911
AT1G06100	AT1G06100.1	tair|fatty acid desaturase family protein [AT1G06100.1]	Fatty acid desaturase family protein;(source:Araport11)	A_84_P11901	NA	NA	NA	NA	NA	NA	NA	NA	CTAACTTGGACTGTGGGTTTTGGAGGAGTAATTGGTTACCATGGGACTTGGCTCGTAAAT	NA	NA	NA	NA	NA	NA	NA	NA		0.468024	0.529593	0.200345	-0.280528	1.16304	0.709585		0.466591	0.000144772	0.62042		0.717153	0.516284	0.728894		0.840406	0.02833	0.248888			0.0759301	NA	0.146402	0.158087			0.468024
SKIP16	AT1G06110.1	tair|SKIP16 (SKP1/ASK-INTERACTING PROTEIN 16); protein binding [AT1G06110.1]	SKP1/ASK-interacting protein 16;(source:Araport11)	A_84_P21358	NA	NA	NA	NA	NA	NA	NA	NA	AAAGGGAGTCAATTCGAAGTCAAAGTCGTAGAGTTTCCTCTGGAGTTACCGGACTACATC	NA	NA	NA	NA	NA	NA	NA	NA		0.517795	-0.127195	-0.146416	0.518962	0.0116919	-0.00440041		0.0630073	1.47485e-06	0.00431209		0.0210248	0.347341	0.370268		0.0276124	0.926308	0.975885			0.381628	NA	0.244969	0.796896			0.517795
AT1G06120	AT1G06120.1	tair|fatty acid desaturase family protein [AT1G06120.1]	Fatty acid desaturase family protein;(source:Araport11)	A_84_P12847	NA	NA	NA	NA	NA	NA	NA	NA	AAGCTTTCCGGTTTGCTGCTATGGTCGGTATATCGACTAATCTCAGCATTACATTTTCAT	NA	NA	NA	NA	NA	NA	NA	NA		0.508121	-0.150862	0.400208	-0.499568	0.916436	0.676844		0.776568	0.000102829	0.580773		0.660689	0.894254	0.687439		0.686777	0.0384018	0.456468			0.021659	NA	0.107031	0.0885095			0.508121
GLX2-4	AT1G06130.1	tair|GLX2-4 (GLYOXALASE 2-4); hydroxyacylglutathione hydrolase [AT1G06130.1]	glyoxalase 2-4;(source:Araport11)	A_84_P16629	NA	NA	NA	NA	NA	NA	NA	NA	AGACAGCAGATGAAGCAGAAGCTCTGGGTATTATAAGAAGAGCAAAGGACAATTTCAAAG	NA	NA	NA	NA	NA	NA	NA	NA		0.192612	-0.152914	-0.0974783	0.26767	-0.0534407	-0.300779		0.919161	0.0187532	0.0401875		0.062074	0.37625	0.469572		0.0741554	0.77336	0.0557505			0.0235589	NA	0.389915	0.035606			0.192612
AT1G06135	AT1G06135.1	tair|similar to unknown protein [Arabidopsis thaliana] (TAIR:AT2G31345.1) [AT1G06135.1]	transmembrane protein;(source:Araport11)	A_84_P539084	NA	NA	NA	NA	NA	NA	NA	NA	GCACTTGATTCTTCTTCTTGAAACGCAACCAGAGATTCTTGGATTCTTTATTATTGTGAT	NA	NA	NA	NA	NA	NA	NA	NA		-0.994554	1.38849	-0.452587	-0.99019	2.56128	-0.457604		0.466817	3.74813e-05	0.00588312		0.18899	0.315294	0.24668		0.187282	0.0100946	0.244164			0.509815	NA	0.652419	0.31222			-0.994554
AT1G06137	AT1G06137.1	tair|similar to unknown protein [Arabidopsis thaliana] (TAIR:AT1G06135.1) [AT1G06137.1]	transmembrane protein;(source:Araport11)	A_84_P754410	NA	NA	NA	NA	NA	NA	NA	NA	CTTGGAGTGATTTTGCTCGGACTATTCGTGATTTTCTTGAACACCACACAAGTCGAAGCC	NA	NA	NA	NA	NA	NA	NA	NA		-0.0124753	1.59274	0.525261	-0.00296061	1.93317	0.982385		0.178445	0.00716348	0.604076		0.817903	0.392751	0.413248		0.971539	0.0952579	0.301787			0.11451	NA	0.210256	0.788625			-0.0124753
MEF3	AT1G06140.1	tair|pentatricopeptide (PPR) repeat-containing protein [AT1G06140.1]	Pentatricopeptide repeat (PPR) superfamily protein;(source:Araport11)	A_84_P532872	NA	NA	NA	NA	NA	NA	NA	NA	GGTGAATTGTGTGAGACGGAAAATGGGGATCAAAGGATATAGAAAACATGTGGGACAATC	NA	NA	NA	NA	NA	NA	NA	NA		-0.46411	0.2618	-0.149047	-0.00251284	-0.0954529	0.0495467		0.240651	7.71224e-08	0.00180375		0.110854	0.039947	0.370969		0.976108	0.336937	0.743269			0.0235653	NA	0.00813463	0.276904	1d		-0.46411
AT1G06143	AT1G06145.1	tair|EMB1444 (EMBRYO DEFECTIVE 1444) [AT1G06145.1]	NA	A_84_P519550	NA	NA	NA	NA	NA	NA	NA	NA	CTTGCTGCTTGATGAGATATATGATCAGATGGGATTAGCTGGATATGTGCAGGAAACTGA	NA	NA	NA	NA	NA	NA	NA	NA		0.199233	0.148498	0.231971	0.00752574	-0.0510747	0.201357		0.0173047	0.000490977	0.536222		0.143719	0.308734	0.226661		0.948615	0.532344	0.276855			0.0550815	NA	0.409532	0.144918			0.199233
AT1G06148	AT1G06148.1	tair|other RNA [AT1G06148.1]	hypothetical protein;(source:Araport11)	A_84_P753337	A_84_P842602	NA	NA	NA	NA	NA	NA	NA	ACAATGTGAAAACTAACCGGACTTTGGATCCCGTCATTTGACCTAATCATTTGATCGCAC	GAGGAAATTTTCAACCCATCAAGCCCATGAAGATTATTGGCCAGCATAGAGAACAAAGGA	NA	NA	NA	NA	NA	NA	NA		-0.342095	0.846773	0.126065	0.0659802	0.355223	0.0162157		0.694053	0.388978	0.402992		0.439274	0.0591152	0.832344		0.866876	0.296764	0.974425			0.245746	NA	0.338599	0.549634			-0.342095
EMB1444	AT1G06150.1	tair|transcription factor [AT1G06150.1]	basic helix loop helix (bHLH) DNA-binding superfamily protein;(source:Araport11)	A_84_P752010	NA	NA	NA	NA	NA	NA	NA	NA	GCAGACTCGGCTTCATGTATCAACAACTACAAGGATTGAAAAGCATGATGAGAACAGAGA	NA	NA	NA	NA	NA	NA	NA	NA		-0.102898	0.23542	0.1979	-0.00523744	0.206704	0.243788		0.0346127	0.000143142	0.115645		0.313362	0.0253229	0.236054		0.944133	0.041264	0.142204			0.63447	NA	0.764035	0.459341			-0.102898
ORA59	AT1G06160.1	tair|ethylene-responsive factor. putative [AT1G06160.1]	octadecanoid-responsive AP2/ERF 59;(source:Araport11)	A_84_P11903	NA	NA	NA	NA	NA	NA	NA	NA	AGAAAGTAATACAACACTTGTGGTTCTTGAGGATTTAGGTGCTGAATACTTAGAAGAGCT	NA	NA	NA	NA	NA	NA	NA	NA		0.962766	-0.0709313	-0.469208	0.98661	-0.855266	-0.451862		0.790008	0.817283	0.255304		0.28774	0.870896	0.49079		0.258826	0.205298	0.56728			0.187212	NA	0.230529	0.200046			0.962766
AT1G06170	AT1G06170.1	tair|basic helix-loop-helix (bHLH) family protein [AT1G06170.1]	basic helix-loop-helix (bHLH) DNA-binding superfamily protein;(source:Araport11)	A_84_P22306	NA	NA	NA	NA	NA	NA	NA	NA	GTTGAAGAAACAATACATGGAAGCTCTTTCGGCGAATAATGGTTATCACTGTTACTCTAG	NA	NA	NA	NA	NA	NA	NA	NA		-0.730348	-0.27405	-0.518667	-0.0822346	0.46782	-0.115867		0.00345745	0.000513751	0.53889		0.0179486	0.62562	0.0935526		0.640242	0.12813	0.461288			0.0139727	NA	0.908162	0.00803766	1w		-0.730348
MYB13	AT1G06180.1	tair|ATMYB13 (myb domain protein 13); DNA binding / transcription factor [AT1G06180.1]	myb domain protein 13;(source:Araport11)	A_84_P17577	NA	NA	NA	NA	NA	NA	NA	NA	GAGTTTTGGTTTGACCATCTCACTAGTAGTAGTTGTATAATTGGAGAAATGTCCGACATT	NA	NA	NA	NA	NA	NA	NA	NA		0.218243	0.551416	-0.187822	0.111073	-0.108926	-0.139053		0.426503	0.019477	0.482459		0.580084	0.0618385	0.735985		0.761471	0.491819	0.6162			0.0931493	NA	0.271007	0.103897			0.218243
RHON1	AT1G06190.1	tair|ATP binding / ATPase. coupled to transmembrane movement of ions. phosphorylative mechanism [AT1G06190.1]	Rho termination factor;(source:Araport11)	A_84_P272280	NA	NA	NA	NA	NA	NA	NA	NA	TTGTTTGTTTGGAAAATGCTGGCTTTGATGTTCTTGATTTACTAGGATTACCTTCTTCTC	NA	NA	NA	NA	NA	NA	NA	NA		0.0965254	0.189377	0.0753144	0.253433	0.362851	0.0689485		0.0333501	0.000146099	0.649761		0.467595	0.384406	0.610315		0.0880887	0.0411727	0.458952			0.0220716	NA	0.0322647	0.0788569			0.0965254
AT1G06200	AT1G06200.1	tair|serine-type peptidase/ signal peptidase [AT1G06200.1]	Peptidase S24/S26A/S26B/S26C family protein;(source:Araport11)	A_84_P72364	A_84_P823815	NA	NA	NA	NA	NA	NA	NA	TACGTCGGATGCTGTTGAGTGTTGACTTGAGGAAAAGGTTCTTCATGAGCTTCATCCTCT	CAATTTCAATGGCGGACATAGTGGGAAGAGCTATATATTGTCTGAGGACAGCAGTGGATC	NA	NA	NA	NA	NA	NA	NA		0.353076	-0.159504	-0.169293	0.305122	-0.165038	-0.30138		0.745454	0.00147643	0.0538735		0.0450431	0.336435	0.354232		0.22144	0.349035	0.0376868			0.719155	NA	0.883821	0.396249			0.353076
AT1G06210	AT1G06210.1	tair|VHS domain-containing protein / GAT domain-containing protein [AT1G06210.1]	ENTH/VHS/GAT family protein;(source:Araport11)	A_84_P13795	NA	NA	NA	NA	NA	NA	NA	NA	AACAAAACCGTCAAAGAAGAGAAGCAGGCCGTGAAAATAGAACTGGGGCTTTCGAGTGAT	NA	NA	NA	NA	NA	NA	NA	NA		-0.140811	0.0417999	0.134044	-0.0990026	0.0483566	0.168644		0.778154	0.119114	0.303165		0.500002	0.252328	0.208592		0.624865	0.39077	0.0586499			0.237058	NA	0.665802	0.245865			-0.140811
MEE5	AT1G06220.2	tair|MEE5 (maternal effect embryo arrest 5); translation elongation factor/ translation factor. nucleic acid binding [AT1G06220.2]	Ribosomal protein S5/Elongation factor G/III/V family protein;(source:Araport11)	A_84_P752423	A_84_P831523	NA	NA	NA	NA	NA	NA	NA	CCACATGGTCACACTCACACATGACTCGCAAATAGTTGACAGGAAATGTTCACAAATTTT	CCTGGACATGTCAATTTCTCTGACGAAATGACTGCTTCTTTAAGACTTGCTGATGGTGCT	NA	NA	NA	NA	NA	NA	NA		-0.354008	0.31906	0.167956	-0.0709121	-0.00111757	0.0855981		0.845196	1.57031e-05	0.0268322		0.114836	0.129853	0.239613		0.678162	0.995523	0.479407			0.180833	NA	0.165529	0.993142			-0.354008
CLE3	AT1G06225.1	tair|CLE3 (CLAVATA3/ESR-RELATED 3); receptor binding [AT1G06225.1]	CLAVATA3/ESR-RELATED 3;(source:Araport11)	A_84_P89269	NA	NA	NA	NA	NA	NA	NA	NA	GATCCTTGGAAATACTCTTGACTCAAAGCGGCTTAGTCCCGGTGGTCCTGACCCGAGGCA	NA	NA	NA	NA	NA	NA	NA	NA		0.765098	-1.41694	-0.00666398	0.386057	0.415161	0.798737		0.122347	0.0447477	0.110724		0.405136	0.12998	0.992207		0.651276	0.574139	0.28774			0.226398	NA	0.144973	0.582893			0.765098
GTE4	AT1G06230.1	tair|GTE4 (GLOBAL TRANSCRIPTION FACTOR GROUP E 4); DNA binding [AT1G06230.1]	global transcription factor group E4;(source:Araport11)	A_84_P23254	A_84_P826804	NA	NA	NA	NA	NA	NA	NA	AATGAGACAAGCAGATCAAGTAGTTCAAGCAGCTCTTCCAGTTCCAGCTCGTCTAGTGAT	TGATATTGATAGTGTTGATCCAGAGACCCTGTGGGAGTTGGACAGATTTGTAGCCAACTA	NA	NA	NA	NA	NA	NA	NA		-0.0814384	-0.28024	0.0873437	-0.284929	-0.316673	-0.113487		0.000168319	0.667149	0.0422112		0.323722	0.00605678	0.368234	1d	0.00831984	0.0176924	0.353917	0d		0.0411813	NA	0.0833711	0.252235			-0.0814384
AT1G06240	AT1G06240.1	tair|oxidoreductase/ transition metal ion binding [AT1G06240.1]	diiron containing four-helix bundle family ferritin protein, putative (Protein of unknown function DUF455);(source:Araport11)	A_84_P123282	NA	NA	NA	NA	NA	NA	NA	NA	GCTCACTCACATTATCTCAATGGAGAGTGAGAATTCAAGTCTTGAAAAGCCTGCCAAATG	NA	NA	NA	NA	NA	NA	NA	NA		-0.120045	-0.219462	-0.00725658	0.130455	-0.188462	-0.111369		0.233638	1.84456e-05	0.160872		0.335986	0.0217067	0.966742		0.314182	0.122223	0.539339			0.172876	NA	0.0537971	0.218466			-0.120045
AT1G06250	AT1G06250.1	tair|lipase class 3 family protein [AT1G06250.1]	alpha/beta-Hydrolases superfamily protein;(source:Araport11)	A_84_P19471	NA	NA	NA	NA	NA	NA	NA	NA	TACTTAGTGCCAAGTACCTGGAGGTGTCTGGCAAACAAAGGGATGCTTCAAATGGATGAT	NA	NA	NA	NA	NA	NA	NA	NA		-0.0309322	0.150294	0.756344	0.470286	-0.309687	-0.43127		0.686824	0.102707	0.666063		0.980716	0.861987	0.267248		0.665615	0.648102	0.523968			0.654821	NA	0.489882	0.511016			-0.0309322
AT1G06260	AT1G06260.1	tair|cysteine proteinase. putative [AT1G06260.1]	Cysteine proteinases superfamily protein;(source:Araport11)	A_84_P15688	NA	NA	NA	NA	NA	NA	NA	NA	GTGTAAGTGAAGACACGGGTAAATGTGGTATTGCTATGATGGCAAGCTATCCCTTGCAGT	NA	NA	NA	NA	NA	NA	NA	NA		-0.215857	0.0952343	-0.467118	-0.485053	0.789681	-0.640453		0.743836	0.789722	0.196044		0.60902	0.43086	0.452721		0.226333	0.348258	0.329438			0.569699	NA	0.305589	0.855495			-0.215857
AT1G06265	AT1G06265.1	tair|other RNA [AT1G06265.1]	Natural antisense transcript overlaps with AT1G06260;(source:Araport11)	A_84_P753360	NA	NA	NA	NA	NA	NA	NA	NA	GCTTCGGTTCTGGATAGATGTTTCCGGTTTGGTTTAGCCGAATAAAATTAGACAGGCTAT	NA	NA	NA	NA	NA	NA	NA	NA		0.240523	0.0487067	0.123847	0.472339	-0.185588	-0.10706		0.345969	0.000362356	0.0595775		0.241374	0.747806	0.211335		0.161179	0.200371	0.373526			0.421737	NA	0.353608	0.886934			0.240523
AT1G06270	AT1G06270.1	tair|pentatricopeptide (PPR) repeat-containing protein [AT1G06270.1]	Pentatricopeptide repeat (PPR) superfamily protein;(source:Araport11)	A_84_P10017	NA	NA	NA	NA	NA	NA	NA	NA	AAAGTGGTTGAGCGTCTGATTAACATCGGTGAATGGAAGCTTGCTTGTACTGTTAGACAA	NA	NA	NA	NA	NA	NA	NA	NA		-0.143183	0.0553012	0.228955	0.124644	-0.0804549	0.0814065		0.869381	0.0508837	0.342776		0.518125	0.806229	0.0809202		0.555763	0.68668	0.656437			0.209105	NA	0.646879	0.28278			-0.143183
LBD2	AT1G06280.1	tair|LBD2 (LOB DOMAIN-CONTAINING PROTEIN 2) [AT1G06280.1]	LOB domain-containing protein 2;(source:Araport11)	A_84_P20419	NA	NA	NA	NA	NA	NA	NA	NA	TGCAAGGTGGTTGGGAAAATCTAAAGCACGATCAAAGGCAACAATGTTATGCAGTGATTA	NA	NA	NA	NA	NA	NA	NA	NA		-0.124175	0.225361	-0.0387343	-1.67517	0.600049	-1.33367		0.221018	0.166611	0.391403		0.922113	0.721733	0.97863		0.0234962	0.32358	0.254372			0.145119	NA	0.0478524	0.99017			-0.124175
AT3G06690	AT1G06290.1	tair|ACX3 (ACYL-COA OXIDASE 3); acyl-CoA oxidase [AT1G06290.1]	acyl-CoA oxidase 3;(source:Araport11)	A_84_P301270	NA	NA	NA	NA	NA	NA	NA	NA	TCGAGAATTCTCTTTCCTCCTGAGTCATCAACTTGCTGAAGACTTAGGTAAAGCTTTCAC	NA	NA	NA	NA	NA	NA	NA	NA		-0.160073	-0.0323847	0.167339	-0.353698	-0.311278	0.229654		0.187557	0.241029	0.0761946		0.11815	0.844009	0.468369		0.183604	0.149328	0.00722446	1w		0.0287495	NA	0.32066	0.000565301	1w		-0.160073
[truncated: 34,852 more rows]
[truncated: 26 more columns]
