# Supplementary material for: Arabidopsis REI-LIKE proteins activate ribosome biogenesis during cold acclimation
Source: Sci Rep. 2021 Jan 28;11:2410. doi: 10.1038/s41598-021-81610-z (PMC7844247; doi:10.1038/s41598-021-81610-z)
Supplement: Supplementary file 12 — Supplementary Information 12. [file 41598_2021_81610_MOESM12_ESM.xlsx]

## Sheet: Supplemental Table S3
Supplemental Table S3. Functional enrichment analysis of differential gene expression in non-acclimated (0 day) and cold-acclimating roots of Arabidopsis thaliana Col-0 and the reil1-1 reil2-1 and reil1-1 reil2-2 mutants at 1 day or 7 days (1 week) after shift to 10°C cold. Differential gene expression is determined relative to non-acclimated Col-0 that is cultivated at 20°C, i.e optimized cultiv…				Col-0 (0 day, non-acclimated)	Col-0 (1 day)	Col-0 (1 week)	reil1-1 reil2-1 (0 day)	reil1-1 reil2-1 (1 day)	reil1-1 reil2-1 (1 week)	reil1-1 reil2-2 (0 day)	reil1-1 reil2-2 (1 day)	reil1-1 reil2-2 (1 week)		Col-0 (0 day), non-acclimated	Col-0 (1 day)	Col-0 (1 week)	reil1-1 reil2-1 (0 day)	reil1-1 reil2-1 (1 day)	reil1-1 reil2-1 (1 week)	reil1-1 reil2-2 (0 day)	reil1-1 reil2-2 (1 day)	reil1-1 reil2-2 (1 week)		Col-0 (0 day), non-acclimated	Col-0 (1 day)	Col-0 (1 week)	reil1-1 reil2-1 (0 day)	reil1-1 reil2-1 (1 day)	reil1-1 reil2-1 (1 week)	reil1-1 reil2-2 (0 day)	reil1-1 reil2-2 (1 day)	reil1-1 reil2-2 (1 week)
GO term	Ontology domain	Description	Number of genes	Mean	Mean	Mean	Mean	Mean	Mean	Mean	Mean	Mean		Z-Score	Z-Score	Z-Score	Z-Score	Z-Score	Z-Score	Z-Score	Z-Score	Z-Score		P-value (FDR-adjusted)	P-value (FDR-adjusted)	P-value (FDR-adjusted)	P-value (FDR-adjusted)	P-value (FDR-adjusted)	P-value (FDR-adjusted)	P-value (FDR-adjusted)	P-value (FDR-adjusted)	P-value (FDR-adjusted)
GO:0000003	P	reproduction	963		0.053	-0.01	-0.039	0.046	0.012	0.1	0.04	-0.0027			3.4	0.47	-1.3	2.3	0.98	5.9	2.2	0.61			0.00078	0.64	0.18	0.019	0.33	3.4e-09	0.031	0.54
GO:0000036	F	acyl carrier activity	12		-0.081	-0.29	-0.22	-0.044	-0.09	-0.044	0.098	-0.076			-0.49	-1.4	-1.2	-0.19	-0.44	-0.19	0.57	-0.34			0.62	0.15	0.23	0.85	0.66	0.85	0.57	0.73
GO:0000038	P	very-long-chain fatty acid metabolic process	22		-0.052	-0.27	-0.34	-0.11	-0.37	-0.053	-0.029	-0.23			-0.42	-1.8	-2.6	-0.67	-2.7	-0.33	-0.22	-1.6			0.67	0.07	0.0098	0.5	0.007	0.74	0.83	0.1
GO:0000041	P	transition metal ion transport	55		0.069	0.036	-0.054	0.0037	0.17	-0.2	0.25	0.2			1	0.63	-0.51	0.11	2.1	-2.4	3.1	2.5			0.31	0.53	0.61	0.92	0.035	0.017	0.0021	0.011
GO:0000059	P	protein import into nucleus, docking	16		0.12	-0.11	-0.088	0.16	-0.08	-0.052	-0.096	-0.091			0.92	-0.57	-0.5	0.98	-0.45	-0.28	-0.63	-0.49			0.36	0.57	0.62	0.33	0.65	0.78	0.53	0.62
GO:0000079	P	regulation of cyclin-dependent protein kinase activity	11		-0.071	-0.061	0.098	-0.12	-0.14	0.12	-0.042	-0.13			-0.41	-0.21	0.63	-0.55	-0.66	0.73	-0.23	-0.62			0.68	0.84	0.53	0.58	0.51	0.46	0.82	0.53
GO:0000087	P	M phase of mitotic cell cycle	22		-0.16	-0.34	-0.11	-0.22	-0.18	0.064	-0.11	-0.17			-1.4	-2.3	-0.74	-1.4	-1.3	0.61	-0.86	-1.1			0.17	0.02	0.46	0.15	0.21	0.54	0.39	0.26
GO:0000096	P	sulfur amino acid metabolic process	62		-0.021	-0.027	-0.061	0.1	-0.053	0.022	0.055	0.043			-0.24	-0.083	-0.63	1.3	-0.55	0.46	0.74	0.73			0.81	0.93	0.53	0.21	0.58	0.65	0.46	0.46
GO:0000097	P	sulfur amino acid biosynthetic process	37		-0.038	-0.065	-0.097	0.038	0.0025	0.053	0.011	0.055			-0.38	-0.42	-0.86	0.39	0.11	0.67	0.12	0.68			0.71	0.67	0.39	0.7	0.92	0.5	0.9	0.49
GO:0000103	P	sulfate assimilation	13		-0.33	-0.26	-0.035	0.026	-0.095	0.16	-0.2	-0.18			-2.2	-1.3	-0.13	0.17	-0.49	1.1	-1.2	-0.99			0.027	0.18	0.9	0.87	0.62	0.28	0.23	0.32
GO:0000105	P	histidine biosynthetic process	10		0.086	-0.0049	-0.18	0.014	0.017	-0.091	0.017	0.015			0.53	0.073	-0.9	0.091	0.13	-0.43	0.098	0.15			0.59	0.94	0.37	0.93	0.9	0.67	0.92	0.88
GO:0000139	C	Golgi membrane	27		-0.09	-0.23	-0.2	-0.086	-0.18	-0.11	-0.2	-0.15			-0.83	-1.7	-1.6	-0.6	-1.4	-0.89	-1.7	-1.1			0.41	0.098	0.1	0.55	0.16	0.37	0.086	0.26
GO:0000145	C	exocyst	32		-0.075	-0.25	-0.11	-0.051	-0.23	-0.069	-0.087	-0.18			-0.75	-2	-0.93	-0.37	-2	-0.56	-0.81	-1.5			0.45	0.049	0.35	0.71	0.05	0.58	0.42	0.14
GO:0000148	C	1,3-beta-glucan synthase complex	12		0.2	-0.02	0.084	0.21	-0.005	0.15	-0.015	-0.0048			1.3	-0.0026	0.58	1.1	0.019	0.97	-0.081	0.056			0.19	1	0.56	0.29	0.98	0.33	0.94	0.96
GO:0000151	C	ubiquitin ligase complex	219		0.067	0.012	-0.04	0.026	0.0067	-0.05	-0.044	-1.2e-05			2	0.72	-0.65	0.69	0.35	-0.98	-1.1	0.35			0.048	0.47	0.51	0.49	0.72	0.33	0.29	0.72
GO:0000156	F	two-component response regulator activity	37		0.0062	0.11	0.17	0.01	0.18	-0.023	-0.053	0.11			0.12	1.2	1.9	0.15	1.8	-0.12	-0.53	1.2			0.9	0.23	0.06	0.88	0.073	0.9	0.6	0.24
GO:0000159	C	protein phosphatase type 2A complex	17		0.12	0.13	-0.013	0.095	0.12	-0.0019	0.02	0.12			0.94	0.95	0.0044	0.61	0.83	0.07	0.15	0.89			0.35	0.34	1	0.54	0.41	0.94	0.88	0.37
GO:0000160	P	two-component signal transduction system (phosphorelay)	78		0.15	0.17	0.029	0.18	0.15	0.054	0.19	0.087			2.6	2.6	0.65	2.4	2.2	1	2.8	1.5			0.01	0.0093	0.52	0.016	0.028	0.32	0.0057	0.15
GO:0000162	P	tryptophan biosynthetic process	20		-0.006	-0.25	-0.18	0.18	-0.18	-0.094	0.076	-0.078			-0.012	-1.6	-1.2	1.2	-1.2	-0.63	0.58	-0.45			0.99	0.12	0.22	0.22	0.22	0.53	0.56	0.65
GO:0000166	F	nucleotide binding	1940		0.055	-0.034	-0.058	0.034	-0.026	-0.057	-0.033	-0.0071			4.9	-0.93	-3.3	2.6	-1.2	-3.4	-2.3	0.55			8.6e-07	0.35	0.0011	0.0096	0.23	0.00073	0.019	0.59
GO:0000175	F	3'-5'-exoribonuclease activity	12		0.37	0.21	-0.045	0.41	0.17	0.1	0.3	0.11			2.4	1.2	-0.18	2.1	0.95	0.68	1.7	0.71			0.014	0.23	0.86	0.035	0.34	0.5	0.084	0.48
GO:0000226	P	microtubule cytoskeleton organization	42		-0.052	-0.22	-0.2	-0.22	-0.25	-0.033	-0.23	-0.12			-0.57	-2	-2	-2	-2.4	-0.23	-2.5	-1.1			0.57	0.048	0.044	0.042	0.015	0.82	0.013	0.28
GO:0000228	C	nuclear chromosome	28		0.034	-0.24	-0.22	0.0026	-0.057	-0.066	-0.13	-0.18			0.38	-1.8	-1.8	0.067	-0.4	-0.49	-1.2	-1.4			0.7	0.071	0.069	0.95	0.69	0.62	0.24	0.17
GO:0000229	C	cytoplasmic chromosome	19		0.18	0.13	0.18	0.11	0.047	0.14	-0.063	-0.072			1.5	1	1.4	0.74	0.38	1.1	-0.45	-0.4			0.14	0.31	0.16	0.46	0.7	0.27	0.65	0.69
GO:0000267	C	cell fraction	39		0.036	-0.0061	-0.078	0.015	0.035	-0.072	-0.011	-0.0051			0.47	0.13	-0.68	0.19	0.43	-0.64	-0.1	0.098			0.64	0.89	0.5	0.85	0.67	0.52	0.92	0.92
GO:0000271	P	polysaccharide biosynthetic process	96		-0.21	-0.24	-0.17	-0.3	-0.27	-0.021	-0.21	-0.23			-3.8	-3.3	-2.7	-4.2	-4	-0.16	-3.4	-3.3			0.00017	0.00092	0.0077	2.5e-05	7.4e-05	0.87	0.00068	0.00082
GO:0000272	P	polysaccharide catabolic process	19		-0.11	0.011	-0.21	-0.057	-0.31	-0.0057	-0.097	-0.36			-0.84	0.21	-1.5	-0.32	-2.1	0.046	-0.7	-2.5			0.4	0.84	0.14	0.75	0.039	0.96	0.49	0.014
GO:0000278	P	mitotic cell cycle	45		-0.1	-0.26	-0.1	-0.12	-0.13	0.04	-0.12	-0.13			-1.2	-2.5	-0.98	-1.1	-1.3	0.6	-1.4	-1.2			0.22	0.013	0.33	0.26	0.19	0.55	0.18	0.22
GO:0000279	P	M phase	62		-0.016	-0.27	-0.17	-0.086	-0.11	-0.027	-0.17	-0.14			-0.17	-3	-2.1	-0.91	-1.2	-0.21	-2.3	-1.6			0.86	0.003	0.034	0.36	0.23	0.83	0.024	0.12
GO:0000280	P	nuclear division	26		-0.13	-0.32	-0.14	-0.22	-0.17	0.024	-0.11	-0.14			-1.1	-2.3	-1.1	-1.6	-1.3	0.31	-0.93	-1			0.25	0.019	0.28	0.12	0.2	0.75	0.35	0.31
GO:0000287	F	magnesium ion binding	56		0.041	0.0051	-0.32	-0.068	-0.067	-0.13	0.006	0.085			0.63	0.29	-3.9	-0.67	-0.69	-1.6	0.092	1.2			0.53	0.77	7.9e-05	0.5	0.49	0.12	0.93	0.23
GO:0000302	P	response to reactive oxygen species	69		-0.26	-0.22	0.22	-0.3	-0.33	0.24	-0.32	-0.34			-3.9	-2.6	3.3	-3.5	-4.2	3.6	-4.4	-4.4			8.9e-05	0.011	0.00082	0.00042	2.9e-05	0.00035	8.9e-06	1.2e-05
GO:0000303	P	response to superoxide	14		0.041	0.2	0.096	-0.12	0.087	0.053	-0.012	0.035			0.32	1.3	0.7	-0.6	0.56	0.42	-0.065	0.3			0.75	0.21	0.49	0.55	0.57	0.68	0.95	0.77
GO:0000305	P	response to oxygen radical	14		0.041	0.2	0.096	-0.12	0.087	0.053	-0.012	0.035			0.32	1.3	0.7	-0.6	0.56	0.42	-0.065	0.3			0.75	0.21	0.49	0.55	0.57	0.68	0.95	0.77
GO:0000311	C	plastid large ribosomal subunit	16		0.18	0.19	0.35	0.11	0.19	0.18	-0.13	0.1			1.4	1.3	2.5	0.65	1.2	1.3	-0.86	0.76			0.17	0.19	0.014	0.51	0.22	0.19	0.39	0.45
GO:0000312	C	plastid small ribosomal subunit	14		0.22	0.14	0.23	0.13	0.28	0.082	-0.17	0.049			1.6	0.91	1.6	0.76	1.7	0.6	-1	0.39			0.12	0.36	0.12	0.45	0.093	0.55	0.3	0.7
GO:0000313	C	organellar ribosome	42		0.13	0.094	0.15	0.053	0.13	0.041	-0.17	0.042			1.6	1.1	1.8	0.55	1.4	0.58	-1.8	0.6			0.1	0.26	0.067	0.58	0.16	0.56	0.075	0.55
GO:0000314	C	organellar small ribosomal subunit	21		0.15	0.05	0.085	0.083	0.15	0.011	-0.14	0.023			1.3	0.49	0.77	0.59	1.1	0.18	-1	0.28			0.18	0.62	0.44	0.55	0.26	0.86	0.3	0.78
GO:0000315	C	organellar large ribosomal subunit	20		0.1	0.12	0.23	0.012	0.11	0.051	-0.21	0.062			0.88	0.99	1.9	0.12	0.86	0.48	-1.6	0.56			0.38	0.32	0.061	0.9	0.39	0.63	0.12	0.58
GO:0000325	C	plant-type vacuole	61		-0.0066	-0.07	-0.14	-0.082	-0.058	-0.22	-0.052	-0.027			-0.03	-0.6	-1.7	-0.86	-0.6	-2.8	-0.66	-0.15			0.98	0.55	0.088	0.39	0.55	0.0056	0.51	0.88
GO:0000338	P	protein deneddylation	10		0.16	-0.079	-0.086	0.25	0.023	0.031	0.16	-0.057			0.99	-0.29	-0.39	1.2	0.16	0.23	0.88	-0.21			0.32	0.77	0.7	0.24	0.87	0.82	0.38	0.83
GO:0000375	P	RNA splicing, via transesterification reactions	50		0.2	0.23	0.095	0.13	0.19	0.27	0.17	0.14			2.8	2.8	1.3	1.4	2.2	3.5	2	1.8			0.0057	0.0059	0.19	0.15	0.025	0.00054	0.047	0.069
GO:0000377	P	RNA splicing, via transesterification reactions with bulged adenosine as nucleophile	49		0.2	0.23	0.1	0.14	0.2	0.28	0.17	0.14			2.7	2.7	1.4	1.4	2.2	3.5	2	1.8			0.0065	0.0063	0.18	0.15	0.025	0.00045	0.048	0.075
GO:0000394	P	RNA splicing, via endonucleolytic cleavage and ligation	10		0.16	0.39	0.19	0.25	0.3	0.3	0.28	0.43			1	2	1.1	1.2	1.6	1.7	1.5	2.3			0.32	0.046	0.28	0.23	0.12	0.092	0.13	0.023
GO:0000398	P	nuclear mRNA splicing, via spliceosome	44		0.21	0.27	0.095	0.14	0.21	0.32	0.2	0.16			2.7	2.9	1.2	1.4	2.3	3.7	2.2	1.9			0.0065	0.0034	0.22	0.17	0.023	0.00018	0.025	0.062
GO:0000418	C	DNA-directed RNA polymerase IV complex	12		0.079	-0.12	-0.12	0.14	-0.085	0.081	0.088	-0.11			0.54	-0.55	-0.61	0.71	-0.41	0.55	0.52	-0.51			0.59	0.58	0.54	0.47	0.68	0.58	0.61	0.61
GO:0000428	C	DNA-directed RNA polymerase complex	28		0.14	-0.021	-0.048	0.22	0.039	0.11	0.15	-0.0092			1.4	-0.0094	-0.3	1.7	0.39	1.1	1.3	0.048			0.16	0.99	0.76	0.083	0.69	0.29	0.19	0.96
GO:0000502	C	proteasome complex	52		0.13	-0.097	-0.23	0.17	-0.025	-0.2	0.11	-0.042			1.8	-0.85	-2.6	1.9	-0.18	-2.4	1.3	-0.32			0.069	0.39	0.0095	0.06	0.85	0.018	0.18	0.75
GO:0000723	P	telomere maintenance	13		0.067	-0.11	-0.21	0.011	-0.075	-0.072	-0.14	-0.046			0.48	-0.51	-1.2	0.092	-0.38	-0.37	-0.85	-0.18			0.63	0.61	0.23	0.93	0.71	0.71	0.39	0.86
GO:0000724	P	double-strand break repair via homologous recombination	10		0.013	-0.21	-0.079	0.021	-0.11	-0.048	-0.22	-0.16			0.1	-0.9	-0.35	0.12	-0.52	-0.2	-1.1	-0.73			0.92	0.37	0.73	0.9	0.6	0.84	0.25	0.46
GO:0000725	P	recombinational repair	10		0.013	-0.21	-0.079	0.021	-0.11	-0.048	-0.22	-0.16			0.1	-0.9	-0.35	0.12	-0.52	-0.2	-1.1	-0.73			0.92	0.37	0.73	0.9	0.6	0.84	0.25	0.46
GO:0000741	P	karyogamy	19		0.25	0.28	0.094	0.24	0.14	0.16	0.31	0.19			2.1	2	0.8	1.6	0.99	1.3	2.3	1.4			0.038	0.045	0.42	0.11	0.32	0.2	0.024	0.15
GO:0000775	C	chromosome, centromeric region	12		-0.051	-0.27	-0.13	-0.2	-0.17	0.02	-0.18	-0.11			-0.3	-1.3	-0.7	-0.97	-0.9	0.19	-1.1	-0.56			0.76	0.19	0.48	0.33	0.37	0.85	0.29	0.58
GO:0000785	C	chromatin	56		0.021	-0.025	-0.095	0.0035	0.048	-0.095	0.096	0.056			0.35	-0.062	-1	0.11	0.67	-1.1	1.2	0.86			0.73	0.95	0.3	0.92	0.51	0.29	0.22	0.39
GO:0000786	C	nucleosome	34		-0.04	-0.012	-0.11	0.013	0.047	-0.091	0.1	0.1			-0.38	0.073	-0.91	0.16	0.51	-0.79	0.99	1.1			0.7	0.94	0.36	0.87	0.61	0.43	0.32	0.26
GO:0000793	C	condensed chromosome	12		-0.044	-0.39	-0.21	-0.013	-0.022	-0.13	-0.31	-0.24			-0.26	-2	-1.2	-0.032	-0.072	-0.71	-1.8	-1.3			0.8	0.051	0.24	0.97	0.94	0.47	0.071	0.2
GO:0000815	C	ESCRT III complex	11		0.09	0.057	-0.067	0.073	0.15	-0.066	0.081	0.13			0.59	0.39	-0.3	0.38	0.84	-0.31	0.46	0.77			0.56	0.69	0.76	0.7	0.4	0.76	0.65	0.44
GO:0000902	P	cell morphogenesis	221		-0.051	-0.19	-0.14	-0.11	-0.18	-0.093	-0.11	-0.069			-1.3	-3.9	-3.2	-2.3	-3.9	-2.1	-2.7	-1.3			0.19	9.7e-05	0.0013	0.023	8.4e-05	0.038	0.006	0.2
GO:0000904	P	cell morphogenesis involved in differentiation	100		-0.026	-0.2	-0.1	-0.12	-0.21	-0.12	-0.15	-0.087			-0.4	-2.7	-1.5	-1.6	-3.2	-1.9	-2.5	-1.2			0.69	0.0068	0.13	0.1	0.0013	0.064	0.013	0.24
GO:0000910	P	cytokinesis	40		-0.083	-0.27	-0.3	-0.24	-0.2	-0.049	-0.21	-0.16			-0.93	-2.4	-3.1	-2.1	-1.9	-0.4	-2.2	-1.5			0.35	0.017	0.002	0.033	0.053	0.69	0.026	0.14
GO:0000911	P	cytokinesis by cell plate formation	20		-0.026	-0.17	-0.32	-0.21	-0.14	-0.045	-0.16	-0.094			-0.18	-1.1	-2.3	-1.3	-0.89	-0.25	-1.2	-0.57			0.86	0.29	0.02	0.19	0.37	0.8	0.25	0.57
GO:0000956	P	nuclear-transcribed mRNA catabolic process	10		0.15	0.088	-0.044	0.15	0.069	0.05	0.12	0.06			0.92	0.53	-0.16	0.72	0.38	0.33	0.64	0.38			0.36	0.6	0.87	0.47	0.7	0.74	0.52	0.7
GO:0001522	P	pseudouridine synthesis	16		0.27	0.11	-0.018	0.22	0.067	0.077	0.13	0.035			2.1	0.81	-0.028	1.3	0.47	0.6	0.91	0.32			0.037	0.42	0.98	0.2	0.64	0.55	0.37	0.75
GO:0001558	P	regulation of cell growth	15		-0.086	-0.15	0.13	-0.012	-0.13	0.14	-0.13	-0.064			-0.59	-0.77	0.96	-0.03	-0.74	0.97	-0.81	-0.31			0.56	0.44	0.34	0.98	0.46	0.33	0.42	0.76
GO:0001666	P	response to hypoxia	18		0.24	0.57	0.12	0.15	0.095	0.31	0.21	0.18			2	3.9	0.94	0.94	0.69	2.3	1.5	1.4			0.051	0.00011	0.34	0.35	0.49	0.021	0.14	0.18
GO:0001708	P	cell fate specification	28		-0.028	-0.065	0.07	-0.093	-0.052	0.062	-0.0038	0.1			-0.23	-0.36	0.75	-0.67	-0.36	0.67	-0.022	0.98			0.82	0.72	0.45	0.5	0.72	0.5	0.98	0.33
GO:0001727	F	lipid kinase activity	23		-0.018	-0.13	-0.054	-0.16	-0.099	-0.17	-0.26	-0.055			-0.12	-0.83	-0.33	-1.1	-0.68	-1.3	-2	-0.31			0.91	0.41	0.74	0.29	0.49	0.2	0.041	0.76
GO:0001871	F	pattern binding	18		-0.13	0.23	-0.33	-0.2	0.042	-0.22	0.087	0.14			-1	1.6	-2.3	-1.2	0.34	-1.5	0.63	1			0.31	0.1	0.02	0.24	0.74	0.13	0.53	0.3
GO:0001882	F	nucleoside binding	1287		0.043	-0.067	-0.074	0.032	-0.046	-0.076	-0.033	-0.014			3.2	-2.6	-3.7	2	-2.1	-3.9	-1.9	0.066			0.0014	0.0092	0.00025	0.047	0.036	9.1e-05	0.06	0.95
GO:0001883	F	purine nucleoside binding	1287		0.043	-0.067	-0.074	0.032	-0.046	-0.076	-0.033	-0.014			3.2	-2.6	-3.7	2	-2.1	-3.9	-1.9	0.066			0.0014	0.0092	0.00025	0.047	0.036	9.1e-05	0.06	0.95
GO:0002213	P	defense response to insect	10		-0.45	-1	0.06	-0.23	-0.73	-0.11	-0.13	-0.61			-2.6	-4.8	0.4	-1	-3.6	-0.55	-0.7	-3.1			0.0091	1.6e-06	0.69	0.31	0.00031	0.58	0.49	0.0022
GO:0002218	P	activation of innate immune response	27		-0.036	-0.12	-0.33	0.041	-0.06	-0.33	0.13	-0.17			-0.31	-0.77	-2.8	0.35	-0.42	-2.9	1.1	-1.3			0.76	0.44	0.0059	0.72	0.68	0.0043	0.27	0.21
GO:0002237	P	response to molecule of bacterial origin	10		0.47	-0.018	-0.12	0.46	0.0017	-0.31	0.45	-0.042			2.8	0.0074	-0.58	2.1	0.05	-1.6	2.4	-0.14			0.0049	0.99	0.56	0.034	0.96	0.11	0.016	0.89
GO:0002252	P	immune effector process	26		0.074	-0.013	-0.03	0.052	0.02	-0.21	-0.017	-0.12			0.75	0.057	-0.14	0.43	0.23	-1.7	-0.13	-0.86			0.46	0.95	0.89	0.67	0.82	0.082	0.9	0.39
GO:0002253	P	activation of immune response	27		-0.036	-0.12	-0.33	0.041	-0.06	-0.33	0.13	-0.17			-0.31	-0.77	-2.8	0.35	-0.42	-2.9	1.1	-1.3			0.76	0.44	0.0059	0.72	0.68	0.0043	0.27	0.21
GO:0002376	P	immune system process	304		0.12	-0.0083	-0.0084	0.21	0.052	-0.2	0.15	-0.00078			4.1	0.31	0.16	5.5	1.6	-5.5	4.5	0.39			3.9e-05	0.75	0.87	4.6e-08	0.099	3.4e-08	7.1e-06	0.69
GO:0002682	P	regulation of immune system process	35		0.019	-0.068	-0.33	0.092	-0.004	-0.3	0.17	-0.13			0.26	-0.44	-3.2	0.84	0.041	-2.9	1.7	-1.1			0.79	0.66	0.0013	0.4	0.97	0.0039	0.083	0.26
GO:0002684	P	positive regulation of immune system process	27		-0.036	-0.12	-0.33	0.041	-0.06	-0.33	0.13	-0.17			-0.31	-0.77	-2.8	0.35	-0.42	-2.9	1.1	-1.3			0.76	0.44	0.0059	0.72	0.68	0.0043	0.27	0.21
GO:0003002	P	regionalization	91		0.018	0.006	-0.047	-0.00085	0.0064	0.07	0.018	0.0062			0.4	0.38	-0.53	0.074	0.22	1.3	0.31	0.32			0.69	0.7	0.6	0.94	0.82	0.18	0.76	0.75
GO:0003006	P	reproductive developmental process	839		0.057	0.0018	-0.036	0.046	0.018	0.11	0.051	0.0044			3.3	0.97	-1.1	2.2	1.2	6.1	2.6	0.9			0.00088	0.33	0.28	0.03	0.23	1.4e-09	0.01	0.37
GO:0003676	F	nucleic acid binding	3414		0.052	0.047	-0.01	0.042	0.039	0.02	0.023	0.015			6.2	6	0.39	4.1	4.4	3.1	2.3	2.8			6.1e-10	2.4e-09	0.7	4.9e-05	1.2e-05	0.0017	0.02	0.0049
GO:0003677	F	DNA binding	2397		0.029	0.052	-0.017	0.0084	0.034	0.01	0.026	0.019			3.1	5.4	-0.23	1	3.3	1.8	2.3	2.7			0.0021	7.4e-08	0.82	0.3	0.00095	0.067	0.024	0.0076
GO:0003678	F	DNA helicase activity	16		0.21	-0.17	-0.079	0.16	0.035	0.011	-0.0051	-0.067			1.6	-0.93	-0.44	0.96	0.27	0.15	-0.026	-0.33			0.1	0.35	0.66	0.33	0.78	0.88	0.98	0.74
GO:0003682	F	chromatin binding	37		0.095	0.015	-0.11	-0.00084	0.063	-0.08	0.019	-0.0071			1.1	0.32	-1	0.047	0.69	-0.71	0.2	0.075			0.26	0.75	0.31	0.96	0.49	0.48	0.84	0.94
GO:0003684	F	damaged DNA binding	25		0.15	-0.098	-0.11	0.15	-0.043	-0.042	-0.028	-0.094			1.4	-0.6	-0.81	1.1	-0.27	-0.26	-0.22	-0.64			0.16	0.55	0.42	0.26	0.79	0.79	0.82	0.52
GO:0003690	F	double-stranded DNA binding	29		0.099	-0.14	-0.08	0.1	-0.12	-0.04	-0.073	-0.13			1	-0.98	-0.61	0.86	-0.91	-0.26	-0.64	-1			0.3	0.33	0.54	0.39	0.36	0.8	0.52	0.31
GO:0003697	F	single-stranded DNA binding	13		0.28	-0.046	-0.13	0.24	-0.0029	-0.014	0.15	-0.05			1.9	-0.14	-0.73	1.3	0.032	-0.012	0.9	-0.21			0.053	0.89	0.47	0.19	0.97	0.99	0.37	0.84
GO:0003700	F	transcription factor activity	1801		0.031	0.094	-0.0039	-0.0032	0.058	0.015	0.045	0.041			2.8	7.4	0.72	0.18	4.4	2	3.3	3.8			0.0054	9.4e-14	0.47	0.85	9.5e-06	0.049	0.001	0.00015
GO:0003702	F	RNA polymerase II transcription factor activity	29		0.15	0.035	-0.058	0.13	0.23	-0.064	0.16	0.13			1.5	0.45	-0.41	1	2	-0.48	1.4	1.2			0.13	0.65	0.68	0.3	0.045	0.63	0.15	0.22
GO:0003712	F	transcription cofactor activity	34		-0.047	-0.18	0.0065	0.0035	-0.11	0.049	-0.14	-0.13			-0.47	-1.4	0.2	0.082	-0.93	0.6	-1.3	-1.1			0.64	0.16	0.84	0.93	0.35	0.55	0.18	0.28
GO:0003713	F	transcription coactivator activity	28		-0.057	-0.19	-0.059	-0.02	-0.15	0.048	-0.15	-0.16			-0.52	-1.4	-0.4	-0.1	-1.1	0.54	-1.3	-1.2			0.6	0.17	0.69	0.92	0.25	0.59	0.18	0.21
GO:0003723	F	RNA binding	540		0.096	0.024	-0.0016	0.098	0.028	0.041	-0.0089	-0.019			4.4	1.6	0.49	3.5	1.3	2.1	-0.29	-0.17			1.2e-05	0.12	0.63	0.00047	0.18	0.038	0.77	0.87
GO:0003724	F	RNA helicase activity	18		0.14	-0.01	-0.067	0.16	-0.0038	-0.066	-0.047	-0.067			1.1	0.063	-0.38	1	0.031	-0.39	-0.32	-0.36			0.27	0.95	0.7	0.32	0.97	0.69	0.75	0.72
GO:0003725	F	double-stranded RNA binding	19		0.21	-0.021	-0.12	0.053	-0.03	-0.0056	-0.0031	0.027			1.8	-0.0044	-0.79	0.37	-0.15	0.046	-0.013	0.29			0.075	1	0.43	0.71	0.88	0.96	0.99	0.77
GO:0003727	F	single-stranded RNA binding	33		-0.094	0.13	0.11	0.0092	0.061	0.12	-0.11	-0.11			-0.96	1.3	1.2	0.13	0.63	1.3	-1	-0.85			0.33	0.19	0.24	0.9	0.53	0.2	0.3	0.39
GO:0003729	F	mRNA binding	19		0.12	0.089	-0.11	0.18	0.17	-0.074	0.022	-0.012			0.99	0.73	-0.68	1.2	1.2	-0.46	0.17	0.021			0.32	0.47	0.5	0.24	0.23	0.65	0.86	0.98
GO:0003735	F	structural constituent of ribosome	406		0.21	-0.019	-0.14	0.32	0.11	0.084	0.25	0.16			8.1	0.021	-4.3	9.4	3.9	3.3	8.4	5.7			4.4e-16	0.98	1.6e-05	0	0.00011	0.00095	0	1.3e-08
GO:0003743	F	translation initiation factor activity	95		0.16	0.02	0.043	0.24	0.089	0.095	0.14	0.037			3.1	0.59	0.95	3.5	1.5	1.8	2.3	0.81			0.0022	0.55	0.34	0.00049	0.13	0.076	0.024	0.42
GO:0003746	F	translation elongation factor activity	33		0.19	0.022	-0.057	0.24	0.013	0.067	0.087	-0.011			2	0.37	-0.42	2.1	0.2	0.78	0.85	0.04			0.041	0.71	0.67	0.038	0.84	0.44	0.39	0.97
GO:0003747	F	translation release factor activity	13		0.0069	0.06	0.11	0.012	0.061	0.053	-0.17	-0.08			0.077	0.44	0.78	0.096	0.4	0.4	-1	-0.38			0.94	0.66	0.43	0.92	0.69	0.69	0.32	0.7
GO:0003755	F	peptidyl-prolyl cis-trans isomerase activity	57		0.016	-0.0062	-0.051	-0.12	-0.066	0.069	-0.057	-0.079			0.28	0.16	-0.47	-1.3	-0.69	1	-0.71	-0.78			0.78	0.87	0.64	0.2	0.49	0.3	0.48	0.44
GO:0003756	F	protein disulfide isomerase activity	17		-0.063	-0.25	-0.11	-0.21	-0.21	-0.12	-0.31	-0.13			-0.45	-1.5	-0.67	-1.2	-1.3	-0.75	-2.1	-0.79			0.65	0.14	0.5	0.21	0.19	0.45	0.033	0.43
GO:0003774	F	motor activity	88		-0.14	-0.29	-0.23	-0.33	-0.19	-0.12	-0.29	-0.099			-2.3	-3.9	-3.5	-4.4	-2.7	-1.7	-4.5	-1.3			0.02	9.5e-05	0.00053	9.7e-06	0.0067	0.095	5.5e-06	0.2
GO:0003777	F	microtubule motor activity	68		-0.18	-0.32	-0.25	-0.4	-0.26	-0.12	-0.33	-0.16			-2.7	-3.8	-3.3	-4.6	-3.3	-1.5	-4.5	-2			0.0062	0.00016	0.00085	3.4e-06	0.00095	0.13	7.5e-06	0.048
GO:0003779	F	actin binding	46		-0.093	-0.21	-0.13	-0.12	-0.19	-0.06	-0.16	-0.1			-1.1	-2	-1.3	-1.1	-2	-0.56	-1.8	-0.94			0.26	0.051	0.18	0.26	0.048	0.58	0.079	0.34
GO:0003824	F	catalytic activity	8100		-0.02	-0.06	-0.051	-0.016	-0.042	-0.039	-0.015	-0.031			-2.7	-5.5	-5.7	-1.3	-4.7	-4.2	-2.1	-2.3			0.0078	4.7e-08	1.3e-08	0.19	2.9e-06	3.1e-05	0.037	0.02
GO:0003843	F	1,3-beta-glucan synthase activity	12		0.2	-0.02	0.084	0.21	-0.005	0.15	-0.015	-0.0048			1.3	-0.0026	0.58	1.1	0.019	0.97	-0.081	0.056			0.19	1	0.56	0.29	0.98	0.33	0.94	0.96
GO:0003887	F	DNA-directed DNA polymerase activity	23		0.026	-0.28	-0.31	-0.042	-0.26	-0.083	-0.1	-0.2			0.27	-1.9	-2.4	-0.25	-1.9	-0.58	-0.8	-1.4			0.79	0.058	0.015	0.8	0.054	0.56	0.42	0.16
GO:0003899	F	DNA-directed RNA polymerase activity	66		0.11	-0.035	-0.028	0.18	0.016	0.14	0.028	-0.046			1.7	-0.19	-0.19	2.2	0.32	2.1	0.4	-0.4			0.093	0.85	0.85	0.031	0.75	0.039	0.69	0.69
GO:0003916	F	DNA topoisomerase activity	18		0.039	-0.28	-0.27	-0.049	-0.15	-0.18	-0.16	-0.1			0.34	-1.7	-1.8	-0.26	-0.92	-1.2	-1.1	-0.59			0.73	0.085	0.069	0.79	0.36	0.23	0.25	0.56
GO:0003918	F	DNA topoisomerase (ATP-hydrolyzing) activity	12		0.19	-0.15	-0.19	0.064	-0.054	-0.1	-0.013	-0.0044			1.2	-0.69	-1	0.35	-0.25	-0.54	-0.071	0.058			0.21	0.49	0.3	0.72	0.8	0.59	0.94	0.95
GO:0003924	F	GTPase activity	59		0.087	0.019	-0.061	0.074	0.06	0.01	-0.018	0.037			1.3	0.46	-0.62	0.89	0.82	0.29	-0.22	0.64			0.19	0.65	0.54	0.37	0.41	0.77	0.83	0.52
GO:0003954	F	NADH dehydrogenase activity	32		0.044	-0.26	-0.14	0.1	-0.012	-0.21	0.0092	-0.049			0.52	-2.1	-1.3	0.89	-0.034	-1.9	0.1	-0.31			0.6	0.036	0.21	0.37	0.97	0.058	0.92	0.76
GO:0003973	F	(S)-2-hydroxy-acid oxidase activity	10		0.12	0.66	0.16	-0.0058	0.3	0.27	0.11	0.11			0.71	3.3	0.95	0.0017	1.5	1.5	0.58	0.65			0.48	0.00097	0.34	1	0.13	0.13	0.56	0.52
GO:0003993	F	acid phosphatase activity	47		-0.33	-0.26	-0.23	-0.4	-0.36	-0.12	-0.12	-0.36			-4.1	-2.6	-2.5	-3.9	-3.8	-1.3	-1.3	-3.8			3.3e-05	0.01	0.013	0.0001	0.00017	0.21	0.18	0.00013
GO:0004022	F	alcohol dehydrogenase (NAD) activity	11		-0.27	-0.037	-0.11	-0.2	-0.13	-0.17	-0.25	-0.47			-1.6	-0.088	-0.57	-0.93	-0.65	-0.89	-1.4	-2.4			0.1	0.93	0.57	0.35	0.52	0.37	0.16	0.015
GO:0004028	F	3-chloroallyl aldehyde dehydrogenase activity	15		0.11	0.082	0.1	0.049	0.1	0.056	-0.12	-0.019			0.84	0.6	0.77	0.31	0.68	0.45	-0.79	-0.029			0.4	0.55	0.44	0.76	0.5	0.66	0.43	0.98
GO:0004034	F	aldose 1-epimerase activity	11		0.21	0.12	0.15	0.13	0.24	-0.13	0.14	0.35			1.3	0.7	0.94	0.67	1.3	-0.65	0.76	1.9			0.19	0.48	0.35	0.5	0.19	0.52	0.45	0.052
GO:0004045	F	aminoacyl-tRNA hydrolase activity	10		0.18	0.16	0.13	0.12	0.17	0.041	0.11	0.15			1.1	0.88	0.75	0.56	0.91	0.29	0.58	0.83			0.28	0.38	0.45	0.57	0.36	0.78	0.56	0.41
GO:0004089	F	carbonate dehydratase activity	25		-0.58	-0.5	0.028	-0.18	-0.46	0.27	0.03	-0.49			-5.4	-3.6	0.36	-1.3	-3.6	2.4	0.27	-3.8			6.7e-08	0.00026	0.72	0.21	0.00037	0.016	0.79	0.00013
GO:0004091	F	carboxylesterase activity	343		-0.14	-0.12	-0.025	-0.11	-0.12	-0.052	-0.015	-0.083			-4.7	-2.8	-0.34	-2.8	-3.2	-1.3	-0.41	-2			3.2e-06	0.0054	0.73	0.0057	0.0014	0.2	0.68	0.043
GO:0004124	F	cysteine synthase activity	11		0.056	0.15	0.016	0.18	0.12	0.12	0.003	0.2			0.38	0.86	0.17	0.91	0.67	0.77	0.024	1.1			0.71	0.39	0.87	0.36	0.51	0.44	0.98	0.25
GO:0004129	F	cytochrome-c oxidase activity	20		0.068	-0.16	0.048	-0.031	-0.0057	0.084	-0.0037	0.039			0.61	-0.98	0.47	-0.16	0.02	0.73	-0.018	0.39			0.54	0.33	0.64	0.87	0.98	0.46	0.99	0.7
GO:0004143	F	diacylglycerol kinase activity	12		0.039	0.25	0.0011	0.22	0.15	0.072	0.059	0.17			0.28	1.4	0.089	1.1	0.87	0.5	0.35	1			0.78	0.15	0.93	0.25	0.39	0.62	0.73	0.31
GO:0004175	F	endopeptidase activity	229		-0.1	-0.16	-0.072	-0.097	-0.12	-0.067	-0.045	-0.13			-2.7	-3.2	-1.5	-2	-2.7	-1.4	-1.1	-2.8			0.0068	0.0015	0.13	0.046	0.0064	0.15	0.27	0.0048
GO:0004176	F	ATP-dependent peptidase activity	23		-0.0018	0.0037	0.11	0.047	-0.037	0.038	-0.19	-0.14			0.025	0.17	0.98	0.37	-0.22	0.41	-1.5	-0.94			0.98	0.86	0.32	0.71	0.83	0.68	0.14	0.34
GO:0004177	F	aminopeptidase activity	13		0.035	-0.0086	0.12	0.16	0.015	0.078	-0.098	-0.061			0.26	0.063	0.82	0.88	0.13	0.56	-0.59	-0.27			0.79	0.95	0.41	0.38	0.9	0.58	0.56	0.79
GO:0004180	F	carboxypeptidase activity	62		-0.35	-0.23	-0.0095	-0.39	-0.23	-0.21	-0.32	-0.24			-5.1	-2.5	0.059	-4.3	-2.7	-2.7	-4.2	-2.9			3e-07	0.013	0.95	1.4e-05	0.0067	0.0068	3.1e-05	0.0043
GO:0004185	F	serine-type carboxypeptidase activity	60		-0.35	-0.22	-0.0034	-0.38	-0.22	-0.22	-0.31	-0.23			-5.1	-2.4	0.14	-4.2	-2.6	-2.7	-4	-2.7			4.2e-07	0.017	0.89	2.4e-05	0.0091	0.006	5.6e-05	0.0066
GO:0004190	F	aspartic-type endopeptidase activity	81		-0.14	-0.19	-0.057	-0.14	-0.091	-0.12	-0.13	-0.097			-2.2	-2.3	-0.66	-1.7	-1.2	-1.7	-2	-1.2			0.025	0.019	0.51	0.081	0.24	0.085	0.047	0.23
GO:0004197	F	cysteine-type endopeptidase activity	41		-0.31	-0.14	-0.13	-0.34	-0.19	0.034	-0.043	-0.13			-3.7	-1.2	-1.3	-3	-1.9	0.5	-0.45	-1.2			0.00025	0.23	0.21	0.0023	0.061	0.62	0.66	0.23
GO:0004221	F	ubiquitin thiolesterase activity	44		0.25	0.023	-0.084	0.42	0.15	0.042	0.12	0.11			3.1	0.44	-0.79	4.1	1.6	0.61	1.3	1.3			0.0017	0.66	0.43	3.8e-05	0.1	0.55	0.19	0.18
GO:0004222	F	metalloendopeptidase activity	38		0.093	-0.083	-0.12	0.096	-0.065	-0.14	0.044	-0.11			1.1	-0.6	-1.1	0.91	-0.54	-1.4	0.47	-0.91			0.26	0.55	0.28	0.36	0.59	0.17	0.64	0.36
GO:0004252	F	serine-type endopeptidase activity	63		-0.046	-0.18	-0.023	-0.018	-0.16	-0.014	0.01	-0.2			-0.61	-1.9	-0.12	-0.13	-1.8	-0.028	0.16	-2.3			0.54	0.054	0.9	0.89	0.066	0.98	0.88	0.021
GO:0004311	F	farnesyltranstransferase activity	12		0.093	-0.082	0.049	0.0065	0.029	-0.21	-0.076	0.18			0.63	-0.33	0.37	0.064	0.2	-1.2	-0.43	1.1			0.53	0.74	0.71	0.95	0.84	0.25	0.67	0.28
GO:0004312	F	fatty-acid synthase activity	15		-0.12	-0.36	-0.46	-0.019	-0.46	-0.29	-0.12	-0.36			-0.83	-2	-2.9	-0.074	-2.7	-1.9	-0.77	-2.1			0.41	0.044	0.0034	0.94	0.0062	0.064	0.44	0.033
GO:0004364	F	glutathione transferase activity	51		0.031	-0.13	-0.17	0.11	0.048	-0.12	0.36	0.084			0.47	-1.2	-1.9	1.2	0.63	-1.3	4.4	1.1			0.64	0.24	0.064	0.25	0.53	0.2	1.2e-05	0.25
GO:0004372	F	glycine hydroxymethyltransferase activity	15		0.036	0.009	-0.063	0.12	0.13	-0.032	-0.016	0.054			0.29	0.17	-0.32	0.7	0.85	-0.13	-0.096	0.43			0.77	0.86	0.75	0.48	0.4	0.89	0.92	0.67
GO:0004386	F	helicase activity	164		0.18	-0.029	-0.082	0.2	0.025	-0.016	0.034	-0.0097			4.5	-0.18	-1.5	3.8	0.68	-0.085	0.76	0.11			6.1e-06	0.86	0.14	0.00013	0.5	0.93	0.45	0.92
GO:0004402	F	histone acetyltransferase activity	15		0.034	0.016	0.02	0.036	0.061	0.096	-0.005	0.027			0.28	0.21	0.22	0.24	0.43	0.71	-0.024	0.26			0.78	0.83	0.82	0.81	0.67	0.48	0.98	0.79
GO:0004407	F	histone deacetylase activity	16		0.11	0.11	-0.22	0.21	0.023	0.067	0.04	0.086			0.84	0.8	-1.4	1.2	0.2	0.54	0.28	0.65			0.4	0.42	0.16	0.21	0.84	0.59	0.78	0.52
GO:0004428	F	inositol or phosphatidylinositol kinase activity	45		0.033	0.073	-0.036	-0.052	0.017	-0.092	-0.12	0.042			0.48	0.96	-0.25	-0.44	0.26	-0.92	-1.3	0.62			0.63	0.34	0.8	0.66	0.79	0.36	0.2	0.54
GO:0004437	F	inositol or phosphatidylinositol phosphatase activity	34		0.016	0.051	-0.02	0.018	-0.033	-0.053	-0.11	-0.008			0.23	0.63	-0.062	0.21	-0.23	-0.41	-1	0.064			0.82	0.53	0.95	0.84	0.82	0.68	0.3	0.95
GO:0004462	F	lactoylglutathione lyase activity	10		0.27	0.39	0.55	0.24	0.32	0.54	0.51	0.42			1.6	2	3	1.1	1.7	3	2.7	2.2			0.1	0.048	0.0024	0.26	0.099	0.0027	0.0067	0.027
GO:0004468	F	lysine N-acetyltransferase activity	15		0.034	0.016	0.02	0.036	0.061	0.096	-0.005	0.027			0.28	0.21	0.22	0.24	0.43	0.71	-0.024	0.26			0.78	0.83	0.82	0.81	0.67	0.48	0.98	0.79
GO:0004497	F	monooxygenase activity	108		-0.063	0.082	0.11	-0.014	0.0024	0.24	0.02	-0.033			-1.1	1.6	2.3	-0.12	0.18	4.6	0.37	-0.3			0.26	0.1	0.023	0.91	0.86	5.2e-06	0.71	0.76
GO:0004499	F	flavin-containing monooxygenase activity	18		-0.22	-0.059	-0.22	-0.35	-0.027	0.086	0.046	-0.011			-1.7	-0.25	-1.5	-2.1	-0.12	0.71	0.33	0.026			0.089	0.8	0.14	0.036	0.9	0.48	0.74	0.98
GO:0004518	F	nuclease activity	176		0.11	0.015	-0.0029	0.16	0.081	0.036	0.069	0.071			2.9	0.71	0.25	3.2	1.9	1.1	1.6	1.8			0.0038	0.48	0.8	0.0016	0.062	0.28	0.12	0.067
GO:0004519	F	endonuclease activity	80		0.018	-0.052	-0.0025	0.033	0.043	-0.0066	-0.0077	0.013			0.38	-0.44	0.17	0.51	0.72	0.08	-0.097	0.4			0.71	0.66	0.86	0.61	0.47	0.94	0.92	0.69
GO:0004520	F	endodeoxyribonuclease activity	11		-0.043	-0.32	0.15	0.15	-0.054	0.049	-0.11	0.067			-0.24	-1.5	0.91	0.75	-0.23	0.34	-0.59	0.44			0.81	0.13	0.36	0.45	0.81	0.73	0.56	0.66
GO:0004521	F	endoribonuclease activity	52		0.013	0.01	0.0065	0.046	0.11	-0.0019	0.063	0.04			0.24	0.34	0.25	0.55	1.3	0.12	0.77	0.64			0.81	0.74	0.8	0.58	0.19	0.9	0.44	0.52
GO:0004523	F	ribonuclease H activity	11		-0.23	-0.079	0.00013	-0.19	-0.026	-0.28	-0.17	-0.23			-1.4	-0.3	0.079	-0.89	-0.092	-1.5	-0.96	-1.2			0.16	0.77	0.94	0.38	0.93	0.13	0.34	0.24
GO:0004525	F	ribonuclease III activity	13		0.11	0.0047	0.11	0.056	0.19	0.14	0.013	0.12			0.74	0.14	0.77	0.32	1.1	0.94	0.087	0.8			0.46	0.89	0.44	0.75	0.26	0.35	0.93	0.43
GO:0004527	F	exonuclease activity	53		0.25	0.094	0.012	0.34	0.083	0.14	0.15	0.13			3.5	1.3	0.32	3.6	1	1.9	1.8	1.7			0.00056	0.2	0.75	0.00032	0.3	0.056	0.064	0.097
GO:0004532	F	exoribonuclease activity	15		0.34	0.21	-0.023	0.39	0.16	0.12	0.26	0.14			2.5	1.4	-0.063	2.2	1	0.84	1.7	0.95			0.013	0.17	0.95	0.027	0.3	0.4	0.084	0.34
GO:0004536	F	deoxyribonuclease activity	12		-0.014	-0.28	0.078	0.16	-0.066	0.067	-0.062	0.04			-0.061	-1.4	0.54	0.82	-0.31	0.47	-0.35	0.31			0.95	0.17	0.59	0.41	0.76	0.64	0.73	0.76
GO:0004540	F	ribonuclease activity	83		0.1	0.043	0.0087	0.17	0.15	0.03	0.15	0.087			1.8	0.88	0.35	2.3	2.2	0.66	2.4	1.5			0.068	0.38	0.73	0.022	0.027	0.51	0.018	0.13
GO:0004553	F	hydrolase activity, hydrolyzing O-glycosyl compounds	414		-0.056	-0.053	-0.04	-0.035	-0.014	-0.075	0.068	0.0018			-2	-1	-0.9	-0.86	-0.16	-2.2	2.4	0.54			0.049	0.31	0.37	0.39	0.87	0.028	0.019	0.59
GO:0004564	F	beta-fructofuranosidase activity	12		0.036	-0.1	-0.11	-0.12	-0.15	-0.013	-0.096	0.054			0.26	-0.43	-0.57	-0.58	-0.76	-0.0053	-0.55	0.38			0.79	0.67	0.57	0.56	0.45	1	0.58	0.7
GO:0004565	F	beta-galactosidase activity	39		-0.0095	-0.031	0.21	-0.034	0.054	0.027	0.11	0.14			-0.058	-0.11	2.4	-0.25	0.61	0.42	1.2	1.5			0.95	0.92	0.015	0.8	0.54	0.68	0.25	0.13
GO:0004568	F	chitinase activity	24		-0.075	0.41	-0.3	0.19	0.41	-0.16	0.32	0.49			-0.64	3.2	-2.4	1.4	3.2	-1.2	2.6	4			0.52	0.0014	0.018	0.16	0.0013	0.23	0.009	5.6e-05
GO:0004601	F	peroxidase activity	111		-0.076	-0.21	-0.0022	0.1	-0.26	-0.027	0.032	-0.03			-1.4	-3	0.21	1.7	-4.1	-0.28	0.58	-0.26			0.16	0.0023	0.83	0.09	3.4e-05	0.78	0.56	0.79
GO:0004602	F	glutathione peroxidase activity	10		0.024	0.0006	0.099	0.034	-0.091	-0.16	-0.044	-0.13			0.17	0.1	0.61	0.18	-0.41	-0.78	-0.22	-0.59			0.87	0.92	0.54	0.85	0.68	0.44	0.82	0.55
GO:0004616	F	phosphogluconate dehydrogenase (decarboxylating) activity	12		0.14	0.08	0.15	0.24	0.18	0.022	0.13	0.25			0.96	0.53	0.96	1.2	1	0.2	0.76	1.5			0.34	0.6	0.34	0.21	0.3	0.84	0.45	0.13
GO:0004620	F	phospholipase activity	44		-0.23	-0.19	-0.068	-0.25	-0.23	-0.16	-0.16	-0.22			-2.8	-1.7	-0.61	-2.4	-2.3	-1.7	-1.8	-2.2			0.0048	0.082	0.54	0.019	0.02	0.094	0.071	0.032
GO:0004629	F	phospholipase C activity	22		-0.29	-0.25	-0.16	-0.39	-0.33	-0.24	-0.25	-0.29			-2.5	-1.7	-1.2	-2.6	-2.4	-1.8	-1.9	-2.1			0.014	0.097	0.24	0.0087	0.018	0.072	0.053	0.039
GO:0004630	F	phospholipase D activity	13		-0.12	-0.093	-0.015	-0.051	-0.084	-0.093	-0.088	-0.14			-0.79	-0.41	-0.0067	-0.23	-0.43	-0.5	-0.53	-0.71			0.43	0.68	0.99	0.82	0.67	0.62	0.6	0.48
GO:0004650	F	polygalacturonase activity	71		-0.091	-0.053	0.0084	-0.11	0.1	-0.13	0.034	-0.02			-1.4	-0.42	0.32	-1.3	1.4	-1.7	0.5	-0.076			0.17	0.67	0.75	0.21	0.15	0.09	0.62	0.94
GO:0004659	F	prenyltransferase activity	37		-0.042	-0.035	-0.03	-0.12	0.017	-0.048	-0.18	0.037			-0.42	-0.14	-0.17	-0.97	0.24	-0.37	-1.8	0.51			0.67	0.89	0.87	0.33	0.81	0.71	0.066	0.61
GO:0004672	F	protein kinase activity	811		-0.002	-0.081	-0.077	-0.07	-0.055	-0.1	-0.074	-0.019			0.14	-2.6	-3	-2.6	-2.1	-4.4	-3.5	-0.19			0.89	0.0081	0.0023	0.0083	0.039	1.2e-05	0.00053	0.85
GO:0004673	F	protein histidine kinase activity	17		0.15	0.12	2.2e-05	0.15	0.14	0.013	-0.058	0.094			1.2	0.89	0.098	0.91	0.96	0.17	-0.39	0.73			0.23	0.37	0.92	0.36	0.34	0.86	0.7	0.47
GO:0004674	F	protein serine/threonine kinase activity	592		-0.029	-0.12	-0.098	-0.11	-0.093	-0.11	-0.089	-0.047			-1.1	-3.8	-3.5	-3.5	-3.2	-4	-3.6	-1.3			0.27	0.00012	0.00046	0.00041	0.0012	6.3e-05	0.00034	0.2
GO:0004675	F	transmembrane receptor protein serine/threonine kinase activity	11		0.27	-0.066	-0.43	0.34	0.04	-0.39	0.2	-0.022			1.7	-0.23	-2.3	1.7	0.25	-2.2	1.1	-0.04			0.091	0.82	0.02	0.097	0.8	0.031	0.27	0.97
GO:0004683	F	calmodulin-dependent protein kinase activity	38		-0.0042	-0.16	-0.026	-0.16	-0.16	-0.14	-0.17	-0.073			0.0044	-1.3	-0.13	-1.3	-1.5	-1.3	-1.7	-0.58			1	0.18	0.9	0.18	0.13	0.18	0.084	0.56
GO:0004693	F	cyclin-dependent protein kinase activity	33		-0.1	-0.21	-0.18	-0.15	-0.13	-0.11	-0.19	-0.11			-1	-1.7	-1.6	-1.2	-1.1	-0.98	-1.9	-0.88			0.3	0.092	0.11	0.24	0.26	0.33	0.063	0.38
GO:0004702	F	receptor signaling protein serine/threonine kinase activity	44		0.073	-0.022	-0.17	0.1	0.061	-0.21	0.064	0.0057			0.96	-0.016	-1.8	1	0.73	-2.2	0.73	0.22			0.34	0.99	0.075	0.3	0.47	0.027	0.47	0.83
GO:0004707	F	MAP kinase activity	22		0.048	0.038	-0.059	0.049	0.084	-0.22	0.04	0.066			0.46	0.42	-0.36	0.38	0.68	-1.7	0.32	0.61			0.65	0.68	0.72	0.71	0.5	0.088	0.75	0.54
GO:0004708	F	MAP kinase kinase activity	12		0.14	-0.088	-0.17	0.28	0.1	-0.12	0.17	0.053			0.91	-0.36	-0.95	1.4	0.61	-0.67	1	0.38			0.36	0.72	0.34	0.15	0.54	0.51	0.31	0.71
GO:0004712	F	protein serine/threonine/tyrosine kinase activity	60		0.066	-0.046	-0.032	0.036	0.021	-0.091	-0.031	0.031			1	-0.31	-0.24	0.47	0.36	-1	-0.38	0.57			0.31	0.76	0.81	0.64	0.72	0.3	0.7	0.57
GO:0004713	F	protein tyrosine kinase activity	167		0.025	-0.039	-0.097	-0.033	-0.032	-0.14	-0.053	0.0036			0.71	-0.38	-1.8	-0.5	-0.48	-2.8	-1.1	0.38			0.48	0.7	0.066	0.62	0.63	0.0053	0.26	0.7
GO:0004721	F	phosphoprotein phosphatase activity	211		-0.037	0.028	-0.042	-0.074	-0.024	-0.039	-0.031	-0.043			-0.87	1.1	-0.69	-1.4	-0.35	-0.69	-0.73	-0.66			0.38	0.28	0.49	0.15	0.72	0.49	0.46	0.51
GO:0004722	F	protein serine/threonine phosphatase activity	168		-0.03	0.037	-0.022	-0.072	-0.0085	-0.025	-0.016	-0.023			-0.61	1.1	-0.18	-1.2	0.00033	-0.3	-0.32	-0.17			0.54	0.25	0.86	0.22	1	0.77	0.75	0.86
GO:0004725	F	protein tyrosine phosphatase activity	19		0.013	0.044	-0.046	-0.092	-0.02	-0.095	0.025	-0.041			0.14	0.43	-0.23	-0.54	-0.08	-0.62	0.19	-0.18			0.89	0.67	0.81	0.59	0.94	0.54	0.85	0.86
GO:0004743	F	pyruvate kinase activity	14		0.19	0.1	-0.45	0.15	0.14	-0.11	0.34	0.17			1.4	0.71	-2.8	0.83	0.89	-0.6	2.2	1.1			0.17	0.47	0.0054	0.41	0.37	0.55	0.03	0.26
GO:0004747	F	ribokinase activity	14		0.27	0.35	-0.023	0.34	0.095	-0.0018	0.28	0.14			1.9	2.1	-0.056	1.9	0.61	0.064	1.7	0.93			0.058	0.035	0.95	0.059	0.54	0.95	0.081	0.35
GO:0004784	F	superoxide dismutase activity	10		0.21	0.21	0.32	0.18	0.18	0.2	0.023	0.12			1.3	1.1	1.8	0.84	0.96	1.1	0.13	0.66			0.2	0.27	0.069	0.4	0.34	0.26	0.9	0.51
GO:0004805	F	trehalose-phosphatase activity	16		0.46	0.48	0.15	0.51	0.64	0.13	0.44	0.5			3.5	3.1	1.1	3	4.1	0.97	3	3.3			0.00053	0.0023	0.27	0.003	4.8e-05	0.33	0.0031	0.00082
GO:0004806	F	triglyceride lipase activity	45		-0.017	-0.052	0.048	0.19	0.056	-0.22	0.11	-0.027			-0.15	-0.33	0.71	2	0.68	-2.3	1.2	-0.13			0.88	0.74	0.48	0.051	0.5	0.02	0.23	0.89
GO:0004812	F	aminoacyl-tRNA ligase activity	67		0.14	0.039	0.033	0.18	-0.0014	-0.01	0.023	0.03			2.2	0.75	0.65	2.2	0.091	0.023	0.34	0.59			0.028	0.46	0.51	0.028	0.93	0.98	0.74	0.56
GO:0004842	F	ubiquitin-protein ligase activity	270		-0.025	-0.014	0.027	-0.039	0.00025	-0.048	-0.062	-0.028			-0.64	0.14	1.2	-0.78	0.23	-1	-1.7	-0.34			0.52	0.89	0.25	0.44	0.82	0.31	0.093	0.73
GO:0004843	F	ubiquitin-specific protease activity	25		0.16	0.092	-0.047	0.22	0.088	-0.00064	0.042	0.079			1.6	0.86	-0.28	1.7	0.76	0.095	0.37	0.76			0.12	0.39	0.78	0.098	0.45	0.92	0.71	0.45
GO:0004857	F	enzyme inhibitor activity	166		-0.1	-0.12	0.0083	-0.069	-0.057	-0.095	-0.011	-0.1			-2.3	-1.9	0.49	-1.2	-0.98	-1.8	-0.22	-1.8			0.02	0.058	0.63	0.24	0.33	0.068	0.83	0.068
GO:0004866	F	endopeptidase inhibitor activity	38		0.062	-0.075	0.38	0.17	0.074	0.14	0.021	0.087			0.77	-0.52	4.2	1.6	0.8	1.6	0.23	1			0.44	0.6	3.2e-05	0.12	0.43	0.11	0.82	0.31
GO:0004867	F	serine-type endopeptidase inhibitor activity	24		0.2	-0.038	0.49	0.28	0.13	0.085	0.015	0.18			1.9	-0.14	4.2	2	1.1	0.81	0.13	1.6			0.058	0.89	2.3e-05	0.046	0.29	0.42	0.9	0.12
GO:0004871	F	signal transducer activity	374		0.086	0.047	-0.017	0.095	0.045	-0.12	0.051	0.059			3.3	2	-0.1	2.8	1.6	-3.6	1.7	2.3			0.001	0.048	0.92	0.0048	0.1	0.00034	0.093	0.021
GO:0004872	F	receptor activity	193		0.16	0.027	-0.023	0.22	0.028	-0.2	0.11	0.063			4.2	0.99	-0.22	4.5	0.79	-4.6	2.5	1.8			2.4e-05	0.32	0.83	7.8e-06	0.43	5.1e-06	0.012	0.08
GO:0004888	F	transmembrane receptor activity	157		0.17	0.0062	-0.0091	0.26	0.035	-0.23	0.15	0.067			4.1	0.5	0.1	4.9	0.87	-4.6	3.1	1.7			4.2e-05	0.61	0.92	8.8e-07	0.39	4.4e-06	0.002	0.097
GO:0005048	F	signal sequence binding	13		0.03	0.091	0.0093	0.032	-0.02	-0.0028	0.028	0.052			0.23	0.61	0.14	0.2	-0.067	0.055	0.17	0.39			0.82	0.54	0.89	0.84	0.95	0.96	0.86	0.7
GO:0005057	F	receptor signaling protein activity	46		0.067	-0.028	-0.16	0.095	0.056	-0.2	0.054	-0.0027			0.9	-0.079	-1.7	0.99	0.68	-2.2	0.63	0.13			0.37	0.94	0.086	0.32	0.49	0.03	0.53	0.89
GO:0005083	F	small GTPase regulator activity	68		-0.08	-0.2	-0.14	-0.16	-0.18	-0.13	-0.18	-0.085			-1.2	-2.3	-1.7	-1.9	-2.2	-1.7	-2.5	-0.93			0.25	0.024	0.084	0.059	0.03	0.091	0.013	0.35
GO:0005085	F	guanyl-nucleotide exchange factor activity	22		-0.13	-0.31	-0.15	-0.27	-0.22	-0.21	-0.32	-0.12			-1.1	-2.1	-1.1	-1.8	-1.6	-1.6	-2.5	-0.8			0.27	0.04	0.27	0.071	0.12	0.12	0.013	0.42
GO:0005088	F	Ras guanyl-nucleotide exchange factor activity	15		-0.16	-0.37	-0.23	-0.35	-0.29	-0.27	-0.35	-0.16			-1.1	-2.1	-1.4	-1.9	-1.7	-1.7	-2.2	-0.93			0.27	0.036	0.16	0.055	0.081	0.092	0.025	0.35
GO:0005089	F	Rho guanyl-nucleotide exchange factor activity	15		-0.16	-0.37	-0.23	-0.35	-0.29	-0.27	-0.35	-0.16			-1.1	-2.1	-1.4	-1.9	-1.7	-1.7	-2.2	-0.93			0.27	0.036	0.16	0.055	0.081	0.092	0.025	0.35
GO:0005096	F	GTPase activator activity	40		-0.022	-0.12	-0.092	-0.12	-0.11	-0.11	-0.098	-0.038			-0.2	-1	-0.84	-1	-1	-1	-1	-0.23			0.84	0.31	0.4	0.31	0.3	0.31	0.31	0.81
GO:0005097	F	Rab GTPase activator activity	23		-0.0033	-0.11	-0.059	-0.053	-0.071	-0.16	-0.13	-0.036			0.011	-0.64	-0.37	-0.32	-0.47	-1.2	-1	-0.16			0.99	0.52	0.71	0.75	0.64	0.24	0.3	0.87
GO:0005099	F	Ras GTPase activator activity	35		-0.04	-0.14	-0.13	-0.12	-0.13	-0.17	-0.11	-0.041			-0.39	-1.1	-1.2	-0.98	-1.1	-1.6	-1.1	-0.25			0.7	0.28	0.23	0.33	0.27	0.12	0.28	0.8
GO:0005100	F	Rho GTPase activator activity	10		-0.22	-0.25	-0.26	-0.41	-0.31	-0.19	-0.16	-0.11			-1.3	-1.1	-1.3	-1.8	-1.5	-0.98	-0.83	-0.5			0.2	0.25	0.19	0.068	0.14	0.33	0.4	0.62
GO:0005102	F	receptor binding	34		0.062	-0.17	0.04	0.0038	-0.11	0.082	0.39	0.0011			0.73	-1.4	0.54	0.085	-0.96	0.93	3.8	0.15			0.47	0.17	0.59	0.93	0.34	0.35	0.00012	0.88
GO:0005198	F	structural molecule activity	550		0.14	-0.053	-0.15	0.19	0.03	0.028	0.14	0.088			6.1	-1.2	-5.5	6.7	1.4	1.6	5.6	3.9			8.7e-10	0.23	3.8e-08	1.7e-11	0.16	0.11	2.4e-08	0.00011
GO:0005199	F	structural constituent of cell wall	37		-0.13	-0.39	-0.44	-0.36	-0.58	-0.31	-0.39	-0.21			-1.4	-3.5	-4.5	-3.1	-5.5	-3.1	-3.9	-1.9			0.15	0.00055	8.5e-06	0.002	3.9e-08	0.0023	8.4e-05	0.055
GO:0005200	F	structural constituent of cytoskeleton	32		-0.32	-0.32	-0.28	-0.38	-0.35	-0.089	-0.29	-0.25			-3.3	-2.6	-2.6	-3.1	-3.1	-0.75	-2.7	-2.2			0.001	0.01	0.0092	0.0022	0.0022	0.45	0.0066	0.028
GO:0005215	F	transporter activity	1267		-0.0019	-0.056	-0.089	0.012	-0.01	-0.086	0.013	-0.014			0.17	-2	-4.6	0.93	-0.098	-4.5	0.86	0.042			0.86	0.048	4.8e-06	0.35	0.92	6.4e-06	0.39	0.97
GO:0005216	F	ion channel activity	87		0.084	-0.039	-0.1	0.017	0.033	-0.12	0.024	0.032			1.5	-0.27	-1.4	0.32	0.6	-1.7	0.39	0.71			0.12	0.79	0.16	0.75	0.55	0.088	0.7	0.48
GO:0005217	F	intracellular ligand-gated ion channel activity	22		0.29	0.085	-0.21	0.12	0.16	-0.45	0.26	0.21			2.6	0.75	-1.5	0.88	1.3	-3.5	2	1.7			0.01	0.45	0.13	0.38	0.2	0.0004	0.042	0.094
GO:0005242	F	inward rectifier potassium channel activity	10		-0.18	-0.29	-0.2	-0.19	-0.02	0.14	-0.21	-0.12			-1.1	-1.3	-0.98	-0.84	-0.057	0.85	-1.1	-0.56			0.29	0.19	0.33	0.4	0.95	0.4	0.26	0.57
GO:0005244	F	voltage-gated ion channel activity	38		0.0055	-0.053	-0.04	-0.1	0.0084	-0.023	-0.14	-0.016			0.12	-0.31	-0.28	-0.85	0.16	-0.12	-1.4	-0.0088			0.91	0.76	0.78	0.4	0.87	0.9	0.17	0.99
GO:0005249	F	voltage-gated potassium channel activity	22		0.088	0.058	-0.032	-0.073	0.19	-0.019	-0.078	0.13			0.81	0.56	-0.14	-0.45	1.5	-0.059	-0.61	1.1			0.42	0.57	0.89	0.65	0.14	0.95	0.54	0.26
GO:0005253	F	anion channel activity	16		-0.099	-0.19	-0.036	-0.1	-0.23	0.0056	-0.18	-0.22			-0.71	-1	-0.15	-0.57	-1.4	0.12	-1.2	-1.3			0.48	0.31	0.88	0.57	0.17	0.91	0.23	0.2
GO:0005261	F	cation channel activity	33		0.1	0.049	-0.006	-0.003	0.17	0.075	0.011	0.11			1.1	0.61	0.078	0.027	1.6	0.85	0.12	1.1			0.26	0.54	0.94	0.98	0.11	0.39	0.9	0.25
GO:0005267	F	potassium channel activity	24		0.08	0.052	-0.033	-0.074	0.17	-0.024	-0.082	0.11			0.78	0.54	-0.16	-0.48	1.4	-0.1	-0.66	1			0.44	0.59	0.87	0.63	0.17	0.92	0.51	0.31
GO:0005275	F	amine transmembrane transporter activity	71		-0.17	-0.35	-0.12	-0.22	-0.21	-0.3	-0.19	-0.23			-2.6	-4.3	-1.5	-2.6	-2.7	-4.2	-2.7	-2.9			0.009	2.1e-05	0.14	0.0088	0.0064	2.8e-05	0.0066	0.0033
GO:0005315	F	inorganic phosphate transmembrane transporter activity	14		-0.015	0.037	0.024	-0.052	0.11	0.051	0.034	0.17			-0.072	0.33	0.24	-0.25	0.71	0.4	0.22	1.1			0.94	0.74	0.81	0.81	0.47	0.69	0.82	0.27
GO:0005319	F	lipid transporter activity	16		0.092	-0.0017	-0.27	-0.16	-0.1	-0.051	0.055	0.041			0.72	0.11	-1.7	-0.88	-0.6	-0.27	0.38	0.36			0.47	0.91	0.08	0.38	0.55	0.79	0.71	0.72
GO:0005337	F	nucleoside transmembrane transporter activity	12		0.026	0.2	-0.21	-0.16	0.25	-0.36	0.061	0.11			0.19	1.2	-1.2	-0.75	1.4	-2	0.36	0.68			0.85	0.24	0.25	0.45	0.16	0.041	0.72	0.5
GO:0005338	F	nucleotide-sugar transmembrane transporter activity	13		0.054	-0.13	-0.22	-0.067	-0.12	-0.13	-0.12	-0.085			0.39	-0.62	-1.3	-0.32	-0.66	-0.7	-0.73	-0.41			0.69	0.54	0.2	0.75	0.51	0.48	0.46	0.68
GO:0005342	F	organic acid transmembrane transporter activity	80		-0.14	-0.32	-0.13	-0.21	-0.23	-0.23	-0.17	-0.23			-2.2	-4.1	-1.7	-2.6	-3	-3.4	-2.6	-3.1			0.026	3.5e-05	0.084	0.0087	0.0023	0.00078	0.011	0.0023
GO:0005345	F	purine transmembrane transporter activity	23		0.27	0.29	0.15	0.39	0.34	-0.34	0.28	0.4			2.4	2.2	1.4	2.7	2.6	-2.7	2.3	3.2			0.014	0.024	0.17	0.0063	0.0091	0.0068	0.022	0.0012
GO:0005351	F	sugar:hydrogen symporter activity	103		0.048	0.072	0.1	0.12	0.11	-0.026	-0.011	0.13			0.99	1.4	2	1.8	1.9	-0.24	-0.16	2.4			0.32	0.15	0.041	0.069	0.059	0.81	0.87	0.017
GO:0005372	F	water transmembrane transporter activity	41		-0.29	-0.14	0.1	-0.22	-0.24	0.13	-0.039	-0.11			-3.4	-1.2	1.3	-1.9	-2.4	1.6	-0.4	-0.99			0.00057	0.25	0.21	0.052	0.017	0.11	0.69	0.32
GO:0005375	F	copper ion transmembrane transporter activity	17		-0.096	0.0088	0.06	-0.26	-0.067	-0.16	0.22	-0.05			-0.7	0.18	0.52	-1.5	-0.38	-1.1	1.6	-0.24			0.48	0.86	0.6	0.13	0.71	0.29	0.12	0.81
GO:0005385	F	zinc ion transmembrane transporter activity	13		-0.059	-0.076	-0.057	-0.28	0.063	-0.29	0.11	0.22			-0.37	-0.31	-0.26	-1.4	0.4	-1.7	0.69	1.4			0.71	0.76	0.79	0.16	0.69	0.09	0.49	0.17
GO:0005388	F	calcium-transporting ATPase activity	18		-0.032	-0.42	-0.23	0.013	-0.24	-0.51	-0.14	-0.33			-0.22	-2.6	-1.6	0.12	-1.5	-3.6	-0.97	-2.2			0.83	0.0098	0.12	0.91	0.13	0.00028	0.33	0.029
GO:0005402	F	cation:sugar symporter activity	103		0.048	0.072	0.1	0.12	0.11	-0.026	-0.011	0.13			0.99	1.4	2	1.8	1.9	-0.24	-0.16	2.4			0.32	0.15	0.041	0.069	0.059	0.81	0.87	0.017
GO:0005451	F	monovalent cation:hydrogen antiporter activity	46		-0.034	-0.16	-0.059	-0.055	0.0058	-0.12	-0.098	-0.12			-0.37	-1.4	-0.53	-0.48	0.15	-1.3	-1.1	-1.2			0.71	0.16	0.6	0.63	0.88	0.19	0.27	0.24
GO:0005484	F	SNAP receptor activity	32		-0.053	0.015	0.065	-0.17	0.034	-0.00022	-0.1	0.031			-0.51	0.3	0.76	-1.4	0.38	0.11	-0.95	0.42			0.61	0.76	0.45	0.17	0.7	0.91	0.34	0.68
GO:0005488	F	binding	8928		0.016	-0.0075	-0.026	0.011	-0.0093	-0.0068	0.0034	-0.0071			3.7	1.8	-1.9	2.4	-0.12	0.81	0.73	1.2			0.00023	0.072	0.053	0.018	0.91	0.42	0.46	0.24
GO:0005496	F	steroid binding	16		0.19	0.19	0.039	0.13	0.095	0.058	0.079	0.23			1.5	1.3	0.36	0.8	0.65	0.47	0.53	1.6			0.14	0.19	0.72	0.43	0.51	0.64	0.59	0.12
GO:0005506	F	iron ion binding	147		-0.063	-0.14	-0.0013	0.08	-0.14	-0.018	0.0098	-0.013			-1.3	-2.2	0.26	1.5	-2.6	-0.13	0.22	0.042			0.18	0.025	0.79	0.13	0.0097	0.9	0.82	0.97
GO:0005507	F	copper ion binding	102		-0.13	-0.25	-0.12	-0.1	-0.12	-0.081	-0.023	-0.064			-2.4	-3.6	-1.9	-1.4	-1.7	-1.2	-0.37	-0.8			0.017	0.00031	0.063	0.15	0.081	0.23	0.71	0.42
GO:0005509	F	calcium ion binding	182		0.046	-0.057	0.00097	0.074	-0.054	-0.088	0.092	-0.042			1.3	-0.77	0.34	1.6	-0.97	-1.8	2.1	-0.6			0.2	0.44	0.73	0.12	0.33	0.08	0.035	0.55
GO:0005515	F	protein binding	2476		-0.006	-0.035	-0.017	-0.03	-0.033	-0.014	-0.033	-0.017			-0.13	-1.1	-0.26	-1.7	-1.9	-0.19	-2.6	-0.16			0.89	0.26	0.8	0.09	0.058	0.85	0.0091	0.87
GO:0005516	F	calmodulin binding	186		-0.061	-0.17	-0.092	-0.086	-0.14	-0.087	-0.065	-0.11			-1.4	-3.2	-1.8	-1.6	-2.7	-1.8	-1.5	-2.1			0.15	0.0012	0.069	0.11	0.0063	0.08	0.14	0.035
GO:0005524	F	ATP binding	1208		0.049	-0.057	-0.072	0.039	-0.039	-0.069	-0.038	-0.013			3.5	-2	-3.4	2.3	-1.7	-3.4	-2.1	0.1			0.00056	0.046	0.0006	0.024	0.093	0.00071	0.035	0.92
GO:0005525	F	GTP binding	211		0.091	0.037	-0.014	0.041	0.018	-0.037	-0.00076	0.055			2.6	1.3	-0.0033	1	0.61	-0.62	0.013	1.6			0.0096	0.2	1	0.32	0.54	0.53	0.99	0.1
GO:0005527	F	macrolide binding	22		-0.036	-0.026	0.089	-0.22	-0.12	0.16	-0.15	-0.11			-0.28	-0.043	0.82	-1.4	-0.85	1.4	-1.1	-0.7			0.78	0.97	0.41	0.15	0.39	0.16	0.25	0.48
GO:0005528	F	FK506 binding	22		-0.036	-0.026	0.089	-0.22	-0.12	0.16	-0.15	-0.11			-0.28	-0.043	0.82	-1.4	-0.85	1.4	-1.1	-0.7			0.78	0.97	0.41	0.15	0.39	0.16	0.25	0.48
GO:0005529	F	sugar binding	65		0.085	-0.085	0.12	0.12	0.067	0.11	0.16	0.089			1.3	-0.8	1.8	1.5	0.95	1.6	2.2	1.4			0.18	0.42	0.067	0.13	0.34	0.1	0.031	0.18
GO:0005543	F	phospholipid binding	92		-0.051	-0.2	-0.022	0.0092	-0.17	-0.12	-0.066	-0.13			-0.83	-2.6	-0.13	0.21	-2.4	-1.8	-1	-1.7			0.4	0.0088	0.9	0.83	0.015	0.066	0.3	0.087
GO:0005544	F	calcium-dependent phospholipid binding	12		0.008	-0.26	-0.11	0.36	-0.37	-0.33	0.21	-0.22			0.081	-1.3	-0.55	1.8	-2	-1.9	1.2	-1.1			0.94	0.21	0.58	0.069	0.046	0.057	0.23	0.25
GO:0005545	F	phosphatidylinositol binding	14		-0.37	-0.64	-0.19	-0.47	-0.74	-0.34	-0.43	-0.47			-2.5	-3.6	-1.1	-2.5	-4.3	-2.1	-2.7	-2.8			0.011	0.00038	0.25	0.013	1.5e-05	0.036	0.007	0.0055
GO:0005576	C	extracellular region	261		0.036	-0.029	-0.087	0.041	0.011	-0.063	0.19	0.047			1.2	-0.23	-2	1.1	0.5	-1.4	5.2	1.6			0.22	0.82	0.044	0.27	0.62	0.16	2.4e-07	0.11
GO:0005618	C	cell wall	374		-0.085	-0.16	-0.21	-0.061	-0.15	-0.13	0.0066	-0.081			-2.9	-4.3	-6.3	-1.5	-4.4	-3.8	0.25	-2.1			0.0037	1.8e-05	2.6e-10	0.13	9.3e-06	0.00012	0.8	0.039
GO:0005622	C	intracellular	8017		0.028	-0.0066	-0.023	0.023	-0.0077	0.017	-0.0064	-0.012			5.5	1.8	-1.4	3.8	0.11	4.4	-0.76	0.43			3.8e-08	0.067	0.16	0.00013	0.91	1e-05	0.45	0.67
GO:0005623	C	cell	13011		-0.00092	-0.035	-0.036	-0.0068	-0.03	-0.018	0.002	-0.021			0.77	-2.7	-4.4	-0.1	-3.9	-1.2	0.63	-1.2			0.44	0.0068	1.3e-05	0.92	8.1e-05	0.22	0.53	0.22
GO:0005624	C	membrane fraction	34		0.057	0.028	-0.021	0.057	0.086	-0.043	0.036	0.039			0.67	0.43	-0.066	0.53	0.87	-0.31	0.37	0.51			0.5	0.67	0.95	0.59	0.39	0.76	0.71	0.61
GO:0005626	C	insoluble fraction	34		0.057	0.028	-0.021	0.057	0.086	-0.043	0.036	0.039			0.67	0.43	-0.066	0.53	0.87	-0.31	0.37	0.51			0.5	0.67	0.95	0.59	0.39	0.76	0.71	0.61
GO:0005634	C	nucleus	2120		0.072	0.031	-0.025	0.067	0.034	0.036	0.04	0.029			6.6	3.6	-0.9	4.8	3	3.8	3.2	3.3			4.9e-11	0.00033	0.37	1.2e-06	0.0023	0.00016	0.0015	0.001
GO:0005635	C	nuclear envelope	51		0.068	-0.065	-0.08	0.11	-0.023	-0.012	-0.049	-0.053			0.97	-0.49	-0.8	1.2	-0.17	-0.0062	-0.57	-0.44			0.33	0.63	0.42	0.23	0.87	1	0.57	0.66
GO:0005643	C	nuclear pore	23		0.098	-0.089	-0.064	0.14	-0.046	-0.0099	-0.088	-0.11			0.92	-0.51	-0.41	0.99	-0.28	0.015	-0.7	-0.77			0.36	0.61	0.68	0.32	0.78	0.99	0.49	0.44
GO:0005654	C	nucleoplasm	132		0.11	0.068	-0.04	0.088	0.03	0.054	0.051	-0.0056			2.5	1.5	-0.51	1.6	0.69	1.3	1	0.17			0.012	0.12	0.61	0.12	0.49	0.19	0.31	0.87
GO:0005665	C	DNA-directed RNA polymerase II, core complex	17		0.18	-0.0036	-0.046	0.29	0.11	0.069	0.22	0.039			1.4	0.1	-0.22	1.8	0.74	0.57	1.5	0.36			0.16	0.92	0.82	0.074	0.46	0.57	0.13	0.72
GO:0005667	C	transcription factor complex	42		0.14	0.11	-0.13	0.11	0.12	-0.031	0.16	0.085			1.7	1.3	-1.3	1.1	1.3	-0.21	1.7	1			0.082	0.2	0.2	0.26	0.19	0.83	0.089	0.29
GO:0005681	C	spliceosomal complex	13		0.27	0.33	0.13	0.33	0.18	0.21	0.28	0.13			1.9	1.9	0.85	1.7	1.1	1.4	1.7	0.83			0.061	0.055	0.39	0.08	0.28	0.17	0.09	0.41
GO:0005694	C	chromosome	138		0.047	-0.11	-0.11	0.022	-0.017	-0.046	-0.034	-0.052			1.1	-1.6	-2	0.48	-0.15	-0.69	-0.65	-0.71			0.26	0.1	0.043	0.63	0.88	0.49	0.52	0.48
GO:0005730	C	nucleolus	184		0.21	0.0098	-0.16	0.29	0.072	0.048	0.22	0.078			5.5	0.62	-3.3	5.9	1.7	1.4	5	2			4.9e-08	0.54	0.0009	4.2e-09	0.086	0.17	6.6e-07	0.042
GO:0005732	C	small nucleolar ribonucleoprotein complex	30		0.26	0.16	-0.092	0.28	0.17	0.14	0.33	0.21			2.7	1.5	-0.73	2.2	1.5	1.4	3	2			0.0063	0.13	0.46	0.025	0.13	0.16	0.0026	0.049
GO:0005737	C	cytoplasm	5730		0.017	-0.019	-0.023	0.017	-0.02	0.013	-0.015	-0.024			3.1	0.13	-1.2	2.5	-1.3	3.2	-1.7	-1.1			0.0022	0.9	0.24	0.012	0.19	0.0015	0.086	0.27
GO:0005739	C	mitochondrion	1058		0.051	-0.099	-0.068	0.092	-0.047	-0.0097	0.013	-0.038			3.3	-3.9	-3	4.6	-1.9	0.11	0.78	-1.2			0.00081	8.5e-05	0.0028	4.1e-06	0.051	0.91	0.43	0.23
GO:0005740	C	mitochondrial envelope	193		0.058	-0.15	-0.13	0.13	-0.045	-0.019	0.086	-0.045			1.6	-2.7	-2.6	2.6	-0.8	-0.18	2	-0.68			0.1	0.0061	0.0083	0.0081	0.43	0.86	0.042	0.49
GO:0005741	C	mitochondrial outer membrane	21		0.16	-0.033	-0.074	0.27	-0.016	0.039	0.17	-0.012			1.4	-0.094	-0.47	1.9	-0.058	0.4	1.3	0.021			0.16	0.92	0.64	0.063	0.95	0.69	0.2	0.98
GO:0005743	C	mitochondrial inner membrane	144		0.066	-0.17	-0.14	0.14	-0.06	-0.033	0.092	-0.081			1.6	-2.8	-2.6	2.5	-0.96	-0.43	1.9	-1.3			0.12	0.0057	0.0092	0.013	0.33	0.67	0.061	0.2
GO:0005744	C	mitochondrial inner membrane presequence translocase complex	23		0.22	0.062	-0.096	0.32	0.082	0.27	0.37	0.019			2	0.61	-0.67	2.3	0.68	2.3	3	0.26			0.042	0.54	0.5	0.022	0.5	0.021	0.0026	0.79
GO:0005746	C	mitochondrial respiratory chain	29		-0.048	-0.3	-0.11	0.006	-0.15	0.019	-0.018	-0.097			-0.44	-2.3	-0.9	0.095	-1.2	0.28	-0.15	-0.72			0.66	0.023	0.37	0.92	0.22	0.78	0.88	0.47
GO:0005750	C	mitochondrial respiratory chain complex III	18		-0.11	-0.33	-0.086	-0.027	-0.15	0.041	-0.03	-0.15			-0.81	-2	-0.52	-0.12	-0.93	0.38	-0.2	-0.94			0.42	0.041	0.6	0.9	0.35	0.7	0.84	0.35
GO:0005753	C	mitochondrial proton-transporting ATP synthase complex	13		-0.04	-0.27	0.054	0.012	-0.088	0.057	-0.17	-0.14			-0.24	-1.4	0.42	0.094	-0.45	0.43	-1	-0.74			0.81	0.17	0.68	0.92	0.65	0.67	0.3	0.46
GO:0005759	C	mitochondrial matrix	44		0.06	-0.069	-0.093	0.08	-0.077	-0.049	-6e-05	-0.046			0.8	-0.5	-0.89	0.83	-0.71	-0.42	0.014	-0.34			0.42	0.62	0.37	0.41	0.48	0.68	0.99	0.74
GO:0005761	C	mitochondrial ribosome	12		-0.039	-0.092	-0.2	-0.11	-0.12	-0.19	-0.21	-0.047			-0.22	-0.38	-1.1	-0.54	-0.58	-1.1	-1.2	-0.18			0.82	0.7	0.27	0.59	0.56	0.28	0.22	0.86
GO:0005768	C	endosome	66		0.044	0.064	-0.032	-0.0051	0.051	-0.022	0.033	0.078			0.74	1	-0.25	0.013	0.76	-0.14	0.47	1.2			0.46	0.3	0.8	0.99	0.45	0.88	0.64	0.22
GO:0005770	C	late endosome	15		-0.072	0.029	-0.054	-0.09	-0.016	-0.035	-0.063	0.031			-0.48	0.29	-0.26	-0.47	-0.049	-0.16	-0.4	0.29			0.63	0.77	0.79	0.64	0.96	0.88	0.69	0.77
GO:0005773	C	vacuole	357		-0.037	-0.054	-0.046	-0.032	-0.047	-0.069	-0.05	-0.038			-1.1	-0.99	-1	-0.71	-1.2	-1.8	-1.5	-0.7			0.25	0.32	0.3	0.48	0.25	0.066	0.12	0.49
GO:0005774	C	vacuolar membrane	83		0.0036	-0.039	-0.11	-0.023	-0.015	-0.19	-0.045	-0.025			0.14	-0.26	-1.5	-0.22	-0.098	-2.8	-0.66	-0.15			0.89	0.79	0.13	0.82	0.92	0.0047	0.51	0.88
GO:0005777	C	peroxisome	134		0.0037	0.041	0.082	0.036	0.06	0.021	-0.04	0.04			0.18	1.1	1.9	0.7	1.2	0.65	-0.75	1			0.86	0.28	0.058	0.48	0.21	0.52	0.45	0.3
GO:0005778	C	peroxisomal membrane	18		0.033	0.02	0.11	0.053	0.027	0.15	0.0077	-0.027			0.3	0.26	0.91	0.36	0.24	1.2	0.064	-0.086			0.77	0.79	0.37	0.72	0.81	0.24	0.95	0.93
GO:0005783	C	endoplasmic reticulum	387		-0.016	-0.077	-0.085	-0.048	-0.083	-0.035	-0.068	-0.052			-0.41	-1.7	-2.4	-1.2	-2.3	-0.79	-2.2	-1.2			0.68	0.087	0.017	0.23	0.021	0.43	0.028	0.23
GO:0005786	C	signal recognition particle, endoplasmic reticulum targeting	10		0.031	-0.08	0.012	0.016	-0.032	-0.038	-0.1	0.0025			0.21	-0.29	0.14	0.1	-0.12	-0.14	-0.53	0.089			0.83	0.77	0.89	0.92	0.91	0.89	0.6	0.93
GO:0005788	C	endoplasmic reticulum lumen	10		-0.0078	-0.18	-0.033	-0.25	-0.47	0.0087	-0.054	0.009			-0.019	-0.76	-0.1	-1.1	-2.3	0.11	-0.28	0.12			0.98	0.45	0.92	0.27	0.021	0.91	0.78	0.9
GO:0005789	C	endoplasmic reticulum membrane	51		-0.085	-0.079	-0.25	-0.2	-0.084	-0.063	-0.16	-0.077			-1.1	-0.65	-2.9	-2	-0.84	-0.62	-1.9	-0.72			0.29	0.52	0.0035	0.041	0.4	0.53	0.06	0.47
GO:0005792	C	microsome	29		0.053	0.043	-0.0061	0.059	0.099	-0.019	0.032	0.035			0.58	0.52	0.072	0.5	0.91	-0.067	0.3	0.43			0.56	0.6	0.94	0.61	0.36	0.95	0.76	0.67
GO:0005794	C	Golgi apparatus	241		-0.076	-0.14	-0.13	-0.15	-0.14	-0.084	-0.18	-0.12			-2.1	-2.8	-3.2	-3.2	-3.2	-1.9	-4.5	-2.7			0.039	0.0048	0.0016	0.0016	0.0012	0.055	6.2e-06	0.0079
GO:0005795	C	Golgi stack	26		-0.13	-0.088	-0.022	-0.24	-0.13	-0.073	-0.11	-0.19			-1.2	-0.53	-0.071	-1.8	-0.99	-0.54	-0.92	-1.4			0.22	0.59	0.94	0.079	0.32	0.59	0.36	0.15
GO:0005798	C	Golgi-associated vesicle	23		-0.055	-0.096	0.0072	-0.064	-0.1	-0.021	-0.15	-0.098			-0.45	-0.56	0.17	-0.4	-0.69	-0.074	-1.2	-0.65			0.65	0.58	0.86	0.69	0.49	0.94	0.25	0.52
GO:0005802	C	trans-Golgi network	16		-0.06	-0.014	0.022	-0.17	-0.046	-0.0082	-0.23	-0.034			-0.41	0.035	0.25	-0.96	-0.23	0.025	-1.5	-0.12			0.68	0.97	0.81	0.34	0.82	0.98	0.13	0.9
GO:0005811	C	lipid particle	10		0.14	0.11	0.35	0.17	-0.077	1.4	0.55	0.15			0.83	0.61	1.9	0.82	-0.34	7.4	2.9	0.85			0.41	0.54	0.052	0.41	0.73	1.6e-13	0.0034	0.4
GO:0005815	C	microtubule organizing center	11		0.065	-0.16	-0.29	-0.062	-0.082	-0.0027	-0.12	0.025			0.43	-0.7	-1.6	-0.27	-0.38	0.052	-0.67	0.21			0.66	0.48	0.12	0.79	0.7	0.96	0.51	0.83
GO:0005819	C	spindle	36		-0.071	-0.25	-0.21	-0.19	-0.21	-0.011	-0.17	-0.13			-0.75	-2.1	-2	-1.6	-1.9	0.011	-1.7	-1.1			0.46	0.036	0.041	0.11	0.054	0.99	0.096	0.28
GO:0005829	C	cytosol	692		0.071	-0.052	-0.12	0.13	0.0054	0.025	0.086	0.033			3.7	-1.3	-4.6	5.2	0.57	1.7	3.8	2			0.00021	0.19	4e-06	2.5e-07	0.57	0.094	0.00013	0.041
GO:0005834	C	heterotrimeric G-protein complex	68		0.088	0.0033	-0.024	0.035	0.0035	-0.02	-0.062	0.026			1.4	0.29	-0.15	0.49	0.16	-0.12	-0.83	0.55			0.16	0.77	0.88	0.63	0.88	0.91	0.41	0.59
GO:0005838	C	proteasome regulatory particle	27		0.11	-0.073	-0.24	0.13	-0.042	-0.22	0.048	-0.068			1.2	-0.42	-2	1	-0.28	-1.8	0.43	-0.44			0.25	0.67	0.044	0.3	0.78	0.066	0.67	0.66
GO:0005839	C	proteasome core complex	24		0.14	-0.13	-0.22	0.21	-0.01	-0.2	0.17	-0.018			1.3	-0.84	-1.7	1.5	-0.013	-1.5	1.4	-0.027			0.19	0.4	0.086	0.12	0.99	0.12	0.16	0.98
GO:0005840	C	ribosome	428		0.2	-0.016	-0.14	0.29	0.099	0.09	0.23	0.15			7.9	0.13	-4.3	9	3.5	3.6	8.1	5.4			2.2e-15	0.9	1.9e-05	0	0.00047	0.00034	6.7e-16	5.3e-08
GO:0005852	C	eukaryotic translation initiation factor 3 complex	10		0.33	0.11	0.18	0.64	0.56	0.26	0.52	0.46			2	0.63	1	3	2.8	1.4	2.8	2.4			0.049	0.53	0.3	0.003	0.0048	0.15	0.0056	0.016
GO:0005856	C	cytoskeleton	170		-0.13	-0.21	-0.18	-0.24	-0.16	-0.062	-0.2	-0.11			-3.1	-3.8	-3.7	-4.5	-3.2	-1.1	-4.4	-2			0.0017	0.00016	0.00024	7.4e-06	0.0015	0.27	1.1e-05	0.051
GO:0005874	C	microtubule	34		-0.11	-0.24	-0.23	-0.19	-0.29	-0.046	-0.21	-0.2			-1.2	-2	-2.1	-1.6	-2.6	-0.34	-2.1	-1.8			0.24	0.047	0.035	0.11	0.0088	0.73	0.039	0.076
GO:0005875	C	microtubule associated complex	40		-0.21	-0.31	-0.19	-0.4	-0.23	-0.11	-0.33	-0.13			-2.4	-2.8	-1.9	-3.6	-2.2	-1.1	-3.4	-1.2			0.016	0.0051	0.055	0.00028	0.025	0.27	0.00059	0.22
GO:0005881	C	cytoplasmic microtubule	13		-0.11	-0.27	-0.28	-0.32	-0.43	-0.15	-0.34	-0.26			-0.71	-1.4	-1.6	-1.6	-2.4	-0.85	-2.1	-1.4			0.48	0.16	0.1	0.11	0.016	0.39	0.039	0.16
GO:0005886	C	plasma membrane	1372		-0.02	-0.069	-0.11	-0.029	-0.051	-0.068	-0.021	-0.021			-1	-2.8	-5.8	-1.2	-2.5	-3.6	-1.2	-0.37			0.29	0.0057	8.1e-09	0.23	0.014	0.00037	0.23	0.71
GO:0005887	C	integral to plasma membrane	29		-0.025	-0.17	-0.053	-0.082	-0.039	-0.23	-0.13	-0.046			-0.2	-1.3	-0.36	-0.59	-0.26	-2	-1.1	-0.27			0.84	0.21	0.72	0.55	0.8	0.048	0.26	0.79
GO:0005911	C	cell-cell junction	18		-0.046	-0.23	-0.32	0.061	-0.11	-0.15	0.11	-0.12			-0.33	-1.4	-2.2	0.41	-0.69	-1	0.82	-0.73			0.74	0.17	0.026	0.68	0.49	0.31	0.41	0.46
GO:0005938	C	cell cortex	50		-0.096	-0.24	-0.13	-0.16	-0.28	-0.12	-0.21	-0.21			-1.2	-2.3	-1.4	-1.6	-3	-1.3	-2.5	-2.2			0.23	0.019	0.15	0.12	0.0029	0.2	0.014	0.029
GO:0005975	P	carbohydrate metabolic process	738		-0.059	-0.053	-0.05	-0.033	-0.021	-0.018	-0.0045	-0.044			-2.8	-1.4	-1.7	-1.1	-0.53	-0.27	-0.15	-1.3			0.0058	0.17	0.097	0.29	0.6	0.79	0.88	0.2
GO:0005976	P	polysaccharide metabolic process	134		-0.2	-0.21	-0.16	-0.25	-0.29	-0.054	-0.2	-0.26			-4.2	-3.4	-3	-4.1	-5	-0.83	-3.8	-4.5			3.1e-05	0.00057	0.0029	4.4e-05	4.8e-07	0.41	0.00012	6.5e-06
GO:0005982	P	starch metabolic process	38		-0.13	-0.086	-0.26	-0.21	-0.26	0.031	-0.16	-0.29			-1.4	-0.62	-2.6	-1.8	-2.4	0.45	-1.7	-2.7			0.16	0.53	0.0087	0.072	0.014	0.65	0.097	0.0062
GO:0005983	P	starch catabolic process	15		-0.14	-0.011	-0.044	-0.042	-0.32	0.12	-0.16	-0.38			-0.97	0.055	-0.2	-0.2	-1.9	0.87	-1	-2.3			0.33	0.96	0.84	0.84	0.058	0.38	0.3	0.023
GO:0005984	P	disaccharide metabolic process	38		0.35	0.46	-0.075	0.4	0.4	0.018	0.28	0.37			4.1	4.5	-0.64	3.6	3.9	0.32	2.9	3.8			4.1e-05	6.3e-06	0.52	0.00028	8.8e-05	0.75	0.0039	0.00012
GO:0005985	P	sucrose metabolic process	14		0.23	0.57	-0.15	0.22	0.26	-0.049	0.17	0.39			1.7	3.4	-0.85	1.2	1.6	-0.24	1	2.5			0.099	0.00069	0.4	0.22	0.12	0.81	0.29	0.013
GO:0005986	P	sucrose biosynthetic process	13		0.25	0.64	-0.11	0.26	0.31	-0.015	0.23	0.47			1.7	3.6	-0.58	1.4	1.8	-0.018	1.4	2.8			0.081	0.00027	0.56	0.16	0.074	0.99	0.17	0.0049
GO:0005991	P	trehalose metabolic process	21		0.44	0.36	-0.018	0.56	0.49	0.11	0.39	0.39			3.8	2.7	-0.031	3.8	3.6	0.96	3	3			0.00013	0.0075	0.98	0.00016	0.00029	0.34	0.0028	0.003
GO:0005992	P	trehalose biosynthetic process	18		0.39	0.32	-0.019	0.53	0.51	0.12	0.4	0.35			3.2	2.2	-0.033	3.3	3.5	0.93	2.9	2.5			0.0016	0.028	0.97	0.00093	0.00049	0.35	0.004	0.013
GO:0005996	P	monosaccharide metabolic process	138		0.018	0.015	-0.059	0.01	-0.0046	-0.028	-0.024	-0.0018			0.5	0.63	-0.91	0.28	0.071	-0.33	-0.45	0.25			0.62	0.53	0.36	0.78	0.94	0.74	0.65	0.81
GO:0006006	P	glucose metabolic process	74		0.026	0.06	-0.1	0.047	0.04	0.046	0.045	0.027			0.49	1.1	-1.3	0.67	0.66	0.85	0.66	0.59			0.62	0.29	0.2	0.5	0.51	0.39	0.51	0.56
GO:0006007	P	glucose catabolic process	71		0.015	0.078	-0.11	0.029	0.043	0.05	0.047	0.029			0.31	1.3	-1.4	0.42	0.68	0.9	0.68	0.59			0.75	0.2	0.15	0.67	0.5	0.37	0.5	0.55
GO:0006012	P	galactose metabolic process	14		0.11	0.089	0.14	0.024	0.17	-0.12	0.04	0.24			0.82	0.62	0.96	0.16	1	-0.68	0.26	1.5			0.41	0.53	0.34	0.87	0.3	0.5	0.8	0.12
GO:0006014	P	D-ribose metabolic process	13		0.22	0.3	0.019	0.31	0.043	0.028	0.2	0.1			1.5	1.8	0.2	1.7	0.29	0.25	1.2	0.67			0.13	0.078	0.84	0.098	0.77	0.8	0.22	0.5
GO:0006020	P	inositol metabolic process	12		0.034	0.19	-0.14	-0.055	0.12	-0.0019	0.1	0.13			0.25	1.1	-0.77	-0.24	0.72	0.059	0.59	0.79			0.8	0.27	0.44	0.81	0.47	0.95	0.56	0.43
GO:0006066	P	alcohol metabolic process	222		-0.08	-0.064	-0.062	-0.087	-0.058	-0.017	-0.074	-0.056			-2.1	-1	-1.2	-1.8	-1.2	-0.12	-1.8	-1			0.035	0.31	0.22	0.08	0.25	0.9	0.07	0.32
GO:0006071	P	glycerol metabolic process	23		-0.2	-0.2	-0.17	-0.19	-0.31	-0.14	-0.087	-0.29			-1.7	-1.3	-1.3	-1.2	-2.3	-1	-0.69	-2.2			0.081	0.19	0.2	0.21	0.022	0.3	0.49	0.03
GO:0006073	P	cellular glucan metabolic process	82		-0.12	-0.14	-0.18	-0.16	-0.27	-0.035	-0.18	-0.24			-1.9	-1.7	-2.6	-2	-3.7	-0.36	-2.7	-3.3			0.055	0.086	0.01	0.049	0.00021	0.72	0.0073	0.0011
GO:0006074	P	1,3-beta-glucan metabolic process	12		0.2	-0.02	0.084	0.21	-0.005	0.15	-0.015	-0.0048			1.3	-0.0026	0.58	1.1	0.019	0.97	-0.081	0.056			0.19	1	0.56	0.29	0.98	0.33	0.94	0.96
GO:0006075	P	1,3-beta-glucan biosynthetic process	12		0.2	-0.02	0.084	0.21	-0.005	0.15	-0.015	-0.0048			1.3	-0.0026	0.58	1.1	0.019	0.97	-0.081	0.056			0.19	1	0.56	0.29	0.98	0.33	0.94	0.96
GO:0006081	P	cellular aldehyde metabolic process	19		-0.055	-0.011	0.17	-0.077	0.031	0.083	-0.11	-0.038			-0.41	0.057	1.4	-0.45	0.27	0.71	-0.81	-0.16			0.68	0.95	0.17	0.65	0.79	0.48	0.42	0.87
GO:0006082	P	organic acid metabolic process	690		0.03	-0.03	-0.031	0.09	-0.028	-0.0083	0.034	-0.0015			1.7	-0.41	-0.75	3.7	-0.79	0.16	1.6	0.56			0.089	0.68	0.45	0.00025	0.43	0.88	0.12	0.57
GO:0006084	P	acetyl-CoA metabolic process	29		-0.052	-0.22	-0.43	-0.15	-0.13	-0.23	-0.059	-0.11			-0.48	-1.6	-3.8	-1.1	-1.1	-2	-0.52	-0.87			0.63	0.1	0.00014	0.26	0.28	0.05	0.6	0.38
GO:0006090	P	pyruvate metabolic process	20		0.14	0.042	0.031	0.18	0.058	-0.0092	0.016	0.047			1.2	0.43	0.34	1.2	0.47	0.02	0.13	0.45			0.24	0.67	0.73	0.22	0.64	0.98	0.9	0.65
GO:0006091	P	generation of precursor metabolites and energy	233		-0.093	0.011	-0.0075	-0.14	-0.065	0.05	-0.14	-0.12			-2.5	0.71	0.17	-2.9	-1.4	1.6	-3.5	-2.5			0.011	0.48	0.87	0.0037	0.17	0.11	0.00042	0.011
GO:0006096	P	glycolysis	50		0.093	0.072	-0.18	0.13	0.071	0.027	0.14	0.082			1.3	1	-2	1.4	0.89	0.47	1.7	1.1			0.2	0.32	0.049	0.15	0.37	0.64	0.091	0.27
GO:0006098	P	pentose-phosphate shunt	23		-0.092	0.12	0.092	-0.13	0.029	0.079	-0.13	-0.0095			-0.79	1	0.86	-0.88	0.28	0.74	-1	0.041			0.43	0.31	0.39	0.38	0.78	0.46	0.31	0.97
GO:0006099	P	tricarboxylic acid cycle	17		-0.03	-0.19	-0.57	-0.19	-0.022	-0.32	-0.053	-0.096			-0.2	-1.1	-3.9	-1.1	-0.09	-2.1	-0.35	-0.54			0.85	0.27	0.0001	0.27	0.93	0.032	0.72	0.59
GO:0006108	P	malate metabolic process	10		-0.0073	-0.16	-0.036	0.012	-0.11	-0.054	-0.28	-0.18			-0.016	-0.66	-0.12	0.085	-0.5	-0.23	-1.5	-0.86			0.99	0.51	0.9	0.93	0.62	0.82	0.14	0.39
GO:0006109	P	regulation of carbohydrate metabolic process	11		-0.26	-0.43	0.048	0.071	-0.27	0.28	-0.098	-0.36			-1.6	-2.1	0.35	0.37	-1.3	1.7	-0.54	-1.9			0.11	0.037	0.73	0.71	0.18	0.094	0.59	0.063
GO:0006119	P	oxidative phosphorylation	55		-0.11	-0.23	-0.035	-0.079	-0.15	-0.024	-0.16	-0.16			-1.4	-2.4	-0.26	-0.78	-1.6	-0.15	-2	-1.8			0.15	0.017	0.8	0.43	0.11	0.88	0.05	0.079
GO:0006139	P	nucleobase, nucleoside, nucleotide and nucleic acid metabolic process	2604		0.057	0.029	-0.024	0.049	0.03	0.013	0.018	0.012			5.8	3.8	-0.86	4.1	3.1	2.2	1.6	2.2			5.5e-09	0.00012	0.39	4.2e-05	0.0021	0.031	0.1	0.026
GO:0006144	P	purine base metabolic process	10		0.11	-0.13	-0.05	0.29	0.16	-0.023	0.22	0.074			0.65	-0.52	-0.19	1.3	0.84	-0.059	1.2	0.46			0.51	0.6	0.85	0.18	0.4	0.95	0.25	0.65
GO:0006163	P	purine nucleotide metabolic process	79		0.029	-0.16	-0.083	0.093	-0.087	-0.074	-0.053	-0.17			0.56	-1.9	-1	1.3	-1.1	-0.94	-0.77	-2.2			0.58	0.054	0.3	0.2	0.28	0.35	0.44	0.03
GO:0006164	P	purine nucleotide biosynthetic process	77		0.025	-0.17	-0.084	0.09	-0.091	-0.074	-0.057	-0.17			0.49	-2	-1	1.2	-1.1	-0.94	-0.81	-2.2			0.63	0.047	0.3	0.22	0.26	0.35	0.42	0.027
GO:0006213	P	pyrimidine nucleoside metabolic process	14		-0.17	-0.32	0.027	-0.063	-0.23	0.055	-0.29	-0.018			-1.1	-1.7	0.26	-0.31	-1.3	0.43	-1.8	-0.019			0.25	0.081	0.8	0.76	0.2	0.67	0.067	0.98
GO:0006220	P	pyrimidine nucleotide metabolic process	16		0.073	-0.072	0.026	0.0087	-0.0064	-0.034	0.019	0.041			0.58	-0.32	0.27	0.087	0.013	-0.15	0.14	0.36			0.56	0.75	0.78	0.93	0.99	0.88	0.89	0.72
GO:0006221	P	pyrimidine nucleotide biosynthetic process	12		0.17	0.11	0.15	0.09	0.13	-0.021	0.11	0.16			1.1	0.67	0.98	0.48	0.77	-0.056	0.66	0.97			0.25	0.5	0.33	0.63	0.44	0.96	0.51	0.33
GO:0006259	P	DNA metabolic process	326		0.043	-0.17	-0.14	0.056	-0.096	-0.05	-0.09	-0.084			1.6	-4.3	-4	1.6	-2.5	-1.2	-2.7	-2			0.11	1.9e-05	6.9e-05	0.1	0.013	0.24	0.0072	0.045
GO:0006260	P	DNA replication	101		0.03	-0.32	-0.25	0.081	-0.2	-0.086	-0.12	-0.17			0.64	-4.7	-4.1	1.3	-3	-1.3	-2	-2.5			0.52	3.2e-06	3.8e-05	0.2	0.0026	0.2	0.042	0.012
GO:0006261	P	DNA-dependent DNA replication	52		-0.048	-0.37	-0.22	0.017	-0.24	-0.062	-0.17	-0.22			-0.59	-3.8	-2.6	0.24	-2.6	-0.62	-2	-2.4			0.55	0.00013	0.01	0.81	0.0092	0.54	0.042	0.017
GO:0006265	P	DNA topological change	17		0.049	-0.28	-0.26	-0.039	-0.13	-0.18	-0.13	-0.079			0.41	-1.6	-1.7	-0.2	-0.82	-1.2	-0.9	-0.43			0.68	0.1	0.082	0.84	0.41	0.25	0.37	0.67
GO:0006268	P	DNA unwinding during replication	10		-0.1	-0.7	-0.6	0.049	-0.44	-0.29	-0.27	-0.35			-0.59	-3.3	-3.1	0.25	-2.1	-1.5	-1.4	-1.7			0.56	0.001	0.0016	0.8	0.034	0.13	0.16	0.086
GO:0006270	P	DNA replication initiation	12		0.029	-0.57	-0.32	0.23	-0.3	-0.08	-0.15	-0.33			0.22	-2.9	-1.8	1.2	-1.6	-0.4	-0.88	-1.8			0.83	0.0033	0.067	0.24	0.12	0.69	0.38	0.075
GO:0006275	P	regulation of DNA replication	14		0.0081	-0.39	-0.23	0.041	-0.38	-0.055	-0.093	-0.29			0.089	-2.1	-1.3	0.26	-2.2	-0.28	-0.57	-1.7			0.93	0.034	0.18	0.8	0.029	0.78	0.57	0.094
GO:0006281	P	DNA repair	166		0.038	-0.1	-0.072	0.027	-0.041	-0.026	-0.076	-0.047			1	-1.6	-1.3	0.62	-0.65	-0.31	-1.6	-0.68			0.3	0.11	0.2	0.54	0.52	0.75	0.11	0.5
GO:0006284	P	base-excision repair	24		-0.089	-0.18	-0.093	-0.2	-0.15	-0.046	-0.074	-0.08			-0.77	-1.2	-0.66	-1.3	-1.1	-0.28	-0.6	-0.51			0.44	0.23	0.51	0.18	0.28	0.78	0.55	0.61
GO:0006289	P	nucleotide-excision repair	12		-0.0079	0.071	0.1	0.045	0.079	-0.067	-0.17	0.02			-0.022	0.48	0.68	0.26	0.48	-0.32	-0.95	0.19			0.98	0.63	0.49	0.8	0.63	0.75	0.34	0.85
GO:0006298	P	mismatch repair	15		0.1	-0.13	-0.063	0.11	-0.078	-0.0081	-0.1	-0.081			0.76	-0.66	-0.32	0.66	-0.42	0.024	-0.65	-0.41			0.45	0.51	0.75	0.51	0.67	0.98	0.52	0.68
GO:0006302	P	double-strand break repair	21		0.094	-0.2	-0.086	0.096	-0.021	-0.07	-0.1	-0.058			0.84	-1.3	-0.56	0.68	-0.093	-0.45	-0.77	-0.32			0.4	0.21	0.58	0.5	0.93	0.65	0.44	0.75
GO:0006304	P	DNA modification	35		-0.02	-0.086	-0.14	0.044	-0.1	0.013	-0.095	-0.058			-0.17	-0.6	-1.2	0.43	-0.87	0.25	-0.92	-0.41			0.87	0.55	0.21	0.67	0.38	0.8	0.36	0.68
GO:0006305	P	DNA alkylation	33		-0.037	-0.11	-0.17	-0.0022	-0.15	0.0036	-0.12	-0.099			-0.35	-0.83	-1.5	0.033	-1.2	0.15	-1.2	-0.78			0.73	0.41	0.13	0.97	0.22	0.88	0.24	0.44
GO:0006306	P	DNA methylation	33		-0.037	-0.11	-0.17	-0.0022	-0.15	0.0036	-0.12	-0.099			-0.35	-0.83	-1.5	0.033	-1.2	0.15	-1.2	-0.78			0.73	0.41	0.13	0.97	0.22	0.88	0.24	0.44
GO:0006310	P	DNA recombination	48		0.13	-0.11	-0.15	0.083	-0.0083	-0.097	-0.085	-0.065			1.8	-0.99	-1.6	0.89	0.0023	-1	-0.97	-0.56			0.078	0.32	0.11	0.37	1	0.31	0.33	0.57
GO:0006323	P	DNA packaging	53		-0.026	-0.11	-0.14	0.032	-0.035	-0.057	0.053	0.013			-0.29	-1	-1.5	0.41	-0.3	-0.56	0.66	0.33			0.77	0.32	0.13	0.68	0.76	0.57	0.51	0.74
GO:0006325	P	chromatin organization	144		0.032	-0.039	-0.12	0.016	-0.0083	-0.029	-0.016	-0.0057			0.82	-0.35	-2.1	0.38	0.0038	-0.36	-0.29	0.18			0.41	0.72	0.037	0.7	1	0.72	0.77	0.86
GO:0006333	P	chromatin assembly or disassembly	66		0.028	-0.078	-0.12	0.036	0.013	-0.095	0.088	0.023			0.5	-0.73	-1.5	0.5	0.28	-1.2	1.2	0.5			0.62	0.47	0.14	0.62	0.78	0.25	0.22	0.62
GO:0006334	P	nucleosome assembly	48		-0.021	-0.076	-0.13	0.036	-0.015	-0.081	0.085	0.047			-0.22	-0.59	-1.3	0.43	-0.071	-0.82	1	0.69			0.83	0.55	0.18	0.67	0.94	0.41	0.32	0.49
GO:0006338	P	chromatin remodeling	14		-0.0095	-0.094	-0.19	-0.073	-0.064	-0.015	-0.14	-0.12			-0.035	-0.42	-1.1	-0.36	-0.33	-0.02	-0.89	-0.65			0.97	0.67	0.27	0.72	0.74	0.98	0.37	0.52
GO:0006342	P	chromatin silencing	16		-0.07	-0.039	-0.17	-0.057	-0.098	-0.04	-0.047	-0.05			-0.49	-0.11	-1	-0.29	-0.56	-0.19	-0.31	-0.23			0.62	0.91	0.3	0.77	0.57	0.85	0.76	0.82
GO:0006349	P	regulation of gene expression by genetic imprinting	13		0.096	-0.03	-0.14	0.13	0.0053	-0.06	-0.04	0.032			0.68	-0.054	-0.76	0.71	0.078	-0.3	-0.24	0.27			0.5	0.96	0.45	0.48	0.94	0.77	0.81	0.79
GO:0006350	P	transcription	1619		0.041	0.078	-0.0046	0.02	0.051	0.013	0.033	0.032			3.4	6	0.64	1.5	3.7	1.7	2.3	3.1			0.00059	1.7e-09	0.52	0.12	0.00018	0.085	0.02	0.0022
GO:0006351	P	transcription, DNA-dependent	869		0.054	0.086	-0.013	0.066	0.09	-0.013	0.062	0.064			3.2	4.8	0.056	3.1	4.6	-0.073	3.1	3.7			0.0013	1.7e-06	0.96	0.0021	4.5e-06	0.94	0.0017	0.00018
GO:0006352	P	transcription initiation	42		0.072	0.12	0.0064	0.012	0.11	0.027	-0.023	0.045			0.92	1.4	0.22	0.17	1.2	0.43	-0.23	0.62			0.36	0.17	0.82	0.86	0.24	0.66	0.82	0.53
GO:0006355	P	regulation of transcription, DNA-dependent	824		0.044	0.084	-0.013	0.059	0.084	-0.017	0.059	0.062			2.6	4.6	0.07	2.7	4.2	-0.24	2.9	3.6			0.0086	4.8e-06	0.94	0.0066	2.9e-05	0.81	0.0035	0.00036
GO:0006364	P	rRNA processing	38		0.27	0.19	-0.045	0.36	0.15	0.17	0.28	0.11			3.2	2	-0.33	3.3	1.6	1.9	2.9	1.2			0.0013	0.049	0.74	0.0011	0.12	0.058	0.004	0.22
GO:0006366	P	transcription from RNA polymerase II promoter	19		0.23	0.11	0.018	0.27	0.36	0.096	0.17	0.23			1.9	0.88	0.24	1.8	2.5	0.8	1.3	1.7			0.055	0.38	0.81	0.077	0.011	0.42	0.2	0.081
GO:0006367	P	transcription initiation from RNA polymerase II promoter	11		0.41	0.2	-0.054	0.3	0.56	-0.044	0.39	0.34			2.6	1.1	-0.23	1.5	3	-0.18	2.2	1.9			0.0093	0.25	0.82	0.14	0.003	0.85	0.031	0.054
GO:0006396	P	RNA processing	302		0.16	0.076	-0.007	0.14	0.079	0.12	0.062	0.03			5.2	2.6	0.2	3.6	2.4	4	1.8	1.2			1.9e-07	0.01	0.84	0.00031	0.017	6.2e-05	0.066	0.21
GO:0006397	P	mRNA processing	83		0.15	0.13	0.0083	0.093	0.086	0.17	0.11	0.06			2.7	2.1	0.34	1.3	1.4	2.8	1.7	1.1			0.0074	0.037	0.73	0.19	0.17	0.0052	0.094	0.27
GO:0006399	P	tRNA metabolic process	115		0.17	0.072	0.028	0.22	0.046	0.044	0.092	0.065			3.6	1.5	0.76	3.5	0.92	1	1.7	1.4			0.00038	0.13	0.45	0.00049	0.36	0.3	0.094	0.17
GO:0006401	P	RNA catabolic process	15		0.17	0.028	-0.091	0.21	0.029	0.046	0.13	0.03			1.3	0.29	-0.51	1.2	0.23	0.38	0.83	0.28			0.2	0.77	0.61	0.23	0.82	0.7	0.41	0.78
GO:0006402	P	mRNA catabolic process	11		0.16	0.043	-0.089	0.18	0.028	0.044	0.13	0.021			1	0.32	-0.43	0.91	0.19	0.32	0.73	0.19			0.3	0.75	0.67	0.36	0.85	0.75	0.46	0.85
GO:0006412	P	translation	620		0.19	0.0033	-0.074	0.28	0.1	0.073	0.19	0.12			8.9	0.89	-2.6	10	4.2	3.6	7.9	5.4			0	0.37	0.011	0	2.3e-05	0.00031	2.4e-15	6.6e-08
GO:0006413	P	translational initiation	71		0.16	0.038	0.1	0.28	0.13	0.12	0.17	0.077			2.5	0.75	1.7	3.5	1.8	1.9	2.4	1.3			0.011	0.45	0.097	0.00048	0.077	0.056	0.015	0.21
GO:0006414	P	translational elongation	40		0.14	-0.15	-0.15	0.29	0.063	0.095	0.26	0.13			1.7	-1.2	-1.5	2.7	0.71	1.2	2.7	1.5			0.082	0.22	0.14	0.006	0.48	0.25	0.0063	0.13
GO:0006415	P	translational termination	14		-0.017	0.053	0.15	-0.055	0.027	0.056	-0.2	-0.079			-0.084	0.42	1	-0.26	0.21	0.43	-1.3	-0.39			0.93	0.67	0.3	0.79	0.83	0.67	0.21	0.7
GO:0006417	P	regulation of translation	23		0.1	0.15	0.021	0.24	0.25	0.012	0.14	0.079			0.96	1.3	0.28	1.7	1.9	0.2	1.2	0.73			0.34	0.2	0.78	0.09	0.051	0.84	0.25	0.47
GO:0006418	P	tRNA aminoacylation for protein translation	69		0.14	0.027	0.035	0.2	0.0022	-0.0094	0.04	0.034			2.2	0.59	0.69	2.5	0.14	0.034	0.57	0.65			0.03	0.55	0.49	0.013	0.89	0.97	0.57	0.52
GO:0006457	P	protein folding	229		0.036	-0.048	-0.036	-0.021	-0.096	0.034	-0.065	-0.11			1.1	-0.65	-0.57	-0.33	-2.1	1.2	-1.6	-2.2			0.25	0.51	0.57	0.74	0.036	0.24	0.1	0.025
GO:0006461	P	protein complex assembly	158		0.021	-0.0099	-0.021	-0.033	-0.062	0.016	-0.056	-0.056			0.59	0.19	-0.16	-0.49	-1.1	0.61	-1.2	-0.83			0.56	0.85	0.87	0.62	0.29	0.54	0.25	0.41
GO:0006464	P	protein modification process	1258		-0.00082	-0.053	-0.044	-0.056	-0.034	-0.06	-0.05	-0.0016			0.25	-1.8	-1.8	-2.6	-1.4	-2.9	-2.9	0.75			0.81	0.074	0.066	0.011	0.15	0.0032	0.0039	0.45
GO:0006468	P	protein amino acid phosphorylation	821		-0.0062	-0.095	-0.05	-0.096	-0.064	-0.092	-0.065	0.00092			-0.091	-3.3	-1.8	-3.7	-2.5	-3.9	-3.1	0.73			0.93	0.001	0.077	0.00018	0.013	8.7e-05	0.0022	0.47
GO:0006469	P	negative regulation of protein kinase activity	11		-0.044	-0.033	0.14	-0.049	-0.087	0.12	-0.00085	-0.11			-0.24	-0.067	0.88	-0.21	-0.41	0.76	0.0024	-0.49			0.81	0.95	0.38	0.84	0.68	0.45	1	0.63
GO:0006470	P	protein amino acid dephosphorylation	62		0.0093	0.062	-0.02	-0.029	0.034	-0.045	-0.0053	0.00058			0.2	0.99	-0.086	-0.26	0.52	-0.45	-0.053	0.2			0.84	0.32	0.93	0.8	0.6	0.65	0.96	0.85
GO:0006476	P	protein amino acid deacetylation	12		0.0063	0.075	-0.25	-0.0037	0.033	-0.041	-0.18	-0.0085			0.07	0.51	-1.4	0.013	0.22	-0.17	-1	0.035			0.94	0.61	0.16	0.99	0.82	0.86	0.3	0.97
GO:0006479	P	protein amino acid methylation	30		0.079	-0.057	-0.12	0.061	-0.043	-0.027	-0.011	-0.028			0.86	-0.31	-1	0.53	-0.3	-0.14	-0.09	-0.12			0.39	0.76	0.32	0.59	0.76	0.89	0.93	0.91
GO:0006486	P	protein amino acid glycosylation	53		-0.047	-0.084	-0.16	-0.061	-0.049	-0.08	-0.089	-0.085			-0.57	-0.71	-1.8	-0.58	-0.46	-0.84	-1.1	-0.82			0.57	0.48	0.065	0.56	0.64	0.4	0.29	0.41
GO:0006487	P	protein amino acid N-linked glycosylation	17		-0.043	-0.023	-0.022	0.034	0.056	-0.015	-0.0026	0.017			-0.3	-0.019	-0.055	0.24	0.42	-0.023	-0.0091	0.21			0.76	0.98	0.96	0.81	0.67	0.98	0.99	0.83
GO:0006497	P	protein amino acid lipidation	27		0.016	0.018	-0.029	-0.044	0.026	0.011	-0.19	-0.022			0.2	0.3	-0.13	-0.29	0.28	0.2	-1.7	-0.059			0.84	0.76	0.89	0.77	0.78	0.84	0.092	0.95
GO:0006505	P	GPI anchor metabolic process	21		-0.0063	-0.043	-0.051	-0.088	-0.0054	-0.015	-0.25	-0.075			-0.015	-0.16	-0.29	-0.54	0.023	-0.024	-1.9	-0.44			0.99	0.87	0.77	0.59	0.98	0.98	0.061	0.66
GO:0006506	P	GPI anchor biosynthetic process	19		-0.0057	-0.029	-0.047	-0.085	0.021	-0.015	-0.25	-0.049			-0.0091	-0.062	-0.24	-0.5	0.2	-0.023	-1.8	-0.24			0.99	0.95	0.81	0.62	0.84	0.98	0.074	0.81
GO:0006508	P	proteolysis	657		-0.042	-0.067	-1.6e-05	-0.029	-0.038	-0.042	-0.054	-0.062			-1.8	-1.9	0.61	-0.84	-1.2	-1.3	-2.3	-1.9			0.075	0.063	0.54	0.4	0.23	0.18	0.023	0.053
GO:0006511	P	ubiquitin-dependent protein catabolic process	251		0.089	0.041	0.027	0.11	0.064	0.0074	0.0068	0.044			2.8	1.5	1.1	2.7	1.8	0.52	0.21	1.5			0.0056	0.14	0.27	0.006	0.071	0.6	0.83	0.13
GO:0006518	P	peptide metabolic process	21		0.1	-0.12	-0.032	0.17	-0.0015	-0.063	0.057	-0.038			0.91	-0.7	-0.14	1.2	0.05	-0.4	0.45	-0.17			0.36	0.48	0.89	0.23	0.96	0.69	0.65	0.86
GO:0006519	P	cellular amino acid and derivative metabolic process	542		0.0029	-0.014	-0.1	0.046	-0.013	-0.02	0.042	0.0085			0.33	0.22	-3.6	1.8	-0.17	-0.34	1.7	0.87			0.74	0.83	0.00033	0.08	0.87	0.74	0.088	0.38
GO:0006520	P	cellular amino acid metabolic process	335		0.076	-0.0024	-0.022	0.16	0.015	0.017	0.068	0.044			2.7	0.49	-0.25	4.4	0.67	0.9	2.1	1.7			0.0061	0.62	0.8	1.3e-05	0.5	0.37	0.033	0.084
GO:0006525	P	arginine metabolic process	10		0.11	-0.12	-0.13	0.23	-0.082	0.0071	0.045	-0.099			0.67	-0.46	-0.64	1.1	-0.36	0.1	0.24	-0.43			0.5	0.64	0.52	0.28	0.72	0.92	0.81	0.67
GO:0006534	P	cysteine metabolic process	14		0.021	0.099	0.012	0.13	0.055	0.12	-0.015	0.11			0.18	0.68	0.17	0.74	0.38	0.86	-0.084	0.74			0.86	0.5	0.87	0.46	0.71	0.39	0.93	0.46
GO:0006536	P	glutamate metabolic process	10		0.074	-0.17	0.032	0.0095	0.016	0.054	0.13	0.094			0.47	-0.71	0.25	0.072	0.12	0.36	0.7	0.56			0.64	0.48	0.8	0.94	0.9	0.72	0.48	0.58
GO:0006544	P	glycine metabolic process	18		0.011	0.093	-0.16	0.13	0.14	-0.085	0.12	0.12			0.13	0.73	-1.1	0.82	1	-0.53	0.83	0.91			0.9	0.46	0.28	0.41	0.31	0.6	0.41	0.36
GO:0006546	P	glycine catabolic process	11		0.012	0.15	-0.12	0.095	0.068	0.027	0.11	0.059			0.1	0.85	-0.61	0.49	0.4	0.22	0.62	0.4			0.92	0.39	0.54	0.63	0.69	0.82	0.53	0.69
GO:0006547	P	histidine metabolic process	13		0.049	-0.0025	-0.15	0.012	0.026	-0.083	0.033	0.054			0.36	0.096	-0.81	0.095	0.19	-0.44	0.21	0.4			0.72	0.92	0.42	0.92	0.85	0.66	0.84	0.69
GO:0006551	P	leucine metabolic process	13		0.35	0.13	0.34	0.44	0.34	0.27	0.29	0.33			2.4	0.85	2.2	2.3	2	1.8	1.8	2			0.016	0.4	0.03	0.021	0.051	0.078	0.079	0.044
GO:0006555	P	methionine metabolic process	44		-0.034	-0.059	-0.066	0.11	-0.1	0.011	0.065	0.0091			-0.36	-0.4	-0.59	1.1	-0.95	0.25	0.74	0.26			0.72	0.69	0.56	0.27	0.34	0.8	0.46	0.8
GO:0006558	P	L-phenylalanine metabolic process	10		-0.19	-0.25	-0.13	-0.023	-0.14	-0.1	-0.14	-0.19			-1.1	-1.1	-0.61	-0.077	-0.63	-0.5	-0.75	-0.91			0.28	0.27	0.55	0.94	0.53	0.62	0.45	0.36
GO:0006563	P	L-serine metabolic process	14		-0.061	0.062	-0.28	0.17	0.14	-0.046	0.07	0.088			-0.4	0.47	-1.7	0.95	0.9	-0.22	0.45	0.62			0.69	0.64	0.086	0.34	0.37	0.83	0.65	0.53
GO:0006568	P	tryptophan metabolic process	24		0.011	-0.21	-0.074	0.25	-0.13	-0.074	0.092	-0.051			0.14	-1.4	-0.5	1.8	-0.95	-0.53	0.76	-0.28			0.89	0.16	0.62	0.075	0.34	0.6	0.45	0.78
GO:0006575	P	cellular amino acid derivative metabolic process	259		-0.097	-0.034	-0.2	-0.076	-0.066	-0.071	0.025	-0.034			-2.8	-0.34	-5.2	-1.6	-1.4	-1.6	0.7	-0.5			0.0052	0.74	2e-07	0.1	0.15	0.11	0.49	0.62
GO:0006576	P	cellular biogenic amine metabolic process	48		0.046	-0.011	-0.095	0.15	0.045	0.013	0.17	0.082			0.65	0.094	-0.95	1.6	0.58	0.3	2	1.1			0.51	0.93	0.34	0.12	0.56	0.77	0.05	0.28
GO:0006586	P	indolalkylamine metabolic process	24		0.011	-0.21	-0.074	0.25	-0.13	-0.074	0.092	-0.051			0.14	-1.4	-0.5	1.8	-0.95	-0.53	0.76	-0.28			0.89	0.16	0.62	0.075	0.34	0.6	0.45	0.78
GO:0006595	P	polyamine metabolic process	17		0.0085	-0.076	-0.033	0.23	0.037	0.059	0.068	0.01			0.1	-0.35	-0.13	1.4	0.29	0.5	0.48	0.17			0.92	0.72	0.89	0.16	0.77	0.62	0.63	0.87
GO:0006596	P	polyamine biosynthetic process	13		0.068	-0.049	-0.074	0.21	-0.054	-0.0079	0.085	-0.06			0.49	-0.16	-0.37	1.1	-0.26	0.024	0.52	-0.26			0.63	0.87	0.71	0.27	0.8	0.98	0.6	0.79
GO:0006605	P	protein targeting	132		0.088	-0.034	0.03	0.12	0.0069	0.014	-0.013	-0.019			2	-0.25	0.86	2.1	0.28	0.51	-0.23	-0.07			0.046	0.8	0.39	0.036	0.78	0.61	0.82	0.94
GO:0006606	P	protein import into nucleus	37		0.094	-0.075	-0.052	0.19	-0.014	0.048	0.011	-0.021			1.1	-0.51	-0.4	1.7	-0.05	0.63	0.13	-0.063			0.26	0.61	0.69	0.08	0.96	0.53	0.9	0.95
GO:0006612	P	protein targeting to membrane	23		0.037	-0.026	0.079	0.023	-0.05	-0.023	-0.12	-0.11			0.37	-0.042	0.76	0.2	-0.31	-0.093	-0.96	-0.71			0.71	0.97	0.45	0.84	0.76	0.93	0.34	0.48
GO:0006613	P	cotranslational protein targeting to membrane	11		0.073	-0.12	0.0078	0.036	-0.056	0.034	-0.086	-0.11			0.48	-0.5	0.12	0.2	-0.25	0.26	-0.47	-0.48			0.63	0.62	0.9	0.84	0.8	0.8	0.64	0.63
GO:0006614	P	SRP-dependent cotranslational protein targeting to membrane	11		0.073	-0.12	0.0078	0.036	-0.056	0.034	-0.086	-0.11			0.48	-0.5	0.12	0.2	-0.25	0.26	-0.47	-0.48			0.63	0.62	0.9	0.84	0.8	0.8	0.64	0.63
GO:0006623	P	protein targeting to vacuole	21		-0.051	-0.17	0.074	-0.17	-0.099	-0.025	-0.2	-0.089			-0.4	-1.1	0.69	-1.1	-0.65	-0.1	-1.5	-0.55			0.69	0.28	0.49	0.27	0.51	0.92	0.13	0.58
GO:0006625	P	protein targeting to peroxisome	10		-0.039	0.037	0.17	-0.056	0.02	0.083	-0.12	-0.034			-0.2	0.28	1	-0.23	0.14	0.51	-0.61	-0.1			0.84	0.78	0.32	0.82	0.89	0.61	0.54	0.92
GO:0006626	P	protein targeting to mitochondrion	18		0.26	-0.011	-0.11	0.37	0.073	0.023	0.3	0.07			2.1	0.059	-0.66	2.3	0.54	0.25	2.1	0.58			0.035	0.95	0.51	0.02	0.59	0.8	0.035	0.56
GO:0006629	P	lipid metabolic process	693		-0.079	-0.084	-0.028	-0.081	-0.099	-0.016	-0.065	-0.073			-3.7	-2.6	-0.62	-2.8	-3.8	-0.18	-2.8	-2.5			0.00026	0.0093	0.53	0.0044	0.00018	0.85	0.0052	0.013
GO:0006631	P	fatty acid metabolic process	185		-0.076	-0.15	-0.14	-0.024	-0.19	-0.078	-0.063	-0.13			-1.8	-2.6	-2.9	-0.35	-3.8	-1.5	-1.4	-2.5			0.07	0.009	0.0036	0.73	0.00013	0.12	0.16	0.012
GO:0006633	P	fatty acid biosynthetic process	118		-0.071	-0.22	-0.15	-0.015	-0.24	-0.052	-0.063	-0.15			-1.4	-3.4	-2.6	-0.13	-3.9	-0.74	-1.1	-2.4			0.17	0.00071	0.0095	0.89	0.0001	0.46	0.26	0.015
GO:0006635	P	fatty acid beta-oxidation	31		-0.059	-0.031	0.044	-0.039	-0.02	-0.016	-0.13	-0.052			-0.56	-0.093	0.55	-0.26	-0.1	-0.04	-1.2	-0.34			0.57	0.93	0.58	0.79	0.92	0.97	0.22	0.74
GO:0006643	P	membrane lipid metabolic process	32		-0.096	0.049	-0.17	-0.21	-0.16	-0.13	-0.22	-0.17			-0.97	0.6	-1.5	-1.7	-1.4	-1.1	-2.1	-1.4			0.33	0.55	0.13	0.096	0.17	0.26	0.039	0.16
GO:0006644	P	phospholipid metabolic process	95		-0.075	-0.094	-0.1	-0.15	-0.073	-0.082	-0.16	-0.1			-1.3	-1.1	-1.5	-2.1	-0.99	-1.2	-2.6	-1.4			0.2	0.27	0.14	0.04	0.32	0.24	0.0083	0.17
GO:0006650	P	glycerophospholipid metabolic process	46		-0.0048	-0.03	-0.028	-0.092	-0.036	0.0078	-0.2	-0.084			-0.0037	-0.1	-0.16	-0.84	-0.29	0.23	-2.2	-0.75			1	0.92	0.87	0.4	0.77	0.82	0.026	0.45
GO:0006664	P	glycolipid metabolic process	18		-0.096	0.19	-0.12	-0.21	-0.021	-0.21	-0.24	-0.15			-0.72	1.3	-0.76	-1.3	-0.086	-1.4	-1.7	-0.95			0.47	0.18	0.45	0.21	0.93	0.15	0.089	0.34
GO:0006665	P	sphingolipid metabolic process	17		-0.094	-0.065	-0.16	-0.21	-0.25	-0.044	-0.23	-0.15			-0.69	-0.28	-1	-1.2	-1.6	-0.23	-1.6	-0.88			0.49	0.78	0.32	0.22	0.11	0.82	0.11	0.38
GO:0006694	P	steroid biosynthetic process	44		-0.25	-0.21	0.082	-0.14	-0.15	0.089	-0.21	-0.18			-3.1	-1.9	1.1	-1.3	-1.5	1.1	-2.3	-1.8			0.0022	0.056	0.28	0.21	0.14	0.25	0.023	0.076
GO:0006714	P	sesquiterpenoid metabolic process	28		-0.13	-0.11	-0.025	-0.18	-0.12	-0.0022	-0.021	-0.11			-1.3	-0.74	-0.1	-1.3	-0.91	0.087	-0.18	-0.77			0.21	0.46	0.92	0.18	0.36	0.93	0.86	0.44
GO:0006720	P	isoprenoid metabolic process	142		-0.024	0.044	0.081	-0.1	0.043	0.072	-0.045	0.035			-0.42	1.2	1.9	-1.7	0.96	1.7	-0.87	0.95			0.67	0.24	0.055	0.098	0.34	0.086	0.39	0.34
GO:0006721	P	terpenoid metabolic process	104		-0.022	0.092	0.12	-0.065	0.08	0.12	0.0065	0.043			-0.34	1.8	2.3	-0.87	1.4	2.3	0.13	0.95			0.74	0.079	0.023	0.39	0.16	0.024	0.89	0.34
GO:0006722	P	triterpenoid metabolic process	16		0.15	0.12	0.3	0.14	0.0067	0.25	-0.053	-0.018			1.1	0.84	2.1	0.86	0.096	1.8	-0.35	-0.018			0.25	0.4	0.034	0.39	0.92	0.07	0.73	0.99
GO:0006725	P	cellular aromatic compound metabolic process	332		-0.079	-0.086	-0.12	-0.011	-0.048	-0.066	0.021	-0.051			-2.5	-1.8	-3.3	-0.13	-1.1	-1.7	0.67	-1.1			0.012	0.065	0.00092	0.9	0.26	0.088	0.5	0.28
GO:0006730	P	one-carbon metabolic process	92		0.007	-0.097	-0.13	0.086	-0.058	-0.034	0.0026	-0.069			0.21	-1.1	-1.9	1.3	-0.74	-0.37	0.062	-0.84			0.84	0.26	0.057	0.2	0.46	0.71	0.95	0.4
GO:0006732	P	coenzyme metabolic process	151		0.0083	0.041	-0.018	0.011	0.054	0.01	0.014	0.0097			0.3	1.1	-0.087	0.3	1.2	0.46	0.32	0.49			0.77	0.25	0.93	0.76	0.23	0.64	0.75	0.63
GO:0006733	P	oxidoreduction coenzyme metabolic process	48		0.0033	0.16	0.067	-0.01	0.1	0.057	-0.029	0.036			0.1	1.9	0.96	-0.038	1.2	0.82	-0.33	0.56			0.92	0.054	0.34	0.97	0.23	0.41	0.74	0.57
GO:0006739	P	NADP metabolic process	26		-0.11	0.13	0.08	-0.16	0.021	0.067	-0.12	-0.0061			-0.97	1.2	0.82	-1.1	0.23	0.68	-1	0.071			0.33	0.23	0.41	0.26	0.81	0.49	0.3	0.94
GO:0006740	P	NADPH regeneration	24		-0.11	0.14	0.093	-0.15	0.03	0.095	-0.13	-0.014			-0.94	1.2	0.89	-1	0.29	0.9	-1	0.0024			0.35	0.23	0.37	0.3	0.77	0.37	0.3	1
GO:0006743	P	ubiquinone metabolic process	10		0.21	0.3	0.077	0.14	0.21	0.0092	0.04	0.086			1.3	1.5	0.49	0.66	1.1	0.11	0.22	0.51			0.2	0.12	0.63	0.51	0.27	0.91	0.83	0.61
GO:0006744	P	ubiquinone biosynthetic process	10		0.21	0.3	0.077	0.14	0.21	0.0092	0.04	0.086			1.3	1.5	0.49	0.66	1.1	0.11	0.22	0.51			0.2	0.12	0.63	0.51	0.27	0.91	0.83	0.61
GO:0006752	P	group transfer coenzyme metabolic process	40		-0.021	0.11	0.15	0.06	0.12	0.15	0.026	0.068			-0.19	1.2	1.7	0.61	1.3	1.8	0.28	0.85			0.85	0.21	0.083	0.54	0.19	0.076	0.78	0.4
GO:0006753	P	nucleoside phosphate metabolic process	153		0.023	-0.073	-0.044	0.06	-0.022	-0.047	-0.026	-0.069			0.65	-1	-0.63	1.2	-0.26	-0.75	-0.51	-1.1			0.52	0.32	0.53	0.24	0.79	0.45	0.61	0.28
GO:0006754	P	ATP biosynthetic process	49		-0.064	-0.2	-0.069	-7.5e-06	-0.11	-0.14	-0.11	-0.21			-0.77	-1.9	-0.65	0.063	-1.1	-1.6	-1.2	-2.3			0.44	0.06	0.51	0.95	0.27	0.12	0.21	0.024
GO:0006760	P	folic acid and derivative metabolic process	29		-0.079	0.051	0.16	0.036	0.068	0.19	-0.011	0.0098			-0.75	0.59	1.6	0.33	0.64	1.8	-0.084	0.21			0.45	0.56	0.1	0.74	0.52	0.067	0.93	0.83
GO:0006766	P	vitamin metabolic process	75		0.0026	0.093	-0.037	-0.026	-0.0049	-0.026	0.019	-0.038			0.12	1.5	-0.34	-0.24	0.048	-0.21	0.3	-0.33			0.91	0.13	0.74	0.81	0.96	0.84	0.76	0.74
GO:0006767	P	water-soluble vitamin metabolic process	59		0.026	0.087	-0.0015	0.011	0.013	-0.013	0.03	-0.0071			0.44	1.3	0.16	0.19	0.26	-0.016	0.4	0.095			0.66	0.21	0.87	0.85	0.8	0.99	0.69	0.92
GO:0006769	P	nicotinamide metabolic process	34		-0.069	0.14	0.066	-0.081	0.064	0.084	-0.07	0.0088			-0.71	1.4	0.79	-0.63	0.66	0.95	-0.67	0.22			0.48	0.15	0.43	0.53	0.51	0.34	0.5	0.82
GO:0006771	P	riboflavin metabolic process	11		0.049	0.076	0.047	0.02	0.02	0.065	-0.13	-0.054			0.33	0.49	0.34	0.12	0.15	0.44	-0.7	-0.21			0.74	0.62	0.73	0.9	0.88	0.66	0.48	0.83
GO:0006775	P	fat-soluble vitamin metabolic process	16		-0.084	0.11	-0.17	-0.16	-0.071	-0.072	-0.02	-0.15			-0.6	0.83	-1	-0.88	-0.39	-0.41	-0.13	-0.9			0.55	0.41	0.3	0.38	0.69	0.68	0.9	0.37
GO:0006778	P	porphyrin metabolic process	70		-0.049	0.084	0.15	-0.054	0.001	0.055	-0.073	0.0052			-0.7	1.3	2.3	-0.58	0.12	0.96	-1	0.27			0.49	0.18	0.02	0.56	0.9	0.34	0.31	0.79
GO:0006779	P	porphyrin biosynthetic process	54		-0.046	0.05	0.092	-0.094	-0.03	0.039	-0.092	-0.01			-0.57	0.79	1.3	-0.93	-0.25	0.63	-1.1	0.051			0.57	0.43	0.19	0.35	0.8	0.53	0.26	0.96
GO:0006787	P	porphyrin catabolic process	13		-0.093	0.17	0.42	0.11	0.13	0.11	0.019	0.088			-0.6	1.1	2.7	0.62	0.78	0.75	0.13	0.6			0.55	0.29	0.0077	0.54	0.44	0.45	0.9	0.55
GO:0006790	P	sulfur metabolic process	171		-0.061	-0.13	0.062	0.14	-0.0011	0.099	0.095	-0.0088			-1.4	-2.3	1.7	2.9	0.15	2.5	2.1	0.13			0.17	0.024	0.091	0.0043	0.88	0.013	0.036	0.9
GO:0006793	P	phosphorus metabolic process	1001		-0.01	-0.087	-0.045	-0.081	-0.058	-0.082	-0.061	-0.0065			-0.33	-3.2	-1.7	-3.4	-2.5	-3.8	-3.1	0.42			0.74	0.0012	0.094	0.00059	0.013	0.00016	0.0016	0.67
GO:0006796	P	phosphate metabolic process	1000		-0.01	-0.086	-0.045	-0.083	-0.058	-0.081	-0.061	-0.0063			-0.32	-3.2	-1.7	-3.5	-2.5	-3.8	-3.2	0.43			0.75	0.0014	0.091	0.00048	0.013	0.00017	0.0015	0.66
GO:0006800	P	oxygen and reactive oxygen species metabolic process	47		0.043	0.11	-0.041	0.035	0.039	0.042	0.034	-0.029			0.61	1.3	-0.32	0.41	0.51	0.63	0.41	-0.16			0.54	0.19	0.75	0.68	0.61	0.53	0.68	0.88
GO:0006801	P	superoxide metabolic process	11		0.062	0.28	0.045	-0.097	0.14	0.048	-0.044	0.068			0.41	1.5	0.33	-0.44	0.8	0.34	-0.24	0.44			0.68	0.13	0.74	0.66	0.43	0.74	0.81	0.66
GO:0006807	P	nitrogen compound metabolic process	3095		0.052	0.027	-0.019	0.056	0.03	0.018	0.024	0.018			5.9	4	-0.46	5	3.3	2.8	2.4	2.9			3e-09	5.7e-05	0.64	4.9e-07	0.00089	0.0049	0.017	0.0035
GO:0006808	P	regulation of nitrogen utilization	12		-0.26	-0.16	-0.036	-0.32	-0.28	0.14	-0.24	-0.28			-1.6	-0.74	-0.13	-1.6	-1.5	0.87	-1.4	-1.5			0.1	0.46	0.9	0.12	0.15	0.38	0.17	0.14
GO:0006810	P	transport	1585		-0.0047	-0.065	-0.077	-0.0033	-0.044	-0.059	0.021	-0.04			-0.015	-2.7	-4.3	0.17	-2.2	-3.2	1.5	-1.6			0.99	0.006	2e-05	0.87	0.028	0.0014	0.13	0.1
GO:0006811	P	ion transport	369		0.035	-0.06	-0.072	0.048	0.0031	-0.1	0.069	-0.024			1.4	-1.2	-1.9	1.5	0.35	-3	2.3	-0.27			0.16	0.24	0.058	0.13	0.73	0.0031	0.024	0.78
GO:0006812	P	cation transport	311		0.023	-0.07	-0.088	0.043	0.015	-0.17	0.05	-0.043			0.91	-1.4	-2.2	1.3	0.66	-4.8	1.5	-0.8			0.36	0.18	0.026	0.21	0.51	1.8e-06	0.13	0.42
GO:0006813	P	potassium ion transport	34		-0.063	-0.16	-0.071	-0.086	-0.14	-0.053	-0.19	-0.091			-0.64	-1.2	-0.57	-0.67	-1.2	-0.41	-1.8	-0.72			0.52	0.23	0.57	0.5	0.24	0.68	0.067	0.47
GO:0006814	P	sodium ion transport	19		-0.079	-0.22	0.13	0.033	-0.023	-0.091	-0.15	-0.1			-0.61	-1.3	1.1	0.25	-0.097	-0.59	-1.1	-0.61			0.54	0.19	0.28	0.8	0.92	0.55	0.28	0.54
GO:0006816	P	calcium ion transport	16		-0.13	-0.41	-0.22	0.03	-0.2	-0.54	-0.12	-0.41			-0.93	-2.4	-1.4	0.21	-1.2	-3.6	-0.79	-2.5			0.35	0.017	0.17	0.84	0.22	0.00031	0.43	0.011
GO:0006817	P	phosphate transport	10		0.33	0.59	0.18	0.56	0.47	0.54	0.64	0.63			2	2.9	1	2.6	2.4	3	3.4	3.3			0.049	0.0032	0.31	0.0097	0.016	0.0027	0.00074	0.001
GO:0006818	P	hydrogen transport	48		-0.1	-0.17	-0.031	-0.079	-0.14	-0.015	-0.18	-0.17			-1.3	-1.6	-0.21	-0.73	-1.5	-0.032	-2.1	-1.7			0.21	0.1	0.84	0.46	0.14	0.97	0.036	0.083
GO:0006820	P	anion transport	60		0.094	-0.0041	-0.0021	0.066	-0.067	0.24	0.14	0.063			1.4	0.19	0.16	0.81	-0.71	3.3	1.9	0.98			0.15	0.85	0.88	0.42	0.48	0.00094	0.063	0.33
GO:0006825	P	copper ion transport	20		0.051	-0.022	-0.045	0.05	0.18	-0.19	0.3	0.046			0.47	-0.012	-0.24	0.36	1.3	-1.4	2.2	0.44			0.64	0.99	0.81	0.72	0.18	0.17	0.026	0.66
GO:0006826	P	iron ion transport	15		-0.033	0.039	-0.23	-0.44	0.059	-0.41	0.24	0.29			-0.2	0.35	-1.4	-2.4	0.41	-2.7	1.6	1.9			0.84	0.73	0.16	0.015	0.68	0.008	0.12	0.053
GO:0006829	P	zinc ion transport	13		-0.068	-0.087	-0.0065	-0.3	0.024	-0.26	0.096	0.22			-0.43	-0.37	0.046	-1.5	0.18	-1.5	0.58	1.4			0.67	0.71	0.96	0.13	0.86	0.13	0.56	0.17
GO:0006833	P	water transport	10		-0.28	-0.06	0.45	-0.23	-0.031	-0.081	-0.25	0.037			-1.6	-0.2	2.5	-1	-0.11	-0.37	-1.3	0.26			0.11	0.85	0.012	0.31	0.91	0.71	0.19	0.79
GO:0006839	P	mitochondrial transport	64		0.12	-0.039	-0.14	0.14	-0.011	-0.071	0.09	-0.046			1.8	-0.24	-1.7	1.7	-0.028	-0.8	1.2	-0.4			0.073	0.81	0.094	0.093	0.98	0.42	0.22	0.69
GO:0006855	P	multidrug transport	67		0.099	0.042	-0.25	0.35	0.12	-0.21	0.27	0.077			1.6	0.78	-3.3	4.2	1.7	-2.7	3.7	1.2			0.11	0.43	0.001	2.4e-05	0.092	0.0061	0.00022	0.23
GO:0006857	P	oligopeptide transport	67		-0.2	-0.066	-0.037	-0.17	-0.089	-0.014	-0.11	-0.031			-3	-0.58	-0.33	-2	-1	-0.036	-1.5	-0.22			0.003	0.56	0.74	0.046	0.3	0.97	0.14	0.83
GO:0006862	P	nucleotide transport	10		-0.14	-0.51	-0.068	0.0045	-0.38	0.089	-0.069	-0.39			-0.82	-2.4	-0.29	0.049	-1.8	0.54	-0.36	-1.9			0.41	0.018	0.77	0.96	0.066	0.59	0.72	0.056
GO:0006863	P	purine transport	21		0.32	0.31	0.19	0.47	0.36	-0.32	0.33	0.46			2.8	2.3	1.6	3.1	2.7	-2.4	2.5	3.5			0.0055	0.02	0.11	0.0017	0.008	0.016	0.011	0.00041
GO:0006865	P	amino acid transport	58		-0.14	-0.31	-0.14	-0.2	-0.18	-0.26	-0.15	-0.22			-1.9	-3.4	-1.6	-2.2	-2	-3.3	-1.9	-2.5			0.058	0.0008	0.1	0.03	0.042	0.001	0.057	0.013
GO:0006869	P	lipid transport	147		-0.035	-0.16	-0.15	-0.057	-0.15	0.1	0.28	-0.11			-0.7	-2.5	-2.7	-0.9	-2.7	2.3	5.8	-1.8			0.48	0.012	0.0065	0.37	0.0077	0.02	7.9e-09	0.077
GO:0006873	P	cellular ion homeostasis	79		0.083	0.0082	-0.096	-0.0045	0.063	-0.11	0.091	0.021			1.5	0.38	-1.2	0.022	0.99	-1.5	1.4	0.51			0.14	0.7	0.22	0.98	0.32	0.14	0.17	0.61
GO:0006874	P	cellular calcium ion homeostasis	27		0.26	0.029	-0.16	0.14	0.14	-0.39	0.19	0.17			2.6	0.39	-1.3	1.1	1.2	-3.4	1.6	1.6			0.0094	0.7	0.21	0.29	0.22	0.00073	0.1	0.11
GO:0006875	P	cellular metal ion homeostasis	45		0.15	0.01	-0.18	0.063	0.057	-0.21	0.14	0.085			1.9	0.31	-1.9	0.67	0.7	-2.3	1.6	1.1			0.053	0.75	0.062	0.5	0.49	0.021	0.12	0.28
GO:0006879	P	cellular iron ion homeostasis	12		0.19	0.073	0.025	-0.079	0.22	-0.27	0.27	0.27			1.3	0.5	0.23	-0.36	1.3	-1.5	1.6	1.6			0.21	0.62	0.82	0.72	0.21	0.13	0.12	0.11
GO:0006886	P	intracellular protein transport	259		0.025	-0.054	0.016	0.012	-0.018	0.0083	-0.058	-0.044			0.89	-0.84	0.83	0.42	-0.24	0.55	-1.5	-0.75			0.37	0.4	0.41	0.68	0.81	0.58	0.12	0.45
GO:0006887	P	exocytosis	30		-0.081	-0.26	-0.11	-0.12	-0.29	-0.016	-0.037	-0.24			-0.78	-2	-0.94	-0.87	-2.4	-0.041	-0.33	-2			0.43	0.047	0.35	0.38	0.016	0.97	0.74	0.044
GO:0006888	P	ER to Golgi vesicle-mediated transport	27		-0.017	-0.14	-0.091	-0.058	-0.088	-0.047	-0.12	-0.07			-0.12	-0.96	-0.68	-0.39	-0.65	-0.31	-1.1	-0.47			0.9	0.34	0.5	0.69	0.52	0.76	0.28	0.64
GO:0006891	P	intra-Golgi vesicle-mediated transport	16		0.0095	0.15	0.066	-0.17	0.06	-0.053	-0.063	0.074			0.1	1	0.54	-0.94	0.43	-0.28	-0.41	0.57			0.92	0.3	0.59	0.35	0.67	0.78	0.68	0.57
GO:0006897	P	endocytosis	14		-0.1	-0.021	-0.2	-0.18	-0.089	-0.059	-0.096	-0.065			-0.68	-0.0066	-1.2	-0.96	-0.47	-0.3	-0.59	-0.3			0.5	0.99	0.24	0.34	0.64	0.76	0.55	0.76
GO:0006900	P	membrane budding	17		-0.3	-0.55	-0.18	-0.38	-0.64	-0.3	-0.37	-0.41			-2.2	-3.3	-1.1	-2.3	-4.1	-2	-2.5	-2.6			0.025	0.0009	0.25	0.024	3.9e-05	0.045	0.012	0.0081
GO:0006901	P	vesicle coating	14		-0.37	-0.64	-0.19	-0.47	-0.74	-0.34	-0.43	-0.47			-2.5	-3.6	-1.1	-2.5	-4.3	-2.1	-2.7	-2.8			0.011	0.00038	0.25	0.013	1.5e-05	0.036	0.007	0.0055
GO:0006904	P	vesicle docking during exocytosis	27		-0.056	-0.25	-0.11	-0.064	-0.26	-0.015	-0.056	-0.22			-0.5	-1.8	-0.85	-0.43	-2.1	-0.032	-0.48	-1.8			0.62	0.069	0.39	0.67	0.037	0.97	0.63	0.079
GO:0006913	P	nucleocytoplasmic transport	61		0.11	-0.056	-0.073	0.12	-0.013	0.013	-0.061	-0.062			1.7	-0.44	-0.78	1.4	-0.056	0.33	-0.78	-0.6			0.081	0.66	0.43	0.16	0.96	0.74	0.43	0.55
GO:0006914	P	autophagy	26		-0.16	0.041	0.069	-0.13	0.034	-0.0097	0.0059	0.009			-1.5	0.48	0.72	-0.89	0.34	0.018	0.061	0.2			0.14	0.63	0.47	0.37	0.73	0.99	0.95	0.84
GO:0006915	P	apoptosis	148		0.12	0.05	0.042	0.13	0.048	-0.076	0.021	0.086			2.9	1.3	1.2	2.4	1.1	-1.3	0.46	2			0.0038	0.19	0.25	0.018	0.28	0.18	0.64	0.048
GO:0006944	P	cellular membrane fusion	34		-0.00085	0.13	0.076	-0.19	0.098	-0.019	-0.15	0.077			0.04	1.3	0.9	-1.6	0.98	-0.073	-1.5	0.86			0.97	0.18	0.37	0.12	0.33	0.94	0.14	0.39
GO:0006949	P	syncytium formation	11		0.14	0.061	-0.88	-0.35	-0.24	0.25	0.4	-0.13			0.89	0.41	-4.9	-1.7	-1.2	1.5	2.2	-0.64			0.37	0.68	8.8e-07	0.096	0.22	0.13	0.025	0.52
GO:0006950	P	response to stress	1948		0.012	-0.011	0.017	0.044	0.002	0.00067	0.032	-0.023			1.3	0.61	2.3	3.2	0.73	0.94	2.5	-0.59			0.18	0.54	0.021	0.0013	0.47	0.35	0.014	0.55
GO:0006952	P	defense response	667		0.059	-0.04	-0.032	0.13	0.034	-0.089	0.12	-0.011			3	-0.78	-0.8	5.3	1.7	-3.4	5.1	0.18			0.0023	0.44	0.42	1.5e-07	0.088	0.00066	3.9e-07	0.86
GO:0006955	P	immune response	303		0.12	-0.0087	-0.0087	0.21	0.052	-0.2	0.15	-0.0005			4.1	0.3	0.16	5.5	1.6	-5.5	4.5	0.4			3.8e-05	0.76	0.88	4.5e-08	0.099	3.1e-08	6.9e-06	0.69
GO:0006970	P	response to osmotic stress	332		0.057	0.11	0.051	0.066	0.11	-0.0045	0.033	0.039			2.1	3.7	2	1.9	3.4	0.23	1.1	1.6			0.036	0.00022	0.043	0.057	0.0008	0.82	0.29	0.12
GO:0006972	P	hyperosmotic response	53		-0.059	0.018	-0.16	-0.18	-0.071	-0.065	-0.086	-0.2			-0.74	0.42	-1.8	-1.8	-0.71	-0.66	-1	-2.2			0.46	0.67	0.075	0.068	0.47	0.51	0.3	0.028
GO:0006974	P	response to DNA damage stimulus	173		0.037	-0.1	-0.071	0.028	-0.041	-0.025	-0.076	-0.052			1	-1.7	-1.3	0.65	-0.68	-0.3	-1.6	-0.8			0.3	0.095	0.2	0.51	0.5	0.76	0.1	0.42
GO:0006979	P	response to oxidative stress	278		-0.085	-0.16	0.047	0.0046	-0.15	-0.0094	-0.014	-0.1			-2.5	-3.6	1.7	0.26	-3.8	0.068	-0.36	-2.3			0.012	0.0003	0.082	0.79	0.00016	0.95	0.72	0.021
GO:0006995	P	cellular response to nitrogen starvation	10		-0.3	-0.093	0.25	-0.33	-0.098	0.15	-0.24	-0.1			-1.8	-0.36	1.4	-1.5	-0.44	0.87	-1.3	-0.44			0.077	0.72	0.16	0.13	0.66	0.38	0.21	0.66
GO:0006996	P	organelle organization	528		0.014	-0.074	-0.088	-0.026	-0.059	-0.018	-0.064	-0.046			0.79	-1.9	-2.9	-0.66	-1.8	-0.24	-2.4	-1.1			0.43	0.055	0.0037	0.51	0.07	0.81	0.015	0.25
GO:0006997	P	nucleus organization	26		0.21	0.14	-0.0022	0.17	0.073	0.07	0.18	0.098			2	1.3	0.1	1.3	0.65	0.71	1.6	0.93			0.042	0.21	0.92	0.19	0.52	0.48	0.11	0.35
GO:0007005	P	mitochondrion organization	33		0.22	-0.034	-0.1	0.32	0.019	0.0074	0.18	0.0065			2.4	-0.12	-0.88	2.7	0.25	0.19	1.7	0.2			0.016	0.9	0.38	0.0064	0.81	0.85	0.082	0.84
GO:0007010	P	cytoskeleton organization	120		-0.12	-0.24	-0.2	-0.2	-0.23	-0.034	-0.19	-0.14			-2.3	-3.6	-3.5	-3.1	-3.8	-0.41	-3.4	-2.2			0.022	0.0003	0.00055	0.0017	0.00014	0.68	0.00059	0.027
GO:0007015	P	actin filament organization	29		-0.071	-0.13	-0.16	-0.11	-0.13	-0.018	0.032	-0.042			-0.67	-0.87	-1.3	-0.82	-1.1	-0.058	0.3	-0.24			0.5	0.38	0.19	0.41	0.29	0.95	0.76	0.81
GO:0007017	P	microtubule-based process	100		-0.13	-0.25	-0.2	-0.31	-0.24	-0.069	-0.26	-0.13			-2.4	-3.6	-3.1	-4.4	-3.7	-0.98	-4.3	-1.9			0.018	0.00034	0.0019	1.3e-05	0.00022	0.33	1.5e-05	0.063
GO:0007018	P	microtubule-based movement	42		-0.24	-0.34	-0.24	-0.43	-0.3	-0.12	-0.36	-0.17			-2.9	-3.2	-2.5	-3.9	-2.9	-1.2	-3.9	-1.6			0.0042	0.0015	0.014	8.2e-05	0.0034	0.21	8.5e-05	0.1
GO:0007031	P	peroxisome organization	26		-0.0051	0.11	0.24	-0.0072	0.089	0.14	-0.077	-0.007			-0.0053	1	2.2	-0.0073	0.78	1.3	-0.64	0.064			1	0.31	0.028	0.99	0.44	0.2	0.52	0.95
GO:0007033	P	vacuole organization	10		-0.14	-9.9e-05	-0.49	-0.45	-0.12	-0.051	-0.056	0.026			-0.81	0.096	-2.6	-2	-0.56	-0.21	-0.29	0.21			0.42	0.92	0.01	0.041	0.57	0.83	0.77	0.83
GO:0007034	P	vacuolar transport	26		-0.03	-0.12	0.083	-0.12	-0.065	0.053	-0.1	-0.053			-0.24	-0.79	0.84	-0.85	-0.45	0.57	-0.88	-0.31			0.81	0.43	0.4	0.4	0.65	0.57	0.38	0.76
GO:0007049	P	cell cycle	230		-0.043	-0.27	-0.18	-0.067	-0.14	-0.034	-0.16	-0.13			-1.1	-5.9	-4.3	-1.3	-3.2	-0.57	-3.9	-2.8			0.28	4.6e-09	2e-05	0.18	0.0013	0.57	8.3e-05	0.005
GO:0007059	P	chromosome segregation	21		0.14	-0.11	-0.27	0.066	-0.041	-0.1	-0.096	-0.03			1.2	-0.64	-2	0.48	-0.23	-0.7	-0.73	-0.12			0.22	0.52	0.05	0.63	0.82	0.48	0.47	0.91
GO:0007067	P	mitosis	22		-0.16	-0.34	-0.11	-0.22	-0.18	0.064	-0.11	-0.17			-1.4	-2.3	-0.74	-1.4	-1.3	0.61	-0.86	-1.1			0.17	0.02	0.46	0.15	0.21	0.54	0.39	0.26
GO:0007126	P	meiosis	35		0.087	-0.2	-0.19	0.048	-0.037	-0.076	-0.19	-0.11			1	-1.7	-1.8	0.47	-0.27	-0.65	-1.9	-0.96			0.31	0.098	0.071	0.64	0.79	0.52	0.056	0.34
GO:0007127	P	meiosis I	24		0.074	-0.25	-0.21	0.035	-0.028	-0.13	-0.25	-0.17			0.72	-1.7	-1.6	0.29	-0.15	-1	-2	-1.2			0.47	0.085	0.1	0.77	0.88	0.32	0.041	0.21
GO:0007129	P	synapsis	10		0.025	-0.38	-0.22	0.036	0.094	-0.27	-0.34	-0.25			0.18	-1.7	-1.1	0.2	0.51	-1.4	-1.8	-1.2			0.86	0.084	0.27	0.85	0.61	0.17	0.074	0.22
GO:0007131	P	reciprocal meiotic recombination	17		0.13	-0.2	-0.27	0.03	-0.0049	-0.2	-0.17	-0.091			1.1	-1.1	-1.8	0.22	0.023	-1.3	-1.2	-0.5			0.28	0.26	0.071	0.83	0.98	0.18	0.24	0.61
GO:0007154	P	cell communication	253		0.031	0.03	0.0013	0.01	0.018	-0.0094	-0.018	0.022			1.1	1.2	0.41	0.38	0.67	0.065	-0.45	0.93			0.28	0.23	0.68	0.7	0.5	0.95	0.65	0.35
GO:0007155	P	cell adhesion	19		-0.27	-0.39	-0.16	-0.36	-0.41	0.32	-0.3	0.068			-2.2	-2.5	-1.1	-2.2	-2.7	2.5	-2.2	0.58			0.029	0.013	0.27	0.028	0.0065	0.013	0.028	0.56
GO:0007165	P	signal transduction	887		0.015	-0.019	-0.043	-0.0093	-0.013	-0.074	-0.0019	0.0064			1.1	0.035	-1.5	-0.13	-0.21	-3.2	-0.028	1			0.28	0.97	0.14	0.9	0.84	0.0015	0.98	0.31
GO:0007166	P	cell surface receptor linked signaling pathway	154		-0.093	-0.18	-0.27	-0.17	-0.21	-0.073	-0.12	-0.1			-2.1	-3	-5.4	-3	-3.9	-1.3	-2.4	-1.7			0.04	0.0024	5.3e-08	0.003	0.0001	0.19	0.016	0.089
GO:0007167	P	enzyme linked receptor protein signaling pathway	131		-0.12	-0.24	-0.28	-0.23	-0.27	-0.074	-0.16	-0.13			-2.5	-3.9	-5.3	-3.8	-4.6	-1.2	-3.1	-2.1			0.012	9.2e-05	1.4e-07	0.00017	3.7e-06	0.23	0.0022	0.038
GO:0007169	P	transmembrane receptor protein tyrosine kinase signaling pathway	131		-0.12	-0.24	-0.28	-0.23	-0.27	-0.074	-0.16	-0.13			-2.5	-3.9	-5.3	-3.8	-4.6	-1.2	-3.1	-2.1			0.012	9.2e-05	1.4e-07	0.00017	3.7e-06	0.23	0.0022	0.038
GO:0007186	P	G-protein coupled receptor protein signaling pathway	19		0.023	0.12	-0.059	0.15	0.05	-0.016	0.052	0.07			0.23	0.95	-0.34	1	0.4	-0.031	0.39	0.59			0.82	0.34	0.74	0.31	0.69	0.98	0.7	0.55
GO:0007205	P	activation of protein kinase C activity by G-protein coupled receptor protein signaling pathway	12		0.039	0.25	0.0011	0.22	0.15	0.072	0.059	0.17			0.28	1.4	0.089	1.1	0.87	0.5	0.35	1			0.78	0.15	0.93	0.25	0.39	0.62	0.73	0.31
GO:0007242	P	intracellular signaling cascade	541		-0.0065	0.00083	-0.018	-0.044	-0.026	-0.043	-0.047	-0.0054			-0.084	0.74	-0.16	-1.3	-0.65	-1.2	-1.8	0.35			0.93	0.46	0.87	0.2	0.52	0.22	0.073	0.73
GO:0007243	P	protein kinase cascade	11		0.11	0.1	0.068	0.11	0.13	-0.059	0.072	0.079			0.74	0.61	0.46	0.58	0.71	-0.27	0.41	0.5			0.46	0.54	0.64	0.56	0.47	0.79	0.69	0.62
GO:0007264	P	small GTPase mediated signal transduction	36		-0.016	-0.099	-0.042	-0.11	-0.1	-0.1	-0.16	-0.049			-0.13	-0.72	-0.29	-0.92	-0.87	-0.9	-1.5	-0.33			0.9	0.47	0.77	0.36	0.39	0.37	0.12	0.74
GO:0007265	P	Ras protein signal transduction	31		-0.016	-0.13	-0.032	-0.1	-0.1	-0.12	-0.16	-0.033			-0.12	-0.94	-0.17	-0.79	-0.8	-1.1	-1.4	-0.17			0.9	0.35	0.86	0.43	0.42	0.29	0.15	0.87
GO:0007267	P	cell-cell signaling	39		-0.073	-0.029	0.043	-0.036	-0.051	0.0059	-0.027	-0.013			-0.8	-0.091	0.61	-0.27	-0.42	0.19	-0.26	0.019			0.42	0.93	0.54	0.78	0.67	0.85	0.79	0.99
GO:0007275	P	multicellular organismal development	1686		0.034	-0.024	-0.04	0.031	-0.0097	0.057	0.039	-0.0023			3	-0.26	-1.8	2.2	-0.077	4.8	2.8	0.83			0.0031	0.79	0.071	0.026	0.94	1.4e-06	0.0051	0.41
GO:0007276	P	gamete generation	21		0.19	-0.045	-0.17	0.27	0.14	-0.0065	0.1	-0.029			1.6	-0.18	-1.2	1.8	1.1	0.042	0.78	-0.1			0.099	0.86	0.22	0.065	0.28	0.97	0.43	0.92
GO:0007346	P	regulation of mitotic cell cycle	14		-0.054	-0.19	0.017	-0.2	-0.045	0.13	-0.17	-0.032			-0.35	-0.98	0.2	-1	-0.21	0.92	-1	-0.11			0.73	0.33	0.84	0.29	0.83	0.36	0.3	0.91
GO:0007389	P	pattern specification process	111		0.037	0.023	-0.048	0.00053	0.0029	0.079	0.011	0.011			0.83	0.7	-0.6	0.1	0.19	1.6	0.22	0.44			0.41	0.48	0.55	0.92	0.85	0.1	0.82	0.66
GO:0007398	P	ectoderm development	121		-0.014	-0.21	-0.25	-0.16	-0.28	-0.17	-0.18	-0.091			-0.2	-3.3	-4.4	-2.4	-4.8	-3	-3.3	-1.3			0.84	0.0011	1.2e-05	0.015	1.9e-06	0.0024	0.00098	0.18
GO:0007568	P	aging	83		-0.047	-0.098	0.14	0.015	-0.039	-0.098	-0.049	-0.078			-0.72	-1.1	2.4	0.28	-0.44	-1.3	-0.73	-0.92			0.47	0.27	0.016	0.78	0.66	0.18	0.47	0.36
GO:0007602	P	phototransduction	13		-0.13	0.068	0.22	-0.3	-0.011	0.079	-0.21	0.089			-0.87	0.48	1.4	-1.5	-0.016	0.56	-1.3	0.61			0.39	0.63	0.15	0.13	0.99	0.57	0.21	0.54
GO:0007623	P	circadian rhythm	56		0.12	0.23	0.13	-0.012	0.16	0.081	-0.036	0.061			1.7	2.8	1.9	-0.059	2	1.2	-0.44	0.91			0.093	0.0046	0.064	0.95	0.049	0.23	0.66	0.36
GO:0008017	F	microtubule binding	31		-0.21	-0.23	-0.12	-0.32	-0.24	-0.13	-0.26	-0.16			-2.1	-1.8	-1	-2.5	-2	-1.2	-2.4	-1.3			0.034	0.07	0.3	0.011	0.044	0.25	0.016	0.18
GO:0008026	F	ATP-dependent helicase activity	112		0.23	-0.0099	-0.11	0.26	0.048	-0.024	0.081	0.014			4.7	0.16	-1.7	4	0.94	-0.22	1.5	0.49			2.9e-06	0.87	0.093	5.9e-05	0.34	0.82	0.15	0.62
GO:0008033	P	tRNA processing	47		0.22	0.13	0.015	0.24	0.11	0.12	0.16	0.11			2.9	1.6	0.34	2.4	1.2	1.6	1.9	1.3			0.0035	0.1	0.74	0.015	0.22	0.11	0.057	0.18
GO:0008037	P	cell recognition	27		0.079	-0.15	0.078	0.19	0.14	0.18	0.058	0.054			0.81	-1.1	0.81	1.5	1.2	1.7	0.51	0.58			0.42	0.29	0.42	0.14	0.22	0.084	0.61	0.56
GO:0008047	F	enzyme activator activity	65		-0.057	-0.071	-0.043	-0.12	-0.1	-0.069	-0.11	-0.065			-0.79	-0.64	-0.4	-1.3	-1.2	-0.79	-1.5	-0.65			0.43	0.52	0.69	0.2	0.23	0.43	0.14	0.51
GO:0008079	F	translation termination factor activity	13		0.0069	0.06	0.11	0.012	0.061	0.053	-0.17	-0.08			0.077	0.44	0.78	0.096	0.4	0.4	-1	-0.38			0.94	0.66	0.43	0.92	0.69	0.69	0.32	0.7
GO:0008080	F	N-acetyltransferase activity	52		-0.019	-0.08	0.13	0.11	0.054	0.14	0.072	0.0017			-0.19	-0.67	1.8	1.2	0.71	1.8	0.89	0.19			0.85	0.5	0.068	0.22	0.48	0.067	0.37	0.85
GO:0008081	F	phosphoric diester hydrolase activity	63		-0.22	-0.17	-0.076	-0.23	-0.22	-0.11	-0.16	-0.22			-3.2	-1.8	-0.83	-2.6	-2.6	-1.3	-2.1	-2.6			0.0012	0.068	0.4	0.0087	0.0087	0.18	0.039	0.0084
GO:0008092	F	cytoskeletal protein binding	87		-0.12	-0.21	-0.14	-0.18	-0.19	-0.084	-0.17	-0.11			-2	-2.7	-2	-2.4	-2.6	-1.1	-2.7	-1.5			0.05	0.0074	0.045	0.017	0.0091	0.25	0.007	0.15
GO:0008094	F	DNA-dependent ATPase activity	25		0.091	-0.29	-0.2	0.081	-0.15	-0.025	-0.13	-0.23			0.89	-2	-1.5	0.63	-1.1	-0.11	-1	-1.7			0.37	0.041	0.12	0.53	0.28	0.91	0.3	0.089
GO:0008104	P	protein localization	338		0.037	-0.029	-0.0007	0.022	-0.015	0.0099	-0.042	-0.031			1.4	-0.25	0.41	0.76	-0.2	0.68	-1.2	-0.49			0.15	0.8	0.68	0.45	0.84	0.49	0.21	0.62
GO:0008131	F	amine oxidase activity	21		-0.085	-0.25	0.19	-0.086	-0.1	0.12	-0.057	-0.066			-0.69	-1.6	1.6	-0.53	-0.67	1	-0.43	-0.38			0.49	0.11	0.11	0.6	0.51	0.31	0.67	0.71
GO:0008134	F	transcription factor binding	44		-0.14	-0.3	-0.087	-0.061	-0.23	-0.0028	-0.16	-0.22			-1.7	-2.9	-0.83	-0.53	-2.3	0.1	-1.8	-2.2			0.084	0.004	0.41	0.6	0.023	0.92	0.072	0.031
GO:0008135	F	translation factor activity, nucleic acid binding	145		0.15	0.017	0.033	0.24	0.082	0.092	0.11	0.02			3.6	0.68	0.96	4.2	1.7	2.1	2.1	0.68			0.00036	0.5	0.34	2.6e-05	0.087	0.032	0.032	0.5
GO:0008137	F	NADH dehydrogenase (ubiquinone) activity	16		-0.031	-0.14	-0.029	0.007	-0.018	-0.072	-0.033	-0.015			-0.2	-0.74	-0.1	0.077	-0.058	-0.41	-0.21	-0.004			0.84	0.46	0.92	0.94	0.95	0.68	0.83	1
GO:0008138	F	protein tyrosine/serine/threonine phosphatase activity	15		-0.081	-0.036	-0.11	-0.18	-0.09	-0.11	-0.1	-0.13			-0.55	-0.098	-0.66	-0.97	-0.5	-0.62	-0.66	-0.75			0.58	0.92	0.51	0.33	0.62	0.53	0.51	0.45
GO:0008142	F	oxysterol binding	14		0.24	0.25	0.041	0.17	0.12	0.046	0.079	0.27			1.7	1.6	0.35	0.95	0.74	0.37	0.51	1.7			0.086	0.12	0.72	0.34	0.46	0.71	0.61	0.088
GO:0008144	F	drug binding	24		-0.024	-0.043	0.061	-0.18	-0.12	0.15	-0.13	-0.11			-0.18	-0.17	0.62	-1.2	-0.86	1.3	-1	-0.72			0.86	0.86	0.53	0.22	0.39	0.18	0.3	0.47
GO:0008146	F	sulfotransferase activity	20		-0.14	0.0085	-0.14	-0.019	-0.053	0.13	0.09	-0.099			-1.2	0.2	-1	-0.08	-0.31	1	0.69	-0.6			0.24	0.85	0.32	0.94	0.76	0.3	0.49	0.55
GO:0008152	P	metabolic process	8110		0.011	-0.016	-0.034	0.011	-0.0053	-0.0022	0.0028	-0.0078			2.6	0.59	-3.1	2.3	0.45	1.5	0.62	1			0.0085	0.55	0.0022	0.023	0.65	0.14	0.53	0.31
GO:0008154	P	actin polymerization or depolymerization	12		-0.061	-0.12	-0.11	-0.022	-0.13	0.027	0.15	-0.018			-0.37	-0.55	-0.55	-0.079	-0.66	0.23	0.88	-0.019			0.71	0.58	0.58	0.94	0.51	0.82	0.38	0.98
GO:0008168	F	methyltransferase activity	221		0.066	-0.031	0.043	0.1	0.013	-0.013	0.039	0.0025			2	-0.26	1.4	2.3	0.51	-0.02	1	0.42			0.051	0.79	0.15	0.021	0.61	0.98	0.32	0.68
GO:0008170	F	N-methyltransferase activity	22		0.18	-0.03	-0.19	0.1	-0.078	0.083	0.15	0.0091			1.6	-0.071	-1.4	0.72	-0.51	0.76	1.2	0.18			0.11	0.94	0.15	0.47	0.61	0.45	0.24	0.86
GO:0008171	F	O-methyltransferase activity	34		0.12	0.041	0.22	0.088	0.071	-0.18	0.11	0.044			1.4	0.54	2.4	0.8	0.73	-1.7	1.1	0.56			0.16	0.59	0.019	0.42	0.47	0.09	0.29	0.58
GO:0008173	F	RNA methyltransferase activity	23		0.2	0.085	0.013	0.19	0.047	0.13	0.12	-0.028			1.9	0.77	0.22	1.3	0.42	1.2	0.95	-0.1			0.061	0.44	0.82	0.18	0.68	0.24	0.34	0.92
GO:0008180	C	signalosome	12		0.13	-0.082	-0.075	0.22	0.02	0.052	0.14	-0.061			0.87	-0.33	-0.36	1.1	0.16	0.37	0.79	-0.26			0.38	0.74	0.72	0.25	0.87	0.71	0.43	0.79
GO:0008187	F	poly-pyrimidine tract binding	24		-0.2	0.12	0.19	-0.14	-0.053	0.22	-0.2	-0.17			-1.8	1	1.7	-0.95	-0.34	1.9	-1.7	-1.2			0.069	0.3	0.085	0.34	0.73	0.056	0.096	0.22
GO:0008194	F	UDP-glycosyltransferase activity	198		-0.1	-0.096	-0.14	-0.11	-0.11	-0.12	-0.082	-0.093			-2.5	-1.6	-2.9	-2	-2.3	-2.5	-1.9	-1.8			0.011	0.1	0.0033	0.044	0.019	0.011	0.058	0.074
GO:0008202	P	steroid metabolic process	67		-0.14	-0.13	0.042	-0.06	-0.1	0.039	-0.11	-0.091			-2	-1.4	0.78	-0.63	-1.2	0.71	-1.5	-1			0.043	0.16	0.44	0.53	0.24	0.48	0.13	0.32
GO:0008213	P	protein amino acid alkylation	30		0.079	-0.057	-0.12	0.061	-0.043	-0.027	-0.011	-0.028			0.86	-0.31	-1	0.53	-0.3	-0.14	-0.09	-0.12			0.39	0.76	0.32	0.59	0.76	0.89	0.93	0.91
GO:0008219	P	cell death	247		0.058	-0.043	0.0081	0.09	-0.024	-0.11	0.045	-0.016			1.8	-0.56	0.59	2.2	-0.38	-2.7	1.2	-0.025			0.066	0.57	0.56	0.028	0.71	0.0072	0.22	0.98
GO:0008233	F	peptidase activity	510		-0.095	-0.12	-0.019	-0.071	-0.082	-0.064	-0.084	-0.11			-3.8	-3.5	-0.19	-2.1	-2.6	-2	-3.1	-3.6			0.00013	0.00054	0.85	0.034	0.0092	0.045	0.0017	0.00031
GO:0008234	F	cysteine-type peptidase activity	119		-0.14	-0.064	-0.0084	-0.12	-0.076	0.017	-0.048	-0.089			-2.8	-0.74	0.1	-1.8	-1.2	0.53	-0.86	-1.3			0.0054	0.46	0.92	0.067	0.25	0.6	0.39	0.19
GO:0008235	F	metalloexopeptidase activity	10		0.25	-0.0085	0.077	0.39	0.068	0.081	0.13	0.019			1.5	0.055	0.49	1.8	0.38	0.5	0.71	0.17			0.14	0.96	0.63	0.071	0.7	0.62	0.48	0.86
GO:0008236	F	serine-type peptidase activity	162		-0.16	-0.19	0.003	-0.13	-0.14	-0.088	-0.12	-0.18			-3.7	-3.2	0.37	-2.3	-2.6	-1.7	-2.6	-3.4			0.00021	0.0013	0.71	0.022	0.0084	0.096	0.0086	0.00058
GO:0008237	F	metallopeptidase activity	74		0.053	-0.057	-0.043	0.075	-0.032	-0.077	-0.026	-0.077			0.92	-0.49	-0.42	1	-0.31	-0.96	-0.35	-0.86			0.36	0.62	0.67	0.31	0.75	0.34	0.73	0.39
GO:0008238	F	exopeptidase activity	83		-0.25	-0.17	0.021	-0.25	-0.16	-0.15	-0.26	-0.19			-4.2	-2.1	0.54	-3.2	-2.2	-2.2	-3.9	-2.5			2.8e-05	0.037	0.59	0.0016	0.029	0.032	8.9e-05	0.011
GO:0008252	F	nucleotidase activity	14		0.13	0.17	-0.091	0.22	0.12	-0.07	0.029	0.036			0.97	1.1	-0.49	1.2	0.73	-0.37	0.19	0.31			0.33	0.27	0.62	0.22	0.46	0.71	0.85	0.76
GO:0008266	F	poly(U) RNA binding	24		-0.2	0.12	0.19	-0.14	-0.053	0.22	-0.2	-0.17			-1.8	1	1.7	-0.95	-0.34	1.9	-1.7	-1.2			0.069	0.3	0.085	0.34	0.73	0.056	0.096	0.22
GO:0008270	F	zinc ion binding	1124		-0.014	-0.011	0.023	-0.025	-0.024	-0.00088	-0.029	-0.0032			-0.59	0.46	2.1	-0.91	-0.84	0.63	-1.6	0.63			0.55	0.65	0.037	0.36	0.4	0.53	0.12	0.53
GO:0008276	F	protein methyltransferase activity	25		0.099	0.02	-0.2	0.13	-0.011	-0.042	0.058	-0.008			0.97	0.3	-1.6	0.99	-0.021	-0.26	0.49	0.055			0.33	0.76	0.12	0.32	0.98	0.79	0.62	0.96
GO:0008283	P	cell proliferation	56		0.13	0.015	0.1	0.13	0.053	0.044	0.066	0.004			1.9	0.41	1.5	1.4	0.73	0.71	0.84	0.23			0.057	0.68	0.14	0.15	0.47	0.48	0.4	0.82
GO:0008287	C	protein serine/threonine phosphatase complex	55		0.073	0.069	-0.02	0.061	0.093	-0.027	0.074	0.074			1.1	1	-0.078	0.72	1.2	-0.19	0.93	1.1			0.28	0.31	0.94	0.47	0.24	0.85	0.35	0.29
GO:0008289	F	lipid binding	233		-0.057	-0.15	-0.078	-0.05	-0.16	0.023	0.1	-0.11			-1.5	-3	-1.7	-0.96	-3.7	0.91	2.6	-2.3			0.13	0.0023	0.095	0.34	0.00023	0.36	0.0099	0.021
GO:0008299	P	isoprenoid biosynthetic process	117		-0.039	0.027	0.027	-0.14	0.014	0.0044	-0.093	0.033			-0.7	0.77	0.75	-2	0.39	0.3	-1.7	0.83			0.48	0.44	0.45	0.042	0.7	0.76	0.097	0.4
GO:0008300	P	isoprenoid catabolic process	12		0.031	0.001	0.19	0.12	0.11	0.18	0.37	0.15			0.23	0.11	1.2	0.66	0.64	1.2	2.2	0.92			0.82	0.91	0.23	0.51	0.52	0.25	0.029	0.36
GO:0008308	F	voltage-gated anion channel activity	15		-0.12	-0.22	-0.04	-0.14	-0.26	-0.0059	-0.21	-0.24			-0.83	-1.2	-0.17	-0.73	-1.6	0.039	-1.4	-1.4			0.41	0.23	0.86	0.46	0.12	0.97	0.17	0.15
GO:0008312	F	7S RNA binding	10		0.022	-0.13	0.0057	-0.028	-0.068	0.032	-0.097	-0.12			0.16	-0.55	0.11	-0.098	-0.3	0.24	-0.51	-0.54			0.88	0.58	0.92	0.92	0.77	0.81	0.61	0.59
GO:0008320	F	protein transmembrane transporter activity	58		0.12	0.0018	-0.065	0.2	0.037	0.088	0.16	-0.00034			1.8	0.25	-0.66	2.3	0.54	1.3	2	0.18			0.068	0.8	0.51	0.024	0.59	0.19	0.045	0.86
GO:0008324	F	cation transmembrane transporter activity	424		-0.0046	-0.058	-0.02	-0.018	0.02	-0.077	-0.025	0.004			-0.0014	-1.2	-0.22	-0.36	0.92	-2.3	-0.82	0.62			1	0.22	0.82	0.72	0.36	0.021	0.41	0.53
GO:0008327	F	methyl-CpG binding	15		-0.023	-0.051	-0.054	-0.074	0.0076	0.18	-0.1	0.047			-0.13	-0.18	-0.27	-0.38	0.098	1.3	-0.67	0.39			0.89	0.86	0.79	0.71	0.92	0.21	0.5	0.7
GO:0008356	P	asymmetric cell division	10		0.11	-0.4	-0.034	-0.092	-0.19	0.031	0.11	-0.12			0.66	-1.9	-0.11	-0.39	-0.9	0.23	0.58	-0.52			0.51	0.064	0.91	0.7	0.37	0.82	0.56	0.6
GO:0008361	P	regulation of cell size	242		-0.088	-0.19	-0.17	-0.12	-0.18	-0.12	-0.12	-0.087			-2.4	-4.1	-4	-2.6	-4.2	-2.8	-3	-1.8			0.015	5.1e-05	5.7e-05	0.009	3e-05	0.0054	0.0024	0.069
GO:0008374	F	O-acyltransferase activity	31		-0.25	-0.18	-0.21	-0.3	-0.24	-0.18	-0.14	-0.26			-2.5	-1.4	-1.8	-2.4	-2	-1.6	-1.3	-2.2			0.012	0.16	0.07	0.018	0.041	0.11	0.2	0.028
GO:0008375	F	acetylglucosaminyltransferase activity	22		-0.18	-0.16	-0.19	-0.18	-0.075	-0.19	-0.069	-0.11			-1.6	-0.99	-1.4	-1.2	-0.49	-1.4	-0.53	-0.71			0.12	0.32	0.15	0.24	0.63	0.16	0.59	0.48
GO:0008378	F	galactosyltransferase activity	16		0.059	0.26	-0.23	0.13	0.19	-0.23	0.13	0.11			0.47	1.7	-1.5	0.79	1.2	-1.5	0.89	0.8			0.64	0.082	0.14	0.43	0.22	0.14	0.38	0.43
GO:0008380	P	RNA splicing	87		0.17	0.19	0.075	0.15	0.15	0.21	0.09	0.12			3.1	3	1.4	2.1	2.3	3.5	1.4	2			0.002	0.0032	0.16	0.035	0.02	0.00055	0.16	0.043
GO:0008408	F	3'-5' exonuclease activity	27		0.23	0.15	0.04	0.32	0.2	0.12	0.16	0.16			2.2	1.4	0.48	2.5	1.7	1.2	1.4	1.5			0.025	0.18	0.63	0.013	0.082	0.24	0.15	0.13
GO:0008415	F	acyltransferase activity	190		-0.043	-0.11	-0.089	-0.038	-0.13	-0.051	-0.067	-0.11			-1	-1.9	-1.8	-0.63	-2.6	-0.93	-1.5	-2.1			0.32	0.059	0.077	0.53	0.01	0.35	0.13	0.036
GO:0008417	F	fucosyltransferase activity	13		-0.43	-0.49	-0.2	-0.47	-0.48	-0.23	-0.44	-0.32			-2.9	-2.6	-1.1	-2.4	-2.7	-1.3	-2.6	-1.8			0.004	0.0087	0.25	0.017	0.0072	0.19	0.0081	0.08
GO:0008441	F	3'(2'),5'-bisphosphate nucleotidase activity	10		0.13	0.21	-0.12	0.23	0.14	-0.12	0.025	0.0078			0.8	1.1	-0.58	1.1	0.73	-0.58	0.14	0.12			0.42	0.26	0.56	0.28	0.47	0.56	0.89	0.91
GO:0008443	F	phosphofructokinase activity	11		0.11	0.1	-0.16	0.1	0.03	-0.042	0.048	0.088			0.72	0.61	-0.8	0.53	0.2	-0.17	0.28	0.55			0.47	0.54	0.43	0.6	0.84	0.86	0.78	0.58
GO:0008471	F	laccase activity	17		-0.27	-0.66	-0.31	-0.14	-0.62	-0.064	0.23	-0.34			-2	-4	-2.1	-0.83	-4	-0.37	1.6	-2.1			0.042	5.2e-05	0.039	0.41	6.6e-05	0.71	0.11	0.032
GO:0008483	F	transaminase activity	53		0.24	0.13	0.099	0.35	0.24	-0.0017	0.14	0.079			3.3	1.7	1.4	3.7	2.9	0.13	1.7	1.1			0.00093	0.095	0.16	0.0002	0.0042	0.9	0.083	0.27
GO:0008506	F	sucrose:hydrogen symporter activity	10		0.14	0.27	0.14	0.25	0.17	0.096	0.22	0.29			0.86	1.4	0.82	1.2	0.87	0.58	1.1	1.5			0.39	0.16	0.41	0.24	0.38	0.56	0.25	0.12
GO:0008509	F	anion transmembrane transporter activity	106		-0.004	-0.14	-0.1	-0.046	-0.036	-0.016	0.075	-0.025			0.0097	-1.8	-1.5	-0.6	-0.44	-0.074	1.3	-0.17			0.99	0.065	0.12	0.55	0.66	0.94	0.19	0.87
GO:0008514	F	organic anion transmembrane transporter activity	22		-0.052	-0.14	-0.25	-0.16	-0.19	-0.34	-0.16	-0.18			-0.41	-0.9	-1.9	-1	-1.4	-2.6	-1.2	-1.3			0.68	0.37	0.058	0.3	0.17	0.0092	0.22	0.2
GO:0008515	F	sucrose transmembrane transporter activity	10		0.14	0.27	0.14	0.25	0.17	0.096	0.22	0.29			0.86	1.4	0.82	1.2	0.87	0.58	1.1	1.5			0.39	0.16	0.41	0.24	0.38	0.56	0.25	0.12
GO:0008536	F	Ran GTPase binding	25		-0.012	0.0091	-0.067	0.017	0.0034	0.0086	-0.065	-0.012			-0.074	0.22	-0.45	0.17	0.094	0.17	-0.53	0.025			0.94	0.82	0.65	0.87	0.93	0.86	0.6	0.98
GO:0008540	C	proteasome regulatory particle, base subcomplex	12		0.12	-0.15	-0.29	0.1	-0.11	-0.28	0.014	-0.12			0.81	-0.69	-1.6	0.55	-0.53	-1.6	0.088	-0.56			0.42	0.49	0.11	0.58	0.6	0.11	0.93	0.57
GO:0008541	C	proteasome regulatory particle, lid subcomplex	13		0.12	-0.083	-0.24	0.14	-0.043	-0.2	0.039	-0.084			0.84	-0.35	-1.4	0.77	-0.2	-1.2	0.25	-0.4			0.4	0.73	0.16	0.44	0.84	0.25	0.81	0.69
GO:0008544	P	epidermis development	121		-0.014	-0.21	-0.25	-0.16	-0.28	-0.17	-0.18	-0.091			-0.2	-3.3	-4.4	-2.4	-4.8	-3	-3.3	-1.3			0.84	0.0011	1.2e-05	0.015	1.9e-06	0.0024	0.00098	0.18
GO:0008565	F	protein transporter activity	130		0.038	-0.069	-0.023	0.081	0.00034	0.026	0.052	-0.036			0.92	-0.85	-0.18	1.4	0.16	0.74	1	-0.4			0.36	0.39	0.86	0.15	0.87	0.46	0.31	0.69
GO:0008601	F	protein phosphatase type 2A regulator activity	17		0.13	0.11	-0.031	0.094	0.12	-0.033	0.024	0.12			1.1	0.85	-0.12	0.6	0.8	-0.15	0.17	0.93			0.28	0.39	0.91	0.55	0.42	0.88	0.86	0.35
GO:0008610	P	lipid biosynthetic process	358		-0.083	-0.1	-0.048	-0.11	-0.12	-0.018	-0.13	-0.094			-2.8	-2.3	-1.1	-2.7	-3.3	-0.19	-4.1	-2.4			0.0056	0.02	0.27	0.0068	0.00087	0.85	3.6e-05	0.016
GO:0008641	F	small protein activating enzyme activity	14		0.053	0.13	0.035	0.12	0.13	0.098	0.078	0.088			0.4	0.89	0.31	0.7	0.82	0.7	0.5	0.62			0.69	0.37	0.76	0.48	0.41	0.48	0.62	0.53
GO:0008643	P	carbohydrate transport	37		-0.037	0.02	-0.17	-0.032	-0.06	-0.1	-0.042	-0.1			-0.37	0.38	-1.6	-0.23	-0.49	-0.93	-0.41	-0.88			0.71	0.71	0.12	0.82	0.62	0.35	0.68	0.38
GO:0008652	P	cellular amino acid biosynthetic process	158		0.033	-0.084	-0.082	0.13	-0.018	0.031	0.063	0.0052			0.88	-1.2	-1.5	2.5	-0.18	0.93	1.4	0.41			0.38	0.22	0.14	0.013	0.86	0.35	0.17	0.69
GO:0008654	P	phospholipid biosynthetic process	66		-0.026	-0.062	-0.048	-0.11	-0.043	-0.035	-0.17	-0.062			-0.33	-0.53	-0.46	-1.2	-0.44	-0.32	-2.2	-0.62			0.74	0.6	0.64	0.22	0.66	0.75	0.025	0.53
GO:0008757	F	S-adenosylmethionine-dependent methyltransferase activity	87		0.04	-0.053	0.059	0.071	-0.0026	-0.017	0.012	0.021			0.78	-0.48	1.2	1	0.086	-0.081	0.2	0.53			0.43	0.63	0.25	0.3	0.93	0.94	0.84	0.59
GO:0008794	F	arsenate reductase (glutaredoxin) activity	14		1	0.32	0.69	1.2	1.1	0.013	0.72	1.1			7.1	2	4.5	6.7	6.4	0.16	4.5	6.5			1.5e-12	0.049	8e-06	2.2e-11	1.5e-10	0.87	6.2e-06	6.9e-11
GO:0008889	F	glycerophosphodiester phosphodiesterase activity	14		-0.32	-0.22	-0.28	-0.27	-0.4	-0.18	-0.074	-0.46			-2.2	-1.1	-1.7	-1.4	-2.3	-1.1	-0.45	-2.7			0.027	0.26	0.09	0.15	0.022	0.29	0.65	0.0077
GO:0008891	F	glycolate oxidase activity	10		0.12	0.66	0.16	-0.0058	0.3	0.27	0.11	0.11			0.71	3.3	0.95	0.0017	1.5	1.5	0.58	0.65			0.48	0.00097	0.34	1	0.13	0.13	0.56	0.52
GO:0009055	F	electron carrier activity	276		-0.0096	-0.12	0.015	0.068	-0.074	-0.057	0.071	0.039			-0.16	-2.5	0.83	1.8	-1.7	-1.3	2	1.4			0.88	0.012	0.41	0.074	0.089	0.2	0.044	0.15
GO:0009056	P	catabolic process	674		0.03	-0.0076	-0.012	0.057	0.025	-0.007	0.059	0.042			1.7	0.49	0.09	2.4	1.4	0.21	2.6	2.4			0.098	0.62	0.93	0.018	0.17	0.83	0.0089	0.018
GO:0009057	P	macromolecule catabolic process	405		0.06	0.022	-0.012	0.074	0.02	0.016	0.017	0.025			2.4	1.3	0.051	2.3	0.91	0.96	0.63	1.3			0.015	0.2	0.96	0.019	0.36	0.33	0.53	0.19
GO:0009058	P	biosynthetic process	3716		0.037	0.0058	-0.046	0.054	0.016	0.012	0.032	0.012			4.8	2.4	-3.3	5.3	2.3	2.5	3.4	2.7			1.9e-06	0.016	0.001	1.2e-07	0.019	0.014	0.00081	0.0074
GO:0009059	P	macromolecule biosynthetic process	2505		0.064	0.027	-0.041	0.071	0.039	0.021	0.051	0.033			6.5	3.6	-2.3	5.6	3.7	2.8	4.4	3.9			1.1e-10	0.00032	0.02	2.1e-08	0.0002	0.0047	1.2e-05	0.0001
GO:0009060	P	aerobic respiration	21		-0.014	-0.16	-0.5	-0.16	-0.043	-0.26	-0.022	-0.077			-0.081	-0.95	-3.8	-1	-0.25	-1.9	-0.16	-0.46			0.94	0.34	0.00015	0.32	0.8	0.054	0.87	0.64
GO:0009062	P	fatty acid catabolic process	36		-0.075	-0.059	0.051	-0.014	-0.028	-0.0065	-0.095	-0.068			-0.79	-0.36	0.67	-0.068	-0.19	0.054	-0.94	-0.52			0.43	0.72	0.51	0.95	0.85	0.96	0.35	0.6
GO:0009063	P	cellular amino acid catabolic process	36		0.21	0.14	0.21	0.32	0.18	0.073	0.18	0.26			2.4	1.4	2.3	2.8	1.8	0.87	1.8	2.7			0.018	0.15	0.024	0.0046	0.07	0.39	0.067	0.0076
GO:0009064	P	glutamine family amino acid metabolic process	32		0.024	-0.15	-0.13	0.092	-0.11	0.087	0.005	-0.039			0.3	-1.1	-1.1	0.81	-0.92	0.95	0.059	-0.22			0.76	0.27	0.26	0.42	0.36	0.34	0.95	0.82
GO:0009066	P	aspartate family amino acid metabolic process	68		0.056	-0.047	-0.048	0.16	-0.059	0.017	0.1	0.024			0.93	-0.34	-0.47	2	-0.65	0.41	1.4	0.52			0.35	0.74	0.63	0.043	0.51	0.68	0.16	0.6
GO:0009067	P	aspartate family amino acid biosynthetic process	38		0.02	-0.15	-0.13	0.079	-0.06	0.079	0.064	-0.02			0.29	-1.3	-1.2	0.76	-0.5	0.95	0.67	-0.056			0.77	0.21	0.23	0.45	0.62	0.34	0.5	0.95
GO:0009069	P	serine family amino acid metabolic process	39		0.00088	0.079	-0.098	0.1	0.083	0.003	0.036	0.066			0.063	0.95	-0.9	1	0.89	0.16	0.39	0.81			0.95	0.34	0.37	0.32	0.37	0.87	0.7	0.42
GO:0009070	P	serine family amino acid biosynthetic process	19		-0.014	0.036	-0.053	0.11	0.026	0.068	0.011	0.031			-0.078	0.38	-0.29	0.71	0.24	0.6	0.088	0.32			0.94	0.71	0.77	0.48	0.81	0.55	0.93	0.75
GO:0009071	P	serine family amino acid catabolic process	11		0.012	0.15	-0.12	0.095	0.068	0.027	0.11	0.059			0.1	0.85	-0.61	0.49	0.4	0.22	0.62	0.4			0.92	0.39	0.54	0.63	0.69	0.82	0.53	0.69
GO:0009072	P	aromatic amino acid family metabolic process	54		-0.058	-0.14	-0.057	0.14	-0.06	-0.063	0.044	-0.068			-0.74	-1.4	-0.53	1.6	-0.59	-0.65	0.55	-0.63			0.46	0.16	0.59	0.11	0.56	0.52	0.58	0.53
GO:0009073	P	aromatic amino acid family biosynthetic process	45		-0.046	-0.18	-0.098	0.17	-0.082	-0.061	0.043	-0.058			-0.52	-1.6	-0.95	1.7	-0.78	-0.56	0.5	-0.46			0.6	0.11	0.34	0.092	0.44	0.57	0.62	0.64
GO:0009075	P	histidine family amino acid metabolic process	13		0.049	-0.0025	-0.15	0.012	0.026	-0.083	0.033	0.054			0.36	0.096	-0.81	0.095	0.19	-0.44	0.21	0.4			0.72	0.92	0.42	0.92	0.85	0.66	0.84	0.69
GO:0009076	P	histidine family amino acid biosynthetic process	10		0.086	-0.0049	-0.18	0.014	0.017	-0.091	0.017	0.015			0.53	0.073	-0.9	0.091	0.13	-0.43	0.098	0.15			0.59	0.94	0.37	0.93	0.9	0.67	0.92	0.88
GO:0009081	P	branched chain family amino acid metabolic process	28		0.33	0.19	0.23	0.37	0.24	0.19	0.22	0.25			3.3	1.7	2.2	2.9	2.1	1.9	2	2.3			0.001	0.091	0.028	0.0035	0.037	0.063	0.045	0.024
GO:0009082	P	branched chain family amino acid biosynthetic process	16		0.32	0.068	0.16	0.46	0.18	0.32	0.32	0.19			2.5	0.54	1.2	2.7	1.2	2.3	2.1	1.3			0.014	0.59	0.23	0.0075	0.22	0.023	0.033	0.19
GO:0009084	P	glutamine family amino acid biosynthetic process	19		0.089	-0.0075	-0.099	0.12	-0.0041	0.0041	0.016	0.0087			0.76	0.083	-0.63	0.77	0.03	0.12	0.13	0.17			0.45	0.93	0.53	0.44	0.98	0.91	0.9	0.87
GO:0009086	P	methionine biosynthetic process	17		-0.058	-0.17	-0.11	0.017	-0.046	0.095	-0.0014	-0.013			-0.41	-0.94	-0.68	0.14	-0.24	0.75	-0.00068	0.0096			0.68	0.35	0.49	0.89	0.81	0.45	1	0.99
GO:0009095	P	aromatic amino acid family biosynthetic process, prephenate pathway	11		-0.2	-0.32	-0.16	-0.014	-0.18	-0.1	-0.19	-0.26			-1.2	-1.5	-0.81	-0.038	-0.92	-0.51	-1	-1.3			0.23	0.12	0.42	0.97	0.36	0.61	0.3	0.19
GO:0009100	P	glycoprotein metabolic process	57		-0.013	-0.086	-0.17	-0.056	-0.051	-0.11	-0.066	-0.064			-0.12	-0.77	-2	-0.55	-0.5	-1.3	-0.82	-0.6			0.91	0.44	0.048	0.58	0.62	0.2	0.41	0.55
GO:0009101	P	glycoprotein biosynthetic process	53		-0.047	-0.084	-0.16	-0.061	-0.049	-0.08	-0.089	-0.085			-0.57	-0.71	-1.8	-0.58	-0.46	-0.84	-1.1	-0.82			0.57	0.48	0.065	0.56	0.64	0.4	0.29	0.41
GO:0009108	P	coenzyme biosynthetic process	84		0.062	0.12	0.032	0.1	0.08	0.051	0.061	0.068			1.1	1.9	0.72	1.4	1.3	0.99	0.96	1.2			0.25	0.057	0.47	0.16	0.2	0.32	0.34	0.22
GO:0009109	P	coenzyme catabolic process	21		0.072	-0.23	-0.48	-0.034	0.026	-0.34	0.069	-0.078			0.66	-1.4	-3.6	-0.18	0.24	-2.6	0.54	-0.47			0.51	0.15	0.00031	0.86	0.81	0.0099	0.59	0.64
GO:0009110	P	vitamin biosynthetic process	69		0.035	0.11	-0.036	0.0085	0.0077	-0.021	0.029	-0.012			0.61	1.7	-0.31	0.18	0.21	-0.13	0.42	0.039			0.54	0.088	0.76	0.86	0.83	0.9	0.68	0.97
GO:0009112	P	nucleobase metabolic process	13		0.11	-0.11	-0.051	0.25	0.094	-0.051	0.15	0.042			0.74	-0.5	-0.23	1.3	0.58	-0.24	0.93	0.33			0.46	0.62	0.82	0.19	0.56	0.81	0.35	0.74
GO:0009116	P	nucleoside metabolic process	44		-0.023	-0.19	-0.076	0.056	-0.067	-0.026	0.0057	0.038			-0.22	-1.7	-0.7	0.6	-0.61	-0.16	0.077	0.57			0.82	0.089	0.49	0.55	0.54	0.87	0.94	0.57
GO:0009117	P	nucleotide metabolic process	153		0.023	-0.073	-0.044	0.06	-0.022	-0.047	-0.026	-0.069			0.65	-1	-0.63	1.2	-0.26	-0.75	-0.51	-1.1			0.52	0.32	0.53	0.24	0.79	0.45	0.61	0.28
GO:0009119	P	ribonucleoside metabolic process	33		-0.03	-0.084	-0.066	0.0077	0.014	-0.0015	-0.0031	0.13			-0.28	-0.57	-0.51	0.12	0.2	0.1	-0.018	1.4			0.78	0.57	0.61	0.91	0.84	0.92	0.99	0.17
GO:0009123	P	nucleoside monophosphate metabolic process	24		0.095	-0.19	-0.17	0.18	-0.12	-0.046	0.062	-0.097			0.91	-1.3	-1.3	1.3	-0.83	-0.29	0.52	-0.65			0.36	0.21	0.19	0.19	0.41	0.77	0.61	0.51
GO:0009124	P	nucleoside monophosphate biosynthetic process	21		0.16	-0.13	-0.15	0.26	-0.067	-0.047	0.12	-0.06			1.4	-0.8	-1.1	1.8	-0.42	-0.27	0.91	-0.34			0.17	0.42	0.28	0.076	0.67	0.78	0.36	0.74
GO:0009126	P	purine nucleoside monophosphate metabolic process	11		0.25	-0.13	-0.21	0.4	-0.11	0.029	0.16	-0.1			1.6	-0.55	-1.1	1.9	-0.51	0.23	0.92	-0.46			0.11	0.59	0.26	0.052	0.61	0.82	0.36	0.64
GO:0009127	P	purine nucleoside monophosphate biosynthetic process	11		0.25	-0.13	-0.21	0.4	-0.11	0.029	0.16	-0.1			1.6	-0.55	-1.1	1.9	-0.51	0.23	0.92	-0.46			0.11	0.59	0.26	0.052	0.61	0.82	0.36	0.64
GO:0009141	P	nucleoside triphosphate metabolic process	55		-0.06	-0.19	-0.071	0.0054	-0.11	-0.12	-0.12	-0.2			-0.76	-1.9	-0.72	0.12	-1.1	-1.4	-1.4	-2.2			0.44	0.052	0.47	0.9	0.26	0.17	0.16	0.027
GO:0009142	P	nucleoside triphosphate biosynthetic process	53		-0.065	-0.19	-0.063	-0.0045	-0.11	-0.12	-0.12	-0.2			-0.82	-1.9	-0.6	0.018	-1.1	-1.3	-1.5	-2.2			0.41	0.064	0.55	0.99	0.27	0.18	0.15	0.026
GO:0009144	P	purine nucleoside triphosphate metabolic process	53		-0.066	-0.17	-0.058	-0.0098	-0.1	-0.12	-0.12	-0.2			-0.84	-1.7	-0.55	-0.037	-1.1	-1.3	-1.5	-2.2			0.4	0.085	0.58	0.97	0.28	0.19	0.14	0.028
GO:0009145	P	purine nucleoside triphosphate biosynthetic process	52		-0.068	-0.18	-0.057	-0.015	-0.11	-0.12	-0.13	-0.21			-0.86	-1.8	-0.53	-0.088	-1.1	-1.3	-1.5	-2.2			0.39	0.077	0.6	0.93	0.27	0.18	0.13	0.025
GO:0009150	P	purine ribonucleotide metabolic process	69		-0.021	-0.17	-0.07	0.044	-0.1	-0.077	-0.091	-0.19			-0.25	-1.9	-0.79	0.6	-1.2	-0.92	-1.2	-2.3			0.8	0.055	0.43	0.55	0.21	0.36	0.21	0.022
GO:0009152	P	purine ribonucleotide biosynthetic process	67		-0.024	-0.18	-0.071	0.042	-0.11	-0.081	-0.086	-0.19			-0.29	-2	-0.8	0.57	-1.3	-0.97	-1.2	-2.3			0.77	0.045	0.43	0.57	0.19	0.33	0.24	0.02
GO:0009156	P	ribonucleoside monophosphate biosynthetic process	17		0.16	-0.13	-0.16	0.28	-0.089	-0.034	0.12	-0.083			1.3	-0.68	-1	1.7	-0.52	-0.16	0.81	-0.45			0.19	0.49	0.29	0.09	0.6	0.87	0.42	0.65
GO:0009161	P	ribonucleoside monophosphate metabolic process	20		0.09	-0.19	-0.19	0.17	-0.15	-0.035	0.05	-0.12			0.79	-1.2	-1.3	1.2	-0.96	-0.18	0.38	-0.78			0.43	0.24	0.19	0.24	0.34	0.86	0.7	0.43
GO:0009164	P	nucleoside catabolic process	10		-0.15	-0.32	0.14	-0.057	-0.23	0.21	-0.28	0.061			-0.85	-1.5	0.82	-0.23	-1.1	1.2	-1.5	0.39			0.4	0.14	0.41	0.81	0.26	0.24	0.14	0.7
GO:0009165	P	nucleotide biosynthetic process	106		0.05	-0.11	-0.057	0.11	-0.034	-0.067	-0.0045	-0.096			1.1	-1.4	-0.76	1.7	-0.42	-0.98	-0.056	-1.3			0.29	0.17	0.45	0.086	0.68	0.33	0.96	0.18
GO:0009167	P	purine ribonucleoside monophosphate metabolic process	11		0.25	-0.13	-0.21	0.4	-0.11	0.029	0.16	-0.1			1.6	-0.55	-1.1	1.9	-0.51	0.23	0.92	-0.46			0.11	0.59	0.26	0.052	0.61	0.82	0.36	0.64
GO:0009168	P	purine ribonucleoside monophosphate biosynthetic process	11		0.25	-0.13	-0.21	0.4	-0.11	0.029	0.16	-0.1			1.6	-0.55	-1.1	1.9	-0.51	0.23	0.92	-0.46			0.11	0.59	0.26	0.052	0.61	0.82	0.36	0.64
GO:0009199	P	ribonucleoside triphosphate metabolic process	52		-0.07	-0.18	-0.061	-0.0094	-0.11	-0.12	-0.11	-0.2			-0.88	-1.8	-0.58	-0.033	-1.1	-1.4	-1.3	-2.2			0.38	0.076	0.56	0.97	0.27	0.17	0.18	0.028
GO:0009201	P	ribonucleoside triphosphate biosynthetic process	51		-0.072	-0.19	-0.06	-0.014	-0.11	-0.13	-0.12	-0.21			-0.9	-1.8	-0.56	-0.084	-1.1	-1.4	-1.4	-2.2			0.37	0.069	0.58	0.93	0.26	0.17	0.17	0.025
GO:0009205	P	purine ribonucleoside triphosphate metabolic process	52		-0.07	-0.18	-0.061	-0.0094	-0.11	-0.12	-0.11	-0.2			-0.88	-1.8	-0.58	-0.033	-1.1	-1.4	-1.3	-2.2			0.38	0.076	0.56	0.97	0.27	0.17	0.18	0.028
GO:0009206	P	purine ribonucleoside triphosphate biosynthetic process	51		-0.072	-0.19	-0.06	-0.014	-0.11	-0.13	-0.12	-0.21			-0.9	-1.8	-0.56	-0.084	-1.1	-1.4	-1.4	-2.2			0.37	0.069	0.58	0.93	0.26	0.17	0.17	0.025
GO:0009225	P	nucleotide-sugar metabolic process	28		-0.17	-0.27	-0.37	-0.21	-0.25	-0.31	-0.18	-0.19			-1.6	-2	-3.2	-1.5	-2	-2.7	-1.6	-1.5			0.11	0.042	0.0012	0.12	0.041	0.0065	0.11	0.15
GO:0009226	P	nucleotide-sugar biosynthetic process	10		-0.1	-0.27	-0.43	-0.17	-0.26	-0.35	-0.25	-0.17			-0.59	-1.2	-2.2	-0.74	-1.3	-1.8	-1.3	-0.81			0.56	0.23	0.026	0.46	0.21	0.068	0.18	0.42
GO:0009231	P	riboflavin biosynthetic process	11		0.049	0.076	0.047	0.02	0.02	0.065	-0.13	-0.054			0.33	0.49	0.34	0.12	0.15	0.44	-0.7	-0.21			0.74	0.62	0.73	0.9	0.88	0.66	0.48	0.83
GO:0009240	P	isopentenyl diphosphate biosynthetic process	13		-0.014	-0.07	0.076	-0.041	-0.068	0.019	-0.13	-0.077			-0.067	-0.28	0.55	-0.18	-0.34	0.19	-0.79	-0.36			0.95	0.78	0.58	0.86	0.73	0.85	0.43	0.72
GO:0009247	P	glycolipid biosynthetic process	14		-0.12	0.23	-0.19	-0.26	-0.048	-0.25	-0.25	-0.2			-0.78	1.4	-1.1	-1.4	-0.23	-1.5	-1.5	-1.1			0.44	0.15	0.25	0.16	0.82	0.12	0.12	0.27
GO:0009250	P	glucan biosynthetic process	51		-0.071	-0.13	-0.26	-0.17	-0.22	-0.0076	-0.15	-0.16			-0.89	-1.2	-3	-1.7	-2.3	0.052	-1.7	-1.6			0.37	0.22	0.0023	0.082	0.019	0.96	0.082	0.1
GO:0009251	P	glucan catabolic process	15		-0.14	-0.011	-0.044	-0.042	-0.32	0.12	-0.16	-0.38			-0.97	0.055	-0.2	-0.2	-1.9	0.87	-1	-2.3			0.33	0.96	0.84	0.84	0.058	0.38	0.3	0.023
GO:0009259	P	ribonucleotide metabolic process	82		-0.018	-0.18	-0.09	0.044	-0.12	-0.079	-0.079	-0.18			-0.23	-2.2	-1.2	0.66	-1.5	-1	-1.2	-2.4			0.82	0.025	0.24	0.51	0.12	0.3	0.24	0.015
GO:0009260	P	ribonucleotide biosynthetic process	76		-0.008	-0.18	-0.084	0.057	-0.11	-0.088	-0.068	-0.18			-0.057	-2.1	-1	0.8	-1.4	-1.1	-0.97	-2.3			0.95	0.036	0.3	0.42	0.16	0.26	0.33	0.02
GO:0009266	P	response to temperature stimulus	395		-0.035	-0.043	0.023	-0.055	-0.096	0.09	-0.025	-0.14			-1.1	-0.71	1.2	-1.4	-2.7	3.5	-0.78	-4.2			0.25	0.48	0.21	0.16	0.0061	0.00052	0.43	3.3e-05
GO:0009267	P	cellular response to starvation	56		-0.023	0.094	-0.066	0.026	0.023	-0.023	-0.026	0.031			-0.26	1.3	-0.66	0.34	0.37	-0.14	-0.31	0.55			0.79	0.19	0.51	0.73	0.71	0.88	0.75	0.58
GO:0009269	P	response to desiccation	21		0.15	0.34	0.17	0.14	0.31	0.059	0.32	0.23			1.3	2.5	1.4	0.94	2.3	0.55	2.5	1.8			0.19	0.011	0.16	0.35	0.022	0.58	0.014	0.066
GO:0009292	P	genetic transfer	27		0.03	-0.13	-0.15	4.1e-06	-0.13	-0.076	-0.065	-0.094			0.33	-0.9	-1.2	0.047	-0.95	-0.57	-0.55	-0.66			0.74	0.37	0.24	0.96	0.34	0.57	0.58	0.51
GO:0009294	P	DNA mediated transformation	27		0.03	-0.13	-0.15	4.1e-06	-0.13	-0.076	-0.065	-0.094			0.33	-0.9	-1.2	0.047	-0.95	-0.57	-0.55	-0.66			0.74	0.37	0.24	0.96	0.34	0.57	0.58	0.51
GO:0009295	C	nucleoid	30		0.19	0.083	0.1	0.15	0.036	0.057	-0.013	-0.051			2	0.86	1.1	1.3	0.38	0.65	-0.11	-0.32			0.05	0.39	0.27	0.21	0.7	0.52	0.92	0.75
GO:0009306	P	protein secretion	15		0.038	-0.067	-0.047	-0.029	-0.1	-0.16	-0.14	-0.033			0.3	-0.28	-0.21	-0.13	-0.56	-0.96	-0.88	-0.11			0.76	0.78	0.83	0.9	0.58	0.34	0.38	0.91
GO:0009308	P	amine metabolic process	407		0.065	0.0051	-0.016	0.14	0.021	0.03	0.072	0.044			2.6	0.78	-0.079	4.2	0.94	1.5	2.5	1.9			0.0087	0.44	0.94	3e-05	0.35	0.15	0.013	0.054
GO:0009309	P	amine biosynthetic process	177		0.045	-0.051	-0.093	0.12	0.0025	0.032	0.09	0.025			1.2	-0.63	-1.8	2.4	0.23	1	2	0.85			0.22	0.53	0.072	0.017	0.82	0.32	0.042	0.39
GO:0009310	P	amine catabolic process	38		0.18	0.1	0.19	0.3	0.17	0.077	0.17	0.25			2.1	1.2	2.2	2.7	1.7	0.93	1.8	2.6			0.036	0.24	0.031	0.0063	0.087	0.35	0.079	0.0094
GO:0009311	P	oligosaccharide metabolic process	46		0.26	0.4	-0.051	0.33	0.38	0.056	0.23	0.29			3.4	4.4	-0.43	3.3	4.1	0.79	2.6	3.4			0.00069	1.1e-05	0.67	0.001	3.3e-05	0.43	0.0082	0.0008
GO:0009312	P	oligosaccharide biosynthetic process	36		0.34	0.47	-0.02	0.39	0.43	0.033	0.29	0.38			3.8	4.5	-0.058	3.5	4.1	0.46	3	3.8			0.00013	6.6e-06	0.95	0.00054	4.3e-05	0.64	0.0031	0.00013
GO:0009314	P	response to radiation	506		-0.033	0.055	-0.03	-0.12	-0.05	0.03	-0.075	-0.056			-1.2	2.6	-0.63	-3.7	-1.5	1.6	-2.8	-1.5			0.24	0.0092	0.53	0.00022	0.14	0.11	0.0054	0.14
GO:0009341	C	beta-galactosidase complex	19		-0.15	-0.0085	0.28	-0.16	0.11	0.093	0.14	0.054			-1.2	0.077	2.2	-0.96	0.84	0.78	1	0.48			0.23	0.94	0.031	0.34	0.4	0.43	0.31	0.63
GO:0009396	P	folic acid and derivative biosynthetic process	15		0.073	0.23	0.19	0.24	0.12	0.24	0.054	0.15			0.56	1.5	1.4	1.4	0.8	1.6	0.36	1.1			0.58	0.13	0.17	0.17	0.42	0.1	0.72	0.29
GO:0009404	P	toxin metabolic process	49		0.029	-0.14	-0.17	0.11	0.053	-0.11	0.38	0.093			0.45	-1.2	-1.9	1.2	0.68	-1.2	4.5	1.2			0.66	0.21	0.06	0.24	0.5	0.24	8.2e-06	0.22
GO:0009407	P	toxin catabolic process	49		0.029	-0.14	-0.17	0.11	0.053	-0.11	0.38	0.093			0.45	-1.2	-1.9	1.2	0.68	-1.2	4.5	1.2			0.66	0.21	0.06	0.24	0.5	0.24	8.2e-06	0.22
GO:0009408	P	response to heat	138		-0.26	-0.38	0.12	-0.24	-0.48	0.2	-0.32	-0.52			-5.5	-6.4	2.7	-4	-8.7	4.3	-6.4	-9.6			3e-08	1.5e-10	0.0064	6.2e-05	3.5e-18	1.6e-05	2e-10	5e-22
GO:0009409	P	response to cold	263		0.078	0.12	-0.027	0.045	0.1	0.026	0.13	0.052			2.5	3.6	-0.37	1.2	2.8	1	3.6	1.7			0.012	0.00034	0.71	0.23	0.0056	0.3	0.00033	0.081
GO:0009410	P	response to xenobiotic stimulus	10		0.11	-0.035	-0.16	0.31	0.068	-0.51	0.19	-0.14			0.7	-0.071	-0.78	1.5	0.38	-2.7	1	-0.61			0.48	0.94	0.43	0.14	0.7	0.0066	0.31	0.54
GO:0009411	P	response to UV	69		-0.086	0.067	-0.16	-0.15	-0.11	-0.14	-0.18	-0.075			-1.3	1.1	-2.1	-1.8	-1.3	-1.8	-2.4	-0.8			0.21	0.27	0.038	0.077	0.2	0.069	0.014	0.42
GO:0009414	P	response to water deprivation	187		-0.037	0.095	0.078	-0.069	0.1	0.04	0.012	0.014			-0.83	2.4	2.1	-1.2	2.4	1.2	0.31	0.64			0.41	0.016	0.032	0.21	0.019	0.22	0.76	0.52
GO:0009415	P	response to water	197		-0.011	0.12	0.077	-0.057	0.1	0.066	0.03	0.026			-0.17	2.9	2.2	-1	2.5	1.9	0.73	0.92			0.86	0.0035	0.029	0.3	0.013	0.062	0.46	0.36
GO:0009416	P	response to light stimulus	490		-0.036	0.066	-0.027	-0.13	-0.052	0.03	-0.076	-0.059			-1.3	2.9	-0.49	-3.9	-1.5	1.6	-2.8	-1.6			0.19	0.0035	0.63	8.4e-05	0.13	0.11	0.0055	0.11
GO:0009451	P	RNA modification	60		0.21	0.097	0.016	0.27	0.17	0.1	0.2	0.11			3.2	1.4	0.4	3.1	2.2	1.5	2.6	1.6			0.0016	0.16	0.69	0.0018	0.027	0.14	0.011	0.12
GO:0009504	C	cell plate	18		0.02	-0.064	-0.15	-0.11	-0.087	-0.079	-0.11	0.02			0.2	-0.29	-0.99	-0.65	-0.52	-0.48	-0.79	0.24			0.84	0.77	0.32	0.52	0.6	0.63	0.43	0.81
GO:0009505	C	plant-type cell wall	230		-0.17	-0.23	-0.24	-0.15	-0.19	-0.17	-0.066	-0.13			-4.7	-4.9	-5.8	-3.1	-4.3	-4.2	-1.6	-2.7			2.8e-06	7.8e-07	6.8e-09	0.0022	1.6e-05	2.7e-05	0.1	0.006
GO:0009506	C	plasmodesma	16		-0.035	-0.21	-0.32	0.038	-0.088	-0.13	0.12	-0.11			-0.23	-1.2	-2.1	0.26	-0.5	-0.82	0.78	-0.63			0.82	0.24	0.039	0.8	0.62	0.41	0.43	0.53
GO:0009507	C	chloroplast	2395		0.014	0.049	0.026	-0.0049	0.0014	0.031	-0.035	-0.035			1.7	5.1	3.4	0.094	0.76	3.6	-2.8	-1.6			0.098	2.6e-07	0.0008	0.93	0.45	0.00038	0.0059	0.1
GO:0009508	C	plastid chromosome	19		0.18	0.13	0.18	0.11	0.047	0.14	-0.063	-0.072			1.5	1	1.4	0.74	0.38	1.1	-0.45	-0.4			0.14	0.31	0.16	0.46	0.7	0.27	0.65	0.69
GO:0009521	C	photosystem	56		-0.3	0.35	0.15	-0.46	-0.066	0.27	-0.3	-0.28			-4.2	4.3	2.1	-4.9	-0.67	3.6	-3.7	-3.2			3.2e-05	1.8e-05	0.035	8.1e-07	0.5	0.00028	0.00022	0.0016
GO:0009522	C	photosystem I	19		-0.41	0.34	0.1	-0.43	-0.047	0.32	-0.23	-0.27			-3.3	2.4	0.88	-2.7	-0.26	2.5	-1.7	-1.8			0.00095	0.017	0.38	0.0073	0.79	0.013	0.091	0.075
GO:0009523	C	photosystem II	38		-0.24	0.35	0.17	-0.47	-0.075	0.24	-0.34	-0.28			-2.7	3.5	1.9	-4.1	-0.64	2.6	-3.5	-2.7			0.0064	0.00043	0.058	3.5e-05	0.52	0.0091	0.00051	0.0079
GO:0009524	C	phragmoplast	41		-0.16	-0.3	-0.25	-0.3	-0.26	-0.04	-0.21	-0.2			-1.9	-2.7	-2.6	-2.7	-2.5	-0.31	-2.2	-1.9			0.063	0.0068	0.0091	0.0066	0.012	0.75	0.026	0.054
GO:0009526	C	plastid envelope	281		0.012	0.075	0.054	0.023	-0.0065	0.081	-0.0067	-0.039			0.52	2.4	1.9	0.71	0.054	2.7	-0.15	-0.66			0.6	0.015	0.054	0.48	0.96	0.0078	0.88	0.51
GO:0009527	C	plastid outer membrane	35		0.069	0.18	0.022	0.076	0.088	0.1	0.08	0.014			0.81	1.8	0.36	0.7	0.9	1.2	0.81	0.27			0.42	0.069	0.72	0.48	0.37	0.25	0.42	0.79
GO:0009528	C	plastid inner membrane	42		0.039	0.12	-0.08	0.0087	0.02	-0.012	-0.029	-0.032			0.53	1.4	-0.73	0.14	0.29	0.0015	-0.3	-0.18			0.6	0.17	0.46	0.89	0.77	1	0.77	0.85
GO:0009532	C	plastid stroma	283		0.032	0.12	0.062	-0.033	-0.0044	0.084	-0.078	-0.064			1.1	3.6	2.2	-0.66	0.11	2.7	-2.2	-1.3			0.25	0.00035	0.029	0.51	0.91	0.0061	0.031	0.18
GO:0009534	C	chloroplast thylakoid	264		-0.08	0.25	0.14	-0.19	0.011	0.14	-0.13	-0.07			-2.3	6.6	4.2	-4.2	0.49	4.2	-3.5	-1.5			0.022	3.6e-11	3.2e-05	2.2e-05	0.62	3.1e-05	0.00042	0.14
GO:0009535	C	chloroplast thylakoid membrane	211		-0.11	0.25	0.13	-0.21	-0.011	0.15	-0.15	-0.091			-3	6	3.6	-4.2	-0.055	4.1	-3.6	-1.8			0.0029	2.6e-09	0.00029	2.2e-05	0.96	3.8e-05	0.00034	0.075
GO:0009536	C	plastid	2567		0.017	0.04	0.025	0.0051	0.00068	0.035	-0.031	-0.036			2	4.6	3.4	0.83	0.73	4	-2.5	-1.8			0.041	3.5e-06	0.00074	0.41	0.47	5.5e-05	0.011	0.077
GO:0009538	C	photosystem I reaction center	10		-0.47	0.27	0.064	-0.41	-0.066	0.29	-0.33	-0.36			-2.7	1.4	0.42	-1.9	-0.28	1.6	-1.8	-1.8			0.0062	0.16	0.67	0.064	0.78	0.11	0.078	0.08
GO:0009543	C	chloroplast thylakoid lumen	79		-0.084	0.33	0.16	-0.28	0.011	0.18	-0.14	-0.077			-1.3	4.7	2.6	-3.6	0.28	2.9	-2.1	-0.9			0.19	2.2e-06	0.0092	0.00035	0.78	0.0041	0.039	0.37
GO:0009547	C	plastid ribosome	30		0.2	0.17	0.29	0.12	0.23	0.13	-0.15	0.078			2.1	1.6	2.9	1	2	1.4	-1.3	0.82			0.038	0.11	0.0042	0.32	0.042	0.17	0.18	0.41
GO:0009553	P	embryo sac development	81		0.17	0.097	0.0021	0.15	0.07	0.066	0.11	0.11			3	1.6	0.25	2.1	1.1	1.2	1.7	1.8			0.0031	0.1	0.81	0.039	0.27	0.23	0.086	0.069
GO:0009555	P	pollen development	134		-0.024	-0.068	-0.029	0.028	-0.0024	-0.035	-0.024	-0.018			-0.43	-0.85	-0.3	0.58	0.11	-0.46	-0.44	-0.059			0.67	0.4	0.76	0.56	0.91	0.65	0.66	0.95
GO:0009556	P	microsporogenesis	17		-0.25	-0.51	-0.27	-0.066	-0.26	-0.067	-0.064	-0.27			-1.9	-3.1	-1.8	-0.36	-1.6	-0.39	-0.43	-1.7			0.063	0.0021	0.071	0.72	0.11	0.7	0.66	0.095
GO:0009559	P	embryo sac central cell differentiation	19		0.23	0.3	0.11	0.19	0.18	0.12	0.3	0.17			1.9	2.1	0.93	1.2	1.3	0.95	2.2	1.3			0.055	0.033	0.35	0.22	0.2	0.34	0.028	0.19
GO:0009561	P	megagametogenesis	45		0.17	0.15	0.0071	0.19	0.1	0.08	0.19	0.13			2.2	1.7	0.24	1.9	1.2	1	2.1	1.6			0.03	0.084	0.81	0.056	0.24	0.29	0.036	0.12
GO:0009566	P	fertilization	25		0.025	-0.058	-0.15	-0.0038	-0.18	-0.22	-0.065	-0.12			0.28	-0.29	-1.1	0.017	-1.3	-1.8	-0.53	-0.81			0.78	0.77	0.25	0.99	0.19	0.079	0.59	0.42
GO:0009567	P	double fertilization forming a zygote and endosperm	24		0.048	-0.0059	-0.14	0.041	-0.12	-0.16	-0.012	-0.08			0.48	0.11	-1	0.33	-0.84	-1.3	-0.086	-0.52			0.63	0.92	0.31	0.74	0.4	0.2	0.93	0.6
GO:0009570	C	chloroplast stroma	229		-0.0039	0.11	0.024	-0.07	-0.039	0.073	-0.071	-0.083			0.017	3.1	0.97	-1.4	-0.73	2.2	-1.8	-1.7			0.99	0.0021	0.33	0.16	0.47	0.029	0.078	0.097
GO:0009574	C	preprophase band	12		-0.19	-0.28	-0.23	-0.38	-0.3	0.015	-0.31	-0.23			-1.2	-1.4	-1.3	-1.9	-1.6	0.16	-1.8	-1.2			0.22	0.17	0.21	0.063	0.11	0.87	0.077	0.23
GO:0009579	C	thylakoid	337		-0.098	0.23	0.13	-0.19	-0.0055	0.15	-0.14	-0.094			-3.2	7	4.4	-4.9	0.086	5	-4.2	-2.4			0.0014	2.8e-12	1e-05	1.2e-06	0.93	6.7e-07	2.7e-05	0.018
GO:0009581	P	detection of external stimulus	22		0.03	0.017	-0.033	-0.041	-0.073	-0.2	-0.14	-0.089			0.3	0.27	-0.15	-0.24	-0.48	-1.5	-1.1	-0.56			0.76	0.79	0.88	0.81	0.63	0.13	0.29	0.58
GO:0009582	P	detection of abiotic stimulus	18		-0.097	0.03	0.12	-0.23	-0.071	0.071	-0.28	-0.0013			-0.73	0.33	0.98	-1.4	-0.42	0.6	-2	0.092			0.46	0.74	0.33	0.18	0.68	0.55	0.047	0.93
GO:0009583	P	detection of light stimulus	13		-0.13	0.068	0.22	-0.3	-0.011	0.079	-0.21	0.089			-0.87	0.48	1.4	-1.5	-0.016	0.56	-1.3	0.61			0.39	0.63	0.15	0.13	0.99	0.57	0.21	0.54
GO:0009585	P	red, far-red light phototransduction	13		-0.13	0.068	0.22	-0.3	-0.011	0.079	-0.21	0.089			-0.87	0.48	1.4	-1.5	-0.016	0.56	-1.3	0.61			0.39	0.63	0.15	0.13	0.99	0.57	0.21	0.54
GO:0009593	P	detection of chemical stimulus	16		0.0059	-0.032	0.071	0.012	0.038	-0.095	-0.019	0.018			0.078	-0.075	0.58	0.11	0.29	-0.57	-0.12	0.21			0.94	0.94	0.56	0.91	0.77	0.57	0.91	0.83
GO:0009605	P	response to external stimulus	339		-0.038	-0.047	-0.012	-0.027	-0.054	-0.019	-0.093	-0.056			-1.2	-0.76	0.062	-0.55	-1.3	-0.24	-2.8	-1.2			0.25	0.45	0.95	0.58	0.19	0.81	0.0046	0.22
GO:0009606	P	tropism	55		-0.11	-0.22	-0.14	-0.21	-0.29	-0.099	-0.27	-0.19			-1.5	-2.3	-1.6	-2.2	-3.2	-1.1	-3.4	-2.1			0.14	0.024	0.11	0.028	0.0012	0.27	0.00069	0.036
GO:0009607	P	response to biotic stimulus	534		0.011	-0.089	-0.035	0.066	-0.016	-0.087	0.078	-0.054			0.68	-2.4	-0.84	2.4	-0.27	-3	3.1	-1.5			0.5	0.015	0.4	0.016	0.79	0.0031	0.0021	0.14
GO:0009608	P	response to symbiont	11		-0.27	-0.29	0.1	-0.3	-0.21	-0.083	-0.23	-0.31			-1.7	-1.4	0.67	-1.4	-1.1	-0.41	-1.3	-1.6			0.096	0.17	0.51	0.16	0.29	0.69	0.21	0.11
GO:0009610	P	response to symbiotic fungus	10		-0.29	-0.3	0.13	-0.3	-0.2	-0.08	-0.23	-0.32			-1.7	-1.3	0.76	-1.3	-0.95	-0.37	-1.2	-1.5			0.095	0.18	0.45	0.18	0.34	0.71	0.23	0.12
GO:0009611	P	response to wounding	160		-0.083	-0.072	0.024	0.016	-0.028	0.037	-0.083	-0.051			-1.8	-1	0.81	0.41	-0.38	1	-1.7	-0.73			0.065	0.31	0.42	0.68	0.7	0.3	0.082	0.46
GO:0009612	P	response to mechanical stimulus	17		0.051	-0.41	-0.27	0.2	-0.26	-0.23	0.09	-0.18			0.43	-2.4	-1.8	1.2	-1.6	-1.6	0.63	-1.1			0.67	0.015	0.067	0.22	0.11	0.12	0.53	0.27
GO:0009615	P	response to virus	46		-0.0055	-0.18	-0.091	0.0079	-0.13	-0.087	-0.11	-0.22			-0.012	-1.7	-0.9	0.14	-1.3	-0.88	-1.3	-2.2			0.99	0.087	0.37	0.89	0.19	0.38	0.2	0.028
GO:0009617	P	response to bacterium	210		0.069	-0.077	-0.064	0.15	-0.017	-0.2	0.13	-0.04			2	-1.3	-1.2	3.2	-0.19	-4.5	3.3	-0.58			0.046	0.21	0.22	0.0013	0.85	5.5e-06	0.0011	0.56
GO:0009620	P	response to fungus	133		0.079	0.00098	0.0027	0.17	0.073	-0.067	0.17	0.067			1.8	0.37	0.33	3	1.5	-1.1	3.3	1.5			0.073	0.71	0.74	0.0029	0.14	0.27	0.0011	0.13
GO:0009624	P	response to nematode	62		0.02	-0.015	-0.064	0.11	0.016	-0.06	0.026	-0.013			0.36	0.065	-0.68	1.3	0.3	-0.66	0.35	0.028			0.72	0.95	0.5	0.18	0.76	0.51	0.72	0.98
GO:0009625	P	response to insect	17		-0.25	-0.53	0.1	-0.14	-0.22	-0.0039	-0.065	-0.2			-1.9	-3.2	0.81	-0.81	-1.4	0.055	-0.44	-1.2			0.059	0.0014	0.42	0.42	0.17	0.96	0.66	0.22
GO:0009626	P	plant-type hypersensitive response	38		0.12	-0.057	0.15	0.37	-0.021	-0.11	0.33	-0.085			1.4	-0.35	1.7	3.3	-0.12	-1	3.4	-0.7			0.15	0.73	0.081	0.00091	0.9	0.3	0.00062	0.48
GO:0009627	P	systemic acquired resistance	37		0.18	0.043	-0.12	0.17	0.25	-0.35	0.24	-0.058			2.1	0.59	-1.1	1.6	2.4	-3.5	2.4	-0.43			0.035	0.56	0.26	0.12	0.015	0.00049	0.015	0.67
GO:0009628	P	response to abiotic stimulus	1199		-0.019	0.035	0.0067	-0.061	-0.019	0.051	-0.032	-0.048			-0.96	2.9	1.2	-2.7	-0.56	3.7	-1.8	-1.8			0.34	0.0033	0.22	0.0061	0.57	0.00021	0.08	0.067
GO:0009629	P	response to gravity	43		-0.12	-0.19	-0.27	-0.26	-0.33	-0.092	-0.26	-0.14			-1.5	-1.7	-2.8	-2.4	-3.3	-0.9	-2.9	-1.3			0.14	0.086	0.0046	0.015	0.00092	0.37	0.0041	0.18
GO:0009630	P	gravitropism	40		-0.14	-0.21	-0.22	-0.28	-0.33	-0.069	-0.25	-0.14			-1.6	-1.9	-2.2	-2.5	-3.2	-0.62	-2.6	-1.3			0.1	0.062	0.026	0.012	0.0012	0.53	0.0086	0.2
GO:0009631	P	cold acclimation	22		0.43	0.7	-0.035	0.2	0.67	-0.25	0.46	0.43			3.8	5.2	-0.17	1.4	5	-1.9	3.6	3.3			0.00013	2.3e-07	0.86	0.17	5.8e-07	0.057	0.00027	0.00084
GO:0009636	P	response to toxin	19		0.02	0.18	0.11	0.038	0.21	-0.099	-0.023	-0.0045			0.2	1.3	0.9	0.28	1.5	-0.65	-0.16	0.073			0.84	0.19	0.37	0.78	0.14	0.52	0.87	0.94
GO:0009637	P	response to blue light	64		-0.28	0.17	0.041	-0.49	-0.16	0.14	-0.32	-0.14			-4.2	2.3	0.75	-5.6	-1.9	2.1	-4.2	-1.6			3e-05	0.021	0.46	1.8e-08	0.059	0.039	2.2e-05	0.11
GO:0009638	P	phototropism	18		-0.15	-0.032	0.21	-0.28	-0.11	0.013	-0.46	-0.15			-1.2	-0.078	1.6	-1.7	-0.65	0.18	-3.2	-0.92			0.24	0.94	0.1	0.097	0.52	0.86	0.0013	0.36
GO:0009639	P	response to red or far red light	175		-0.08	0.11	-0.0072	-0.2	-0.051	0.088	-0.1	-0.069			-1.9	2.6	0.15	-3.6	-0.88	2.2	-2.2	-1.2			0.061	0.0091	0.88	0.00028	0.38	0.025	0.026	0.24
GO:0009640	P	photomorphogenesis	58		-0.011	0.031	0.022	-0.084	-0.041	0.1	-0.078	-0.1			-0.091	0.6	0.47	-0.86	-0.39	1.5	-0.98	-1.1			0.93	0.55	0.64	0.39	0.69	0.13	0.33	0.29
GO:0009641	P	shade avoidance	10		-0.34	-0.4	-0.38	-0.6	-0.42	-0.26	-0.38	-0.38			-2	-1.8	-2	-2.7	-2	-1.3	-2	-1.9			0.045	0.065	0.05	0.0062	0.041	0.19	0.045	0.062
GO:0009642	P	response to light intensity	76		-0.085	-0.15	0.22	-0.11	-0.25	0.17	-0.15	-0.22			-1.3	-1.7	3.5	-1.3	-3.3	2.8	-2.1	-2.9			0.19	0.089	0.00041	0.2	0.0011	0.0054	0.035	0.0032
GO:0009644	P	response to high light intensity	47		-0.31	-0.21	0.31	-0.47	-0.44	0.37	-0.41	-0.48			-4	-2	3.8	-4.6	-4.6	4.4	-4.6	-5.1			7.6e-05	0.049	0.00013	4e-06	4.3e-06	9.2e-06	3.5e-06	3.3e-07
GO:0009646	P	response to absence of light	14		0.68	0.015	0.056	1.1	0.27	-0.14	0.79	0.49			4.8	0.2	0.44	5.9	1.6	-0.83	5	3.1			1.8e-06	0.84	0.66	3.7e-09	0.1	0.4	6.4e-07	0.0023
GO:0009648	P	photoperiodism	48		0.23	0.28	0.021	0.12	0.27	-0.11	0.013	0.16			3.1	3.2	0.41	1.2	3	-1.2	0.17	2			0.0022	0.0014	0.68	0.22	0.0027	0.23	0.87	0.05
GO:0009651	P	response to salt stress	300		0.05	0.096	0.048	0.058	0.11	-0.0036	0.025	0.033			1.8	3.1	1.8	1.6	3.3	0.24	0.76	1.3			0.076	0.0021	0.07	0.11	0.001	0.81	0.45	0.18
GO:0009653	P	anatomical structure morphogenesis	511		-0.018	-0.11	-0.11	-0.051	-0.099	-0.04	-0.044	-0.041			-0.58	-3.1	-3.6	-1.5	-3.2	-1.1	-1.6	-0.94			0.56	0.0022	0.00032	0.14	0.0012	0.28	0.11	0.35
GO:0009654	C	oxygen evolving complex	17		-0.29	0.46	0.2	-0.54	-0.068	0.27	-0.29	-0.26			-2.2	3	1.5	-3.2	-0.39	2	-2	-1.6			0.027	0.0024	0.14	0.0013	0.7	0.043	0.046	0.1
GO:0009657	P	plastid organization	96		0.093	0.1	0.099	0.053	0.067	0.0043	-0.086	0.018			1.8	1.8	1.9	0.84	1.2	0.27	-1.4	0.51			0.073	0.07	0.06	0.4	0.25	0.79	0.17	0.61
GO:0009658	P	chloroplast organization	60		0.12	0.11	0.099	0.07	0.077	0.011	-0.075	0.036			1.8	1.6	1.5	0.85	1	0.31	-0.96	0.63			0.078	0.11	0.13	0.4	0.3	0.76	0.34	0.53
GO:0009664	P	plant-type cell wall organization	74		-0.12	-0.29	-0.3	-0.21	-0.37	-0.22	-0.18	-0.063			-1.9	-3.6	-4.1	-2.5	-4.9	-3.1	-2.6	-0.67			0.057	0.00033	3.4e-05	0.013	9.9e-07	0.0022	0.01	0.5
GO:0009668	P	plastid membrane organization	19		0.069	0.098	0.095	0.078	0.088	0.0011	-0.09	0.005			0.6	0.79	0.81	0.53	0.66	0.096	-0.64	0.14			0.55	0.43	0.42	0.6	0.51	0.92	0.52	0.89
GO:0009672	F	auxin:hydrogen symporter activity	15		-0.2	-0.4	-0.36	-0.24	-0.21	-0.15	0.054	-0.21			-1.4	-2.2	-2.3	-1.3	-1.2	-0.89	0.36	-1.2			0.15	0.025	0.021	0.19	0.22	0.37	0.72	0.21
GO:0009683	P	indoleacetic acid metabolic process	12		-0.048	-0.073	0.33	0.2	0.084	0.14	0.052	0.015			-0.28	-0.28	2	1	0.51	0.9	0.31	0.17			0.78	0.78	0.045	0.3	0.61	0.37	0.76	0.87
GO:0009684	P	indoleacetic acid biosynthetic process	11		-0.098	-0.18	0.27	0.23	0.0047	0.094	-0.024	-0.048			-0.58	-0.79	1.6	1.1	0.069	0.6	-0.12	-0.18			0.56	0.43	0.11	0.27	0.95	0.55	0.9	0.86
GO:0009685	P	gibberellin metabolic process	24		0.068	0.084	0.28	0.09	0.28	0.1	0.14	0.17			0.66	0.78	2.5	0.68	2.2	0.97	1.1	1.4			0.51	0.44	0.014	0.49	0.025	0.33	0.26	0.15
GO:0009686	P	gibberellin biosynthetic process	18		0.0088	0.073	0.19	0.015	0.24	0.081	-0.031	0.11			0.11	0.61	1.4	0.13	1.7	0.68	-0.21	0.86			0.92	0.54	0.15	0.89	0.096	0.5	0.83	0.39
GO:0009687	P	abscisic acid metabolic process	24		-0.037	-0.074	0.05	-0.025	-0.078	0.011	0.065	-0.053			-0.3	-0.41	0.54	-0.14	-0.53	0.19	0.54	-0.3			0.77	0.68	0.59	0.89	0.59	0.85	0.59	0.77
GO:0009688	P	abscisic acid biosynthetic process	17		-0.092	-0.15	0.056	-0.012	-0.1	-0.073	0.02	-0.1			-0.68	-0.8	0.49	-0.034	-0.6	-0.43	0.14	-0.57			0.5	0.43	0.62	0.97	0.55	0.67	0.88	0.57
GO:0009690	P	cytokinin metabolic process	22		0.16	-0.023	0.11	0.22	0.088	0.12	0.23	0.095			1.5	-0.022	0.97	1.5	0.71	1.1	1.8	0.83			0.14	0.98	0.33	0.13	0.48	0.29	0.071	0.41
GO:0009691	P	cytokinin biosynthetic process	11		0.25	0.02	0.26	0.36	0.15	0.15	0.036	0.079			1.6	0.21	1.6	1.8	0.84	0.89	0.2	0.5			0.12	0.84	0.12	0.08	0.4	0.37	0.84	0.62
GO:0009692	P	ethylene metabolic process	22		0.007	0.049	0.0032	0.19	-0.14	0.031	0.19	0.036			0.1	0.49	0.14	1.4	-0.99	0.34	1.5	0.39			0.92	0.62	0.89	0.17	0.32	0.73	0.13	0.7
GO:0009693	P	ethylene biosynthetic process	22		0.007	0.049	0.0032	0.19	-0.14	0.031	0.19	0.036			0.1	0.49	0.14	1.4	-0.99	0.34	1.5	0.39			0.92	0.62	0.89	0.17	0.32	0.73	0.13	0.7
GO:0009694	P	jasmonic acid metabolic process	29		-0.33	-0.52	0.13	0.037	-0.18	0.012	-0.23	-0.26			-3.3	-4.2	1.3	0.34	-1.5	0.22	-2.1	-2.1			0.00088	3e-05	0.2	0.74	0.14	0.82	0.036	0.032
GO:0009695	P	jasmonic acid biosynthetic process	26		-0.33	-0.57	0.11	0.021	-0.23	0.026	-0.24	-0.3			-3.1	-4.3	1	0.2	-1.8	0.33	-2	-2.4			0.002	1.9e-05	0.3	0.84	0.073	0.74	0.044	0.018
GO:0009696	P	salicylic acid metabolic process	16		-0.037	-0.41	0.027	0.2	-0.21	-0.079	0.044	-0.18			-0.24	-2.4	0.28	1.2	-1.3	-0.46	0.31	-1.1			0.81	0.017	0.78	0.23	0.2	0.65	0.76	0.28
GO:0009698	P	phenylpropanoid metabolic process	151		-0.2	-0.063	-0.32	-0.26	-0.13	-0.12	-0.072	-0.11			-4.6	-0.82	-6.4	-4.5	-2.3	-2.3	-1.5	-1.8			4.8e-06	0.41	1.6e-10	7.8e-06	0.019	0.021	0.14	0.068
GO:0009699	P	phenylpropanoid biosynthetic process	124		-0.21	-0.065	-0.39	-0.26	-0.13	-0.14	-0.052	-0.13			-4.3	-0.76	-7.1	-4.1	-2.1	-2.4	-0.94	-2			2e-05	0.44	1.3e-12	4.4e-05	0.034	0.017	0.35	0.046
GO:0009700	P	indole phytoalexin biosynthetic process	10		0.058	-0.47	0.13	0.73	-0.075	-0.17	0.34	-0.058			0.37	-2.2	0.77	3.4	-0.33	-0.85	1.8	-0.22			0.71	0.029	0.44	0.00073	0.74	0.39	0.075	0.82
GO:0009705	C	plant-type vacuole membrane	43		-0.0096	-0.041	-0.18	-0.088	-0.043	-0.21	-0.037	-0.014			-0.062	-0.22	-1.8	-0.78	-0.36	-2.2	-0.39	0.013			0.95	0.83	0.066	0.44	0.72	0.026	0.7	0.99
GO:0009706	C	chloroplast inner membrane	39		0.043	0.14	-0.067	0.013	0.035	-7.2e-05	-0.018	-0.025			0.56	1.5	-0.57	0.17	0.43	0.13	-0.17	-0.099			0.58	0.13	0.57	0.86	0.67	0.9	0.86	0.92
GO:0009707	C	chloroplast outer membrane	29		0.07	0.17	0.024	0.074	0.092	-0.055	0.0071	-0.01			0.75	1.5	0.34	0.63	0.85	-0.39	0.075	0.04			0.45	0.12	0.73	0.53	0.39	0.69	0.94	0.97
GO:0009718	P	anthocyanin biosynthetic process	16		-0.4	-0.14	-1.5	-1.4	-0.28	-0.53	-0.1	-0.23			-2.9	-0.72	-9.9	-8.1	-1.7	-3.5	-0.69	-1.4			0.0035	0.47	6e-23	6.6e-16	0.083	0.00043	0.49	0.17
GO:0009719	P	response to endogenous stimulus	874		-0.015	0.034	-0.0033	-0.0031	0.013	0.047	0.046	-0.0033			-0.57	2.4	0.54	0.14	0.98	3	2.3	0.55			0.57	0.015	0.59	0.89	0.33	0.003	0.02	0.58
GO:0009723	P	response to ethylene stimulus	156		0.12	0.12	0.16	0.21	0.18	0.061	0.14	0.11			2.9	2.6	3.7	3.9	3.6	1.6	2.9	2.6			0.0034	0.0085	0.00022	9.1e-05	0.00029	0.12	0.0035	0.01
GO:0009725	P	response to hormone stimulus	803		0.0019	0.053	-0.0048	-0.0076	0.014	0.041	0.059	0.0038			0.34	3.2	0.44	-0.056	0.99	2.6	2.9	0.85			0.73	0.0015	0.66	0.95	0.32	0.01	0.0043	0.4
GO:0009733	P	response to auxin stimulus	296		-0.0052	0.042	-0.041	-0.028	-0.021	-0.0028	0.075	0.021			-0.023	1.6	-0.8	-0.55	-0.33	0.26	2.2	0.98			0.98	0.1	0.43	0.59	0.74	0.79	0.029	0.33
GO:0009734	P	auxin mediated signaling pathway	31		0.038	0.055	0.006	0.06	0.027	0.019	0.00032	0.016			0.44	0.64	0.19	0.54	0.31	0.29	0.015	0.28			0.66	0.52	0.85	0.59	0.76	0.77	0.99	0.78
GO:0009735	P	response to cytokinin stimulus	77		-0.065	0.021	0.069	-0.18	-0.083	0.013	-0.069	-0.015			-0.99	0.55	1.2	-2.2	-1	0.38	-0.99	0.002			0.32	0.58	0.22	0.026	0.31	0.71	0.32	1
GO:0009736	P	cytokinin mediated signaling pathway	40		-0.077	0.008	0.027	-0.11	0.044	-0.064	-0.096	0.023			-0.86	0.27	0.44	-0.98	0.52	-0.56	-1	0.38			0.39	0.79	0.66	0.33	0.6	0.58	0.32	0.7
GO:0009737	P	response to abscisic acid stimulus	293		0.028	0.11	0.044	0.04	0.097	0.095	0.097	0.0038			1	3.4	1.7	1.1	2.8	3.1	2.8	0.51			0.3	0.00073	0.089	0.25	0.0045	0.0017	0.005	0.61
GO:0009738	P	abscisic acid mediated signaling pathway	73		0.052	0.16	0.012	0.062	0.1	-0.032	0.029	0.041			0.9	2.4	0.38	0.84	1.5	-0.29	0.44	0.76			0.37	0.017	0.7	0.4	0.14	0.77	0.66	0.44
GO:0009739	P	response to gibberellin stimulus	126		-0.013	0.062	0.11	-0.015	0.019	0.12	-0.00073	0.024			-0.18	1.4	2.3	-0.15	0.48	2.5	0.01	0.7			0.86	0.16	0.023	0.88	0.63	0.013	0.99	0.49
GO:0009740	P	gibberellic acid mediated signaling pathway	35		-0.072	-0.0049	-0.11	-0.19	-0.13	0.079	-0.14	-0.16			-0.74	0.14	-0.95	-1.6	-1.1	0.92	-1.4	-1.4			0.46	0.89	0.34	0.11	0.26	0.36	0.16	0.16
GO:0009741	P	response to brassinosteroid stimulus	50		-0.035	-0.068	-0.051	-0.043	-0.087	0.001	0.0042	0.0018			-0.41	-0.53	-0.45	-0.37	-0.87	0.16	0.065	0.19			0.68	0.6	0.65	0.71	0.38	0.88	0.95	0.85
GO:0009742	P	brassinosteroid mediated signaling pathway	34		-0.038	-0.0076	-0.12	-0.093	-0.093	-0.0045	-0.069	-0.022			-0.37	0.11	-1.1	-0.73	-0.77	0.073	-0.66	-0.063			0.71	0.91	0.29	0.46	0.44	0.94	0.51	0.95
GO:0009743	P	response to carbohydrate stimulus	204		0.083	-0.049	0.11	0.23	0.05	-0.051	0.23	0.0034			2.3	-0.64	3.1	4.8	1.3	-0.96	5.5	0.42			0.02	0.52	0.0022	1.4e-06	0.19	0.34	3.2e-08	0.67
GO:0009744	P	response to sucrose stimulus	39		0.033	-0.0022	-0.14	0.081	-0.06	0.035	0.13	0.017			0.44	0.17	-1.4	0.79	-0.51	0.5	1.3	0.32			0.66	0.86	0.17	0.43	0.61	0.62	0.18	0.75
GO:0009746	P	response to hexose stimulus	28		0.25	0.14	-0.016	0.3	0.054	0.1	0.32	0.15			2.5	1.3	-0.017	2.3	0.52	1	2.8	1.4			0.012	0.2	0.99	0.019	0.6	0.3	0.0045	0.15
GO:0009749	P	response to glucose stimulus	26		0.27	0.12	-0.0025	0.35	0.073	0.093	0.35	0.19			2.6	1.1	0.099	2.7	0.65	0.92	3	1.7			0.0086	0.27	0.92	0.008	0.52	0.36	0.0028	0.086
GO:0009750	P	response to fructose stimulus	11		0.4	0.24	0.086	0.22	0.22	0.084	0.54	0.55			2.5	1.3	0.56	1.1	1.2	0.55	3	3			0.013	0.19	0.57	0.27	0.23	0.59	0.0029	0.0023
GO:0009751	P	response to salicylic acid stimulus	149		0.023	0.008	0.021	0.1	0.15	-0.075	0.16	0.023			0.62	0.52	0.72	2	3	-1.3	3.4	0.75			0.54	0.6	0.47	0.05	0.0027	0.19	0.0007	0.46
GO:0009753	P	response to jasmonic acid stimulus	167		-0.08	-0.052	0.1	0.072	0.082	0.067	-0.036	-0.027			-1.8	-0.64	2.6	1.5	1.8	1.7	-0.75	-0.26			0.067	0.52	0.01	0.14	0.067	0.081	0.45	0.79
GO:0009755	P	hormone-mediated signaling pathway	266		0.034	0.083	-0.0011	0.025	0.044	0.011	0.019	0.014			1.2	2.6	0.36	0.74	1.4	0.63	0.56	0.76			0.24	0.01	0.72	0.46	0.17	0.53	0.57	0.45
GO:0009756	P	carbohydrate mediated signaling	30		-0.032	0.0096	-0.15	-0.11	-0.11	-0.018	-0.14	-0.058			-0.29	0.25	-1.3	-0.85	-0.85	-0.062	-1.3	-0.38			0.78	0.8	0.21	0.39	0.4	0.95	0.21	0.7
GO:0009765	P	photosynthesis, light harvesting	23		-0.24	0.27	0.16	-0.35	0.031	0.2	-0.28	-0.16			-2.1	2.1	1.4	-2.4	0.29	1.8	-2.3	-1.1			0.037	0.033	0.15	0.017	0.77	0.077	0.024	0.26
GO:0009767	P	photosynthetic electron transport chain	36		-0.22	0.28	0.17	-0.28	-0.065	0.27	-0.22	-0.19			-2.5	2.7	1.9	-2.3	-0.53	2.9	-2.2	-1.7			0.014	0.0061	0.061	0.019	0.6	0.0039	0.025	0.095
GO:0009773	P	photosynthetic electron transport in photosystem I	16		-0.46	0.43	0.16	-0.65	-0.15	0.43	-0.36	-0.24			-3.4	2.8	1.2	-3.8	-0.86	3	-2.4	-1.4			0.00073	0.006	0.25	0.00017	0.39	0.0025	0.016	0.15
GO:0009787	P	regulation of abscisic acid mediated signaling pathway	34		0.12	0.2	-0.01	0.052	0.13	-0.054	0.053	0.077			1.3	1.9	0.038	0.49	1.3	-0.42	0.53	0.86			0.18	0.051	0.97	0.62	0.2	0.68	0.6	0.39
GO:0009788	P	negative regulation of abscisic acid mediated signaling pathway	17		0.16	0.22	0.0046	0.18	0.21	-0.068	0.16	0.14			1.3	1.5	0.13	1.1	1.4	-0.4	1.1	1			0.2	0.13	0.9	0.28	0.16	0.69	0.26	0.31
GO:0009789	P	positive regulation of abscisic acid mediated signaling pathway	13		0.068	0.16	-0.035	-0.079	0.022	-0.075	-0.1	0.01			0.49	0.97	-0.13	-0.38	0.17	-0.39	-0.61	0.15			0.62	0.33	0.9	0.7	0.87	0.7	0.54	0.88
GO:0009790	P	embryonic development	436		0.066	0.0023	-0.062	0.065	-0.0034	0.16	0.088	-0.021			2.7	0.71	-1.7	2.1	0.17	6.1	3.1	-0.2			0.0061	0.48	0.091	0.032	0.87	1.2e-09	0.0017	0.85
GO:0009791	P	post-embryonic development	954		0.057	0.0063	-0.032	0.046	0.019	0.11	0.053	0.0071			3.6	1.2	-0.95	2.3	1.3	6.5	2.8	1.1			0.00035	0.21	0.34	0.019	0.19	9.5e-11	0.0052	0.27
GO:0009793	P	embryonic development ending in seed dormancy	387		0.066	0.0083	-0.065	0.067	0.00071	0.17	0.091	-0.016			2.6	0.85	-1.7	2.1	0.28	6	3	-0.042			0.0091	0.39	0.09	0.038	0.78	1.9e-09	0.0024	0.97
GO:0009798	P	axis specification	29		0.039	-0.023	0.036	0.0088	0.078	0.064	0.061	0.021			0.44	-0.024	0.46	0.12	0.73	0.7	0.56	0.31			0.66	0.98	0.65	0.91	0.46	0.48	0.58	0.76
GO:0009806	P	lignan metabolic process	16		-0.24	-0.6	-0.038	0.031	-0.45	-0.048	0.076	-0.42			-1.8	-3.6	-0.16	0.21	-2.8	-0.25	0.52	-2.6			0.077	0.00036	0.87	0.83	0.0058	0.8	0.6	0.0096
GO:0009807	P	lignan biosynthetic process	16		-0.24	-0.6	-0.038	0.031	-0.45	-0.048	0.076	-0.42			-1.8	-3.6	-0.16	0.21	-2.8	-0.25	0.52	-2.6			0.077	0.00036	0.87	0.83	0.0058	0.8	0.6	0.0096
GO:0009808	P	lignin metabolic process	41		-0.14	-0.093	-0.22	-0.11	-0.04	-0.15	-0.056	-0.15			-1.6	-0.72	-2.2	-0.93	-0.32	-1.5	-0.59	-1.4			0.1	0.47	0.027	0.35	0.75	0.14	0.56	0.17
GO:0009809	P	lignin biosynthetic process	36		-0.17	-0.12	-0.24	-0.083	-0.053	-0.17	-0.086	-0.24			-1.8	-0.97	-2.3	-0.67	-0.42	-1.7	-0.85	-2.2			0.069	0.33	0.023	0.5	0.67	0.097	0.4	0.026
GO:0009812	P	flavonoid metabolic process	68		-0.25	0.11	-0.5	-0.49	-0.11	-0.092	-0.13	-0.027			-3.8	1.6	-6.9	-5.8	-1.3	-1.1	-1.7	-0.16			0.00012	0.11	6.6e-12	5.8e-09	0.19	0.26	0.086	0.87
GO:0009813	P	flavonoid biosynthetic process	59		-0.27	0.12	-0.56	-0.53	-0.1	-0.11	-0.12	0.0044			-3.8	1.6	-7.2	-5.8	-1.1	-1.3	-1.5	0.24			0.00017	0.099	6e-13	5.6e-09	0.27	0.21	0.14	0.81
GO:0009814	P	defense response, incompatible interaction	106		0.12	0.043	-0.012	0.16	0.14	-0.21	0.15	-0.014			2.4	0.99	0.039	2.5	2.3	-3.6	2.6	0.016			0.014	0.32	0.97	0.011	0.019	0.00039	0.0096	0.99
GO:0009815	F	1-aminocyclopropane-1-carboxylate oxidase activity	12		0.076	0.14	0.37	0.22	0.26	0.062	0.067	0.1			0.52	0.83	2.3	1.1	1.4	0.44	0.4	0.66			0.6	0.41	0.022	0.26	0.15	0.66	0.69	0.51
GO:0009816	P	defense response to bacterium, incompatible interaction	29		0.14	-0.021	0.069	0.33	0.044	-0.31	0.18	-0.035			1.5	-0.0064	0.76	2.6	0.44	-2.7	1.7	-0.17			0.13	0.99	0.45	0.0098	0.66	0.0062	0.094	0.86
GO:0009817	P	defense response to fungus, incompatible interaction	28		-0.026	0.0084	0.045	-0.052	-0.045	0.014	0.0067	0.00028			-0.22	0.23	0.53	-0.35	-0.3	0.23	0.071	0.13			0.83	0.82	0.59	0.72	0.76	0.81	0.94	0.9
GO:0009820	P	alkaloid metabolic process	48		-0.11	0.095	0.072	-0.11	0.013	0.12	-0.095	0.0028			-1.4	1.2	1	-1.1	0.24	1.5	-1.1	0.2			0.17	0.22	0.31	0.29	0.81	0.13	0.27	0.84
GO:0009821	P	alkaloid biosynthetic process	14		-0.21	-0.012	0.088	-0.19	-0.11	0.2	-0.16	-0.012			-1.5	0.048	0.65	-0.98	-0.59	1.3	-0.97	0.017			0.15	0.96	0.52	0.33	0.55	0.18	0.33	0.99
GO:0009825	P	multidimensional cell growth	48		0.037	-0.015	-0.21	-0.069	-0.029	-0.14	0.033	0.079			0.54	0.054	-2.3	-0.63	-0.22	-1.5	0.4	1.1			0.59	0.96	0.02	0.53	0.83	0.14	0.69	0.29
GO:0009826	P	unidimensional cell growth	167		-0.09	-0.22	-0.17	-0.14	-0.2	-0.1	-0.12	-0.1			-2.1	-3.9	-3.4	-2.5	-3.9	-2	-2.6	-1.8			0.04	0.0001	0.00078	0.014	0.0001	0.051	0.0087	0.069
GO:0009827	P	plant-type cell wall modification	46		-0.072	-0.16	-0.22	-0.1	-0.15	-0.11	-0.053	-0.008			-0.86	-1.5	-2.3	-0.97	-1.6	-1.1	-0.59	0.074			0.39	0.14	0.019	0.33	0.12	0.27	0.56	0.94
GO:0009828	P	plant-type cell wall loosening	36		-0.082	-0.22	-0.23	-0.094	-0.2	-0.13	-0.062	-0.035			-0.87	-1.8	-2.2	-0.76	-1.8	-1.2	-0.61	-0.2			0.39	0.07	0.025	0.45	0.07	0.24	0.54	0.84
GO:0009831	P	plant-type cell wall modification during multidimensional cell growth	27		0.018	-0.087	-0.23	-0.075	-0.077	-0.12	0.076	0.016			0.22	-0.53	-1.9	-0.52	-0.56	-0.95	0.67	0.26			0.82	0.6	0.054	0.6	0.58	0.34	0.5	0.8
GO:0009832	P	plant-type cell wall biogenesis	53		-0.4	-0.44	-0.3	-0.55	-0.48	0.02	-0.13	-0.4			-5.4	-4.6	-3.6	-5.7	-5.4	0.4	-1.6	-4.5			7.2e-08	3.4e-06	0.00036	1.1e-08	5.6e-08	0.69	0.11	6.5e-06
GO:0009834	P	secondary cell wall biogenesis	18		-0.71	-0.74	-0.32	-0.92	-0.86	0.34	-0.01	-0.66			-5.6	-4.7	-2.2	-5.6	-5.7	2.6	-0.065	-4.4			2e-08	3e-06	0.027	1.7e-08	1.1e-08	0.011	0.95	8.9e-06
GO:0009838	P	abscission	17		-0.012	0.15	-0.16	0.13	0.3	0.069	0.27	0.22			-0.054	1.1	-1	0.8	2	0.57	1.9	1.5			0.96	0.27	0.3	0.43	0.049	0.57	0.062	0.13
GO:0009845	P	seed germination	63		0.09	-0.0088	0.085	0.084	0.024	0.22	0.074	0.022			1.4	0.14	1.3	1	0.4	3.1	1	0.47			0.16	0.89	0.18	0.3	0.69	0.0018	0.32	0.64
GO:0009846	P	pollen germination	29		0.041	-0.083	-0.03	0.075	-0.049	-0.065	-0.12	-0.019			0.46	-0.52	-0.15	0.63	-0.34	-0.49	-1.1	-0.036			0.65	0.6	0.88	0.53	0.73	0.62	0.28	0.97
GO:0009850	P	auxin metabolic process	41		-0.061	-0.075	0.11	0.13	-0.00047	0.03	-0.09	-0.09			-0.68	-0.54	1.3	1.3	0.081	0.45	-0.95	-0.78			0.5	0.59	0.18	0.2	0.94	0.65	0.34	0.43
GO:0009851	P	auxin biosynthetic process	23		-0.12	-0.21	0.19	0.14	-0.1	0.088	-0.21	-0.25			-1	-1.4	1.6	1	-0.69	0.82	-1.6	-1.9			0.3	0.17	0.1	0.31	0.49	0.41	0.1	0.063
GO:0009853	P	photorespiration	43		0.02	0.063	0.14	-0.0092	0.059	0.098	-0.02	0.097			0.3	0.84	1.7	-0.029	0.7	1.2	-0.21	1.2			0.76	0.4	0.095	0.98	0.49	0.22	0.84	0.24
GO:0009856	P	pollination	125		0.00023	-0.15	-0.015	0.0023	-0.064	0.0057	-0.057	-0.075			0.1	-2.2	-0.015	0.14	-0.98	0.33	-1	-1.1			0.92	0.029	0.99	0.89	0.33	0.74	0.3	0.28
GO:0009860	P	pollen tube growth	51		-0.1	-0.24	-0.069	-0.18	-0.24	-0.086	-0.16	-0.18			-1.3	-2.4	-0.67	-1.8	-2.6	-0.9	-2	-1.9			0.19	0.014	0.51	0.071	0.0092	0.37	0.051	0.054
GO:0009861	P	jasmonic acid and ethylene-dependent systemic resistance	12		0.11	0.3	0.085	-0.022	0.17	0.068	-0.077	0.057			0.74	1.7	0.58	-0.079	0.98	0.47	-0.44	0.4			0.46	0.087	0.56	0.94	0.33	0.63	0.66	0.69
GO:0009862	P	systemic acquired resistance, salicylic acid mediated signaling pathway	16		0.095	-0.07	-0.042	0.22	0.021	-0.2	0.14	-0.17			0.75	-0.31	-0.19	1.3	0.19	-1.3	0.92	-0.98			0.45	0.76	0.85	0.19	0.85	0.19	0.36	0.33
GO:0009863	P	salicylic acid mediated signaling pathway	33		-0.11	-0.24	-0.32	0.093	-0.15	-0.46	0.12	-0.3			-1.1	-2	-3	0.83	-1.3	-4.4	1.1	-2.7			0.26	0.048	0.0024	0.41	0.19	1.1e-05	0.25	0.0075
GO:0009867	P	jasmonic acid mediated signaling pathway	38		-0.028	-0.082	0.05	0.11	0.063	0.071	0.082	-0.024			-0.27	-0.59	0.67	1	0.69	0.87	0.86	-0.09			0.79	0.56	0.5	0.3	0.49	0.39	0.39	0.93
GO:0009870	P	defense response signaling pathway, resistance gene-dependent	15		0.066	0.031	-0.26	0.12	-0.11	-0.22	0.084	-0.16			0.51	0.3	-1.6	0.7	-0.64	-1.4	0.55	-0.93			0.61	0.76	0.1	0.48	0.52	0.16	0.58	0.35
GO:0009873	P	ethylene mediated signaling pathway	64		0.18	0.17	0.054	0.24	0.15	0.061	0.22	0.095			2.8	2.3	0.92	2.9	2	1	3	1.4			0.0055	0.02	0.36	0.0037	0.046	0.32	0.003	0.16
GO:0009875	P	pollen-pistil interaction	33		0.035	-0.081	0.062	0.067	0.081	0.07	0.0092	0.037			0.42	-0.54	0.74	0.61	0.81	0.8	0.1	0.48			0.67	0.59	0.46	0.54	0.42	0.42	0.92	0.63
GO:0009880	P	embryonic pattern specification	13		0.12	0.1	0.017	0.16	0.036	-0.005	0.093	0.067			0.83	0.66	0.19	0.86	0.25	0.042	0.57	0.48			0.41	0.51	0.85	0.39	0.8	0.97	0.57	0.63
GO:0009881	F	photoreceptor activity	12		0.13	0.18	0.14	-0.004	0.074	-0.032	-0.28	0.032			0.86	1.1	0.92	0.011	0.45	-0.12	-1.6	0.26			0.39	0.29	0.36	0.99	0.65	0.91	0.11	0.79
GO:0009886	P	post-embryonic morphogenesis	78		0.047	-0.0082	0.014	0.051	0.00018	0.05	0.031	-0.00052			0.84	0.16	0.42	0.73	0.12	0.93	0.47	0.2			0.4	0.87	0.67	0.47	0.9	0.35	0.64	0.84
GO:0009887	P	organ morphogenesis	171		0.057	0.00059	-0.095	0.0092	-0.039	-2.1e-05	0.023	0.018			1.5	0.41	-1.8	0.29	-0.63	0.26	0.53	0.7			0.13	0.68	0.07	0.77	0.53	0.79	0.6	0.49
GO:0009888	P	tissue development	284		-0.02	-0.079	-0.14	-0.11	-0.12	-0.051	-0.087	-0.029			-0.47	-1.5	-3.5	-2.6	-2.9	-1.1	-2.4	-0.37			0.63	0.13	0.00041	0.011	0.0041	0.25	0.016	0.71
GO:0009889	P	regulation of biosynthetic process	1580		0.03	0.075	-0.009	0.0065	0.044	0.0044	0.029	0.029			2.6	5.8	0.33	0.73	3.3	1.1	2	2.8			0.0093	6.6e-09	0.74	0.47	0.0011	0.27	0.046	0.0048
GO:0009890	P	negative regulation of biosynthetic process	71		0.0084	0.02	-0.12	0.047	0.0065	-0.057	-0.0016	-0.042			0.2	0.52	-1.6	0.65	0.2	-0.65	-0.0051	-0.37			0.84	0.6	0.12	0.52	0.84	0.51	1	0.71
GO:0009891	P	positive regulation of biosynthetic process	64		-0.1	-0.012	0.15	-0.064	-0.004	0.15	-0.043	-0.065			-1.5	0.098	2.3	-0.67	0.056	2.3	-0.56	-0.64			0.14	0.92	0.022	0.5	0.96	0.023	0.58	0.52
GO:0009892	P	negative regulation of metabolic process	146		-0.0098	-0.0015	-0.083	-0.0039	0.0042	0.025	-0.053	-0.071			-0.12	0.34	-1.4	0.041	0.24	0.76	-1	-1.1			0.9	0.73	0.15	0.97	0.81	0.45	0.3	0.27
GO:0009893	P	positive regulation of metabolic process	75		-0.11	-0.0077	0.11	-0.087	-0.024	0.12	-0.048	-0.1			-1.8	0.16	1.8	-1	-0.22	2	-0.68	-1.2			0.078	0.87	0.077	0.31	0.83	0.047	0.49	0.23
GO:0009894	P	regulation of catabolic process	10		-0.14	0.036	-0.015	-0.11	-0.041	0.011	-0.17	-0.04			-0.79	0.27	-0.0063	-0.48	-0.16	0.12	-0.91	-0.13			0.43	0.78	0.99	0.63	0.87	0.9	0.36	0.9
GO:0009900	P	dehiscence	14		-0.26	-0.31	-0.26	-0.35	-0.3	0.12	0.0005	-0.2			-1.8	-1.7	-1.6	-1.8	-1.7	0.87	0.011	-1.1			0.074	0.097	0.12	0.066	0.088	0.38	0.99	0.26
GO:0009901	P	anther dehiscence	10		-0.038	-0.11	-0.12	-0.095	-0.073	0.13	0.11	0.12			-0.2	-0.42	-0.56	-0.4	-0.32	0.74	0.59	0.67			0.84	0.67	0.58	0.69	0.75	0.46	0.55	0.5
GO:0009908	P	flower development	296		0.067	0.015	-0.031	0.063	0.065	0.06	0.038	0.045			2.3	0.92	-0.49	1.7	2	2.1	1.1	1.7			0.021	0.36	0.63	0.086	0.046	0.034	0.26	0.097
GO:0009909	P	regulation of flower development	106		0.12	0.096	-0.079	0.055	0.11	0.004	0.063	0.055			2.4	1.8	-1.1	0.92	1.9	0.28	1.1	1.2			0.015	0.066	0.25	0.36	0.062	0.78	0.27	0.24
GO:0009910	P	negative regulation of flower development	44		0.15	0.14	0.037	0.083	0.21	0.15	0.19	0.25			1.9	1.7	0.58	0.86	2.3	1.8	2.1	2.9			0.052	0.095	0.57	0.39	0.024	0.072	0.033	0.004
GO:0009911	P	positive regulation of flower development	33		0.082	0.018	-0.15	0.014	0.012	-0.19	-0.11	-0.19			0.92	0.34	-1.3	0.17	0.19	-1.8	-1.1	-1.6			0.36	0.74	0.19	0.87	0.85	0.075	0.29	0.11
GO:0009913	P	epidermal cell differentiation	119		-0.011	-0.21	-0.25	-0.15	-0.28	-0.18	-0.18	-0.091			-0.13	-3.2	-4.4	-2.3	-4.7	-3.1	-3.3	-1.3			0.9	0.0014	1.2e-05	0.019	3.1e-06	0.0019	0.001	0.18
GO:0009914	P	hormone transport	52		-0.092	-0.18	-0.3	-0.069	-0.12	-0.15	-0.049	-0.11			-1.2	-1.8	-3.5	-0.65	-1.3	-1.7	-0.58	-1.1			0.24	0.08	0.00054	0.51	0.2	0.082	0.56	0.28
GO:0009926	P	auxin polar transport	50		-0.11	-0.19	-0.3	-0.093	-0.14	-0.13	-0.053	-0.13			-1.3	-1.8	-3.5	-0.89	-1.5	-1.4	-0.61	-1.3			0.18	0.073	0.0005	0.37	0.13	0.15	0.54	0.21
GO:0009927	F	histidine phosphotransfer kinase activity	10		0.042	0.11	-0.16	0.098	0.068	-0.13	-0.066	0.018			0.28	0.64	-0.78	0.48	0.38	-0.66	-0.34	0.17			0.78	0.52	0.43	0.63	0.7	0.51	0.73	0.87
GO:0009932	P	cell tip growth	68		-0.14	-0.31	-0.1	-0.23	-0.32	-0.15	-0.26	-0.2			-2.1	-3.7	-1.3	-2.7	-4	-2	-3.5	-2.5			0.036	0.00023	0.2	0.0072	6.9e-05	0.044	0.00045	0.012
GO:0009933	P	meristem structural organization	57		-0.00085	-0.074	-0.069	-0.0018	-0.021	0.029	-0.031	-0.046			0.052	-0.62	-0.7	0.049	-0.15	0.52	-0.38	-0.37			0.96	0.53	0.48	0.96	0.88	0.6	0.71	0.71
GO:0009934	P	regulation of meristem structural organization	22		-0.15	-0.33	-0.18	-0.14	-0.18	-0.0077	-0.26	-0.24			-1.2	-2.2	-1.3	-0.9	-1.3	0.033	-2	-1.7			0.22	0.026	0.18	0.37	0.21	0.97	0.042	0.086
GO:0009937	P	regulation of gibberellic acid mediated signaling pathway	13		0.13	0.11	0.02	0.092	0.025	0.19	-0.04	0.018			0.87	0.69	0.21	0.51	0.19	1.2	-0.23	0.19			0.38	0.49	0.84	0.61	0.85	0.22	0.81	0.85
GO:0009941	C	chloroplast envelope	230		0.029	0.067	0.043	0.026	-0.002	0.039	-0.015	-0.032			0.96	2	1.5	0.71	0.15	1.3	-0.34	-0.42			0.34	0.043	0.14	0.48	0.88	0.19	0.73	0.67
GO:0009943	P	adaxial/abaxial axis specification	21		0.0016	-0.094	-0.042	-0.061	0.079	0.05	0.04	-0.00058			0.053	-0.52	-0.22	-0.36	0.63	0.48	0.32	0.11			0.96	0.61	0.82	0.72	0.53	0.63	0.75	0.92
GO:0009944	P	polarity specification of adaxial/abaxial axis	18		0.025	-0.1	-0.067	-0.088	0.093	0.021	0.047	0.0051			0.24	-0.53	-0.39	-0.5	0.68	0.24	0.34	0.14			0.81	0.6	0.7	0.61	0.5	0.81	0.73	0.89
GO:0009955	P	adaxial/abaxial pattern formation	24		0.026	-0.06	0.015	0.024	0.067	0.089	0.11	0.0093			0.28	-0.3	0.24	0.22	0.58	0.84	0.9	0.19			0.78	0.76	0.81	0.83	0.56	0.4	0.37	0.85
GO:0009958	P	positive gravitropism	16		-0.12	-0.16	-0.18	-0.29	-0.22	-0.11	-0.24	-0.059			-0.86	-0.87	-1.1	-1.6	-1.3	-0.68	-1.6	-0.28			0.39	0.38	0.26	0.099	0.19	0.5	0.12	0.78
GO:0009960	P	endosperm development	14		-0.14	-0.22	-0.19	-0.27	-0.18	-0.042	-0.12	-0.074			-0.97	-1.1	-1.1	-1.4	-1	-0.19	-0.74	-0.35			0.33	0.26	0.27	0.15	0.32	0.85	0.46	0.72
GO:0009962	P	regulation of flavonoid biosynthetic process	12		-0.33	0.12	-0.8	-0.7	-0.032	-0.5	-0.13	-0.14			-2.1	0.76	-4.6	-3.5	-0.13	-2.9	-0.77	-0.7			0.038	0.45	3.6e-06	0.00055	0.9	0.0042	0.44	0.48
GO:0009965	P	leaf morphogenesis	110		0.044	-0.016	-0.2	-0.044	-0.091	-0.044	-0.0096	0.019			0.95	0.056	-3.3	-0.57	-1.4	-0.58	-0.15	0.58			0.34	0.96	0.0011	0.57	0.17	0.56	0.88	0.56
GO:0009966	P	regulation of signal transduction	104		0.068	0.035	-0.011	0.013	0.014	-0.056	-0.042	0.027			1.4	0.86	0.053	0.29	0.36	-0.76	-0.69	0.69			0.16	0.39	0.96	0.77	0.72	0.45	0.49	0.49
GO:0009967	P	positive regulation of signal transduction	18		0.095	0.18	0.056	0.025	0.081	-0.024	-0.081	0.046			0.79	1.3	0.5	0.19	0.6	-0.085	-0.57	0.41			0.43	0.2	0.62	0.85	0.55	0.93	0.57	0.68
GO:0009968	P	negative regulation of signal transduction	38		0.14	0.11	-0.066	0.11	0.055	-0.036	0.03	0.062			1.7	1.2	-0.55	1	0.62	-0.26	0.32	0.76			0.099	0.23	0.59	0.31	0.54	0.8	0.75	0.44
GO:0009975	F	cyclase activity	15		-0.21	-0.2	-0.11	-0.19	-0.13	-0.0085	-0.25	-0.17			-1.5	-1.1	-0.66	-1	-0.76	0.022	-1.6	-1			0.13	0.28	0.51	0.3	0.45	0.98	0.11	0.32
GO:0009982	F	pseudouridine synthase activity	18		0.28	0.11	-0.033	0.25	0.071	0.076	0.15	0.036			2.3	0.86	-0.14	1.6	0.53	0.64	1.1	0.35			0.022	0.39	0.89	0.12	0.6	0.52	0.29	0.73
GO:0009986	C	cell surface	13		-0.089	-0.11	-0.048	-0.25	-0.2	-0.0011	-0.14	-0.13			-0.57	-0.49	-0.21	-1.3	-1.1	0.066	-0.81	-0.69			0.57	0.62	0.84	0.21	0.27	0.95	0.42	0.49
GO:0009987	P	cellular process	8947		0.023	-0.023	-0.041	0.014	-0.0085	-0.011	-5.8e-05	-0.0032			4.8	-0.38	-4.4	2.8	0.0053	0.05	0.19	1.8			1.6e-06	0.7	1.3e-05	0.0056	1	0.96	0.85	0.078
GO:0009991	P	response to extracellular stimulus	92		0.015	0.1	-0.0012	-0.045	0.041	-0.018	-0.046	0.023			0.35	1.8	0.21	-0.54	0.75	-0.11	-0.72	0.59			0.73	0.076	0.84	0.59	0.45	0.91	0.47	0.56
GO:0010008	C	endosome membrane	30		0.092	0.12	0.033	0.11	0.14	-0.026	0.095	0.15			0.98	1.2	0.44	0.9	1.3	-0.13	0.88	1.5			0.32	0.24	0.66	0.37	0.2	0.9	0.38	0.14
GO:0010014	P	meristem initiation	22		0.14	0.15	-0.006	0.13	0.16	0.097	0.18	0.16			1.3	1.2	0.063	0.95	1.2	0.87	1.5	1.4			0.19	0.21	0.95	0.34	0.22	0.38	0.14	0.18
GO:0010015	P	root morphogenesis	91		-0.11	-0.28	-0.17	-0.18	-0.28	-0.17	-0.2	-0.15			-1.8	-3.8	-2.6	-2.3	-4.1	-2.5	-3.1	-2.1			0.07	0.00017	0.01	0.019	4.9e-05	0.011	0.0018	0.032
GO:0010016	P	shoot morphogenesis	157		0.037	0.0052	-0.17	-0.027	-0.041	-0.017	0.0094	0.025			0.98	0.48	-3.2	-0.38	-0.64	-0.11	0.23	0.8			0.33	0.63	0.0012	0.7	0.52	0.91	0.82	0.43
GO:0010017	P	red or far-red light signaling pathway	41		0.015	0.17	0.035	-0.18	0.057	-0.058	-0.099	-0.013			0.24	1.9	0.53	-1.7	0.66	-0.5	-1	0.015			0.81	0.061	0.59	0.099	0.51	0.62	0.3	0.99
GO:0010020	P	chloroplast fission	11		0.16	0.045	-0.034	0.19	0.038	0.04	0.044	-0.016			0.99	0.33	-0.11	0.94	0.24	0.29	0.25	-0.0071			0.32	0.74	0.91	0.35	0.81	0.77	0.8	0.99
GO:0010025	P	wax biosynthetic process	18		0.098	-0.094	-0.47	0.011	-0.43	-0.061	0.17	-0.036			0.81	-0.48	-3.3	0.1	-2.8	-0.36	1.2	-0.15			0.42	0.63	0.001	0.92	0.0052	0.72	0.23	0.88
GO:0010026	P	trichome differentiation	59		0.031	-0.088	-0.19	-0.087	-0.15	-0.11	-0.07	0.003			0.51	-0.8	-2.4	-0.89	-1.7	-1.3	-0.88	0.22			0.61	0.42	0.019	0.37	0.086	0.19	0.38	0.83
GO:0010027	P	thylakoid membrane organization	19		0.069	0.098	0.095	0.078	0.088	0.0011	-0.09	0.005			0.6	0.79	0.81	0.53	0.66	0.096	-0.64	0.14			0.55	0.43	0.42	0.6	0.51	0.92	0.52	0.89
GO:0010029	P	regulation of seed germination	25		0.065	0.028	0.013	-0.1	-0.019	0.092	-0.13	-0.031			0.65	0.36	0.23	-0.69	-0.079	0.89	-1.1	-0.13			0.52	0.72	0.82	0.49	0.94	0.37	0.29	0.89
GO:0010033	P	response to organic substance	1102		-0.00025	0.01	-0.00058	0.03	0.018	0.019	0.076	-0.0082			0.27	1.5	0.75	1.7	1.4	1.8	4.3	0.35			0.79	0.13	0.45	0.085	0.17	0.076	1.8e-05	0.72
GO:0010035	P	response to inorganic substance	298		-0.027	-0.037	0.077	-0.0096	-0.031	0.1	-0.0038	-0.033			-0.74	-0.44	2.7	-0.083	-0.6	3.4	-0.073	-0.5			0.46	0.66	0.0075	0.93	0.55	0.00068	0.94	0.62
GO:0010038	P	response to metal ion	205		0.047	0.02	0.037	0.09	0.067	0.029	0.071	0.05			1.4	0.88	1.3	2	1.7	1	1.7	1.5			0.17	0.38	0.21	0.046	0.088	0.31	0.083	0.14
GO:0010048	P	vernalization response	19		0.11	0.29	-0.16	0.15	0.36	0.27	0.37	0.34			0.92	2.1	-1.1	0.99	2.6	2.1	2.7	2.5			0.36	0.037	0.29	0.32	0.011	0.039	0.0067	0.014
GO:0010050	P	vegetative phase change	11		-0.07	0.089	0.28	-0.19	-0.023	0.039	-0.05	-0.072			-0.4	0.55	1.7	-0.86	-0.076	0.29	-0.27	-0.31			0.69	0.58	0.095	0.39	0.94	0.77	0.79	0.76
GO:0010051	P	xylem and phloem pattern formation	42		0.012	0.039	-0.13	-0.0074	-0.042	0.074	-0.014	-0.052			0.2	0.59	-1.3	-0.011	-0.34	0.95	-0.14	-0.39			0.84	0.56	0.18	0.99	0.74	0.34	0.89	0.7
GO:0010053	P	root epidermal cell differentiation	49		-0.21	-0.45	-0.29	-0.33	-0.45	-0.33	-0.38	-0.26			-2.7	-4.6	-3.3	-3.3	-4.8	-3.8	-4.5	-2.7			0.0068	3.6e-06	0.00097	0.00088	1.4e-06	0.00014	7.2e-06	0.0061
GO:0010054	P	trichoblast differentiation	43		-0.19	-0.45	-0.29	-0.3	-0.45	-0.35	-0.37	-0.25			-2.3	-4.3	-3.1	-2.8	-4.5	-3.8	-4.1	-2.5			0.022	1.5e-05	0.0017	0.005	6.8e-06	0.00013	4.6e-05	0.014
GO:0010072	P	primary shoot apical meristem specification	15		0.15	0.23	-0.039	0.14	0.2	0.096	0.29	0.23			1.1	1.5	-0.16	0.81	1.3	0.71	1.9	1.5			0.26	0.14	0.87	0.42	0.21	0.48	0.063	0.12
GO:0010073	P	meristem maintenance	53		0.071	0.12	-0.083	-0.068	0.034	0.039	0.017	0.036			1	1.6	-0.86	-0.66	0.48	0.63	0.22	0.6			0.3	0.12	0.39	0.51	0.63	0.53	0.83	0.55
GO:0010074	P	maintenance of meristem identity	20		0.066	0.18	-0.043	-0.046	0.078	0.15	0.064	-0.0063			0.59	1.3	-0.22	-0.25	0.61	1.2	0.49	0.061			0.56	0.18	0.83	0.8	0.54	0.22	0.62	0.95
GO:0010075	P	regulation of meristem growth	22		-0.05	-0.12	-0.19	-0.2	-0.17	-0.049	-0.13	-0.11			-0.4	-0.73	-1.4	-1.3	-1.2	-0.29	-0.99	-0.74			0.69	0.47	0.15	0.2	0.24	0.77	0.32	0.46
GO:0010087	P	phloem or xylem histogenesis	32		-0.22	-0.18	-0.11	-0.22	-0.2	-0.041	-0.11	-0.13			-2.2	-1.3	-0.88	-1.8	-1.7	-0.29	-1	-1			0.025	0.18	0.38	0.079	0.089	0.77	0.31	0.3
GO:0010089	P	xylem development	13		-0.28	-0.25	-0.071	-0.28	-0.19	-0.017	0.033	-0.09			-1.8	-1.3	-0.35	-1.4	-1	-0.034	0.2	-0.44			0.065	0.21	0.72	0.15	0.3	0.97	0.84	0.66
GO:0010090	P	trichome morphogenesis	45		0.088	-0.077	-0.11	-0.036	-0.12	-0.1	-0.086	0.028			1.2	-0.59	-1.1	-0.29	-1.2	-1	-0.95	0.47			0.25	0.55	0.25	0.78	0.22	0.31	0.34	0.64
GO:0010091	P	trichome branching	18		0.0025	-0.22	-0.13	-0.13	-0.26	-0.11	-0.25	-0.12			0.056	-1.3	-0.83	-0.78	-1.7	-0.68	-1.8	-0.69			0.96	0.19	0.41	0.44	0.088	0.5	0.078	0.49
GO:0010092	P	specification of organ identity	11		0.061	0.076	0.29	0.16	0.17	0.14	0.079	0.16			0.41	0.49	1.7	0.79	0.94	0.84	0.44	0.93			0.68	0.63	0.083	0.43	0.35	0.4	0.66	0.35
GO:0010093	P	specification of floral organ identity	11		0.061	0.076	0.29	0.16	0.17	0.14	0.079	0.16			0.41	0.49	1.7	0.79	0.94	0.84	0.44	0.93			0.68	0.63	0.083	0.43	0.35	0.4	0.66	0.35
GO:0010099	P	regulation of photomorphogenesis	15		-0.08	-0.02	0.1	-0.21	-0.12	0.16	-0.18	-0.076			-0.55	0.0016	0.76	-1.2	-0.69	1.1	-1.2	-0.38			0.59	1	0.45	0.24	0.49	0.26	0.24	0.7
GO:0010101	P	post-embryonic root morphogenesis	25		0.084	-0.035	0.021	0.16	-0.082	0.042	0.12	0.015			0.83	-0.11	0.3	1.2	-0.58	0.46	0.97	0.24			0.41	0.91	0.77	0.24	0.57	0.65	0.33	0.81
GO:0010102	P	lateral root morphogenesis	25		0.084	-0.035	0.021	0.16	-0.082	0.042	0.12	0.015			0.83	-0.11	0.3	1.2	-0.58	0.46	0.97	0.24			0.41	0.91	0.77	0.24	0.57	0.65	0.33	0.81
GO:0010103	P	stomatal complex morphogenesis	19		0.0089	-0.15	-0.22	-0.046	-0.07	-0.02	-0.0046	-0.052			0.11	-0.89	-1.5	-0.25	-0.42	-0.062	-0.024	-0.26			0.91	0.37	0.13	0.8	0.67	0.95	0.98	0.79
GO:0010104	P	regulation of ethylene mediated signaling pathway	16		0.11	0.09	-0.048	0.11	0.046	-0.052	0.013	0.073			0.89	0.67	-0.23	0.68	0.34	-0.28	0.098	0.56			0.37	0.5	0.81	0.5	0.73	0.78	0.92	0.57
GO:0010105	P	negative regulation of ethylene mediated signaling pathway	11		0.17	0.13	-0.1	0.18	0.074	-0.078	0.0045	0.11			1.1	0.77	-0.5	0.88	0.43	-0.38	0.032	0.64			0.27	0.44	0.62	0.38	0.67	0.71	0.97	0.52
GO:0010109	P	regulation of photosynthesis	15		-0.12	0.22	0.13	-0.17	-0.022	0.091	-0.18	-0.12			-0.86	1.4	0.92	-0.94	-0.083	0.68	-1.1	-0.66			0.39	0.15	0.36	0.35	0.93	0.49	0.25	0.51
GO:0010114	P	response to red light	63		-0.22	0.24	0.034	-0.38	-0.12	0.24	-0.13	-0.075			-3.3	3.2	0.64	-4.3	-1.4	3.4	-1.8	-0.77			0.0011	0.0016	0.52	1.7e-05	0.17	0.00074	0.08	0.44
GO:0010118	P	stomatal movement	49		0.0026	-0.017	-0.036	-0.068	-0.066	0.042	-0.11	-0.12			0.094	0.037	-0.26	-0.63	-0.63	0.64	-1.2	-1.2			0.93	0.97	0.79	0.53	0.53	0.52	0.21	0.22
GO:0010119	P	regulation of stomatal movement	28		-0.053	0.0078	-0.079	-0.13	-0.083	-0.073	-0.15	-0.096			-0.47	0.23	-0.59	-0.95	-0.62	-0.55	-1.3	-0.7			0.64	0.82	0.56	0.34	0.53	0.58	0.2	0.49
GO:0010149	P	senescence	32		-0.19	-0.27	0.015	-0.14	-0.23	-0.19	-0.15	-0.27			-1.9	-2.2	0.28	-1.1	-1.9	-1.7	-1.4	-2.3			0.053	0.03	0.78	0.27	0.052	0.09	0.15	0.02
GO:0010150	P	leaf senescence	22		-0.023	-0.21	0.081	-0.0006	-0.14	-0.28	-0.021	-0.21			-0.16	-1.4	0.76	0.038	-0.95	-2.1	-0.16	-1.5			0.87	0.17	0.45	0.97	0.34	0.033	0.88	0.13
GO:0010152	P	pollen maturation	11		-0.091	-0.15	-0.0067	-0.2	-0.17	-0.037	-0.25	-0.12			-0.54	-0.67	0.041	-0.92	-0.86	-0.14	-1.4	-0.56			0.59	0.5	0.97	0.36	0.39	0.89	0.17	0.58
GO:0010154	P	fruit development	464		0.061	-0.0061	-0.058	0.061	-0.0032	0.17	0.095	-0.011			2.6	0.46	-1.6	2.1	0.18	6.8	3.5	0.13			0.0083	0.65	0.11	0.037	0.86	1.2e-11	0.00049	0.9
GO:0010160	P	formation of organ boundary	10		0.0043	0.075	-0.09	0.028	-0.073	0.12	0.2	0.059			0.052	0.46	-0.41	0.16	-0.32	0.69	1	0.38			0.96	0.65	0.68	0.88	0.75	0.49	0.29	0.71
GO:0010162	P	seed dormancy	14		0.17	0.27	0.0063	0.23	0.31	0.66	0.48	0.22			1.2	1.7	0.13	1.3	1.9	4.3	3	1.4			0.22	0.096	0.9	0.2	0.064	2e-05	0.0026	0.15
GO:0010166	P	wax metabolic process	19		0.071	-0.047	-0.36	-0.015	-0.39	-0.053	0.15	0.0069			0.61	-0.18	-2.6	-0.055	-2.6	-0.31	1.1	0.15			0.54	0.86	0.0094	0.96	0.0091	0.76	0.26	0.88
GO:0010167	P	response to nitrate	15		0.16	0.18	0.092	0.06	0.21	0.22	0.49	0.47			1.2	1.2	0.7	0.37	1.3	1.6	3.2	3			0.24	0.23	0.48	0.71	0.19	0.12	0.0013	0.0024
GO:0010181	F	FMN binding	23		0.077	0.16	0.07	-0.022	0.068	-0.034	-0.11	0.08			0.73	1.3	0.69	-0.11	0.58	-0.18	-0.9	0.73			0.46	0.19	0.49	0.91	0.56	0.86	0.37	0.46
GO:0010182	P	sugar mediated signaling pathway	30		-0.032	0.0096	-0.15	-0.11	-0.11	-0.018	-0.14	-0.058			-0.29	0.25	-1.3	-0.85	-0.85	-0.062	-1.3	-0.38			0.78	0.8	0.21	0.39	0.4	0.95	0.21	0.7
GO:0010193	P	response to ozone	26		0.03	-0.37	-0.13	0.34	-0.084	-0.21	0.21	-0.32			0.33	-2.8	-0.98	2.6	-0.61	-1.7	1.8	-2.5			0.74	0.0058	0.33	0.011	0.54	0.087	0.068	0.013
GO:0010197	P	polar nucleus fusion	18		0.25	0.3	0.11	0.25	0.16	0.16	0.33	0.21			2	2.1	0.93	1.6	1.1	1.2	2.3	1.5			0.042	0.035	0.35	0.11	0.25	0.21	0.02	0.12
GO:0010200	P	response to chitin	130		0.098	-0.093	0.23	0.33	0.11	-0.081	0.34	0.0061			2.2	-1.3	4.6	5.5	2.1	-1.4	6.5	0.39			0.028	0.2	3.4e-06	2.9e-08	0.036	0.18	6.5e-11	0.7
GO:0010207	P	photosystem II assembly	10		-0.069	0.28	0.27	-0.18	0.089	0.18	-0.2	-0.019			-0.38	1.4	1.5	-0.77	0.49	1	-1	-0.022			0.7	0.15	0.13	0.44	0.63	0.3	0.3	0.98
GO:0010208	P	pollen wall assembly	20		-0.13	0.041	0.028	-0.049	0.041	-0.016	0.027	0.038			-1	0.42	0.32	-0.28	0.35	-0.03	0.21	0.38			0.3	0.68	0.75	0.78	0.73	0.98	0.83	0.7
GO:0010212	P	response to ionizing radiation	15		0.082	-0.25	-0.1	0.16	0.051	0.038	-0.018	0.074			0.63	-1.4	-0.57	0.96	0.36	0.33	-0.11	0.55			0.53	0.18	0.57	0.34	0.72	0.74	0.91	0.58
GO:0010218	P	response to far red light	48		-0.26	0.36	-0.059	-0.52	-0.12	0.23	-0.19	-0.083			-3.4	4.1	-0.53	-5.2	-1.2	2.9	-2.2	-0.76			0.0008	4.8e-05	0.6	2e-07	0.24	0.0039	0.026	0.45
GO:0010223	P	secondary shoot formation	11		-0.1	0.26	-0.23	-0.16	0.15	0.2	0.23	0.066			-0.61	1.4	-1.2	-0.75	0.82	1.2	1.3	0.43			0.54	0.15	0.22	0.46	0.41	0.23	0.21	0.67
GO:0010224	P	response to UV-B	41		-0.082	0.13	-0.053	-0.17	-0.064	-0.15	-0.21	-0.097			-0.92	1.5	-0.43	-1.5	-0.56	-1.5	-2.2	-0.85			0.36	0.14	0.67	0.13	0.58	0.12	0.028	0.4
GO:0010227	P	floral organ abscission	15		-0.029	0.13	-0.1	0.13	0.32	0.13	0.26	0.24			-0.17	0.87	-0.57	0.74	2	0.96	1.7	1.6			0.86	0.38	0.57	0.46	0.045	0.34	0.095	0.11
GO:0010228	P	vegetative to reproductive phase transition of meristem	81		0.15	0.19	-0.041	0.048	0.18	-0.071	-0.0094	0.084			2.5	2.9	-0.41	0.71	2.7	-0.91	-0.12	1.4			0.011	0.0036	0.68	0.48	0.0066	0.36	0.9	0.15
GO:0010252	P	auxin homeostasis	18		0.084	0.1	-0.0047	0.042	-0.055	-0.009	0.24	0.11			0.7	0.78	0.067	0.3	-0.31	0.02	1.7	0.82			0.48	0.44	0.95	0.76	0.76	0.98	0.087	0.41
GO:0010260	P	organ senescence	23		-0.046	-0.2	0.076	-0.023	-0.15	-0.27	-0.0094	-0.23			-0.37	-1.4	0.73	-0.12	-1	-2.1	-0.065	-1.6			0.71	0.18	0.46	0.91	0.3	0.038	0.95	0.1
GO:0010267	P	production of ta-siRNAs involved in RNA interference	12		-0.094	-0.19	-0.09	-0.18	-0.11	0.048	-0.24	-0.18			-0.58	-0.89	-0.45	-0.85	-0.57	0.36	-1.4	-0.94			0.56	0.37	0.66	0.4	0.57	0.72	0.16	0.35
GO:0010286	P	heat acclimation	16		-0.098	-0.02	0.26	-0.037	-0.033	0.058	-0.17	-0.19			-0.7	-0.0018	1.9	-0.18	-0.15	0.48	-1.2	-1.1			0.48	1	0.062	0.86	0.88	0.63	0.25	0.25
GO:0010287	C	plastoglobule	73		-0.21	0.31	0.11	-0.21	0.043	0.2	-0.15	-0.11			-3.2	4.3	1.7	-2.5	0.69	3	-2.1	-1.4			0.0014	1.9e-05	0.082	0.012	0.49	0.0023	0.034	0.18
GO:0010305	P	leaf vascular tissue pattern formation	17		-0.011	-0.0013	-0.091	0.0053	-0.048	-0.016	-0.12	-0.12			-0.049	0.12	-0.54	0.069	-0.25	-0.031	-0.8	-0.7			0.96	0.91	0.59	0.95	0.8	0.98	0.42	0.49
GO:0010311	P	lateral root formation	12		0.034	-0.086	-0.079	0.11	-0.16	-0.035	0.19	-0.038			0.25	-0.35	-0.38	0.6	-0.82	-0.13	1.1	-0.13			0.8	0.72	0.7	0.55	0.41	0.89	0.27	0.9
GO:0010319	C	stromule	43		-0.089	0.12	0.15	-0.017	-0.047	0.23	-0.066	-0.1			-1	1.4	1.8	-0.1	-0.39	2.7	-0.71	-0.92			0.3	0.17	0.068	0.92	0.69	0.0078	0.48	0.36
GO:0010324	P	membrane invagination	14		-0.1	-0.021	-0.2	-0.18	-0.089	-0.059	-0.096	-0.065			-0.68	-0.0066	-1.2	-0.96	-0.47	-0.3	-0.59	-0.3			0.5	0.99	0.24	0.34	0.64	0.76	0.55	0.76
GO:0010332	P	response to gamma radiation	10		0.044	-0.28	-0.09	0.087	0.0092	0.083	-0.062	0.05			0.29	-1.3	-0.41	0.43	0.088	0.51	-0.32	0.33			0.77	0.2	0.68	0.67	0.93	0.61	0.75	0.74
GO:0010346	P	shoot formation	11		-0.1	0.26	-0.23	-0.16	0.15	0.2	0.23	0.066			-0.61	1.4	-1.2	-0.75	0.82	1.2	1.3	0.43			0.54	0.15	0.22	0.46	0.41	0.23	0.21	0.67
GO:0010374	P	stomatal complex development	31		0.11	-0.074	-0.056	0.046	-0.037	0.011	0.06	-0.027			1.2	-0.46	-0.4	0.42	-0.25	0.22	0.57	-0.11			0.24	0.64	0.69	0.68	0.81	0.83	0.57	0.91
GO:0010380	P	regulation of chlorophyll biosynthetic process	10		-0.069	0.035	0.19	-0.14	0.13	0.094	-0.026	0.17			-0.38	0.27	1.1	-0.63	0.67	0.57	-0.13	0.94			0.7	0.79	0.27	0.53	0.5	0.57	0.9	0.35
GO:0010382	P	cellular cell wall macromolecule metabolic process	12		-0.56	-0.61	-0.1	-0.72	-0.67	0.11	-0.3	-0.52			-3.6	-3.1	-0.52	-3.6	-3.6	0.7	-1.7	-2.8			0.00035	0.0018	0.6	0.00034	0.00035	0.49	0.086	0.0051
GO:0010383	P	cell wall polysaccharide metabolic process	14		-0.42	-0.53	-0.28	-0.59	-0.62	-0.1	-0.2	-0.38			-2.9	-2.9	-1.7	-3.2	-3.6	-0.59	-1.3	-2.2			0.0034	0.0033	0.088	0.0016	0.00034	0.55	0.21	0.026
GO:0010410	P	hemicellulose metabolic process	10		-0.42	-0.5	-0.24	-0.66	-0.64	-0.049	-0.24	-0.43			-2.5	-2.3	-1.2	-3	-3.1	-0.2	-1.3	-2.1			0.014	0.02	0.22	0.0026	0.0016	0.84	0.21	0.036
GO:0010431	P	seed maturation	16		0.18	0.24	0.063	0.27	0.36	0.59	0.44	0.24			1.4	1.6	0.53	1.6	2.3	4.1	2.9	1.6			0.16	0.11	0.6	0.1	0.021	3.7e-05	0.0033	0.1
GO:0010467	P	gene expression	2619		0.087	0.059	-0.022	0.093	0.065	0.041	0.07	0.051			8.7	6.2	-0.74	7.3	5.9	4.6	6.1	5.4			0	6.4e-10	0.46	2.1e-13	3e-09	3.5e-06	1.3e-09	5.7e-08
GO:0010468	P	regulation of gene expression	1640		0.033	0.077	-0.0077	0.0093	0.047	0.013	0.023	0.029			2.9	6	0.43	0.91	3.6	1.7	1.7	2.9			0.0042	1.6e-09	0.67	0.36	0.00038	0.09	0.095	0.0043
GO:0010476	P	gibberellin mediated signaling pathway	35		-0.072	-0.0049	-0.11	-0.19	-0.13	0.079	-0.14	-0.16			-0.74	0.14	-0.95	-1.6	-1.1	0.92	-1.4	-1.4			0.46	0.89	0.34	0.11	0.26	0.36	0.16	0.16
GO:0010498	P	proteasomal protein catabolic process	13		0.018	-0.088	-0.18	-0.011	-0.11	-0.19	-0.15	-0.027			0.15	-0.37	-0.99	-0.023	-0.59	-1.1	-0.89	-0.072			0.88	0.71	0.32	0.98	0.55	0.26	0.37	0.94
GO:0010556	P	regulation of macromolecule biosynthetic process	1546		0.035	0.077	-0.0059	0.011	0.046	0.0078	0.03	0.031			2.9	5.9	0.54	0.97	3.3	1.3	2.1	2.9			0.0034	4.2e-09	0.59	0.33	0.00081	0.19	0.037	0.0036
GO:0010557	P	positive regulation of macromolecule biosynthetic process	58		-0.055	0.016	0.17	-0.028	0.029	0.16	-0.031	-0.043			-0.72	0.42	2.3	-0.24	0.45	2.3	-0.38	-0.35			0.47	0.67	0.019	0.81	0.65	0.024	0.7	0.73
GO:0010558	P	negative regulation of macromolecule biosynthetic process	67		0.03	0.022	-0.13	0.069	0.032	-0.067	-0.01	-0.039			0.53	0.52	-1.6	0.89	0.52	-0.78	-0.12	-0.31			0.59	0.6	0.11	0.37	0.6	0.44	0.9	0.75
GO:0010564	P	regulation of cell cycle process	22		-0.03	-0.29	-0.14	-0.11	-0.23	0.038	-0.14	-0.12			-0.22	-1.9	-1	-0.71	-1.7	0.4	-1.1	-0.79			0.82	0.055	0.31	0.48	0.096	0.69	0.28	0.43
GO:0010565	P	regulation of cellular ketone metabolic process	23		-0.15	-0.13	0.0088	-0.23	-0.21	0.022	-0.064	-0.15			-1.3	-0.83	0.19	-1.6	-1.5	0.28	-0.51	-1			0.2	0.41	0.85	0.11	0.13	0.78	0.61	0.3
GO:0010584	P	pollen exine formation	14		-0.2	0.071	0.11	-0.082	-0.083	-0.057	-0.025	-0.011			-1.3	0.52	0.81	-0.41	-0.44	-0.29	-0.15	0.023			0.18	0.6	0.42	0.68	0.66	0.77	0.88	0.98
GO:0010588	P	cotyledon vascular tissue pattern formation	11		0.028	-0.00013	-0.15	0.032	-0.11	-0.0027	-0.047	-0.06			0.2	0.1	-0.76	0.18	-0.51	0.052	-0.26	-0.24			0.84	0.92	0.45	0.85	0.61	0.96	0.8	0.81
GO:0010598	C	NAD(P)H dehydrogenase complex (plastoquinone)	11		-0.56	0.54	0.15	-1	-0.34	0.6	-0.47	-0.32			-3.4	2.8	0.91	-4.9	-1.7	3.5	-2.6	-1.6			0.0006	0.0045	0.36	8.7e-07	0.087	0.00052	0.01	0.1
GO:0010604	P	positive regulation of macromolecule metabolic process	61		-0.06	0.012	0.16	-0.037	0.019	0.15	-0.041	-0.049			-0.81	0.38	2.3	-0.35	0.34	2.2	-0.52	-0.43			0.42	0.7	0.019	0.73	0.74	0.03	0.6	0.67
GO:0010605	P	negative regulation of macromolecule metabolic process	133		0.0099	-0.015	-0.097	0.0091	0.013	0.018	-0.057	-0.07			0.31	0.082	-1.6	0.26	0.39	0.59	-1.1	-1			0.75	0.93	0.1	0.8	0.7	0.56	0.28	0.31
GO:0010608	P	posttranscriptional regulation of gene expression	86		0.0049	0.03	-0.027	-0.0036	0.069	0.093	-0.049	-0.038			0.16	0.7	-0.21	0.035	1.1	1.7	-0.74	-0.35			0.87	0.48	0.83	0.97	0.26	0.098	0.46	0.73
GO:0010628	P	positive regulation of gene expression	53		-0.055	0.026	0.18	-0.025	0.061	0.19	-0.036	-0.042			-0.69	0.51	2.3	-0.2	0.8	2.5	-0.42	-0.31			0.49	0.61	0.019	0.84	0.43	0.014	0.68	0.75
GO:0010629	P	negative regulation of gene expression	117		-0.002	0.0022	-0.091	-0.013	0.029	0.019	-0.068	-0.062			0.052	0.37	-1.4	-0.11	0.64	0.57	-1.2	-0.82			0.96	0.71	0.15	0.91	0.52	0.57	0.23	0.41
GO:0010639	P	negative regulation of organelle organization	10		-0.12	-0.26	0.085	-0.21	-0.13	0.14	-0.19	-0.06			-0.66	-1.2	0.53	-0.92	-0.59	0.8	-1	-0.23			0.51	0.24	0.59	0.36	0.55	0.42	0.31	0.82
GO:0010646	P	regulation of cell communication	107		0.058	0.053	-0.042	0.00028	0.0073	-0.07	-0.045	0.012			1.2	1.2	-0.49	0.097	0.26	-1	-0.75	0.45			0.22	0.24	0.63	0.92	0.8	0.3	0.45	0.65
GO:0010647	P	positive regulation of cell communication	21		0.041	0.25	-0.11	-0.044	0.038	-0.1	-0.091	-0.032			0.39	1.9	-0.75	-0.25	0.33	-0.72	-0.69	-0.13			0.7	0.058	0.45	0.8	0.74	0.47	0.49	0.9
GO:0010648	P	negative regulation of cell communication	38		0.14	0.11	-0.066	0.11	0.055	-0.036	0.03	0.062			1.7	1.2	-0.55	1	0.62	-0.26	0.32	0.76			0.099	0.23	0.59	0.31	0.54	0.8	0.75	0.44
GO:0010817	P	regulation of hormone levels	130		-0.063	-0.13	-0.068	-0.004	-0.072	-0.035	-0.038	-0.083			-1.2	-2	-1.1	0.036	-1.1	-0.45	-0.69	-1.3			0.21	0.049	0.29	0.97	0.26	0.65	0.49	0.21
GO:0010876	P	lipid localization	165		-0.022	-0.1	-0.1	-0.042	-0.13	0.21	0.3	-0.079			-0.42	-1.6	-1.9	-0.66	-2.5	4.9	6.5	-1.3			0.67	0.1	0.058	0.51	0.013	1.2e-06	8.6e-11	0.18
GO:0010927	P	cellular component assembly involved in morphogenesis	20		-0.13	0.041	0.028	-0.049	0.041	-0.016	0.027	0.038			-1	0.42	0.32	-0.28	0.35	-0.03	0.21	0.38			0.3	0.68	0.75	0.78	0.73	0.98	0.83	0.7
GO:0010941	P	regulation of cell death	35		-0.09	-0.23	-0.2	0.0045	-0.14	-0.24	0.037	-0.19			-0.94	-1.9	-1.8	0.092	-1.2	-2.3	0.38	-1.7			0.35	0.056	0.067	0.93	0.22	0.019	0.7	0.095
GO:0012501	P	programmed cell death	213		0.088	0.0024	0.028	0.13	0.012	-0.09	0.071	0.02			2.5	0.5	1.1	2.9	0.48	-1.9	1.8	0.81			0.012	0.62	0.29	0.0038	0.63	0.052	0.079	0.42
GO:0012505	C	endomembrane system	3024		-0.049	-0.074	-0.021	-0.069	-0.051	-0.05	0.018	-0.034			-4.5	-4.6	-0.69	-5	-3.7	-3.6	1.8	-1.7			5.6e-06	4.3e-06	0.49	6.6e-07	0.00024	0.00028	0.077	0.09
GO:0012506	C	vesicle membrane	38		-0.047	-0.11	-0.13	-0.097	-0.13	-0.0085	-0.18	-0.13			-0.49	-0.87	-1.2	-0.81	-1.2	0.035	-1.9	-1.1			0.62	0.39	0.24	0.42	0.25	0.97	0.06	0.26
GO:0012507	C	ER to Golgi transport vesicle membrane	10		-0.019	-0.21	-0.11	-0.012	-0.12	-0.051	-0.23	-0.082			-0.084	-0.9	-0.5	-0.028	-0.53	-0.21	-1.2	-0.34			0.93	0.37	0.61	0.98	0.59	0.83	0.23	0.73
GO:0012511	C	monolayer-surrounded lipid storage body	10		0.14	0.11	0.35	0.17	-0.077	1.4	0.55	0.15			0.83	0.61	1.9	0.82	-0.34	7.4	2.9	0.85			0.41	0.54	0.052	0.41	0.73	1.6e-13	0.0034	0.4
GO:0015002	F	heme-copper terminal oxidase activity	20		0.068	-0.16	0.048	-0.031	-0.0057	0.084	-0.0037	0.039			0.61	-0.98	0.47	-0.16	0.02	0.73	-0.018	0.39			0.54	0.33	0.64	0.87	0.98	0.46	0.99	0.7
GO:0015020	F	glucuronosyltransferase activity	12		-0.13	-0.43	0.19	0.074	-0.17	0.13	-0.24	-0.18			-0.79	-2.2	1.2	0.4	-0.9	0.85	-1.4	-0.93			0.43	0.029	0.23	0.69	0.37	0.39	0.17	0.35
GO:0015031	P	protein transport	316		0.038	-0.039	0.0016	0.027	-0.016	0.011	-0.032	-0.034			1.4	-0.52	0.47	0.86	-0.22	0.69	-0.92	-0.55			0.16	0.6	0.64	0.39	0.83	0.49	0.36	0.58
GO:0015035	F	protein disulfide oxidoreductase activity	44		0.31	0.086	0.19	0.26	0.29	-0.13	0.23	0.29			3.9	1.1	2.3	2.6	3.1	-1.3	2.6	3.3			0.00011	0.28	0.022	0.0097	0.0021	0.2	0.0091	0.0011
GO:0015036	F	disulfide oxidoreductase activity	55		0.22	0.008	0.13	0.19	0.18	-0.12	0.15	0.2			3.2	0.32	1.8	2.1	2.2	-1.4	1.8	2.5			0.0016	0.75	0.071	0.034	0.025	0.17	0.069	0.012
GO:0015075	F	ion transmembrane transporter activity	558		0.0034	-0.079	-0.052	-0.019	0.00063	-0.086	-0.0045	-0.0057			0.35	-2.1	-1.5	-0.45	0.34	-3	-0.13	0.35			0.73	0.032	0.13	0.65	0.74	0.0026	0.9	0.73
GO:0015077	F	monovalent inorganic cation transmembrane transporter activity	136		-0.071	-0.2	-0.05	-0.081	-0.085	-0.047	-0.12	-0.13			-1.5	-3.2	-0.71	-1.3	-1.4	-0.71	-2.3	-2.1			0.15	0.0016	0.48	0.21	0.16	0.48	0.024	0.035
GO:0015078	F	hydrogen ion transmembrane transporter activity	120		-0.069	-0.21	-0.049	-0.07	-0.082	-0.049	-0.11	-0.13			-1.3	-3.2	-0.65	-1	-1.3	-0.7	-2	-2			0.19	0.0015	0.52	0.31	0.21	0.48	0.043	0.047
GO:0015079	F	potassium ion transmembrane transporter activity	25		-0.0023	-0.008	-0.081	-0.01	-0.024	-0.12	-0.1	-0.057			0.021	0.091	-0.57	-0.03	-0.12	-0.94	-0.83	-0.34			0.98	0.93	0.57	0.98	0.9	0.35	0.41	0.73
GO:0015082	F	di-, tri-valent inorganic cation transmembrane transporter activity	59		0.026	-0.1	-0.042	-0.00076	-0.0081	-0.24	0.066	-0.028			0.45	-0.98	-0.37	0.061	0.0052	-3	0.86	-0.16			0.66	0.33	0.71	0.95	1	0.0031	0.39	0.87
GO:0015085	F	calcium ion transmembrane transporter activity	20		-0.051	-0.47	-0.23	0.045	-0.24	-0.51	-0.13	-0.36			-0.39	-3.1	-1.7	0.33	-1.7	-3.8	-0.98	-2.5			0.7	0.002	0.093	0.74	0.097	0.00015	0.33	0.013
GO:0015103	F	inorganic anion transmembrane transporter activity	61		-0.0092	-0.15	-0.09	-0.079	-0.012	0.069	0.17	-0.017			-0.067	-1.5	-1	-0.82	-0.038	1.1	2.2	-0.026			0.95	0.13	0.31	0.41	0.97	0.28	0.027	0.98
GO:0015112	F	nitrate transmembrane transporter activity	13		0.47	0.096	-0.053	0.081	0.27	0.36	0.64	0.12			3.2	0.64	-0.24	0.46	1.6	2.3	3.8	0.76			0.0015	0.52	0.81	0.65	0.12	0.022	0.00012	0.45
GO:0015114	F	phosphate transmembrane transporter activity	20		0.19	0.34	0.032	0.18	0.32	0.076	0.22	0.3			1.6	2.5	0.35	1.2	2.3	0.67	1.7	2.3			0.11	0.012	0.73	0.24	0.022	0.5	0.092	0.022
GO:0015116	F	sulfate transmembrane transporter activity	14		-0.54	-1.1	-0.23	-0.51	-0.71	-0.22	-0.31	-0.74			-3.8	-6.1	-1.4	-2.8	-4.1	-1.3	-1.9	-4.4			0.00017	1.2e-09	0.16	0.0059	3.9e-05	0.19	0.056	1.3e-05
GO:0015144	F	carbohydrate transmembrane transporter activity	128		0.041	0.076	0.031	0.078	0.083	-0.052	-0.029	0.092			0.96	1.7	0.87	1.4	1.6	-0.78	-0.52	1.9			0.34	0.095	0.39	0.17	0.1	0.44	0.6	0.051
GO:0015145	F	monosaccharide transmembrane transporter activity	17		0.028	0.082	-0.16	0.12	0.011	0.0048	0.0086	0.00027			0.25	0.65	-1	0.73	0.13	0.12	0.068	0.1			0.8	0.52	0.3	0.47	0.9	0.91	0.95	0.92
GO:0015154	F	disaccharide transmembrane transporter activity	11		0.12	0.24	0.098	0.23	0.14	0.074	0.16	0.23			0.79	1.3	0.63	1.1	0.78	0.49	0.9	1.3			0.43	0.18	0.53	0.26	0.43	0.63	0.37	0.19
GO:0015171	F	amino acid transmembrane transporter activity	64		-0.15	-0.36	-0.11	-0.22	-0.22	-0.27	-0.18	-0.24			-2.2	-4.2	-1.4	-2.4	-2.7	-3.6	-2.4	-2.8			0.031	2.7e-05	0.17	0.015	0.0076	0.00033	0.017	0.0044
GO:0015197	F	peptide transporter activity	21		-0.065	-0.15	-0.13	0.012	-0.1	-0.068	0.002	-0.014			-0.52	-0.89	-0.93	0.12	-0.67	-0.44	0.025	0.0043			0.6	0.37	0.35	0.9	0.5	0.66	0.98	1
GO:0015198	F	oligopeptide transporter activity	21		-0.065	-0.15	-0.13	0.012	-0.1	-0.068	0.002	-0.014			-0.52	-0.89	-0.93	0.12	-0.67	-0.44	0.025	0.0043			0.6	0.37	0.35	0.9	0.5	0.66	0.98	1
GO:0015205	F	nucleobase transmembrane transporter activity	27		0.19	0.19	0.15	0.27	0.23	-0.31	0.18	0.31			1.9	1.7	1.4	2.1	1.9	-2.6	1.6	2.7			0.062	0.088	0.15	0.035	0.056	0.0086	0.11	0.0065
GO:0015238	F	drug transmembrane transporter activity	66		0.067	0.057	-0.21	0.33	0.15	-0.24	0.22	0.049			1.1	0.96	-2.7	4	2	-3.2	3.1	0.84			0.28	0.34	0.0074	6.9e-05	0.048	0.0015	0.0022	0.4
GO:0015250	F	water channel activity	41		-0.29	-0.14	0.1	-0.22	-0.24	0.13	-0.039	-0.11			-3.4	-1.2	1.3	-1.9	-2.4	1.6	-0.4	-0.99			0.00057	0.25	0.21	0.052	0.017	0.11	0.69	0.32
GO:0015267	F	channel activity	129		-0.035	-0.072	-0.037	-0.057	-0.057	-0.037	0.0031	-0.015			-0.65	-0.9	-0.45	-0.83	-0.86	-0.49	0.084	0.0007			0.52	0.37	0.66	0.4	0.39	0.62	0.93	1
GO:0015276	F	ligand-gated ion channel activity	30		0.15	-0.035	-0.25	0.007	0.1	-0.27	0.12	0.12			1.5	-0.13	-2.2	0.1	0.94	-2.4	1.1	1.2			0.13	0.9	0.025	0.92	0.35	0.016	0.27	0.25
GO:0015291	F	secondary active transmembrane transporter activity	296		0.014	-0.025	-0.055	0.12	0.055	-0.081	0.039	0.023			0.61	-0.13	-1.2	3	1.7	-2	1.2	1.1			0.54	0.9	0.23	0.0025	0.087	0.043	0.25	0.29
GO:0015293	F	symporter activity	131		-0.0015	-0.024	0.047	0.049	0.053	-0.026	-0.02	0.063			0.066	-0.069	1.2	0.92	1.1	-0.29	-0.36	1.4			0.95	0.95	0.23	0.36	0.27	0.78	0.72	0.15
GO:0015294	F	solute:cation symporter activity	130		0.012	-0.0021	0.053	0.063	0.068	-0.028	-0.0092	0.081			0.36	0.31	1.3	1.1	1.4	-0.32	-0.15	1.8			0.72	0.75	0.19	0.25	0.17	0.75	0.88	0.076
GO:0015295	F	solute:hydrogen symporter activity	103		0.048	0.072	0.1	0.12	0.11	-0.026	-0.011	0.13			0.99	1.4	2	1.8	1.9	-0.24	-0.16	2.4			0.32	0.15	0.041	0.069	0.059	0.81	0.87	0.017
GO:0015297	F	antiporter activity	155		0.026	-0.047	-0.15	0.17	0.048	-0.13	0.088	-0.027			0.7	-0.51	-2.8	3.1	1.1	-2.6	1.9	-0.25			0.48	0.61	0.0046	0.002	0.27	0.01	0.061	0.8
GO:0015298	F	solute:cation antiporter activity	62		-0.048	-0.17	-0.11	-0.032	-0.033	-0.17	-0.082	-0.15			-0.64	-1.8	-1.2	-0.29	-0.3	-2.2	-1.1	-1.7			0.52	0.079	0.22	0.77	0.76	0.031	0.29	0.086
GO:0015299	F	solute:hydrogen antiporter activity	53		-0.042	-0.19	-0.08	-0.016	-0.022	-0.16	-0.076	-0.15			-0.51	-1.9	-0.82	-0.11	-0.15	-1.8	-0.91	-1.5			0.61	0.056	0.41	0.91	0.88	0.074	0.36	0.12
GO:0015300	F	solute:solute antiporter activity	83		-0.043	-0.19	-0.075	0.0059	-0.039	-0.098	-0.06	-0.11			-0.66	-2.4	-0.95	0.16	-0.44	-1.3	-0.9	-1.5			0.51	0.018	0.34	0.87	0.66	0.18	0.37	0.14
GO:0015301	F	anion:anion antiporter activity	11		0.19	0.087	-0.05	0.31	0.28	0.14	0.25	0.41			1.2	0.54	-0.2	1.5	1.5	0.84	1.4	2.3			0.23	0.59	0.84	0.14	0.14	0.4	0.16	0.024
GO:0015326	F	cationic amino acid transmembrane transporter activity	13		-0.13	-0.28	0.35	-0.28	-0.16	-0.14	-0.27	-0.14			-0.85	-1.4	2.2	-1.4	-0.87	-0.77	-1.6	-0.73			0.4	0.15	0.025	0.16	0.39	0.44	0.11	0.47
GO:0015368	F	calcium:cation antiporter activity	11		-0.15	-0.32	-0.3	0.072	-0.23	-0.44	-0.041	-0.28			-0.93	-1.5	-1.6	0.38	-1.1	-2.4	-0.22	-1.4			0.35	0.13	0.1	0.71	0.26	0.014	0.83	0.16
GO:0015385	F	sodium:hydrogen antiporter activity	35		-0.1	-0.24	-0.069	-0.13	0.013	-0.21	-0.11	-0.18			-1.1	-2	-0.56	-1	0.2	-2	-1.1	-1.6			0.27	0.048	0.58	0.3	0.84	0.047	0.29	0.12
GO:0015399	F	primary active transmembrane transporter activity	217		0.093	-0.019	-0.22	0.15	0.0056	-0.12	0.12	-0.0027			2.7	0.026	-5.3	3.4	0.33	-2.7	3	0.29			0.0071	0.98	1.3e-07	0.00064	0.74	0.0075	0.0023	0.77
GO:0015405	F	P-P-bond-hydrolysis-driven transmembrane transporter activity	216		0.096	-0.012	-0.22	0.16	0.013	-0.12	0.13	0.0052			2.8	0.17	-5.2	3.5	0.5	-2.7	3.1	0.47			0.0058	0.86	1.7e-07	0.00044	0.62	0.0076	0.0017	0.64
GO:0015450	F	P-P-bond-hydrolysis-driven protein transmembrane transporter activity	48		0.17	0.038	-0.052	0.27	0.085	0.094	0.23	0.053			2.3	0.61	-0.45	2.7	1	1.2	2.7	0.75			0.022	0.54	0.65	0.0061	0.31	0.21	0.0072	0.45
GO:0015491	F	cation:cation antiporter activity	61		-0.048	-0.17	-0.11	-0.032	-0.033	-0.18	-0.082	-0.15			-0.63	-1.8	-1.3	-0.29	-0.29	-2.3	-1.1	-1.7			0.53	0.074	0.2	0.77	0.77	0.023	0.29	0.087
GO:0015562	F	efflux transmembrane transporter activity	17		-0.012	-0.056	-0.3	-0.082	0.0068	-0.14	0.13	0.092			-0.061	-0.23	-2	-0.45	0.099	-0.88	0.93	0.71			0.95	0.82	0.042	0.65	0.92	0.38	0.35	0.48
GO:0015629	C	actin cytoskeleton	38		-0.17	-0.25	-0.12	-0.25	-0.086	-0.051	-0.22	-0.089			-1.9	-2.2	-1.1	-2.2	-0.76	-0.41	-2.3	-0.74			0.053	0.027	0.28	0.029	0.45	0.68	0.024	0.46
GO:0015630	C	microtubule cytoskeleton	105		-0.12	-0.23	-0.2	-0.26	-0.22	-0.057	-0.22	-0.13			-2.2	-3.3	-3.2	-3.7	-3.3	-0.78	-3.8	-1.9			0.029	0.00086	0.0013	0.00019	0.00084	0.43	0.00014	0.057
GO:0015631	F	tubulin binding	39		-0.15	-0.24	-0.16	-0.27	-0.21	-0.13	-0.23	-0.14			-1.7	-2.1	-1.5	-2.3	-2	-1.3	-2.3	-1.2			0.083	0.032	0.13	0.019	0.043	0.21	0.019	0.22
GO:0015662	F	ATPase activity, coupled to transmembrane movement of ions, phosphorylative mechanism	46		-0.046	-0.25	-0.18	-0.017	-0.12	-0.28	-0.079	-0.18			-0.53	-2.4	-1.9	-0.11	-1.2	-3.1	-0.89	-1.8			0.6	0.017	0.061	0.92	0.24	0.0021	0.37	0.066
GO:0015672	P	monovalent inorganic cation transport	99		-0.078	-0.16	-0.021	-0.057	-0.11	-0.045	-0.17	-0.12			-1.4	-2.2	-0.13	-0.73	-1.6	-0.57	-2.8	-1.8			0.17	0.03	0.9	0.46	0.1	0.57	0.0057	0.078
GO:0015674	P	di-, tri-valent inorganic cation transport	39		0.059	-0.11	-0.15	0.043	0.057	-0.42	0.19	0.035			0.74	-0.89	-1.4	0.45	0.64	-4.4	2	0.51			0.46	0.37	0.16	0.66	0.52	1.2e-05	0.045	0.61
GO:0015698	P	inorganic anion transport	32		0.099	-0.023	-0.0066	0.064	-0.039	0.33	0.33	0.17			1.1	-0.024	0.071	0.58	-0.27	3.3	3.1	1.7			0.28	0.98	0.94	0.56	0.79	0.00091	0.0019	0.098
GO:0015749	P	monosaccharide transport	10		-0.13	0.071	-0.27	-0.041	-0.12	0.083	-0.056	-0.2			-0.77	0.44	-1.4	-0.16	-0.57	0.51	-0.29	-0.93			0.44	0.66	0.16	0.87	0.57	0.61	0.77	0.35
GO:0015780	P	nucleotide-sugar transport	15		0.064	-0.09	-0.081	-0.0076	-0.082	-0.12	-0.074	-0.048			0.5	-0.42	-0.44	-0.008	-0.44	-0.7	-0.47	-0.21			0.62	0.68	0.66	0.99	0.66	0.49	0.64	0.83
GO:0015833	P	peptide transport	67		-0.2	-0.066	-0.037	-0.17	-0.089	-0.014	-0.11	-0.031			-3	-0.58	-0.33	-2	-1	-0.036	-1.5	-0.22			0.003	0.56	0.74	0.046	0.3	0.97	0.14	0.83
GO:0015837	P	amine transport	59		-0.15	-0.31	-0.14	-0.21	-0.18	-0.25	-0.15	-0.23			-2.1	-3.5	-1.6	-2.3	-2.1	-3.1	-2	-2.7			0.038	0.00056	0.11	0.021	0.034	0.0019	0.049	0.0079
GO:0015849	P	organic acid transport	68		-0.047	-0.18	-0.077	-0.16	-0.12	-0.2	-0.11	-0.13			-0.66	-2	-0.88	-1.9	-1.4	-2.7	-1.5	-1.6			0.51	0.044	0.38	0.061	0.15	0.0076	0.13	0.12
GO:0015851	P	nucleobase transport	22		0.31	0.3	0.18	0.44	0.34	-0.3	0.31	0.45			2.7	2.3	1.6	3	2.6	-2.3	2.4	3.5			0.0066	0.023	0.11	0.0026	0.0093	0.02	0.015	0.00043
GO:0015893	P	drug transport	69		0.085	0.032	-0.22	0.33	0.11	-0.18	0.27	0.07			1.4	0.66	-3	4	1.5	-2.4	3.8	1.1			0.17	0.51	0.0029	5.9e-05	0.12	0.017	0.00015	0.25
GO:0015914	P	phospholipid transport	11		0.099	-0.015	-0.29	0.094	-0.016	-0.1	0.054	-0.047			0.64	0.028	-1.6	0.48	-0.037	-0.52	0.31	-0.17			0.52	0.98	0.12	0.63	0.97	0.6	0.76	0.86
GO:0015923	F	mannosidase activity	11		-0.075	-0.19	0.018	-0.25	-0.24	-0.079	-0.41	-0.26			-0.44	-0.88	0.18	-1.2	-1.2	-0.38	-2.3	-1.3			0.66	0.38	0.86	0.25	0.24	0.7	0.023	0.2
GO:0015925	F	galactosidase activity	43		-0.012	-0.02	0.19	-0.023	0.061	0.0049	0.088	0.11			-0.096	0.0013	2.3	-0.16	0.72	0.19	0.98	1.3			0.92	1	0.024	0.87	0.47	0.85	0.33	0.19
GO:0015931	P	nucleobase, nucleoside, nucleotide and nucleic acid transport	42		0.13	0.0026	0.033	0.21	0.052	-0.15	0.087	0.096			1.7	0.22	0.52	2.1	0.62	-1.6	0.96	1.2			0.092	0.82	0.6	0.039	0.54	0.12	0.34	0.24
GO:0015932	F	nucleobase, nucleoside, nucleotide and nucleic acid transmembrane transporter activity	44		0.14	0.17	0.017	0.14	0.19	-0.26	0.14	0.21			1.8	2	0.35	1.4	2.1	-2.8	1.6	2.4			0.065	0.049	0.73	0.16	0.038	0.0045	0.11	0.018
GO:0015934	C	large ribosomal subunit	178		0.24	-0.01	-0.16	0.35	0.12	0.11	0.27	0.19			6.2	0.19	-3.2	6.9	2.8	2.9	6.1	4.3			5.2e-10	0.85	0.0013	5.6e-12	0.0053	0.004	1.1e-09	1.4e-05
GO:0015935	C	small ribosomal subunit	135		0.2	-0.052	-0.19	0.31	0.1	0.053	0.22	0.13			4.4	-0.56	-3.4	5.3	2	1.3	4.4	2.8			1.1e-05	0.57	0.00063	1.3e-07	0.041	0.2	1.2e-05	0.005
GO:0015976	P	carbon utilization	12		-0.74	-0.37	0.16	-0.33	-0.63	0.81	0.11	-0.5			-4.8	-1.9	1	-1.6	-3.4	4.8	0.65	-2.7			1.8e-06	0.063	0.3	0.11	0.00077	1.3e-06	0.51	0.0062
GO:0015977	P	carbon fixation	15		-0.48	0.33	0.024	-0.71	-0.37	0.31	-0.49	-0.45			-3.4	2.1	0.25	-3.9	-2.2	2.1	-3.1	-2.7			0.00061	0.038	0.8	7.9e-05	0.027	0.032	0.0017	0.006
GO:0015979	P	photosynthesis	139		-0.18	0.28	0.15	-0.28	-0.0067	0.21	-0.21	-0.15			-3.8	5.5	3.2	-4.6	0.034	4.4	-4.1	-2.5			0.00013	4.5e-08	0.0012	3.8e-06	0.97	1.1e-05	4.2e-05	0.012
GO:0015980	P	energy derivation by oxidation of organic compounds	63		-0.12	-0.26	-0.14	-0.16	-0.21	-0.12	-0.19	-0.21			-1.7	-2.9	-1.7	-1.8	-2.5	-1.4	-2.6	-2.5			0.085	0.0035	0.099	0.074	0.013	0.15	0.011	0.014
GO:0015985	P	energy coupled proton transport, down electrochemical gradient	33		-0.091	-0.17	0.011	-0.079	-0.12	-0.017	-0.19	-0.16			-0.93	-1.4	0.25	-0.6	-0.97	-0.052	-1.8	-1.4			0.35	0.17	0.8	0.55	0.33	0.96	0.072	0.17
GO:0015986	P	ATP synthesis coupled proton transport	33		-0.091	-0.17	0.011	-0.079	-0.12	-0.017	-0.19	-0.16			-0.93	-1.4	0.25	-0.6	-0.97	-0.052	-1.8	-1.4			0.35	0.17	0.8	0.55	0.33	0.96	0.072	0.17
GO:0015992	P	proton transport	48		-0.1	-0.17	-0.031	-0.079	-0.14	-0.015	-0.18	-0.17			-1.3	-1.6	-0.21	-0.73	-1.5	-0.032	-2.1	-1.7			0.21	0.1	0.84	0.46	0.14	0.97	0.036	0.083
GO:0015994	P	chlorophyll metabolic process	49		-0.061	0.15	0.18	-0.094	0.031	0.11	-0.074	0.016			-0.73	1.9	2.4	-0.89	0.43	1.4	-0.85	0.34			0.46	0.062	0.018	0.37	0.67	0.15	0.4	0.73
GO:0015995	P	chlorophyll biosynthetic process	36		-0.07	0.12	0.12	-0.18	-0.021	0.086	-0.12	-0.015			-0.73	1.3	1.3	-1.5	-0.12	1	-1.1	-0.0032			0.46	0.21	0.18	0.14	0.91	0.31	0.25	1
GO:0015996	P	chlorophyll catabolic process	10		-0.069	0.24	0.48	0.19	0.22	0.19	0.096	0.15			-0.38	1.3	2.7	0.9	1.2	1.1	0.51	0.86			0.7	0.21	0.0079	0.37	0.25	0.28	0.61	0.39
GO:0016020	C	membrane	3630		-0.024	-0.054	-0.074	-0.026	-0.061	-0.059	-0.014	-0.041			-2.2	-3.2	-6.2	-1.8	-4.9	-4.9	-1.3	-2.6			0.03	0.0014	6.2e-10	0.078	7.5e-07	9.6e-07	0.18	0.01
GO:0016021	C	integral to membrane	334		-0.06	-0.097	-0.015	-0.041	-0.052	-0.043	-0.056	-0.073			-1.9	-2.2	-0.031	-0.91	-1.2	-0.96	-1.7	-1.7			0.057	0.031	0.98	0.36	0.21	0.34	0.092	0.085
GO:0016023	C	cytoplasmic membrane-bounded vesicle	54		-0.056	-0.11	-0.031	-0.1	-0.13	-0.029	-0.18	-0.1			-0.71	-1	-0.21	-1	-1.4	-0.22	-2.2	-1			0.48	0.31	0.83	0.3	0.16	0.83	0.031	0.31
GO:0016036	P	cellular response to phosphate starvation	36		-0.059	0.24	-0.28	-0.036	0.049	-0.24	-0.049	-0.047			-0.61	2.4	-2.7	-0.26	0.54	-2.3	-0.48	-0.31			0.54	0.015	0.0071	0.8	0.59	0.02	0.63	0.75
GO:0016042	P	lipid catabolic process	72		-0.081	-0.068	0.016	-0.012	-0.032	-0.031	0.0017	-0.035			-1.2	-0.63	0.43	-0.065	-0.31	-0.27	0.042	-0.28			0.23	0.53	0.66	0.95	0.76	0.79	0.97	0.78
GO:0016043	P	cellular component organization	931		-0.0021	-0.067	-0.074	-0.047	-0.059	-0.024	-0.071	-0.039			0.14	-2.2	-3.1	-1.8	-2.4	-0.62	-3.5	-1.2			0.89	0.027	0.0018	0.07	0.015	0.53	0.00041	0.23
GO:0016044	P	cellular membrane organization	95		-0.049	-0.039	-0.025	-0.15	-0.074	-0.085	-0.17	-0.062			-0.8	-0.28	-0.19	-2	-1	-1.2	-2.7	-0.74			0.42	0.78	0.85	0.046	0.32	0.22	0.0062	0.46
GO:0016049	P	cell growth	233		-0.087	-0.18	-0.16	-0.12	-0.17	-0.11	-0.12	-0.079			-2.4	-3.7	-3.9	-2.5	-3.8	-2.5	-3.1	-1.6			0.019	0.00019	0.00011	0.012	0.00013	0.012	0.0022	0.11
GO:0016050	P	vesicle organization	18		-0.27	-0.5	-0.15	-0.36	-0.6	-0.26	-0.35	-0.38			-2.1	-3.1	-0.98	-2.2	-3.9	-1.8	-2.5	-2.5			0.036	0.0019	0.33	0.029	9e-05	0.072	0.014	0.011
GO:0016051	P	carbohydrate biosynthetic process	244		-0.09	-0.11	-0.1	-0.051	-0.06	-0.012	-0.049	-0.09			-2.5	-2.2	-2.4	-1	-1.3	-8.3e-06	-1.2	-1.9			0.013	0.026	0.016	0.31	0.21	1	0.21	0.059
GO:0016052	P	carbohydrate catabolic process	110		-0.01	0.037	-0.076	-0.011	-0.036	0.071	0.063	0.0053			-0.11	0.92	-1.1	-0.078	-0.46	1.5	1.1	0.34			0.91	0.36	0.27	0.94	0.65	0.14	0.26	0.73
GO:0016053	P	organic acid biosynthetic process	342		-0.0056	-0.13	-0.085	0.074	-0.088	-0.018	0.021	-0.053			-0.035	-3.1	-2.2	2.1	-2.3	-0.18	0.69	-1.1			0.97	0.0022	0.026	0.032	0.021	0.85	0.49	0.26
GO:0016054	P	organic acid catabolic process	79		0.078	0.026	0.16	0.18	0.093	0.032	0.1	0.12			1.4	0.62	2.6	2.3	1.4	0.66	1.5	1.9			0.17	0.53	0.0092	0.019	0.16	0.51	0.13	0.061
GO:0016070	P	RNA metabolic process	1314		0.085	0.077	-0.0061	0.095	0.083	0.023	0.061	0.053			6.1	5.4	0.49	5.3	5.2	2.1	3.8	4			1.1e-09	7e-08	0.63	1.1e-07	2e-07	0.033	0.00017	7.1e-05
GO:0016071	P	mRNA metabolic process	103		0.16	0.15	0.021	0.11	0.093	0.13	0.083	0.071			3.1	2.6	0.6	1.6	1.6	2.5	1.4	1.4			0.002	0.0096	0.55	0.1	0.1	0.011	0.15	0.16
GO:0016072	P	rRNA metabolic process	38		0.27	0.19	-0.045	0.36	0.15	0.17	0.28	0.11			3.2	2	-0.33	3.3	1.6	1.9	2.9	1.2			0.0013	0.049	0.74	0.0011	0.12	0.058	0.004	0.22
GO:0016090	P	prenol metabolic process	12		-0.48	-0.25	-0.24	-0.74	-0.026	-0.054	-0.37	-0.043			-3.1	-1.2	-1.3	-3.7	-0.094	-0.25	-2.1	-0.16			0.0021	0.22	0.18	0.00025	0.93	0.8	0.033	0.87
GO:0016093	P	polyprenol metabolic process	12		-0.48	-0.25	-0.24	-0.74	-0.026	-0.054	-0.37	-0.043			-3.1	-1.2	-1.3	-3.7	-0.094	-0.25	-2.1	-0.16			0.0021	0.22	0.18	0.00025	0.93	0.8	0.033	0.87
GO:0016101	P	diterpenoid metabolic process	25		0.063	0.08	0.35	0.084	0.27	0.26	0.13	0.19			0.63	0.76	3.1	0.65	2.2	2.3	1.1	1.7			0.53	0.45	0.0017	0.51	0.03	0.022	0.28	0.092
GO:0016102	P	diterpenoid biosynthetic process	19		0.006	0.068	0.29	0.011	0.22	0.28	-0.033	0.15			0.086	0.59	2.2	0.11	1.6	2.2	-0.23	1.2			0.93	0.56	0.025	0.91	0.11	0.028	0.82	0.24
GO:0016104	P	triterpenoid biosynthetic process	12		0.14	0.068	-0.12	0.01	-0.24	-0.17	-0.11	0.046			0.97	0.47	-0.63	0.082	-1.3	-0.95	-0.63	0.34			0.33	0.64	0.53	0.93	0.2	0.34	0.53	0.73
GO:0016106	P	sesquiterpenoid biosynthetic process	21		-0.21	-0.18	-0.046	-0.22	-0.15	-0.075	-0.087	-0.16			-1.7	-1.1	-0.25	-1.4	-1	-0.49	-0.66	-1.1			0.08	0.26	0.8	0.15	0.31	0.62	0.51	0.28
GO:0016108	P	tetraterpenoid metabolic process	32		-0.079	0.2	0.039	-0.098	0.041	0.11	-0.1	-0.0003			-0.79	1.9	0.51	-0.75	0.44	1.1	-0.97	0.13			0.43	0.052	0.61	0.45	0.66	0.26	0.33	0.89
GO:0016109	P	tetraterpenoid biosynthetic process	25		-0.048	0.21	0.11	-0.052	0.072	0.085	-0.11	0.013			-0.41	1.8	1.1	-0.33	0.63	0.83	-0.93	0.23			0.68	0.073	0.29	0.74	0.53	0.41	0.35	0.82
GO:0016114	P	terpenoid biosynthetic process	80		-0.045	0.084	0.052	-0.1	0.05	0.034	-0.049	0.044			-0.67	1.4	1	-1.3	0.82	0.69	-0.72	0.85			0.5	0.15	0.31	0.2	0.41	0.49	0.47	0.4
GO:0016115	P	terpenoid catabolic process	12		0.031	0.001	0.19	0.12	0.11	0.18	0.37	0.15			0.23	0.11	1.2	0.66	0.64	1.2	2.2	0.92			0.82	0.91	0.23	0.51	0.52	0.25	0.029	0.36
GO:0016116	P	carotenoid metabolic process	32		-0.079	0.2	0.039	-0.098	0.041	0.11	-0.1	-0.0003			-0.79	1.9	0.51	-0.75	0.44	1.1	-0.97	0.13			0.43	0.052	0.61	0.45	0.66	0.26	0.33	0.89
GO:0016117	P	carotenoid biosynthetic process	25		-0.048	0.21	0.11	-0.052	0.072	0.085	-0.11	0.013			-0.41	1.8	1.1	-0.33	0.63	0.83	-0.93	0.23			0.68	0.073	0.29	0.74	0.53	0.41	0.35	0.82
GO:0016119	P	carotene metabolic process	13		-0.015	0.31	0.014	-0.034	0.12	0.14	0.098	0.14			-0.07	1.8	0.17	-0.14	0.72	0.95	0.6	0.93			0.94	0.066	0.86	0.89	0.47	0.34	0.55	0.35
GO:0016122	P	xanthophyll metabolic process	14		-0.12	0.32	0.015	-0.12	0.064	0.16	-0.035	0.04			-0.83	2	0.19	-0.62	0.42	1.1	-0.21	0.33			0.41	0.05	0.85	0.53	0.67	0.27	0.83	0.74
GO:0016125	P	sterol metabolic process	28		-0.27	-0.31	0.18	-0.044	-0.15	0.12	-0.21	-0.23			-2.6	-2.3	1.8	-0.29	-1.1	1.2	-1.9	-1.8			0.0085	0.02	0.08	0.77	0.25	0.23	0.06	0.067
GO:0016126	P	sterol biosynthetic process	25		-0.3	-0.32	0.19	-0.056	-0.16	0.11	-0.24	-0.24			-2.7	-2.3	1.7	-0.36	-1.2	1.1	-2	-1.8			0.0066	0.02	0.086	0.72	0.23	0.29	0.05	0.069
GO:0016128	P	phytosteroid metabolic process	18		-0.27	-0.25	-0.11	-0.34	-0.32	-0.11	-0.17	-0.22			-2.1	-1.5	-0.68	-2	-2.1	-0.7	-1.2	-1.4			0.034	0.13	0.5	0.042	0.04	0.49	0.24	0.16
GO:0016129	P	phytosteroid biosynthetic process	13		-0.29	-0.16	-0.046	-0.44	-0.31	0.028	-0.31	-0.2			-1.9	-0.77	-0.2	-2.3	-1.7	0.24	-1.9	-1.1			0.057	0.44	0.84	0.022	0.083	0.81	0.062	0.29
GO:0016131	P	brassinosteroid metabolic process	18		-0.27	-0.25	-0.11	-0.34	-0.32	-0.11	-0.17	-0.22			-2.1	-1.5	-0.68	-2	-2.1	-0.7	-1.2	-1.4			0.034	0.13	0.5	0.042	0.04	0.49	0.24	0.16
GO:0016132	P	brassinosteroid biosynthetic process	13		-0.29	-0.16	-0.046	-0.44	-0.31	0.028	-0.31	-0.2			-1.9	-0.77	-0.2	-2.3	-1.7	0.24	-1.9	-1.1			0.057	0.44	0.84	0.022	0.083	0.81	0.062	0.29
GO:0016137	P	glycoside metabolic process	86		0.0092	-0.04	0.17	0.25	0.17	0.24	0.21	0.13			0.24	-0.29	2.9	3.4	2.6	4	3.3	2.2			0.81	0.77	0.0035	0.00074	0.0096	5.5e-05	0.00083	0.028
GO:0016138	P	glycoside biosynthetic process	67		0.023	-0.022	0.15	0.35	0.21	0.22	0.18	0.081			0.43	-0.024	2.2	4.2	2.8	3.3	2.5	1.3			0.67	0.98	0.026	3e-05	0.0055	0.001	0.012	0.21
GO:0016139	P	glycoside catabolic process	14		0.00037	-0.0047	0.32	-0.12	0.025	0.37	0.46	0.42			0.034	0.088	2.1	-0.61	0.2	2.5	2.9	2.6			0.97	0.93	0.036	0.54	0.84	0.013	0.0039	0.0093
GO:0016143	P	S-glycoside metabolic process	51		-0.23	-0.37	0.34	0.12	0.012	0.38	0.16	-0.045			-3	-3.9	4.3	1.3	0.23	4.7	1.9	-0.34			0.0026	0.00011	2e-05	0.19	0.82	2.1e-06	0.061	0.73
GO:0016144	P	S-glycoside biosynthetic process	36		-0.25	-0.43	0.32	0.28	0.018	0.36	0.055	-0.19			-2.7	-3.8	3.4	2.5	0.25	3.8	0.56	-1.7			0.0069	0.00016	0.00062	0.012	0.8	0.00013	0.57	0.082
GO:0016145	P	S-glycoside catabolic process	13		-0.18	-0.17	0.29	-0.32	-0.069	0.35	0.4	0.31			-1.2	-0.85	1.8	-1.6	-0.35	2.2	2.4	1.9			0.24	0.39	0.065	0.1	0.73	0.025	0.014	0.056
GO:0016160	F	amylase activity	19		-0.072	-0.039	-0.052	-0.046	-0.19	0.1	-0.0075	-0.26			-0.55	-0.13	-0.28	-0.25	-1.3	0.86	-0.046	-1.7			0.58	0.9	0.78	0.8	0.21	0.39	0.96	0.081
GO:0016161	F	beta-amylase activity	10		-0.059	0.0046	0.0064	0.024	-0.32	0.24	0.066	-0.35			-0.32	0.12	0.11	0.14	-1.5	1.3	0.35	-1.7			0.75	0.91	0.91	0.89	0.12	0.18	0.72	0.083
GO:0016168	F	chlorophyll binding	33		-0.4	0.51	0.03	-0.53	0.076	0.3	-0.15	-0.12			-4.3	4.7	0.43	-4.3	0.76	3	-1.4	-0.94			1.8e-05	2.5e-06	0.67	1.4e-05	0.45	0.0023	0.15	0.35
GO:0016192	P	vesicle-mediated transport	231		-0.063	-0.11	-0.052	-0.098	-0.12	-0.061	-0.098	-0.093			-1.7	-2.2	-0.99	-2	-2.8	-1.3	-2.5	-1.9			0.096	0.029	0.32	0.044	0.0055	0.2	0.014	0.055
GO:0016197	P	endosome transport	13		-0.04	0.08	0.058	-0.039	0.041	0.015	-0.053	0.041			-0.24	0.55	0.44	-0.17	0.28	0.17	-0.31	0.32			0.81	0.58	0.66	0.87	0.78	0.87	0.75	0.75
GO:0016207	F	4-coumarate-CoA ligase activity	14		-0.26	-0.19	-0.21	-0.023	-0.05	-0.14	-0.13	-0.053			-1.8	-0.98	-1.2	-0.092	-0.24	-0.84	-0.81	-0.23			0.079	0.33	0.22	0.93	0.81	0.4	0.42	0.82
GO:0016209	F	antioxidant activity	139		-0.073	-0.18	0.056	0.074	-0.23	0.033	-0.0065	-0.044			-1.5	-2.9	1.4	1.4	-4.1	0.9	-0.1	-0.56			0.13	0.0044	0.16	0.17	4.2e-05	0.37	0.92	0.57
GO:0016226	P	iron-sulfur cluster assembly	23		0.17	0.22	0.12	0.24	0.2	-0.025	0.26	0.1			1.6	1.8	1.1	1.7	1.6	-0.11	2.1	0.93			0.11	0.073	0.29	0.09	0.11	0.92	0.035	0.35
GO:0016229	F	steroid dehydrogenase activity	11		-0.012	0.13	-0.038	0.099	0.19	0.00077	0.038	0.11			-0.047	0.76	-0.13	0.5	1	0.071	0.22	0.68			0.96	0.45	0.89	0.61	0.31	0.94	0.83	0.49
GO:0016246	P	RNA interference	26		-0.04	-0.17	-0.16	-0.11	-0.13	0.075	-0.12	-0.17			-0.34	-1.2	-1.3	-0.77	-0.95	0.76	-1	-1.3			0.74	0.23	0.21	0.44	0.34	0.45	0.32	0.2
GO:0016265	P	death	247		0.058	-0.043	0.0081	0.09	-0.024	-0.11	0.045	-0.016			1.8	-0.56	0.59	2.2	-0.38	-2.7	1.2	-0.025			0.066	0.57	0.56	0.028	0.71	0.0072	0.22	0.98
GO:0016289	F	CoA hydrolase activity	19		-0.2	-0.032	-0.18	-0.09	0.03	0.018	-0.02	-0.033			-1.6	-0.078	-1.2	-0.53	0.26	0.23	-0.13	-0.13			0.11	0.94	0.21	0.6	0.79	0.82	0.89	0.9
GO:0016291	F	acyl-CoA thioesterase activity	14		-0.22	0.0069	-0.16	-0.057	0.1	0.026	0.031	0.031			-1.5	0.15	-0.9	-0.28	0.66	0.24	0.2	0.28			0.14	0.88	0.37	0.78	0.51	0.81	0.84	0.78
GO:0016298	F	lipase activity	139		-0.11	-0.15	0.05	-0.067	-0.094	-0.13	-0.073	-0.12			-2.3	-2.4	1.3	-1	-1.6	-2.4	-1.4	-2.1			0.02	0.017	0.2	0.3	0.11	0.015	0.15	0.04
GO:0016301	F	kinase activity	1395		0.01	-0.053	-0.059	-0.048	-0.018	-0.087	-0.037	0.0025			1	-1.9	-2.8	-2.3	-0.57	-4.8	-2.2	1			0.31	0.055	0.0045	0.022	0.57	1.4e-06	0.025	0.3
GO:0016307	F	phosphatidylinositol phosphate kinase activity	17		-0.021	-0.13	-0.16	-0.17	-0.087	-0.26	-0.26	-0.023			-0.13	-0.73	-1.1	-0.95	-0.51	-1.8	-1.8	-0.053			0.9	0.47	0.29	0.34	0.61	0.079	0.074	0.96
GO:0016308	F	1-phosphatidylinositol-4-phosphate 5-kinase activity	16		-0.021	-0.14	-0.15	-0.18	-0.09	-0.28	-0.26	-0.034			-0.12	-0.73	-0.96	-1	-0.51	-1.8	-1.8	-0.12			0.9	0.47	0.34	0.32	0.61	0.069	0.079	0.9
GO:0016310	P	phosphorylation	922		-0.012	-0.098	-0.046	-0.086	-0.065	-0.085	-0.067	-0.0058			-0.4	-3.6	-1.7	-3.5	-2.7	-3.8	-3.4	0.44			0.69	0.00029	0.097	0.00043	0.0068	0.00015	0.00077	0.66
GO:0016311	P	dephosphorylation	75		0.017	0.074	-0.023	-0.032	0.046	-0.034	0.017	0.0041			0.34	1.2	-0.13	-0.32	0.75	-0.33	0.27	0.26			0.73	0.21	0.89	0.75	0.46	0.74	0.79	0.79
GO:0016324	C	apical plasma membrane	11		-0.2	-0.56	0.013	-0.49	-0.61	-0.058	-0.35	-0.32			-1.2	-2.7	0.15	-2.3	-3.2	-0.26	-2	-1.7			0.23	0.0062	0.88	0.02	0.0016	0.8	0.051	0.099
GO:0016405	F	CoA-ligase activity	21		-0.19	-0.21	-0.18	-0.017	-0.068	-0.12	-0.12	-0.086			-1.6	-1.3	-1.3	-0.074	-0.43	-0.88	-0.9	-0.53			0.12	0.18	0.19	0.94	0.67	0.38	0.37	0.6
GO:0016407	F	acetyltransferase activity	71		-0.026	-0.12	0.09	0.073	0.012	0.051	0.016	-0.035			-0.34	-1.3	1.5	0.97	0.28	0.9	0.24	-0.28			0.73	0.2	0.14	0.33	0.78	0.37	0.81	0.78
GO:0016408	F	C-acyltransferase activity	14		-0.14	-0.063	-0.27	-0.24	-0.22	-0.18	-0.37	-0.088			-0.92	-0.25	-1.6	-1.2	-1.3	-1.1	-2.3	-0.44			0.36	0.81	0.099	0.21	0.21	0.27	0.02	0.66
GO:0016410	F	N-acyltransferase activity	57		-0.014	-0.063	0.13	0.092	0.031	0.1	0.051	-0.024			-0.13	-0.49	1.8	1.1	0.47	1.5	0.66	-0.11			0.9	0.62	0.074	0.28	0.64	0.15	0.51	0.91
GO:0016411	F	acylglycerol O-acyltransferase activity	11		-0.13	-0.28	-0.22	0.11	-0.25	-0.29	0.04	-0.22			-0.75	-1.3	-1.1	0.54	-1.3	-1.6	0.23	-1.1			0.45	0.19	0.25	0.59	0.2	0.11	0.82	0.26
GO:0016417	F	S-acyltransferase activity	12		0.27	-0.11	0.043	0.3	0.012	-0.14	0.084	0.11			1.8	-0.45	0.34	1.5	0.11	-0.76	0.49	0.68			0.073	0.65	0.74	0.13	0.91	0.45	0.62	0.49
GO:0016441	P	posttranscriptional gene silencing	55		-0.024	-0.028	-0.065	-0.087	-0.00055	0.11	-0.11	-0.084			-0.27	-0.088	-0.64	-0.87	0.093	1.6	-1.3	-0.83			0.79	0.93	0.52	0.38	0.93	0.11	0.19	0.41
GO:0016458	P	gene silencing	72		-0.043	-0.047	-0.078	-0.09	-0.037	0.096	-0.11	-0.097			-0.61	-0.36	-0.93	-1	-0.37	1.6	-1.5	-1.1			0.54	0.72	0.35	0.3	0.71	0.12	0.13	0.26
GO:0016459	C	myosin complex	16		-0.2	-0.43	-0.25	-0.25	-0.081	-0.22	-0.35	-0.11			-1.4	-2.5	-1.6	-1.4	-0.46	-1.4	-2.3	-0.6			0.15	0.012	0.11	0.16	0.65	0.16	0.02	0.55
GO:0016462	F	pyrophosphatase activity	737		0.081	-0.059	-0.15	0.12	-0.018	-0.1	0.0046	-0.028			4.3	-1.6	-6.1	4.8	-0.39	-4.1	0.27	-0.57			1.4e-05	0.11	1.1e-09	1.8e-06	0.7	3.7e-05	0.79	0.57
GO:0016469	C	proton-transporting two-sector ATPase complex	21		-0.11	-0.25	0.045	-0.088	-0.13	0.039	-0.22	-0.21			-0.93	-1.6	0.46	-0.54	-0.87	0.4	-1.7	-1.5			0.35	0.11	0.64	0.59	0.38	0.69	0.096	0.14
GO:0016481	P	negative regulation of transcription	57		0.023	0.057	-0.13	0.047	0.06	-0.092	-0.013	-0.013			0.39	0.89	-1.5	0.58	0.81	-1	-0.14	0.027			0.7	0.37	0.14	0.56	0.42	0.3	0.89	0.98
GO:0016485	P	protein processing	19		-0.098	-0.096	-0.12	-0.11	-0.13	-0.017	-0.1	-0.14			-0.76	-0.51	-0.82	-0.66	-0.86	-0.037	-0.75	-0.85			0.45	0.61	0.41	0.51	0.39	0.97	0.45	0.4
GO:0016491	F	oxidoreductase activity	1240		-0.048	-0.065	0.00093	-0.032	-0.064	0.026	-0.0097	-0.042			-2.9	-2.4	0.89	-1.3	-3.1	2.2	-0.5	-1.6			0.0043	0.016	0.37	0.19	0.002	0.025	0.62	0.12
GO:0016538	F	cyclin-dependent protein kinase regulator activity	33		-0.14	-0.32	-0.074	-0.19	-0.17	0.083	-0.25	-0.13			-1.4	-2.6	-0.59	-1.6	-1.5	0.93	-2.4	-1			0.16	0.009	0.56	0.12	0.14	0.35	0.018	0.31
GO:0016559	P	peroxisome fission	10		-0.082	0.14	0.43	-0.075	0.093	0.31	-0.16	-0.043			-0.46	0.78	2.4	-0.32	0.5	1.7	-0.85	-0.14			0.65	0.44	0.018	0.75	0.62	0.084	0.4	0.89
GO:0016563	F	transcription activator activity	145		-0.039	0.03	0.043	-0.052	0.02	0.057	-0.0063	-0.017			-0.77	0.92	1.2	-0.8	0.55	1.4	-0.1	-0.042			0.44	0.36	0.24	0.42	0.58	0.16	0.92	0.97
GO:0016564	F	transcription repressor activity	52		0.021	0.082	-0.01	0.062	0.03	0.056	0.065	-0.09			0.34	1.1	0.048	0.71	0.43	0.84	0.8	-0.87			0.73	0.26	0.96	0.48	0.67	0.4	0.43	0.38
GO:0016567	P	protein ubiquitination	102		-0.029	-0.058	-0.079	-0.062	-0.073	-0.13	-0.095	-0.062			-0.47	-0.59	-1.1	-0.82	-1	-2.1	-1.6	-0.78			0.64	0.56	0.27	0.41	0.3	0.036	0.11	0.44
GO:0016568	P	chromatin modification	77		0.04	-0.023	-0.14	0.0035	-0.028	-0.0017	-0.096	-0.032			0.73	-0.036	-1.9	0.12	-0.28	0.15	-1.4	-0.25			0.46	0.97	0.062	0.9	0.78	0.88	0.17	0.81
GO:0016569	P	covalent chromatin modification	60		0.04	-0.02	-0.15	0.00014	-0.031	0.0053	-0.093	-0.025			0.64	0.0023	-1.7	0.071	-0.27	0.23	-1.2	-0.13			0.52	1	0.083	0.94	0.79	0.82	0.24	0.9
GO:0016570	P	histone modification	57		0.043	-0.023	-0.14	-0.0069	-0.031	0.0065	-0.1	-0.029			0.67	-0.032	-1.6	-0.0073	-0.27	0.24	-1.3	-0.17			0.5	0.97	0.11	0.99	0.79	0.81	0.2	0.86
GO:0016571	P	histone methylation	26		0.074	-0.066	-0.15	0.05	-0.061	-0.029	-0.025	-0.026			0.74	-0.36	-1.2	0.42	-0.42	-0.15	-0.21	-0.095			0.46	0.72	0.23	0.68	0.68	0.88	0.84	0.92
GO:0016575	P	histone deacetylation	12		0.0063	0.075	-0.25	-0.0037	0.033	-0.041	-0.18	-0.0085			0.07	0.51	-1.4	0.013	0.22	-0.17	-1	0.035			0.94	0.61	0.16	0.99	0.82	0.86	0.3	0.97
GO:0016585	C	chromatin remodeling complex	11		0.017	0.065	-0.16	0.036	0.0036	-0.058	-0.12	-0.042			0.14	0.43	-0.81	0.2	0.063	-0.26	-0.67	-0.15			0.89	0.66	0.42	0.84	0.95	0.79	0.5	0.88
GO:0016591	C	DNA-directed RNA polymerase II, holoenzyme	33		0.26	0.064	-0.048	0.3	0.25	0.03	0.26	0.15			2.8	0.74	-0.33	2.5	2.4	0.41	2.5	1.5			0.0051	0.46	0.74	0.012	0.019	0.68	0.013	0.13
GO:0016597	F	amino acid binding	27		-0.12	0.036	0.05	-0.24	-0.00037	0.13	-0.091	-0.023			-1.1	0.45	0.57	-1.8	0.066	1.3	-0.78	-0.068			0.25	0.66	0.57	0.08	0.95	0.2	0.43	0.95
GO:0016602	C	CCAAT-binding factor complex	15		0.089	0.17	-0.31	0.038	-0.035	-0.03	0.047	-0.054			0.68	1.2	-2	0.25	-0.16	-0.12	0.31	-0.24			0.5	0.25	0.048	0.8	0.87	0.9	0.75	0.81
GO:0016604	C	nuclear body	42		0.11	0.12	0.055	0.033	-0.001	0.094	-0.048	-0.034			1.3	1.4	0.76	0.37	0.076	1.2	-0.51	-0.2			0.18	0.17	0.44	0.71	0.94	0.24	0.61	0.84
GO:0016607	C	nuclear speck	25		0.1	0.18	0.14	-0.014	-0.016	0.094	-0.12	-0.087			1	1.5	1.3	-0.055	-0.062	0.9	-0.98	-0.58			0.31	0.13	0.2	0.96	0.95	0.37	0.33	0.56
GO:0016614	F	oxidoreductase activity, acting on CH-OH group of donors	158		-0.053	-0.071	-0.087	-0.079	-0.046	-0.015	-0.067	-0.082			-1.1	-0.99	-1.6	-1.3	-0.73	-0.074	-1.4	-1.4			0.25	0.32	0.12	0.19	0.46	0.94	0.17	0.17
GO:0016615	F	malate dehydrogenase activity	16		-0.04	-0.12	-0.052	0.021	-0.07	-0.057	-0.19	-0.12			-0.26	-0.64	-0.26	0.16	-0.39	-0.31	-1.3	-0.66			0.79	0.52	0.8	0.87	0.7	0.76	0.2	0.51
GO:0016616	F	oxidoreductase activity, acting on the CH-OH group of donors, NAD or NADP as acceptor	122		-0.024	-0.086	-0.1	-0.047	-0.05	-0.032	-0.056	-0.1			-0.39	-1.1	-1.7	-0.65	-0.71	-0.38	-1	-1.5			0.69	0.26	0.087	0.52	0.48	0.7	0.31	0.12
GO:0016620	F	oxidoreductase activity, acting on the aldehyde or oxo group of donors, NAD or NADP as acceptor	46		-0.034	0.094	-0.12	-0.0021	0.062	-0.036	-0.05	-0.047			-0.37	1.2	-1.2	0.04	0.76	-0.28	-0.55	-0.35			0.71	0.23	0.23	0.97	0.45	0.78	0.58	0.72
GO:0016621	F	cinnamoyl-CoA reductase activity	10		-0.13	0.13	-0.43	0.12	0.11	-0.14	0.025	-0.075			-0.73	0.71	-2.2	0.56	0.61	-0.69	0.14	-0.31			0.46	0.47	0.027	0.57	0.54	0.49	0.89	0.76
GO:0016623	F	oxidoreductase activity, acting on the aldehyde or oxo group of donors, oxygen as acceptor	10		-0.033	-0.04	0.066	-0.12	-0.055	0.66	0.25	0.0069			-0.17	-0.096	0.43	-0.53	-0.23	3.6	1.3	0.11			0.86	0.92	0.67	0.59	0.82	0.0003	0.19	0.91
GO:0016624	F	oxidoreductase activity, acting on the aldehyde or oxo group of donors, disulfide as acceptor	13		0.25	-0.069	0.12	0.2	0.079	-0.1	0.056	0.13			1.7	-0.27	0.85	1.1	0.5	-0.57	0.35	0.82			0.088	0.79	0.39	0.28	0.62	0.57	0.73	0.41
GO:0016627	F	oxidoreductase activity, acting on the CH-CH group of donors	73		-0.17	-0.21	-0.07	-0.13	-0.17	-0.11	-0.11	-0.17			-2.6	-2.5	-0.81	-1.5	-2.2	-1.4	-1.6	-2.2			0.01	0.014	0.42	0.12	0.025	0.16	0.11	0.029
GO:0016628	F	oxidoreductase activity, acting on the CH-CH group of donors, NAD or NADP as acceptor	23		-0.37	-0.42	-0.14	-0.46	-0.42	0.038	-0.13	-0.39			-3.3	-3	-1	-3.1	-3.1	0.41	-1	-2.9			0.00099	0.0029	0.32	0.0018	0.002	0.68	0.31	0.004
GO:0016634	F	oxidoreductase activity, acting on the CH-CH group of donors, oxygen as acceptor	12		0.053	-0.018	0.054	0.11	-0.024	-0.18	-0.12	-0.00037			0.37	0.011	0.4	0.59	-0.083	-0.98	-0.67	0.081			0.71	0.99	0.69	0.55	0.93	0.33	0.5	0.94
GO:0016638	F	oxidoreductase activity, acting on the CH-NH2 group of donors	48		0.023	-0.054	0.13	0.014	0.032	0.063	0.035	0.017			0.36	-0.36	1.7	0.2	0.44	0.88	0.42	0.36			0.72	0.72	0.087	0.84	0.66	0.38	0.67	0.72
GO:0016641	F	oxidoreductase activity, acting on the CH-NH2 group of donors, oxygen as acceptor	36		-0.01	-0.089	0.19	0.039	0.036	0.097	0.0096	-0.0057			-0.066	-0.63	2.1	0.39	0.42	1.1	0.11	0.088			0.95	0.53	0.033	0.69	0.67	0.27	0.91	0.93
GO:0016645	F	oxidoreductase activity, acting on the CH-NH group of donors	23		-0.0047	-0.15	-0.026	0.0039	0.0063	0.14	0.24	0.14			-0.0018	-0.93	-0.1	0.07	0.11	1.2	1.9	1.2			1	0.35	0.92	0.94	0.91	0.22	0.055	0.23
GO:0016646	F	oxidoreductase activity, acting on the CH-NH group of donors, NAD or NADP as acceptor	10		-0.15	-0.13	-0.13	-0.12	-0.11	-0.037	-0.15	-0.076			-0.86	-0.52	-0.61	-0.51	-0.49	-0.14	-0.79	-0.31			0.39	0.6	0.54	0.61	0.62	0.89	0.43	0.75
GO:0016651	F	oxidoreductase activity, acting on NADH or NADPH	85		-0.023	-0.12	-0.064	0.045	-0.068	-0.053	-0.098	-0.075			-0.32	-1.4	-0.79	0.68	-0.86	-0.65	-1.5	-0.9			0.75	0.15	0.43	0.49	0.39	0.51	0.14	0.37
GO:0016655	F	oxidoreductase activity, acting on NADH or NADPH, quinone or similar compound as acceptor	22		-0.044	-0.14	0.014	-0.013	0.0044	-0.061	-0.039	0.0049			-0.35	-0.86	0.22	-0.048	0.095	-0.39	-0.3	0.15			0.73	0.39	0.83	0.96	0.92	0.69	0.77	0.88
GO:0016667	F	oxidoreductase activity, acting on sulfur group of donors	93		0.054	-0.044	0.1	0.11	0.092	-0.053	0.037	0.078			1	-0.36	1.9	1.7	1.5	-0.68	0.63	1.4			0.29	0.72	0.052	0.092	0.13	0.5	0.53	0.15
GO:0016668	F	oxidoreductase activity, acting on sulfur group of donors, NAD or NADP as acceptor	10		0.13	-0.0027	-0.12	0.32	-0.0048	-0.14	0.1	-0.0075			0.82	0.084	-0.55	1.5	0.018	-0.68	0.54	0.037			0.41	0.93	0.58	0.13	0.99	0.5	0.59	0.97
GO:0016671	F	oxidoreductase activity, acting on sulfur group of donors, disulfide as acceptor	22		-0.28	-0.14	0.12	-0.13	-0.042	-0.015	-0.2	-0.14			-2.4	-0.9	1.1	-0.83	-0.25	-0.026	-1.5	-0.97			0.014	0.37	0.29	0.41	0.8	0.98	0.12	0.33
GO:0016675	F	oxidoreductase activity, acting on heme group of donors	20		0.068	-0.16	0.048	-0.031	-0.0057	0.084	-0.0037	0.039			0.61	-0.98	0.47	-0.16	0.02	0.73	-0.018	0.39			0.54	0.33	0.64	0.87	0.98	0.46	0.99	0.7
GO:0016676	F	oxidoreductase activity, acting on heme group of donors, oxygen as acceptor	20		0.068	-0.16	0.048	-0.031	-0.0057	0.084	-0.0037	0.039			0.61	-0.98	0.47	-0.16	0.02	0.73	-0.018	0.39			0.54	0.33	0.64	0.87	0.98	0.46	0.99	0.7
GO:0016679	F	oxidoreductase activity, acting on diphenols and related substances as donors	37		-0.25	-0.52	-0.2	-0.09	-0.45	-0.096	0.087	-0.32			-2.8	-4.7	-2	-0.73	-4.2	-0.87	0.9	-3			0.0058	3e-06	0.051	0.46	2.4e-05	0.38	0.37	0.0028
GO:0016682	F	oxidoreductase activity, acting on diphenols and related substances as donors, oxygen as acceptor	28		-0.22	-0.57	-0.27	-0.02	-0.5	-0.21	0.16	-0.32			-2.1	-4.5	-2.3	-0.11	-4.1	-1.8	1.4	-2.6			0.037	8.2e-06	0.021	0.91	4.7e-05	0.076	0.17	0.0099
GO:0016684	F	oxidoreductase activity, acting on peroxide as acceptor	111		-0.076	-0.21	-0.0022	0.1	-0.26	-0.027	0.032	-0.03			-1.4	-3	0.21	1.7	-4.1	-0.28	0.58	-0.26			0.16	0.0023	0.83	0.09	3.4e-05	0.78	0.56	0.79
GO:0016688	F	L-ascorbate peroxidase activity	11		-0.31	-0.39	-0.0098	-0.22	-0.3	0.088	-0.17	-0.24			-1.9	-1.9	0.023	-1	-1.5	0.56	-0.94	-1.2			0.059	0.058	0.98	0.3	0.13	0.57	0.35	0.22
GO:0016701	F	oxidoreductase activity, acting on single donors with incorporation of molecular oxygen	28		-0.024	0.12	0.18	0.081	-0.066	-0.0068	0.25	0.082			-0.2	1.1	1.8	0.67	-0.47	0.045	2.3	0.83			0.84	0.26	0.077	0.5	0.64	0.96	0.024	0.41
GO:0016702	F	oxidoreductase activity, acting on single donors with incorporation of molecular oxygen, incorporation of two atoms of oxygen	23		-0.074	0.099	0.063	0.076	-0.065	-0.094	0.15	-0.092			-0.62	0.87	0.63	0.57	-0.42	-0.68	1.2	-0.6			0.53	0.38	0.53	0.57	0.67	0.5	0.23	0.55
GO:0016705	F	oxidoreductase activity, acting on paired donors, with incorporation or reduction of molecular oxygen	177		-0.06	0.1	-0.0023	-0.066	0.017	0.16	0.023	0.031			-1.4	2.5	0.26	-1.2	0.54	3.9	0.54	0.98			0.17	0.011	0.79	0.25	0.59	9.9e-05	0.59	0.33
GO:0016706	F	oxidoreductase activity, acting on paired donors, with incorporation or reduction of molecular oxygen, 2-oxoglutarate as one donor, and incorporation of one atom each of oxygen into both donors	83		-0.043	0.12	-0.0066	-0.084	0.17	0.11	0.067	0.12			-0.65	1.9	0.11	-1	2.5	1.8	1	2			0.51	0.054	0.91	0.3	0.012	0.068	0.3	0.044
GO:0016709	F	oxidoreductase activity, acting on paired donors, with incorporation or reduction of molecular oxygen, NADH or NADPH as one donor, and incorporation of one atom of oxygen	49		-0.067	0.088	0.035	-0.082	-0.0053	0.23	0.039	0.022			-0.82	1.2	0.58	-0.76	0.035	2.8	0.47	0.42			0.41	0.25	0.56	0.45	0.97	0.0044	0.64	0.68
GO:0016717	F	oxidoreductase activity, acting on paired donors, with oxidation of a pair of donors resulting in the reduction of molecular oxygen to two molecules of water	12		-0.026	0.15	0.29	0.031	-0.27	0.39	-0.2	-0.29			-0.14	0.91	1.8	0.19	-1.5	2.4	-1.1	-1.5			0.89	0.36	0.076	0.85	0.15	0.016	0.26	0.13
GO:0016721	F	oxidoreductase activity, acting on superoxide radicals as acceptor	10		0.21	0.21	0.32	0.18	0.18	0.2	0.023	0.12			1.3	1.1	1.8	0.84	0.96	1.1	0.13	0.66			0.2	0.27	0.069	0.4	0.34	0.26	0.9	0.51
GO:0016740	F	transferase activity	2813		0.0014	-0.055	-0.064	-0.021	-0.026	-0.059	-0.02	-0.015			0.59	-2.8	-4.5	-1.1	-1.4	-4.3	-1.7	0.0024			0.55	0.0047	6.7e-06	0.26	0.15	2.1e-05	0.097	1
GO:0016741	F	transferase activity, transferring one-carbon groups	223		0.066	-0.033	0.042	0.1	0.012	-0.011	0.038	-0.00011			2	-0.29	1.4	2.4	0.48	0.022	0.97	0.35			0.049	0.77	0.16	0.019	0.63	0.98	0.33	0.72
GO:0016744	F	transferase activity, transferring aldehyde or ketonic groups	12		0.18	0.31	0.01	0.017	0.33	0.19	0.24	0.39			1.2	1.7	0.14	0.12	1.8	1.2	1.4	2.3			0.23	0.082	0.89	0.91	0.069	0.23	0.16	0.023
GO:0016746	F	transferase activity, transferring acyl groups	275		-0.026	-0.089	-0.1	-0.013	-0.08	-0.041	-0.0094	-0.053			-0.66	-1.8	-2.5	-0.17	-1.9	-0.83	-0.23	-1			0.51	0.079	0.011	0.87	0.063	0.4	0.82	0.3
GO:0016747	F	transferase activity, transferring acyl groups other than amino-acyl groups	247		-0.046	-0.085	-0.11	-0.045	-0.099	-0.054	-0.031	-0.07			-1.2	-1.6	-2.6	-0.88	-2.2	-1.1	-0.77	-1.4			0.23	0.12	0.0083	0.38	0.025	0.26	0.44	0.16
GO:0016757	F	transferase activity, transferring glycosyl groups	484		-0.096	-0.12	-0.12	-0.099	-0.1	-0.078	-0.082	-0.094			-3.7	-3.3	-3.9	-2.9	-3.3	-2.5	-3	-2.8			0.00018	0.0011	0.00012	0.0033	0.0011	0.013	0.0028	0.0046
GO:0016758	F	transferase activity, transferring hexosyl groups	303		-0.13	-0.13	-0.13	-0.12	-0.12	-0.11	-0.11	-0.13			-4	-2.9	-3.3	-2.7	-3	-3	-3.1	-3.1			5.2e-05	0.0039	0.00098	0.006	0.0026	0.0024	0.0019	0.0017
GO:0016759	F	cellulose synthase activity	38		-0.39	-0.31	-0.17	-0.43	-0.36	-0.086	-0.23	-0.28			-4.5	-2.8	-1.7	-3.8	-3.4	-0.78	-2.4	-2.6			8e-06	0.0054	0.094	0.00017	0.00064	0.44	0.017	0.0088
GO:0016762	F	xyloglucan:xyloglucosyl transferase activity	21		-0.16	-0.24	0.093	-0.064	-0.32	-0.24	-0.14	-0.31			-1.3	-1.6	0.84	-0.39	-2.2	-1.8	-1	-2.2			0.19	0.12	0.4	0.7	0.026	0.069	0.3	0.029
GO:0016763	F	transferase activity, transferring pentosyl groups	42		-0.0038	-0.18	-0.056	0.036	-0.087	0.039	0.0071	-0.048			0.0085	-1.6	-0.46	0.39	-0.8	0.56	0.091	-0.34			0.99	0.12	0.64	0.69	0.42	0.57	0.93	0.73
GO:0016765	F	transferase activity, transferring alkyl or aryl (other than methyl) groups	135		0.048	0.012	-0.06	0.057	0.1	-0.038	0.16	0.11			1.2	0.58	-0.91	1.1	2.1	-0.53	3.1	2.4			0.25	0.56	0.37	0.29	0.04	0.6	0.002	0.015
GO:0016769	F	transferase activity, transferring nitrogenous groups	54		0.21	0.11	0.092	0.31	0.21	0.012	0.12	0.052			3	1.5	1.3	3.4	2.5	0.3	1.5	0.79			0.0031	0.15	0.18	0.00064	0.012	0.77	0.12	0.43
GO:0016772	F	transferase activity, transferring phosphorus-containing groups	1596		0.013	-0.052	-0.058	-0.038	-0.021	-0.071	-0.038	-0.0037			1.3	-2	-3	-1.8	-0.76	-4.1	-2.4	0.71			0.2	0.049	0.0028	0.067	0.44	4.8e-05	0.015	0.48
GO:0016773	F	phosphotransferase activity, alcohol group as acceptor	974		0.0096	-0.047	-0.064	-0.05	-0.033	-0.091	-0.058	0.0023			0.82	-1.3	-2.7	-2	-1.2	-4.2	-3	0.86			0.41	0.2	0.0079	0.049	0.23	2.4e-05	0.0029	0.39
GO:0016774	F	phosphotransferase activity, carboxyl group as acceptor	10		-0.077	-0.18	-0.033	0.19	0.055	0.18	0.036	0.026			-0.43	-0.79	-0.1	0.91	0.32	1	0.2	0.21			0.67	0.43	0.92	0.36	0.75	0.31	0.84	0.83
GO:0016775	F	phosphotransferase activity, nitrogenous group as acceptor	17		0.15	0.12	2.2e-05	0.15	0.14	0.013	-0.058	0.094			1.2	0.89	0.098	0.91	0.96	0.17	-0.39	0.73			0.23	0.37	0.92	0.36	0.34	0.86	0.7	0.47
GO:0016776	F	phosphotransferase activity, phosphate group as acceptor	23		-0.0045	-0.068	-2.6e-05	0.0081	-0.045	0.048	-0.04	-0.025			0.00038	-0.35	0.11	0.1	-0.28	0.49	-0.31	-0.083			1	0.72	0.91	0.92	0.78	0.62	0.75	0.93
GO:0016778	F	diphosphotransferase activity	13		0.002	-0.0055	0.075	0.098	0.084	-0.059	0.036	0.079			0.044	0.08	0.55	0.54	0.53	-0.29	0.22	0.54			0.96	0.94	0.58	0.59	0.6	0.77	0.82	0.59
GO:0016779	F	nucleotidyltransferase activity	175		0.031	-0.052	-0.074	0.029	-0.049	0.039	-0.051	-0.068			0.88	-0.66	-1.3	0.67	-0.85	1.2	-1.1	-1.1			0.38	0.51	0.18	0.5	0.4	0.25	0.27	0.26
GO:0016780	F	phosphotransferase activity, for other substituted phosphate groups	11		0.026	-0.072	-0.051	-0.078	-0.09	-0.045	-0.097	-0.068			0.19	-0.27	-0.21	-0.34	-0.42	-0.19	-0.53	-0.28			0.85	0.79	0.84	0.73	0.67	0.85	0.6	0.78
GO:0016782	F	transferase activity, transferring sulfur-containing groups	30		-0.086	-0.015	-0.097	0.029	-0.04	0.071	0.033	-0.098			-0.83	0.04	-0.77	0.28	-0.28	0.78	0.32	-0.74			0.4	0.97	0.44	0.78	0.78	0.44	0.75	0.46
GO:0016783	F	sulfurtransferase activity	10		0.03	-0.063	0.00015	0.12	-0.016	-0.037	-0.081	-0.098			0.21	-0.21	0.076	0.6	-0.039	-0.14	-0.42	-0.42			0.84	0.84	0.94	0.55	0.97	0.89	0.67	0.67
GO:0016787	F	hydrolase activity	2925		-0.028	-0.066	-0.064	-0.005	-0.044	-0.063	-0.012	-0.043			-2.3	-3.8	-4.6	0.099	-3	-4.7	-1	-2.4			0.019	0.00013	5e-06	0.92	0.0026	2.6e-06	0.32	0.015
GO:0016788	F	hydrolase activity, acting on ester bonds	1008		-0.049	-0.035	-0.038	-0.025	-0.033	-0.027	-0.0063	-0.034			-2.7	-0.76	-1.3	-0.88	-1.2	-0.85	-0.27	-0.96			0.008	0.45	0.2	0.38	0.23	0.4	0.79	0.34
GO:0016790	F	thiolester hydrolase activity	79		0.063	0.03	-0.1	0.2	0.078	0.062	0.073	0.058			1.1	0.68	-1.3	2.7	1.2	1.1	1.1	1.1			0.26	0.5	0.18	0.0078	0.23	0.27	0.27	0.29
GO:0016791	F	phosphatase activity	322		-0.047	0.031	-0.06	-0.06	-0.019	-0.051	-0.036	-0.043			-1.4	1.4	-1.4	-1.4	-0.29	-1.2	-1	-0.82			0.16	0.16	0.16	0.16	0.77	0.22	0.3	0.41
GO:0016796	F	exonuclease activity, active with either ribo- or deoxyribonucleic acids and producing 5'-phosphomonoesters	16		0.33	0.2	-0.064	0.38	0.14	0.12	0.28	0.11			2.5	1.4	-0.34	2.2	0.92	0.93	1.9	0.82			0.011	0.17	0.73	0.025	0.36	0.35	0.063	0.41
GO:0016798	F	hydrolase activity, acting on glycosyl bonds	458		-0.079	-0.099	-0.047	-0.059	-0.063	-0.092	0.037	-0.034			-3	-2.6	-1.2	-1.6	-1.8	-2.9	1.4	-0.65			0.0028	0.0096	0.22	0.1	0.067	0.0032	0.16	0.52
GO:0016799	F	hydrolase activity, hydrolyzing N-glycosyl compounds	20		-0.14	-0.24	-0.13	-0.3	-0.28	-0.074	-0.16	-0.17			-1.2	-1.5	-0.85	-1.9	-1.9	-0.47	-1.2	-1.1			0.25	0.14	0.39	0.059	0.052	0.64	0.25	0.25
GO:0016810	F	hydrolase activity, acting on carbon-nitrogen (but not peptide) bonds	100		0.031	0.024	0.016	0.069	0.074	-0.0031	-0.067	0.08			0.67	0.67	0.51	1.1	1.3	0.15	-1.1	1.5			0.5	0.5	0.61	0.28	0.2	0.88	0.27	0.13
GO:0016811	F	hydrolase activity, acting on carbon-nitrogen (but not peptide) bonds, in linear amides	55		0.079	0.087	-0.0032	0.082	0.097	-0.034	-0.0053	0.096			1.2	1.2	0.14	0.95	1.2	-0.29	-0.05	1.3			0.24	0.22	0.89	0.34	0.22	0.77	0.96	0.19
GO:0016814	F	hydrolase activity, acting on carbon-nitrogen (but not peptide) bonds, in cyclic amidines	19		-0.026	-0.17	-0.041	-0.041	-0.16	0.077	-0.23	-0.028			-0.17	-1	-0.2	-0.22	-1	0.66	-1.7	-0.096			0.86	0.32	0.84	0.83	0.3	0.51	0.096	0.92
GO:0016817	F	hydrolase activity, acting on acid anhydrides	743		0.079	-0.061	-0.15	0.11	-0.019	-0.1	0.002	-0.03			4.3	-1.7	-6.1	4.7	-0.44	-4.2	0.15	-0.66			2e-05	0.087	1.2e-09	2.5e-06	0.66	3.1e-05	0.88	0.51
GO:0016818	F	hydrolase activity, acting on acid anhydrides, in phosphorus-containing anhydrides	741		0.08	-0.06	-0.15	0.11	-0.018	-0.1	0.0034	-0.029			4.3	-1.7	-6.1	4.8	-0.4	-4.1	0.21	-0.61			1.6e-05	0.096	1.2e-09	1.9e-06	0.69	3.4e-05	0.83	0.54
GO:0016820	F	hydrolase activity, acting on acid anhydrides, catalyzing transmembrane movement of substances	168		0.07	-0.032	-0.27	0.12	-0.015	-0.18	0.089	-0.016			1.8	-0.24	-5.6	2.4	-0.13	-3.7	2	-0.028			0.07	0.81	2.7e-08	0.019	0.89	0.00019	0.051	0.98
GO:0016829	F	lyase activity	356		-0.082	-0.095	-0.083	-0.045	-0.11	0.021	-0.011	-0.05			-2.7	-2.2	-2.2	-1.1	-2.9	1	-0.31	-1.1			0.0063	0.031	0.027	0.29	0.004	0.3	0.75	0.28
GO:0016830	F	carbon-carbon lyase activity	112		-0.0056	0.045	-0.14	-0.019	-0.061	-0.01	-0.039	-0.024			-0.022	1.1	-2.3	-0.2	-0.88	0.027	-0.67	-0.16			0.98	0.29	0.019	0.84	0.38	0.98	0.5	0.87
GO:0016831	F	carboxy-lyase activity	68		-0.014	0.096	-0.21	-0.038	-0.055	-0.097	-0.019	-0.033			-0.14	1.5	-2.7	-0.38	-0.6	-1.2	-0.24	-0.24			0.89	0.14	0.0063	0.71	0.55	0.23	0.81	0.81
GO:0016832	F	aldehyde-lyase activity	21		0.057	-0.016	0.11	-0.06	0.027	0.11	-0.035	0.11			0.52	0.027	0.99	-0.36	0.25	0.95	-0.26	0.96			0.6	0.98	0.32	0.72	0.8	0.34	0.8	0.34
GO:0016833	F	oxo-acid-lyase activity	12		-0.0089	0.09	-0.075	0.22	-0.069	0.34	0.11	0.11			-0.028	0.58	-0.36	1.1	-0.33	2.1	0.65	0.7			0.98	0.56	0.72	0.26	0.74	0.039	0.51	0.48
GO:0016835	F	carbon-oxygen lyase activity	137		-0.17	-0.22	-0.073	-0.11	-0.17	0.036	-0.028	-0.13			-3.6	-3.6	-1.2	-1.8	-2.9	0.96	-0.52	-2.1			0.00034	0.00029	0.24	0.072	0.004	0.33	0.6	0.037
GO:0016836	F	hydro-lyase activity	83		-0.23	-0.31	-0.052	0.0032	-0.19	0.022	-0.011	-0.18			-3.8	-4	-0.59	0.12	-2.6	0.52	-0.14	-2.5			0.00014	6.2e-05	0.55	0.9	0.0081	0.6	0.89	0.012
GO:0016837	F	carbon-oxygen lyase activity, acting on polysaccharides	27		-0.17	-0.24	-0.3	-0.58	-0.31	-0.02	-0.069	-0.15			-1.6	-1.7	-2.6	-4.3	-2.5	-0.071	-0.59	-1.1			0.1	0.082	0.01	1.6e-05	0.014	0.94	0.56	0.25
GO:0016838	F	carbon-oxygen lyase activity, acting on phosphates	12		-0.019	-0.0028	0.2	-0.15	0.031	0.22	-0.022	0.0043			-0.093	0.091	1.3	-0.74	0.21	1.4	-0.12	0.11			0.93	0.93	0.2	0.46	0.83	0.17	0.9	0.91
GO:0016840	F	carbon-nitrogen lyase activity	23		0.0089	0.1	-0.025	0.14	0.052	0.12	0.1	0.16			0.12	0.89	-0.092	1	0.46	1.1	0.84	1.3			0.9	0.37	0.93	0.3	0.65	0.29	0.4	0.18
GO:0016843	F	amine-lyase activity	15		-0.17	-0.0068	0.11	-0.0077	-0.01	0.18	-0.035	0.094			-1.2	0.078	0.78	-0.0081	-0.0092	1.2	-0.22	0.68			0.22	0.94	0.43	0.99	0.99	0.21	0.83	0.5
GO:0016844	F	strictosidine synthase activity	15		-0.17	-0.0068	0.11	-0.0077	-0.01	0.18	-0.035	0.094			-1.2	0.078	0.78	-0.0081	-0.0092	1.2	-0.22	0.68			0.22	0.94	0.43	0.99	0.99	0.21	0.83	0.5
GO:0016846	F	carbon-sulfur lyase activity	44		0.091	0.13	0.16	0.19	0.052	0.22	0.19	0.057			1.2	1.5	2	1.9	0.63	2.6	2.1	0.77			0.23	0.13	0.048	0.057	0.53	0.0093	0.035	0.44
GO:0016847	F	1-aminocyclopropane-1-carboxylate synthase activity	17		0.15	-0.097	-0.041	0.42	-0.19	0.014	0.34	0.064			1.2	-0.49	-0.19	2.5	-1.2	0.18	2.3	0.52			0.22	0.63	0.85	0.012	0.24	0.86	0.019	0.6
GO:0016853	F	isomerase activity	221		0.014	-0.067	-0.11	-0.049	-0.082	-0.055	-0.054	-0.042			0.53	-1.1	-2.4	-0.93	-1.7	-1.1	-1.3	-0.66			0.6	0.28	0.015	0.35	0.087	0.27	0.19	0.51
GO:0016854	F	racemase and epimerase activity	35		0.054	0.022	-0.026	0.033	0.051	-0.14	0.04	0.085			0.64	0.38	-0.12	0.34	0.56	-1.3	0.41	0.96			0.52	0.7	0.9	0.74	0.58	0.19	0.68	0.34
GO:0016857	F	racemase and epimerase activity, acting on carbohydrates and derivatives	30		0.049	0.044	0.0063	0.02	0.09	-0.15	0.0044	0.11			0.55	0.53	0.19	0.21	0.85	-1.3	0.052	1.1			0.58	0.59	0.85	0.84	0.4	0.2	0.96	0.29
GO:0016859	F	cis-trans isomerase activity	58		0.016	-0.0079	-0.05	-0.12	-0.064	0.066	-0.057	-0.077			0.3	0.14	-0.47	-1.2	-0.67	1	-0.72	-0.76			0.77	0.89	0.64	0.22	0.5	0.31	0.47	0.45
GO:0016860	F	intramolecular oxidoreductase activity	47		-0.031	-0.16	-0.022	-0.02	-0.11	-0.065	-0.14	-0.048			-0.34	-1.5	-0.096	-0.14	-1.1	-0.62	-1.6	-0.36			0.73	0.14	0.92	0.89	0.26	0.54	0.11	0.72
GO:0016861	F	intramolecular oxidoreductase activity, interconverting aldoses and ketoses	16		0.094	-0.1	-0.04	0.084	-0.079	-0.13	0.0066	0.062			0.74	-0.52	-0.17	0.52	-0.44	-0.8	0.053	0.49			0.46	0.6	0.86	0.6	0.66	0.42	0.96	0.62
GO:0016862	F	intramolecular oxidoreductase activity, interconverting keto- and enol-groups	17		-0.063	-0.25	-0.11	-0.21	-0.21	-0.12	-0.31	-0.13			-0.45	-1.5	-0.67	-1.2	-1.3	-0.75	-2.1	-0.79			0.65	0.14	0.5	0.21	0.19	0.45	0.033	0.43
GO:0016864	F	intramolecular oxidoreductase activity, transposing S-S bonds	17		-0.063	-0.25	-0.11	-0.21	-0.21	-0.12	-0.31	-0.13			-0.45	-1.5	-0.67	-1.2	-1.3	-0.75	-2.1	-0.79			0.65	0.14	0.5	0.21	0.19	0.45	0.033	0.43
GO:0016866	F	intramolecular transferase activity	51		0.069	-0.047	-0.19	0.038	-0.096	-0.056	0.051	-0.066			0.98	-0.3	-2.1	0.45	-0.98	-0.54	0.62	-0.6			0.33	0.77	0.032	0.65	0.33	0.59	0.53	0.55
GO:0016868	F	intramolecular transferase activity, phosphotransferases	11		-0.15	-0.17	-0.31	-0.092	-0.059	-0.041	0.042	-0.18			-0.9	-0.75	-1.7	-0.41	-0.26	-0.16	0.24	-0.88			0.37	0.45	0.093	0.68	0.79	0.87	0.81	0.38
GO:0016872	F	intramolecular lyase activity	11		-0.15	0.039	-0.46	-0.35	-0.25	-0.23	-0.15	0.0011			-0.87	0.3	-2.5	-1.6	-1.3	-1.2	-0.82	0.085			0.38	0.76	0.012	0.1	0.2	0.21	0.41	0.93
GO:0016874	F	ligase activity	461		0.01	-0.018	0.0099	0.022	-0.0059	-0.032	-0.021	-0.0011			0.58	0.049	0.87	0.88	0.088	-0.75	-0.72	0.47			0.56	0.96	0.38	0.38	0.93	0.46	0.47	0.64
GO:0016875	F	ligase activity, forming carbon-oxygen bonds	67		0.14	0.039	0.033	0.18	-0.0014	-0.01	0.023	0.03			2.2	0.75	0.65	2.2	0.091	0.023	0.34	0.59			0.028	0.46	0.51	0.028	0.93	0.98	0.74	0.56
GO:0016876	F	ligase activity, forming aminoacyl-tRNA and related compounds	67		0.14	0.039	0.033	0.18	-0.0014	-0.01	0.023	0.03			2.2	0.75	0.65	2.2	0.091	0.023	0.34	0.59			0.028	0.46	0.51	0.028	0.93	0.98	0.74	0.56
GO:0016877	F	ligase activity, forming carbon-sulfur bonds	28		-0.12	-0.17	-0.25	0.021	-0.11	-0.16	-0.06	-0.1			-1.1	-1.2	-2.1	0.21	-0.83	-1.4	-0.52	-0.73			0.26	0.23	0.032	0.83	0.41	0.18	0.6	0.46
GO:0016878	F	acid-thiol ligase activity	22		-0.16	-0.18	-0.18	0.0022	-0.052	-0.13	-0.11	-0.077			-1.4	-1.2	-1.3	0.057	-0.32	-0.95	-0.86	-0.47			0.17	0.25	0.2	0.95	0.75	0.34	0.39	0.64
GO:0016879	F	ligase activity, forming carbon-nitrogen bonds	346		-0.0095	-0.013	0.025	-0.02	-0.0031	-0.023	-0.028	-0.0051			-0.17	0.19	1.2	-0.36	0.16	-0.37	-0.82	0.29			0.86	0.85	0.21	0.72	0.87	0.71	0.41	0.77
GO:0016881	F	acid-amino acid ligase activity	299		-0.031	-0.018	0.03	-0.047	-0.01	-0.04	-0.054	-0.034			-0.87	0.059	1.3	-1	-0.053	-0.84	-1.5	-0.54			0.39	0.95	0.2	0.31	0.96	0.4	0.13	0.59
GO:0016884	F	carbon-nitrogen ligase activity, with glutamine as amido-N-donor	16		0.33	0.047	-0.073	0.37	0.06	0.17	0.19	0.29			2.5	0.41	-0.41	2.2	0.43	1.2	1.3	2			0.012	0.68	0.69	0.028	0.67	0.21	0.21	0.051
GO:0016887	F	ATPase activity	433		0.11	-0.035	-0.18	0.18	0.0032	-0.11	0.057	-0.026			4.4	-0.49	-5.8	5.7	0.38	-3.5	2	-0.39			1.2e-05	0.63	6.1e-09	1e-08	0.7	0.00048	0.043	0.7
GO:0016891	F	endoribonuclease activity, producing 5'-phosphomonoesters	36		0.035	0.0015	0.054	0.067	0.093	6e-05	0.031	0.014			0.44	0.2	0.7	0.63	0.95	0.12	0.32	0.28			0.66	0.84	0.49	0.53	0.34	0.9	0.75	0.78
GO:0016893	F	endonuclease activity, active with either ribo- or deoxyribonucleic acids and producing 5'-phosphomonoesters	40		0.026	-0.018	0.066	0.063	0.1	-0.0012	0.023	0.027			0.36	0.022	0.87	0.64	1.1	0.11	0.26	0.43			0.72	0.98	0.39	0.52	0.26	0.91	0.79	0.67
GO:0016896	F	exoribonuclease activity, producing 5'-phosphomonoesters	15		0.34	0.21	-0.023	0.39	0.16	0.12	0.26	0.14			2.5	1.4	-0.063	2.2	1	0.84	1.7	0.95			0.013	0.17	0.95	0.027	0.3	0.4	0.084	0.34
GO:0016899	F	oxidoreductase activity, acting on the CH-OH group of donors, oxygen as acceptor	17		0.032	0.25	0.18	-0.074	0.14	0.15	0.028	-0.031			0.28	1.7	1.4	-0.4	0.95	1.1	0.2	-0.11			0.78	0.089	0.17	0.69	0.34	0.25	0.84	0.91
GO:0016903	F	oxidoreductase activity, acting on the aldehyde or oxo group of donors	72		0.022	0.042	-0.051	0.0099	0.043	0.049	0.014	-0.0037			0.41	0.8	-0.54	0.2	0.68	0.88	0.22	0.15			0.68	0.42	0.59	0.84	0.49	0.38	0.82	0.88
GO:0016986	F	transcription initiation factor activity	20		0.051	0.12	0.023	0.057	0.027	-0.047	-0.15	0.034			0.46	0.93	0.28	0.41	0.25	-0.27	-1.1	0.35			0.64	0.35	0.78	0.68	0.8	0.79	0.26	0.72
GO:0016998	P	cell wall macromolecule catabolic process	26		-0.11	-0.11	-0.16	-0.12	-0.092	-0.19	0.15	0.071			-1	-0.72	-1.3	-0.85	-0.67	-1.5	1.3	0.7			0.3	0.47	0.2	0.39	0.51	0.12	0.19	0.48
GO:0017004	P	cytochrome complex assembly	14		-0.07	-0.037	0.16	-0.12	-0.11	0.057	-0.22	-0.17			-0.46	-0.097	1.1	-0.6	-0.57	0.44	-1.3	-0.96			0.64	0.92	0.28	0.55	0.57	0.66	0.18	0.34
GO:0017016	F	Ras GTPase binding	27		-0.045	-0.044	-0.1	-0.033	-0.059	-0.044	-0.11	-0.041			-0.39	-0.19	-0.78	-0.2	-0.41	-0.29	-0.98	-0.22			0.7	0.85	0.44	0.84	0.68	0.77	0.33	0.82
GO:0017038	P	protein import	77		0.13	-0.0016	-0.0092	0.19	0.035	0.03	0.034	-0.0051			2.2	0.25	0.071	2.6	0.59	0.62	0.52	0.14			0.029	0.8	0.94	0.011	0.55	0.53	0.6	0.89
GO:0017076	F	purine nucleotide binding	1497		0.05	-0.053	-0.065	0.034	-0.036	-0.07	-0.028	-0.0037			3.9	-2	-3.4	2.2	-1.7	-3.9	-1.7	0.69			8e-05	0.051	0.0007	0.025	0.091	0.00011	0.082	0.49
GO:0017111	F	nucleoside-triphosphatase activity	707		0.084	-0.058	-0.15	0.12	-0.015	-0.1	0.0028	-0.025			4.4	-1.6	-6	4.8	-0.28	-4.1	0.18	-0.45			1.2e-05	0.12	2.2e-09	1.4e-06	0.78	3.4e-05	0.86	0.66
GO:0017171	F	serine hydrolase activity	162		-0.16	-0.19	0.003	-0.13	-0.14	-0.088	-0.12	-0.18			-3.7	-3.2	0.37	-2.3	-2.6	-1.7	-2.6	-3.4			0.00021	0.0013	0.71	0.022	0.0084	0.096	0.0086	0.00058
GO:0018130	P	heterocycle biosynthetic process	131		0.018	0.059	-0.012	0.0065	0.043	0.013	0.044	0.057			0.48	1.4	0.031	0.21	0.92	0.48	0.87	1.3			0.63	0.17	0.98	0.83	0.36	0.63	0.39	0.18
GO:0018193	P	peptidyl-amino acid modification	29		0.13	0.11	-0.082	0.2	0.04	0.0047	0.11	0.053			1.4	1.1	-0.62	1.6	0.41	0.15	0.98	0.59			0.17	0.28	0.53	0.1	0.68	0.88	0.33	0.55
GO:0018208	P	peptidyl-proline modification	11		0.035	0.22	-0.1	0.15	0.076	0.017	0.07	0.1			0.25	1.2	-0.5	0.76	0.44	0.16	0.4	0.64			0.8	0.23	0.61	0.45	0.66	0.87	0.69	0.52
GO:0018401	P	peptidyl-proline hydroxylation to 4-hydroxy-L-proline	11		0.035	0.22	-0.1	0.15	0.076	0.017	0.07	0.1			0.25	1.2	-0.5	0.76	0.44	0.16	0.4	0.64			0.8	0.23	0.61	0.45	0.66	0.87	0.69	0.52
GO:0019001	F	guanyl nucleotide binding	211		0.091	0.037	-0.014	0.041	0.018	-0.037	-0.00076	0.055			2.6	1.3	-0.0033	1	0.61	-0.62	0.013	1.6			0.0096	0.2	1	0.32	0.54	0.53	0.99	0.1
GO:0019005	C	SCF ubiquitin ligase complex	29		0.13	0.13	0.14	-0.036	0.11	0.043	-0.15	0.0085			1.4	1.2	1.4	-0.24	1	0.5	-1.4	0.2			0.17	0.22	0.16	0.81	0.31	0.61	0.17	0.84
GO:0019104	F	DNA N-glycosylase activity	17		-0.15	-0.22	-0.18	-0.33	-0.29	-0.095	-0.15	-0.19			-1.1	-1.2	-1.2	-1.9	-1.9	-0.58	-1	-1.1			0.28	0.22	0.25	0.056	0.064	0.56	0.31	0.25
GO:0019199	F	transmembrane receptor protein kinase activity	16		0.11	-0.069	-0.28	-0.0068	-0.026	-0.3	0.086	0.0028			0.85	-0.3	-1.8	-0.0035	-0.11	-2	0.59	0.11			0.4	0.76	0.066	1	0.91	0.046	0.56	0.91
GO:0019200	F	carbohydrate kinase activity	47		0.069	0.1	-0.053	0.039	0.027	-0.063	0.016	0.056			0.94	1.3	-0.45	0.45	0.38	-0.59	0.2	0.79			0.35	0.19	0.65	0.65	0.7	0.55	0.84	0.43
GO:0019201	F	nucleotide kinase activity	18		0.011	-0.062	0.0048	0.03	-0.04	0.03	-0.027	-0.042			0.12	-0.27	0.14	0.23	-0.21	0.3	-0.18	-0.18			0.9	0.79	0.89	0.82	0.83	0.76	0.85	0.85
GO:0019203	F	carbohydrate phosphatase activity	19		0.39	0.46	0.17	0.41	0.56	0.11	0.34	0.42			3.2	3.2	1.3	2.6	3.9	0.89	2.5	3.1			0.0013	0.0012	0.18	0.009	9.1e-05	0.37	0.014	0.0021
GO:0019205	F	nucleobase, nucleoside, nucleotide kinase activity	31		0.0073	-0.068	-0.037	0.073	-0.0032	0.029	0.008	0.018			0.12	-0.41	-0.22	0.64	0.047	0.39	0.086	0.3			0.9	0.68	0.83	0.52	0.96	0.7	0.93	0.77
GO:0019207	F	kinase regulator activity	43		-0.077	-0.22	-0.028	-0.12	-0.11	0.064	-0.17	-0.061			-0.89	-2.1	-0.16	-1.1	-1.1	0.85	-1.9	-0.49			0.37	0.04	0.87	0.29	0.28	0.4	0.059	0.62
GO:0019208	F	phosphatase regulator activity	19		0.13	0.096	-0.041	0.078	0.097	-0.034	0.01	0.1			1.1	0.77	-0.2	0.53	0.72	-0.17	0.086	0.83			0.29	0.44	0.84	0.59	0.47	0.87	0.93	0.41
GO:0019213	F	deacetylase activity	18		0.062	0.11	-0.2	0.13	0.024	0.044	-0.01	0.075			0.53	0.82	-1.4	0.85	0.21	0.4	-0.065	0.61			0.6	0.41	0.17	0.4	0.83	0.69	0.95	0.54
GO:0019216	P	regulation of lipid metabolic process	16		-0.25	-0.075	0.025	-0.29	-0.14	0.029	-0.069	-0.1			-1.9	-0.34	0.27	-1.6	-0.84	0.28	-0.45	-0.57			0.061	0.73	0.79	0.11	0.4	0.78	0.65	0.57
GO:0019219	P	regulation of nucleobase, nucleoside, nucleotide and nucleic acid metabolic process	1541		0.035	0.076	-0.0058	0.0089	0.043	0.009	0.028	0.03			2.9	5.8	0.55	0.86	3.2	1.4	1.9	2.9			0.004	6.4e-09	0.59	0.39	0.0014	0.16	0.053	0.0042
GO:0019220	P	regulation of phosphate metabolic process	36		-0.0018	0.11	0.089	0.044	0.023	0.08	0.005	0.041			0.031	1.2	1	0.44	0.29	0.94	0.063	0.54			0.98	0.24	0.29	0.66	0.77	0.35	0.95	0.59
GO:0019222	P	regulation of metabolic process	1788		0.027	0.068	-0.011	0.0038	0.037	0.011	0.019	0.02			2.5	5.7	0.2	0.62	3.1	1.6	1.4	2.4			0.014	1.2e-08	0.84	0.54	0.0023	0.1	0.15	0.018
GO:0019239	F	deaminase activity	15		-0.091	-0.23	0.025	-0.1	-0.19	0.082	-0.32	-0.036			-0.63	-1.2	0.26	-0.53	-1.1	0.62	-2.1	-0.13			0.53	0.22	0.8	0.6	0.27	0.53	0.04	0.89
GO:0019252	P	starch biosynthetic process	18		0.0055	0.006	-0.4	-0.2	-0.097	-0.05	-0.11	-0.097			0.079	0.17	-2.8	-1.2	-0.59	-0.28	-0.74	-0.56			0.94	0.87	0.0049	0.23	0.55	0.78	0.46	0.57
GO:0019288	P	isopentenyl diphosphate biosynthetic process, mevalonate-independent pathway	10		0.042	0.0061	0.19	0.065	0.047	0.049	-0.071	-0.018			0.28	0.13	1.1	0.33	0.28	0.33	-0.37	-0.017			0.78	0.9	0.27	0.74	0.78	0.74	0.71	0.99
GO:0019318	P	hexose metabolic process	107		0.0042	0.0045	-0.083	-0.016	-2.8e-05	-0.025	-0.033	0.0038			0.17	0.39	-1.2	-0.14	0.14	-0.24	-0.54	0.31			0.87	0.7	0.22	0.89	0.89	0.81	0.59	0.76
GO:0019319	P	hexose biosynthetic process	18		0.0014	-0.056	-0.21	-0.014	-0.069	-0.18	-0.14	-0.043			0.047	-0.24	-1.4	-0.047	-0.4	-1.2	-1	-0.19			0.96	0.81	0.16	0.96	0.69	0.21	0.32	0.85
GO:0019320	P	hexose catabolic process	72		0.013	0.069	-0.12	0.026	0.037	0.042	0.041	0.023			0.28	1.2	-1.5	0.39	0.61	0.79	0.59	0.52			0.78	0.25	0.13	0.69	0.54	0.43	0.55	0.6
GO:0019321	P	pentose metabolic process	31		0.054	0.07	-0.051	0.062	-0.0089	-0.075	-0.00068	0.02			0.61	0.77	-0.36	0.55	-0.0039	-0.6	0.0057	0.31			0.54	0.44	0.72	0.58	1	0.55	1	0.76
GO:0019344	P	cysteine biosynthetic process	14		0.021	0.099	0.012	0.13	0.055	0.12	-0.015	0.11			0.18	0.68	0.17	0.74	0.38	0.86	-0.084	0.74			0.86	0.5	0.87	0.46	0.71	0.39	0.93	0.46
GO:0019362	P	pyridine nucleotide metabolic process	38		-0.052	0.13	0.065	-0.049	0.073	0.07	-0.048	0.023			-0.55	1.4	0.83	-0.38	0.79	0.86	-0.48	0.37			0.58	0.17	0.41	0.7	0.43	0.39	0.63	0.71
GO:0019363	P	pyridine nucleotide biosynthetic process	13		0.03	0.1	-0.021	0.12	0.13	0.018	0.088	0.093			0.23	0.67	-0.044	0.64	0.81	0.18	0.54	0.63			0.81	0.5	0.96	0.52	0.42	0.86	0.59	0.53
GO:0019395	P	fatty acid oxidation	35		-0.042	-0.002	-0.079	-0.058	-0.058	-0.086	-0.18	-0.025			-0.41	0.16	-0.65	-0.45	-0.46	-0.75	-1.7	-0.094			0.68	0.87	0.51	0.66	0.64	0.45	0.083	0.93
GO:0019400	P	alditol metabolic process	24		-0.18	-0.18	-0.18	-0.19	-0.29	-0.12	-0.072	-0.26			-1.7	-1.2	-1.4	-1.3	-2.2	-0.94	-0.58	-1.9			0.099	0.23	0.17	0.2	0.03	0.35	0.56	0.052
GO:0019438	P	aromatic compound biosynthetic process	205		-0.13	-0.1	-0.24	-0.066	-0.09	-0.11	0.014	-0.091			-3.4	-1.8	-5.6	-1.2	-1.8	-2.4	0.36	-1.8			0.00065	0.075	1.9e-08	0.22	0.067	0.014	0.72	0.077
GO:0019471	P	4-hydroxyproline metabolic process	11		0.035	0.22	-0.1	0.15	0.076	0.017	0.07	0.1			0.25	1.2	-0.5	0.76	0.44	0.16	0.4	0.64			0.8	0.23	0.61	0.45	0.66	0.87	0.69	0.52
GO:0019511	P	peptidyl-proline hydroxylation	11		0.035	0.22	-0.1	0.15	0.076	0.017	0.07	0.1			0.25	1.2	-0.5	0.76	0.44	0.16	0.4	0.64			0.8	0.23	0.61	0.45	0.66	0.87	0.69	0.52
GO:0019538	P	protein metabolic process	2746		0.029	-0.051	-0.044	0.022	-0.017	-0.021	-0.0047	-0.0052			3.3	-2.5	-2.7	2.1	-0.68	-0.84	-0.3	0.81			0.00088	0.013	0.0078	0.034	0.5	0.4	0.76	0.42
GO:0019637	P	organophosphate metabolic process	101		-0.067	-0.093	-0.11	-0.14	-0.077	-0.086	-0.15	-0.096			-1.2	-1.1	-1.7	-1.9	-1.1	-1.3	-2.4	-1.3			0.24	0.26	0.097	0.061	0.28	0.2	0.015	0.19
GO:0019682	P	glyceraldehyde-3-phosphate metabolic process	10		0.042	0.0061	0.19	0.065	0.047	0.049	-0.071	-0.018			0.28	0.13	1.1	0.33	0.28	0.33	-0.37	-0.017			0.78	0.9	0.27	0.74	0.78	0.74	0.71	0.99
GO:0019684	P	photosynthesis, light reaction	87		-0.18	0.25	0.18	-0.3	-0.018	0.21	-0.25	-0.16			-3.1	3.9	3.1	-4	-0.14	3.6	-3.9	-2.1			0.0022	0.00011	0.0021	7.5e-05	0.89	0.00032	9.9e-05	0.033
GO:0019722	P	calcium-mediated signaling	13		-0.077	-0.16	0.033	-0.067	-0.06	-0.13	-0.1	-0.015			-0.49	-0.76	0.29	-0.31	-0.29	-0.71	-0.61	-0.00071			0.63	0.45	0.77	0.75	0.77	0.48	0.54	1
GO:0019725	P	cellular homeostasis	148		0.15	-0.012	-0.036	0.097	0.089	-0.11	0.16	0.046			3.4	0.15	-0.46	1.8	1.9	-2.1	3.3	1.2			0.00061	0.88	0.65	0.069	0.063	0.035	0.001	0.23
GO:0019740	P	nitrogen utilization	12		-0.26	-0.16	-0.036	-0.32	-0.28	0.14	-0.24	-0.28			-1.6	-0.74	-0.13	-1.6	-1.5	0.87	-1.4	-1.5			0.1	0.46	0.9	0.12	0.15	0.38	0.17	0.14
GO:0019742	P	pentacyclic triterpenoid metabolic process	10		0.21	0.18	-0.21	0.042	-0.26	-0.25	-0.065	0.12			1.3	0.97	-1.1	0.22	-1.2	-1.3	-0.34	0.68			0.2	0.33	0.29	0.83	0.21	0.2	0.73	0.5
GO:0019745	P	pentacyclic triterpenoid biosynthetic process	10		0.21	0.18	-0.21	0.042	-0.26	-0.25	-0.065	0.12			1.3	0.97	-1.1	0.22	-1.2	-1.3	-0.34	0.68			0.2	0.33	0.29	0.83	0.21	0.2	0.73	0.5
GO:0019748	P	secondary metabolic process	412		-0.11	-0.051	-0.066	-0.079	-0.014	0.021	0.036	-0.02			-4.2	-0.96	-1.8	-2.1	-0.18	1.1	1.3	-0.18			3e-05	0.34	0.07	0.033	0.86	0.25	0.2	0.85
GO:0019751	P	polyol metabolic process	36		-0.11	-0.057	-0.17	-0.14	-0.15	-0.084	-0.015	-0.13			-1.2	-0.34	-1.6	-1.2	-1.4	-0.74	-0.13	-1.1			0.23	0.73	0.12	0.24	0.17	0.46	0.89	0.26
GO:0019752	P	carboxylic acid metabolic process	689		0.03	-0.031	-0.031	0.09	-0.028	-0.0091	0.034	-0.0018			1.7	-0.44	-0.78	3.7	-0.81	0.12	1.6	0.55			0.09	0.66	0.43	0.00025	0.42	0.9	0.12	0.58
GO:0019757	P	glycosinolate metabolic process	51		-0.23	-0.37	0.34	0.12	0.012	0.38	0.16	-0.045			-3	-3.9	4.3	1.3	0.23	4.7	1.9	-0.34			0.0026	0.00011	2e-05	0.19	0.82	2.1e-06	0.061	0.73
GO:0019758	P	glycosinolate biosynthetic process	36		-0.25	-0.43	0.32	0.28	0.018	0.36	0.055	-0.19			-2.7	-3.8	3.4	2.5	0.25	3.8	0.56	-1.7			0.0069	0.00016	0.00062	0.012	0.8	0.00013	0.57	0.082
GO:0019759	P	glycosinolate catabolic process	13		-0.18	-0.17	0.29	-0.32	-0.069	0.35	0.4	0.31			-1.2	-0.85	1.8	-1.6	-0.35	2.2	2.4	1.9			0.24	0.39	0.065	0.1	0.73	0.025	0.014	0.056
GO:0019760	P	glucosinolate metabolic process	51		-0.23	-0.37	0.34	0.12	0.012	0.38	0.16	-0.045			-3	-3.9	4.3	1.3	0.23	4.7	1.9	-0.34			0.0026	0.00011	2e-05	0.19	0.82	2.1e-06	0.061	0.73
GO:0019761	P	glucosinolate biosynthetic process	36		-0.25	-0.43	0.32	0.28	0.018	0.36	0.055	-0.19			-2.7	-3.8	3.4	2.5	0.25	3.8	0.56	-1.7			0.0069	0.00016	0.00062	0.012	0.8	0.00013	0.57	0.082
GO:0019762	P	glucosinolate catabolic process	13		-0.18	-0.17	0.29	-0.32	-0.069	0.35	0.4	0.31			-1.2	-0.85	1.8	-1.6	-0.35	2.2	2.4	1.9			0.24	0.39	0.065	0.1	0.73	0.025	0.014	0.056
GO:0019783	F	small conjugating protein-specific protease activity	33		0.097	0.077	-0.03	0.14	0.074	-0.0056	0.028	0.063			1.1	0.86	-0.16	1.2	0.74	0.061	0.28	0.72			0.28	0.39	0.87	0.24	0.46	0.95	0.78	0.47
GO:0019787	F	small conjugating protein ligase activity	278		-0.034	-0.023	0.026	-0.047	-0.0099	-0.043	-0.068	-0.04			-0.92	-0.066	1.1	-0.99	-0.038	-0.89	-1.9	-0.69			0.35	0.95	0.26	0.32	0.97	0.37	0.064	0.49
GO:0019825	F	oxygen binding	240		-0.053	0.022	0.18	0.045	0.05	0.13	0.06	0.063			-1.4	0.99	5.1	1.2	1.4	3.8	1.6	1.9			0.16	0.32	3e-07	0.25	0.15	0.00014	0.11	0.052
GO:0019827	P	stem cell maintenance	24		0.067	0.1	-0.099	-0.07	0.018	0.13	0.03	-0.026			0.66	0.93	-0.71	-0.46	0.21	1.2	0.26	-0.092			0.51	0.35	0.48	0.65	0.84	0.23	0.8	0.93
GO:0019829	F	cation-transporting ATPase activity	36		-0.043	-0.24	-0.13	0.0001	-0.14	-0.28	-0.14	-0.18			-0.43	-2	-1.2	0.055	-1.3	-2.8	-1.4	-1.6			0.67	0.043	0.22	0.96	0.21	0.0054	0.15	0.1
GO:0019842	F	vitamin binding	45		-0.091	-0.051	-0.13	-0.017	-0.05	0.11	-0.039	-0.053			-1.1	-0.32	-1.3	-0.1	-0.44	1.3	-0.42	-0.42			0.28	0.75	0.19	0.92	0.66	0.18	0.67	0.68
GO:0019852	P	L-ascorbic acid metabolic process	12		0.071	0.045	-0.055	-0.086	-0.2	-0.16	0.075	0.035			0.49	0.34	-0.24	-0.4	-1.1	-0.88	0.44	0.28			0.62	0.73	0.81	0.69	0.29	0.38	0.66	0.78
GO:0019853	P	L-ascorbic acid biosynthetic process	12		0.071	0.045	-0.055	-0.086	-0.2	-0.16	0.075	0.035			0.49	0.34	-0.24	-0.4	-1.1	-0.88	0.44	0.28			0.62	0.73	0.81	0.69	0.29	0.38	0.66	0.78
GO:0019866	C	organelle inner membrane	187		0.06	-0.1	-0.12	0.11	-0.04	-0.026	0.064	-0.069			1.6	-1.7	-2.6	2.2	-0.68	-0.34	1.5	-1.2			0.1	0.086	0.01	0.026	0.5	0.74	0.14	0.23
GO:0019867	C	outer membrane	61		0.089	0.074	-0.022	0.14	0.039	0.081	0.1	-0.0022			1.4	1.1	-0.11	1.6	0.58	1.2	1.4	0.16			0.17	0.26	0.91	0.1	0.56	0.22	0.18	0.87
GO:0019887	F	protein kinase regulator activity	41		-0.063	-0.21	-0.056	-0.12	-0.096	0.066	-0.18	-0.058			-0.7	-1.9	-0.45	-1.1	-0.88	0.86	-1.9	-0.44			0.49	0.056	0.65	0.27	0.38	0.39	0.062	0.66
GO:0019888	F	protein phosphatase regulator activity	19		0.13	0.096	-0.041	0.078	0.097	-0.034	0.01	0.1			1.1	0.77	-0.2	0.53	0.72	-0.17	0.086	0.83			0.29	0.44	0.84	0.59	0.47	0.87	0.93	0.41
GO:0019897	C	extrinsic to plasma membrane	72		0.11	0.028	0.019	0.067	0.027	0.0056	-0.0095	0.053			1.9	0.62	0.47	0.9	0.47	0.25	-0.12	0.92			0.063	0.54	0.64	0.37	0.63	0.8	0.91	0.36
GO:0019898	C	extrinsic to membrane	89		0.071	0.011	-0.1	-0.01	0.012	-0.026	-0.0037	0.028			1.3	0.44	-1.4	-0.054	0.31	-0.24	-0.039	0.65			0.18	0.66	0.15	0.96	0.76	0.81	0.97	0.51
GO:0019899	F	enzyme binding	50		-0.013	-0.0029	-0.023	-0.058	-0.035	0.13	-0.17	0.058			-0.12	0.19	-0.11	-0.53	-0.3	1.8	-2	0.83			0.91	0.85	0.91	0.59	0.77	0.076	0.045	0.4
GO:0019915	P	lipid storage	18		0.087	0.32	0.27	0.087	0.0023	1.1	0.44	0.13			0.72	2.2	2	0.57	0.072	8	3.2	1			0.47	0.026	0.042	0.57	0.94	8.9e-16	0.0016	0.31
GO:0019932	P	second-messenger-mediated signaling	16		-0.056	-0.18	0.029	-0.025	-0.054	-0.12	-0.1	-0.034			-0.38	-0.98	0.29	-0.11	-0.28	-0.77	-0.68	-0.12			0.7	0.33	0.77	0.92	0.78	0.44	0.49	0.9
GO:0019941	P	modification-dependent protein catabolic process	251		0.089	0.041	0.027	0.11	0.064	0.0074	0.0068	0.044			2.8	1.5	1.1	2.7	1.8	0.52	0.21	1.5			0.0056	0.14	0.27	0.006	0.071	0.6	0.83	0.13
GO:0019953	P	sexual reproduction	63		0.057	-0.027	-0.2	0.04	-0.078	-0.097	-0.057	-0.093			0.91	-0.085	-2.5	0.53	-0.86	-1.2	-0.74	-1			0.36	0.93	0.012	0.6	0.39	0.25	0.46	0.32
GO:0020037	F	heme binding	91		-0.099	-0.21	-0.013	0.084	-0.22	-0.029	0.047	-0.022			-1.7	-2.8	0.021	1.2	-3.2	-0.28	0.77	-0.12			0.092	0.0047	0.98	0.21	0.0012	0.78	0.44	0.91
GO:0021700	P	developmental maturation	47		-0.2	-0.4	-0.23	-0.29	-0.38	-0.28	-0.36	-0.26			-2.5	-4	-2.6	-2.8	-4.1	-3.1	-4.1	-2.7			0.014	7e-05	0.011	0.0054	5.1e-05	0.0019	3.8e-05	0.0076
GO:0022402	P	cell cycle process	124		-0.032	-0.26	-0.19	-0.07	-0.14	-0.029	-0.18	-0.14			-0.58	-4.2	-3.4	-1	-2.3	-0.33	-3.3	-2.2			0.56	3.2e-05	0.00067	0.3	0.02	0.74	0.0011	0.024
GO:0022403	P	cell cycle phase	78		-0.031	-0.26	-0.16	-0.073	-0.11	-0.02	-0.17	-0.13			-0.44	-3.3	-2.3	-0.85	-1.4	-0.12	-2.5	-1.7			0.66	0.001	0.024	0.39	0.16	0.9	0.013	0.089
GO:0022406	P	membrane docking	27		-0.056	-0.25	-0.11	-0.064	-0.26	-0.015	-0.056	-0.22			-0.5	-1.8	-0.85	-0.43	-2.1	-0.032	-0.48	-1.8			0.62	0.069	0.39	0.67	0.037	0.97	0.63	0.079
GO:0022411	P	cellular component disassembly	25		-0.044	0.054	0.062	-0.078	0.043	0.029	-0.12	-0.0084			-0.37	0.57	0.65	-0.52	0.41	0.34	-1	0.052			0.71	0.57	0.52	0.6	0.68	0.73	0.3	0.96
GO:0022414	P	reproductive process	945		0.056	-0.0097	-0.034	0.049	0.016	0.1	0.045	-0.00029			3.5	0.49	-1.1	2.4	1.2	5.9	2.4	0.72			0.00055	0.63	0.28	0.014	0.24	3.8e-09	0.018	0.47
GO:0022603	P	regulation of anatomical structure morphogenesis	34		-0.14	-0.27	-0.11	-0.16	-0.16	-0.033	-0.17	-0.13			-1.4	-2.2	-0.97	-1.3	-1.4	-0.21	-1.7	-1.1			0.15	0.026	0.33	0.19	0.16	0.83	0.098	0.28
GO:0022607	P	cellular component assembly	267		-0.014	-0.058	-0.066	-0.043	-0.059	-0.0075	-0.05	-0.052			-0.29	-0.96	-1.4	-0.88	-1.3	0.12	-1.3	-0.99			0.77	0.34	0.15	0.38	0.19	0.91	0.18	0.32
GO:0022610	P	biological adhesion	19		-0.27	-0.39	-0.16	-0.36	-0.41	0.32	-0.3	0.068			-2.2	-2.5	-1.1	-2.2	-2.7	2.5	-2.2	0.58			0.029	0.013	0.27	0.028	0.0065	0.013	0.028	0.56
GO:0022611	P	dormancy process	14		0.17	0.27	0.0063	0.23	0.31	0.66	0.48	0.22			1.2	1.7	0.13	1.3	1.9	4.3	3	1.4			0.22	0.096	0.9	0.2	0.064	2e-05	0.0026	0.15
GO:0022613	P	ribonucleoprotein complex biogenesis	159		0.26	0.058	-0.12	0.36	0.13	0.13	0.3	0.17			6.2	1.5	-2.3	6.6	2.8	3.1	6.4	3.8			7e-10	0.13	0.022	3.2e-11	0.0049	0.0022	1.4e-10	0.00016
GO:0022618	P	ribonucleoprotein complex assembly	12		0.074	-0.079	-0.1	0.087	0.017	0.12	-0.056	-0.11			0.51	-0.31	-0.52	0.47	0.14	0.77	-0.32	-0.56			0.61	0.75	0.6	0.64	0.89	0.44	0.75	0.58
GO:0022621	P	shoot system development	296		0.068	0.015	-0.12	0.0051	-0.034	0.0044	0.034	0.03			2.3	0.91	-3	0.28	-0.69	0.48	1	1.3			0.02	0.36	0.0028	0.78	0.49	0.63	0.31	0.21
GO:0022622	P	root system development	201		-0.0034	-0.11	-0.09	-0.043	-0.12	-0.035	-0.08	-0.038			0.031	-1.9	-1.8	-0.76	-2.4	-0.57	-1.9	-0.52			0.98	0.059	0.068	0.45	0.016	0.57	0.062	0.6
GO:0022624	C	proteasome accessory complex	27		0.11	-0.073	-0.24	0.13	-0.042	-0.22	0.048	-0.068			1.2	-0.42	-2	1	-0.28	-1.8	0.43	-0.44			0.25	0.67	0.044	0.3	0.78	0.066	0.67	0.66
GO:0022625	C	cytosolic large ribosomal subunit	133		0.27	-0.011	-0.22	0.42	0.15	0.13	0.36	0.23			5.9	0.15	-4.1	7.1	2.8	2.8	7	4.6			3.3e-09	0.88	4.5e-05	1.3e-12	0.0047	0.005	3.5e-12	4.4e-06
GO:0022626	C	cytosolic ribosome	277		0.23	-0.04	-0.22	0.37	0.11	0.11	0.33	0.2			7.2	-0.51	-5.9	9	3.2	3.5	9.1	5.7			6.1e-13	0.61	2.9e-09	0	0.0016	0.00045	0	1.5e-08
GO:0022627	C	cytosolic small ribosomal subunit	109		0.22	-0.055	-0.24	0.37	0.11	0.073	0.32	0.18			4.4	-0.56	-4	5.7	2	1.5	5.6	3.3			1e-05	0.58	5.3e-05	1.5e-08	0.047	0.13	1.8e-08	0.0011
GO:0022803	F	passive transmembrane transporter activity	129		-0.035	-0.072	-0.037	-0.057	-0.057	-0.037	0.0031	-0.015			-0.65	-0.9	-0.45	-0.83	-0.86	-0.49	0.084	0.0007			0.52	0.37	0.66	0.4	0.39	0.62	0.93	1
GO:0022804	F	active transmembrane transporter activity	579		0.021	-0.061	-0.13	0.089	0.0044	-0.12	0.044	-0.015			1.1	-1.5	-4.7	3.3	0.49	-4.5	1.8	-0.021			0.25	0.13	2.7e-06	0.0009	0.63	5.6e-06	0.071	0.98
GO:0022832	F	voltage-gated channel activity	38		0.0055	-0.053	-0.04	-0.1	0.0084	-0.023	-0.14	-0.016			0.12	-0.31	-0.28	-0.85	0.16	-0.12	-1.4	-0.0088			0.91	0.76	0.78	0.4	0.87	0.9	0.17	0.99
GO:0022834	F	ligand-gated channel activity	30		0.15	-0.035	-0.25	0.007	0.1	-0.27	0.12	0.12			1.5	-0.13	-2.2	0.1	0.94	-2.4	1.1	1.2			0.13	0.9	0.025	0.92	0.35	0.016	0.27	0.25
GO:0022836	F	gated channel activity	61		0.1	-0.012	-0.13	-0.032	0.04	-0.16	-0.023	0.05			1.6	0.092	-1.5	-0.3	0.6	-2	-0.29	0.82			0.11	0.93	0.13	0.77	0.55	0.042	0.77	0.41
GO:0022838	F	substrate-specific channel activity	128		-0.036	-0.07	-0.037	-0.058	-0.056	-0.038	0.0038	-0.013			-0.68	-0.88	-0.44	-0.84	-0.85	-0.51	0.096	0.026			0.5	0.38	0.66	0.4	0.4	0.61	0.92	0.98
GO:0022843	F	voltage-gated cation channel activity	23		0.086	0.057	-0.041	-0.078	0.19	-0.035	-0.085	0.13			0.82	0.57	-0.22	-0.5	1.5	-0.19	-0.67	1.2			0.41	0.57	0.83	0.62	0.14	0.85	0.5	0.25
GO:0022857	F	transmembrane transporter activity	981		0.0088	-0.057	-0.1	0.025	-0.0074	-0.1	0.031	-0.012			0.78	-1.8	-4.7	1.4	0.054	-4.9	1.7	0.16			0.44	0.078	2.1e-06	0.15	0.96	1.2e-06	0.089	0.87
GO:0022884	F	macromolecule transmembrane transporter activity	48		0.17	0.038	-0.052	0.27	0.085	0.094	0.23	0.053			2.3	0.61	-0.45	2.7	1	1.2	2.7	0.75			0.022	0.54	0.65	0.0061	0.31	0.21	0.0072	0.45
GO:0022890	F	inorganic cation transmembrane transporter activity	201		-0.038	-0.15	-0.053	-0.045	-0.049	-0.1	-0.037	-0.075			-0.89	-2.8	-0.94	-0.79	-0.9	-2.2	-0.84	-1.4			0.38	0.0045	0.35	0.43	0.37	0.028	0.4	0.17
GO:0022891	F	substrate-specific transmembrane transporter activity	780		-0.01	-0.083	-0.064	-0.022	-0.023	-0.091	-0.001	-0.025			-0.31	-2.7	-2.4	-0.66	-0.62	-3.8	0.013	-0.45			0.76	0.0067	0.017	0.51	0.54	0.00015	0.99	0.65
GO:0022892	F	substrate-specific transporter activity	902		-0.011	-0.087	-0.065	-0.023	-0.027	-0.081	3.7e-05	-0.026			-0.36	-3.1	-2.6	-0.73	-0.87	-3.6	0.066	-0.53			0.72	0.0021	0.0085	0.47	0.38	0.00036	0.95	0.6
GO:0022900	P	electron transport chain	69		-0.2	-0.025	0.12	-0.21	-0.17	0.14	-0.22	-0.22			-3	-0.061	1.8	-2.5	-2.1	2.2	-3.1	-2.8			0.0025	0.95	0.066	0.012	0.033	0.028	0.002	0.0053
GO:0022904	P	respiratory electron transport chain	30		-0.18	-0.37	0.044	-0.16	-0.31	0.002	-0.24	-0.27			-1.8	-3	0.54	-1.2	-2.6	0.13	-2.2	-2.3			0.066	0.0032	0.59	0.23	0.0098	0.9	0.028	0.024
GO:0023033	P	signaling pathway	256		-0.0038	-0.056	-0.15	-0.034	-0.083	-0.027	-0.013	-0.032			0.023	-0.88	-3.7	-0.64	-1.9	-0.4	-0.32	-0.45			0.98	0.38	0.00025	0.52	0.059	0.69	0.75	0.66
GO:0023034	P	intracellular signaling pathway	204		-0.016	-0.099	-0.16	-0.068	-0.12	-0.028	-0.031	-0.049			-0.31	-1.7	-3.6	-1.3	-2.5	-0.39	-0.7	-0.79			0.76	0.084	0.00031	0.2	0.012	0.69	0.48	0.43
GO:0023046	P	signaling process	925		0.012	-0.019	-0.04	-0.01	-0.014	-0.07	-0.0023	0.0052			0.93	0.058	-1.4	-0.17	-0.26	-3	-0.053	0.98			0.35	0.95	0.18	0.86	0.8	0.0024	0.96	0.33
GO:0023051	P	regulation of signaling process	104		0.068	0.035	-0.011	0.013	0.014	-0.056	-0.042	0.027			1.4	0.86	0.053	0.29	0.36	-0.76	-0.69	0.69			0.16	0.39	0.96	0.77	0.72	0.45	0.49	0.49
GO:0023052	P	signaling	1186		0.001	-0.034	-0.067	-0.029	-0.034	-0.062	-0.017	-0.0063			0.36	-0.73	-3.1	-1.1	-1.4	-3	-0.92	0.47			0.72	0.46	0.0019	0.25	0.16	0.0028	0.36	0.64
GO:0023056	P	positive regulation of signaling process	18		0.095	0.18	0.056	0.025	0.081	-0.024	-0.081	0.046			0.79	1.3	0.5	0.19	0.6	-0.085	-0.57	0.41			0.43	0.2	0.62	0.85	0.55	0.93	0.57	0.68
GO:0023057	P	negative regulation of signaling process	38		0.14	0.11	-0.066	0.11	0.055	-0.036	0.03	0.062			1.7	1.2	-0.55	1	0.62	-0.26	0.32	0.76			0.099	0.23	0.59	0.31	0.54	0.8	0.75	0.44
GO:0023060	P	signal transmission	925		0.012	-0.019	-0.04	-0.01	-0.014	-0.07	-0.0023	0.0052			0.93	0.058	-1.4	-0.17	-0.26	-3	-0.053	0.98			0.35	0.95	0.18	0.86	0.8	0.0024	0.96	0.33
GO:0030001	P	metal ion transport	199		0.057	-0.056	-0.087	0.11	0.029	-0.22	0.1	-0.014			1.6	-0.79	-1.7	2.4	0.83	-5	2.4	0.021			0.1	0.43	0.081	0.017	0.41	5.6e-07	0.014	0.98
GO:0030003	P	cellular cation homeostasis	70		0.13	-0.01	-0.1	0.026	0.078	-0.21	0.11	0.071			2.1	0.12	-1.2	0.4	1.1	-2.9	1.6	1.2			0.039	0.9	0.22	0.69	0.26	0.0041	0.11	0.25
GO:0030005	P	cellular di-, tri-valent inorganic cation homeostasis	50		0.18	-0.0034	-0.078	0.06	0.13	-0.31	0.15	0.12			2.5	0.18	-0.78	0.68	1.6	-3.6	1.8	1.6			0.013	0.86	0.44	0.5	0.12	0.00028	0.071	0.12
GO:0030029	P	actin filament-based process	79		-0.14	-0.28	-0.22	-0.2	-0.21	-0.096	-0.2	-0.13			-2.2	-3.5	-3.1	-2.4	-2.8	-1.3	-2.9	-1.7			0.027	0.00044	0.0018	0.015	0.0058	0.2	0.0034	0.085
GO:0030036	P	actin cytoskeleton organization	59		-0.12	-0.25	-0.22	-0.18	-0.23	-0.057	-0.15	-0.15			-1.7	-2.7	-2.6	-1.9	-2.7	-0.59	-1.9	-1.7			0.086	0.007	0.0081	0.056	0.0065	0.56	0.06	0.092
GO:0030048	P	actin filament-based movement	17		-0.21	-0.45	-0.29	-0.29	-0.15	-0.26	-0.39	-0.11			-1.6	-2.7	-1.9	-1.7	-0.91	-1.7	-2.7	-0.64			0.12	0.0068	0.053	0.09	0.36	0.082	0.0067	0.53
GO:0030054	C	cell junction	19		-0.043	-0.24	-0.32	0.05	-0.12	-0.15	0.092	-0.12			-0.31	-1.5	-2.2	0.35	-0.75	-1	0.68	-0.76			0.75	0.15	0.025	0.72	0.45	0.3	0.49	0.45
GO:0030076	C	light-harvesting complex	27		-0.42	0.52	0.014	-0.46	0.062	0.28	-0.062	-0.077			-4	4.3	0.25	-3.4	0.57	2.6	-0.53	-0.52			5.4e-05	1.9e-05	0.8	0.00059	0.57	0.0091	0.6	0.6
GO:0030095	C	chloroplast photosystem II	25		-0.3	0.43	0.16	-0.54	-0.11	0.29	-0.32	-0.25			-2.8	3.4	1.5	-3.8	-0.79	2.6	-2.6	-1.9			0.0056	0.00058	0.13	0.00012	0.43	0.0095	0.0081	0.053
GO:0030117	C	membrane coat	53		-0.15	-0.27	-0.096	-0.19	-0.28	-0.093	-0.26	-0.21			-2	-2.7	-1	-1.9	-3.2	-1	-3.2	-2.3			0.047	0.006	0.31	0.053	0.0016	0.31	0.0014	0.022
GO:0030118	C	clathrin coat	31		-0.22	-0.32	-0.12	-0.28	-0.39	-0.11	-0.28	-0.28			-2.2	-2.6	-1	-2.2	-3.4	-0.97	-2.6	-2.4			0.027	0.0097	0.31	0.026	0.00079	0.33	0.0091	0.018
GO:0030120	C	vesicle coat	35		-0.045	-0.12	-0.1	-0.089	-0.12	-0.0047	-0.18	-0.11			-0.45	-0.93	-0.88	-0.71	-1	0.072	-1.8	-0.92			0.65	0.35	0.38	0.48	0.3	0.94	0.08	0.36
GO:0030125	C	clathrin vesicle coat	17		-0.027	0.0076	-0.038	-0.094	-0.071	0.067	-0.071	-0.076			-0.17	0.17	-0.17	-0.53	-0.4	0.55	-0.48	-0.41			0.87	0.86	0.86	0.6	0.69	0.58	0.63	0.68
GO:0030127	C	COPII vesicle coat	10		-0.019	-0.21	-0.11	-0.012	-0.12	-0.051	-0.23	-0.082			-0.084	-0.9	-0.5	-0.028	-0.53	-0.21	-1.2	-0.34			0.93	0.37	0.61	0.98	0.59	0.83	0.23	0.73
GO:0030133	C	transport vesicle	24		-0.063	-0.13	0.052	-0.061	-0.13	-0.026	-0.17	-0.044			-0.54	-0.84	0.55	-0.39	-0.96	-0.12	-1.4	-0.23			0.59	0.4	0.58	0.7	0.34	0.9	0.18	0.82
GO:0030134	C	ER to Golgi transport vesicle	10		-0.019	-0.21	-0.11	-0.012	-0.12	-0.051	-0.23	-0.082			-0.084	-0.9	-0.5	-0.028	-0.53	-0.21	-1.2	-0.34			0.93	0.37	0.61	0.98	0.59	0.83	0.23	0.73
GO:0030135	C	coated vesicle	45		-0.046	-0.096	-0.075	-0.079	-0.095	-0.0028	-0.16	-0.093			-0.51	-0.78	-0.7	-0.7	-0.91	0.1	-1.8	-0.85			0.61	0.44	0.49	0.48	0.36	0.92	0.073	0.4
GO:0030136	C	clathrin-coated vesicle	27		-0.034	0.0042	-0.018	-0.075	-0.047	0.043	-0.082	-0.059			-0.29	0.19	-0.034	-0.52	-0.31	0.49	-0.7	-0.37			0.77	0.85	0.97	0.6	0.75	0.62	0.48	0.71
GO:0030140	C	trans-Golgi network transport vesicle	12		-0.038	-0.0081	0.079	-0.0095	-0.016	0.049	-0.059	-0.018			-0.22	0.063	0.55	-0.016	-0.041	0.36	-0.33	-0.019			0.83	0.95	0.58	0.99	0.97	0.72	0.74	0.98
GO:0030145	F	manganese ion binding	30		0.035	-0.0028	-0.56	0.29	0.27	-0.41	0.47	0.22			0.41	0.14	-5.1	2.3	2.4	-3.7	4.3	2			0.68	0.89	3.4e-07	0.02	0.016	0.00019	1.4e-05	0.041
GO:0030154	P	cell differentiation	285		0.017	-0.12	-0.098	-0.069	-0.14	-0.06	-0.064	-0.055			0.69	-2.6	-2.4	-1.5	-3.5	-1.4	-1.8	-1.1			0.49	0.0084	0.016	0.12	0.00046	0.16	0.075	0.28
GO:0030163	P	protein catabolic process	267		0.079	0.035	0.022	0.099	0.051	0.0038	-0.0063	0.031			2.5	1.4	0.99	2.5	1.5	0.44	-0.14	1.2			0.011	0.17	0.32	0.013	0.13	0.66	0.89	0.23
GO:0030170	F	pyridoxal phosphate binding	33		-0.16	-0.18	-0.13	-0.058	-0.035	0.11	-0.05	-0.11			-1.6	-1.4	-1.1	-0.43	-0.24	1.2	-0.47	-0.84			0.1	0.15	0.25	0.67	0.81	0.23	0.64	0.4
GO:0030234	F	enzyme regulator activity	319		-0.079	-0.13	-0.034	-0.093	-0.085	-0.074	-0.083	-0.085			-2.5	-3	-0.61	-2.2	-2.1	-1.9	-2.4	-2			0.013	0.0027	0.54	0.025	0.033	0.057	0.014	0.043
GO:0030243	P	cellulose metabolic process	17		-0.25	-0.28	-0.32	-0.35	-0.45	-0.05	-0.19	-0.18			-1.9	-1.6	-2.1	-2.1	-2.8	-0.27	-1.3	-1.1			0.054	0.11	0.032	0.039	0.0046	0.79	0.2	0.28
GO:0030244	P	cellulose biosynthetic process	15		-0.25	-0.24	-0.31	-0.38	-0.44	0.0048	-0.19	-0.21			-1.8	-1.3	-1.9	-2.1	-2.6	0.11	-1.2	-1.2			0.07	0.2	0.054	0.035	0.0086	0.91	0.22	0.23
GO:0030246	F	carbohydrate binding	146		0.048	0.045	0.071	0.057	0.077	0.028	0.15	0.094			1.2	1.2	1.8	1.1	1.6	0.82	3.1	2.1			0.23	0.23	0.079	0.27	0.11	0.41	0.0022	0.034
GO:0030247	F	polysaccharide binding	18		-0.13	0.23	-0.33	-0.2	0.042	-0.22	0.087	0.14			-1	1.6	-2.3	-1.2	0.34	-1.5	0.63	1			0.31	0.1	0.02	0.24	0.74	0.13	0.53	0.3
GO:0030258	P	lipid modification	42		-0.037	0.012	-0.092	-0.044	-0.024	-0.089	-0.14	-0.0026			-0.39	0.32	-0.86	-0.35	-0.16	-0.86	-1.5	0.13			0.69	0.75	0.39	0.72	0.88	0.39	0.13	0.9
GO:0030276	F	clathrin binding	26		-0.19	-0.39	-0.17	-0.25	-0.44	-0.2	-0.28	-0.26			-1.8	-2.9	-1.4	-1.8	-3.5	-1.6	-2.4	-2			0.07	0.0037	0.17	0.069	0.00048	0.11	0.018	0.04
GO:0030312	C	external encapsulating structure	378		-0.082	-0.16	-0.21	-0.064	-0.16	-0.13	0.0092	-0.079			-2.8	-4.3	-6.6	-1.6	-4.5	-3.8	0.34	-2			0.0049	1.9e-05	5.6e-11	0.11	6.6e-06	0.00016	0.73	0.044
GO:0030384	P	phosphoinositide metabolic process	38		0.0063	-0.074	-0.022	-0.066	-0.029	-0.01	-0.18	-0.075			0.12	-0.51	-0.082	-0.54	-0.2	0.017	-1.9	-0.6			0.9	0.61	0.93	0.59	0.84	0.99	0.06	0.55
GO:0030414	F	peptidase inhibitor activity	43		0.049	-0.1	0.3	0.13	0.058	0.088	0.024	0.052			0.65	-0.85	3.5	1.3	0.68	1.1	0.28	0.71			0.52	0.39	0.0005	0.19	0.5	0.26	0.78	0.48
GO:0030422	P	production of siRNA involved in RNA interference	19		-0.045	-0.17	-0.19	-0.098	-0.088	0.028	-0.19	-0.15			-0.33	-1	-1.3	-0.58	-0.54	0.3	-1.4	-0.93			0.74	0.32	0.2	0.56	0.59	0.76	0.16	0.35
GO:0030528	F	transcription regulator activity	2010		0.036	0.09	-0.002	0.0023	0.06	0.018	0.043	0.043			3.4	7.6	0.91	0.55	4.8	2.3	3.3	4.2			0.00064	4.2e-14	0.36	0.58	1.5e-06	0.022	0.00086	2.5e-05
GO:0030529	C	ribonucleoprotein complex	514		0.21	0.02	-0.1	0.28	0.12	0.11	0.24	0.16			9	1.4	-3.5	9.5	4.4	4.7	9.1	6.2			0	0.16	0.00053	0	9.6e-06	3.2e-06	0	5e-10
GO:0030532	C	small nuclear ribonucleoprotein complex	13		0.65	0.74	0.41	0.53	0.87	0.72	0.9	0.83			4.4	4.2	2.6	2.8	5	4.5	5.4	4.9			9.7e-06	2.4e-05	0.0092	0.0049	6.2e-07	6.4e-06	6e-08	9.1e-07
GO:0030551	F	cyclic nucleotide binding	29		-0.069	-0.14	-0.05	-0.0034	0.026	0.072	0.0055	-0.03			-0.65	-1	-0.33	0.022	0.29	0.77	0.061	-0.13			0.51	0.31	0.74	0.98	0.77	0.44	0.95	0.9
GO:0030554	F	adenyl nucleotide binding	1287		0.043	-0.067	-0.074	0.032	-0.046	-0.076	-0.033	-0.014			3.2	-2.6	-3.7	2	-2.1	-3.9	-1.9	0.066			0.0014	0.0092	0.00025	0.047	0.036	9.1e-05	0.06	0.95
GO:0030570	F	pectate lyase activity	27		-0.17	-0.24	-0.3	-0.58	-0.31	-0.02	-0.069	-0.15			-1.6	-1.7	-2.6	-4.3	-2.5	-0.071	-0.59	-1.1			0.1	0.082	0.01	1.6e-05	0.014	0.94	0.56	0.25
GO:0030599	F	pectinesterase activity	140		-0.21	-0.16	-0.11	-0.17	-0.12	-0.21	-0.033	-0.1			-4.6	-2.5	-2	-2.8	-2.1	-4.1	-0.64	-1.7			5.3e-06	0.014	0.049	0.0049	0.034	5.1e-05	0.53	0.09
GO:0030611	F	arsenate reductase activity	15		0.93	0.3	0.66	1.1	1	0.037	0.68	1			6.7	1.9	4.4	6.4	6.2	0.33	4.4	6.4			1.5e-11	0.055	9.9e-06	1.2e-10	4.4e-10	0.74	9e-06	1.2e-10
GO:0030613	F	oxidoreductase activity, acting on phosphorus or arsenic in donors	14		1	0.32	0.69	1.2	1.1	0.013	0.72	1.1			7.1	2	4.5	6.7	6.4	0.16	4.5	6.5			1.5e-12	0.049	8e-06	2.2e-11	1.5e-10	0.87	6.2e-06	6.9e-11
GO:0030614	F	oxidoreductase activity, acting on phosphorus or arsenic in donors, with disulfide as acceptor	14		1	0.32	0.69	1.2	1.1	0.013	0.72	1.1			7.1	2	4.5	6.7	6.4	0.16	4.5	6.5			1.5e-12	0.049	8e-06	2.2e-11	1.5e-10	0.87	6.2e-06	6.9e-11
GO:0030658	C	transport vesicle membrane	14		-0.013	-0.16	-0.065	0.015	-0.1	-0.027	-0.17	-0.055			-0.058	-0.78	-0.33	0.12	-0.56	-0.1	-1	-0.24			0.95	0.44	0.74	0.91	0.58	0.92	0.3	0.81
GO:0030659	C	cytoplasmic vesicle membrane	37		-0.045	-0.11	-0.11	-0.094	-0.12	-0.011	-0.18	-0.12			-0.46	-0.88	-1	-0.77	-1.1	0.0056	-1.8	-1.1			0.65	0.38	0.3	0.44	0.27	1	0.067	0.29
GO:0030660	C	Golgi-associated vesicle membrane	12		-0.078	-0.21	-0.14	-0.087	-0.18	-0.055	-0.24	-0.15			-0.47	-1	-0.73	-0.41	-0.92	-0.26	-1.4	-0.73			0.64	0.32	0.47	0.68	0.36	0.8	0.17	0.47
GO:0030662	C	coated vesicle membrane	36		-0.048	-0.12	-0.11	-0.091	-0.12	-0.0072	-0.18	-0.11			-0.49	-0.96	-0.96	-0.73	-1.1	0.047	-1.8	-0.96			0.63	0.34	0.34	0.46	0.27	0.96	0.069	0.34
GO:0030665	C	clathrin coated vesicle membrane	18		-0.033	-0.0036	-0.056	-0.098	-0.084	0.058	-0.086	-0.082			-0.23	0.11	-0.3	-0.56	-0.5	0.5	-0.6	-0.46			0.82	0.92	0.76	0.57	0.62	0.61	0.55	0.65
GO:0030695	F	GTPase regulator activity	72		-0.078	-0.19	-0.13	-0.16	-0.17	-0.12	-0.19	-0.084			-1.2	-2.2	-1.7	-1.9	-2.2	-1.6	-2.6	-0.95			0.25	0.027	0.097	0.057	0.029	0.12	0.009	0.34
GO:0030705	P	cytoskeleton-dependent intracellular transport	17		-0.21	-0.45	-0.29	-0.29	-0.15	-0.26	-0.39	-0.11			-1.6	-2.7	-1.9	-1.7	-0.91	-1.7	-2.7	-0.64			0.12	0.0068	0.053	0.09	0.36	0.082	0.0067	0.53
GO:0030863	C	cortical cytoskeleton	16		-0.095	-0.16	-0.15	-0.31	-0.3	-0.16	-0.39	-0.24			-0.68	-0.87	-0.92	-1.8	-1.8	-1	-2.6	-1.5			0.5	0.39	0.36	0.078	0.065	0.3	0.0099	0.14
GO:0030865	P	cortical cytoskeleton organization	10		-0.036	-0.15	-0.1	-0.21	-0.18	-0.036	-0.19	-0.05			-0.18	-0.63	-0.48	-0.94	-0.85	-0.13	-1	-0.18			0.85	0.53	0.63	0.35	0.39	0.89	0.32	0.86
GO:0030880	C	RNA polymerase complex	28		0.14	-0.021	-0.048	0.22	0.039	0.11	0.15	-0.0092			1.4	-0.0094	-0.3	1.7	0.39	1.1	1.3	0.048			0.16	0.99	0.76	0.083	0.69	0.29	0.19	0.96
GO:0030955	F	potassium ion binding	11		0.19	0.16	-0.49	0.15	0.21	-0.11	0.42	0.23			1.2	0.9	-2.7	0.77	1.1	-0.57	2.3	1.3			0.23	0.37	0.0067	0.44	0.26	0.57	0.02	0.19
GO:0030964	C	NADH dehydrogenase complex	60		-0.061	-0.15	-0.08	-0.027	-0.068	-0.00021	-0.031	-0.026			-0.82	-1.6	-0.87	-0.23	-0.73	0.15	-0.38	-0.14			0.41	0.11	0.39	0.82	0.47	0.88	0.7	0.89
GO:0030981	C	cortical microtubule cytoskeleton	14		-0.13	-0.3	-0.28	-0.33	-0.44	-0.14	-0.35	-0.27			-0.91	-1.6	-1.7	-1.7	-2.5	-0.84	-2.2	-1.5			0.36	0.11	0.087	0.081	0.012	0.4	0.027	0.12
GO:0031012	C	extracellular matrix	15		0.18	-0.061	0.0017	-0.022	-0.14	0.35	0.38	0.032			1.4	-0.24	0.1	-0.089	-0.8	2.4	2.5	0.29			0.18	0.81	0.92	0.93	0.42	0.018	0.014	0.77
GO:0031047	P	gene silencing by RNA	53		-0.023	-0.079	-0.065	-0.11	-0.048	0.1	-0.15	-0.14			-0.26	-0.66	-0.63	-1	-0.45	1.4	-1.8	-1.5			0.8	0.51	0.53	0.3	0.65	0.15	0.077	0.14
GO:0031050	P	dsRNA fragmentation	22		-0.025	-0.14	-0.16	-0.084	-0.067	0.036	-0.17	-0.13			-0.18	-0.87	-1.2	-0.53	-0.43	0.38	-1.3	-0.87			0.86	0.39	0.23	0.6	0.67	0.7	0.18	0.38
GO:0031072	F	heat shock protein binding	109		0.028	0.036	0.012	-0.035	0.002	0.0084	-0.06	-0.033			0.63	0.9	0.46	-0.44	0.17	0.36	-1	-0.31			0.53	0.37	0.65	0.66	0.86	0.72	0.3	0.76
GO:0031090	C	organelle membrane	706		-0.024	0.034	-0.027	-0.05	-0.021	0.018	-0.046	-0.057			-0.99	2.2	-0.57	-1.7	-0.51	1.4	-2	-1.8			0.32	0.027	0.57	0.093	0.61	0.17	0.045	0.073
GO:0031122	P	cytoplasmic microtubule organization	10		-0.047	-0.19	-0.16	-0.26	-0.32	-0.19	-0.26	-0.098			-0.25	-0.8	-0.8	-1.2	-1.6	-0.94	-1.4	-0.43			0.8	0.42	0.43	0.24	0.12	0.35	0.17	0.67
GO:0031123	P	RNA 3'-end processing	17		0.11	-0.098	-0.003	0.11	-0.039	0.052	0.0012	-0.03			0.88	-0.5	0.077	0.69	-0.19	0.45	0.017	-0.1			0.38	0.62	0.94	0.49	0.85	0.65	0.99	0.92
GO:0031163	P	metallo-sulfur cluster assembly	23		0.17	0.22	0.12	0.24	0.2	-0.025	0.26	0.1			1.6	1.8	1.1	1.7	1.6	-0.11	2.1	0.93			0.11	0.073	0.29	0.09	0.11	0.92	0.035	0.35
GO:0031224	C	intrinsic to membrane	717		-0.053	-0.19	-0.11	-0.017	-0.14	-0.14	0.02	-0.087			-2.4	-6.8	-4.2	-0.44	-5.6	-5.7	0.95	-3.1			0.016	1.2e-11	2.2e-05	0.66	2.6e-08	1.2e-08	0.34	0.0018
GO:0031225	C	anchored to membrane	256		-0.17	-0.4	-0.28	-0.16	-0.36	-0.2	0.031	-0.19			-4.9	-9.2	-7.2	-3.5	-8.8	-5.2	0.86	-4.5			1e-06	3.4e-20	6.8e-13	0.00055	1.6e-18	1.9e-07	0.39	8.5e-06
GO:0031226	C	intrinsic to plasma membrane	65		-0.041	-0.14	-0.19	-0.09	-0.082	-0.17	-0.059	-0.029			-0.55	-1.4	-2.4	-0.98	-0.93	-2.2	-0.79	-0.18			0.58	0.15	0.017	0.33	0.35	0.031	0.43	0.86
GO:0031227	C	intrinsic to endoplasmic reticulum membrane	15		0.012	-0.062	-0.1	-0.0084	0.085	-0.1	-0.1	-0.049			0.12	-0.25	-0.57	-0.012	0.57	-0.59	-0.66	-0.21			0.91	0.8	0.57	0.99	0.57	0.56	0.51	0.83
GO:0031267	F	small GTPase binding	27		-0.045	-0.044	-0.1	-0.033	-0.059	-0.044	-0.11	-0.041			-0.39	-0.19	-0.78	-0.2	-0.41	-0.29	-0.98	-0.22			0.7	0.85	0.44	0.84	0.68	0.77	0.33	0.82
GO:0031300	C	intrinsic to organelle membrane	34		0.035	-0.062	-0.046	0.025	0.04	-0.071	0.018	-0.036			0.43	-0.38	-0.32	0.27	0.44	-0.59	0.19	-0.2			0.67	0.71	0.75	0.79	0.66	0.56	0.85	0.84
GO:0031301	C	integral to organelle membrane	23		0.02	-0.028	0.078	0.027	-0.038	0.022	0.017	-0.061			0.22	-0.063	0.75	0.23	-0.22	0.28	0.14	-0.36			0.82	0.95	0.45	0.82	0.82	0.78	0.89	0.72
GO:0031323	P	regulation of cellular metabolic process	1676		0.029	0.074	-0.0077	0.0055	0.04	0.0063	0.025	0.025			2.5	5.9	0.44	0.7	3.1	1.3	1.8	2.6			0.011	3.8e-09	0.66	0.49	0.0018	0.2	0.069	0.009
GO:0031324	P	negative regulation of cellular metabolic process	85		0.0072	0.039	-0.1	0.048	0.011	-0.042	-0.0025	-0.041			0.2	0.84	-1.4	0.73	0.29	-0.48	-0.019	-0.4			0.84	0.4	0.17	0.47	0.77	0.63	0.98	0.69
GO:0031325	P	positive regulation of cellular metabolic process	75		-0.11	-0.0077	0.11	-0.087	-0.024	0.12	-0.048	-0.1			-1.8	0.16	1.8	-1	-0.22	2	-0.68	-1.2			0.078	0.87	0.077	0.31	0.83	0.047	0.49	0.23
GO:0031326	P	regulation of cellular biosynthetic process	1580		0.03	0.075	-0.009	0.0065	0.044	0.0044	0.029	0.029			2.6	5.8	0.33	0.73	3.3	1.1	2	2.8			0.0093	6.6e-09	0.74	0.47	0.0011	0.27	0.046	0.0048
GO:0031327	P	negative regulation of cellular biosynthetic process	71		0.0084	0.02	-0.12	0.047	0.0065	-0.057	-0.0016	-0.042			0.2	0.52	-1.6	0.65	0.2	-0.65	-0.0051	-0.37			0.84	0.6	0.12	0.52	0.84	0.51	1	0.71
GO:0031328	P	positive regulation of cellular biosynthetic process	64		-0.1	-0.012	0.15	-0.064	-0.004	0.15	-0.043	-0.065			-1.5	0.098	2.3	-0.67	0.056	2.3	-0.56	-0.64			0.14	0.92	0.022	0.5	0.96	0.023	0.58	0.52
GO:0031347	P	regulation of defense response	57		0.099	-0.13	-0.31	0.2	-0.065	-0.35	0.24	-0.17			1.5	-1.2	-3.7	2.3	-0.67	-4.4	3.1	-1.8			0.15	0.22	0.00018	0.024	0.5	1e-05	0.0019	0.065
GO:0031348	P	negative regulation of defense response	16		0.22	-0.087	0.033	0.41	-0.045	-0.07	0.32	-0.1			1.7	-0.41	0.32	2.4	-0.23	-0.4	2.2	-0.55			0.089	0.68	0.75	0.017	0.82	0.69	0.029	0.58
GO:0031349	P	positive regulation of defense response	30		0.013	-0.26	-0.43	0.14	-0.15	-0.5	0.23	-0.27			0.18	-2	-3.9	1.2	-1.3	-4.6	2.1	-2.3			0.86	0.047	8.7e-05	0.24	0.21	4.2e-06	0.034	0.024
GO:0031406	F	carboxylic acid binding	41		-0.087	-0.019	0.0058	-0.23	-0.041	0.058	-0.12	-0.061			-0.99	0.014	0.22	-2	-0.33	0.77	-1.2	-0.47			0.32	0.99	0.83	0.042	0.74	0.44	0.21	0.64
GO:0031407	P	oxylipin metabolic process	32		-0.27	-0.42	0.21	0.076	-0.089	-0.032	-0.12	-0.2			-2.8	-3.5	2.2	0.68	-0.72	-0.19	-1.2	-1.6			0.0051	0.00048	0.029	0.5	0.47	0.85	0.24	0.099
GO:0031408	P	oxylipin biosynthetic process	28		-0.27	-0.52	0.14	0.087	-0.18	-0.037	-0.19	-0.26			-2.6	-4.1	1.4	0.71	-1.5	-0.23	-1.7	-2.1			0.0099	4.5e-05	0.17	0.48	0.14	0.82	0.087	0.038
GO:0031410	C	cytoplasmic vesicle	54		-0.056	-0.11	-0.031	-0.1	-0.13	-0.029	-0.18	-0.1			-0.71	-1	-0.21	-1	-1.4	-0.22	-2.2	-1			0.48	0.31	0.83	0.3	0.16	0.83	0.031	0.31
GO:0031420	F	alkali metal ion binding	11		0.19	0.16	-0.49	0.15	0.21	-0.11	0.42	0.23			1.2	0.9	-2.7	0.77	1.1	-0.57	2.3	1.3			0.23	0.37	0.0067	0.44	0.26	0.57	0.02	0.19
GO:0031461	C	cullin-RING ubiquitin ligase complex	163		0.14	0.09	0.0063	0.095	0.077	0.042	-0.0074	0.047			3.4	2.2	0.44	1.9	1.7	1.2	-0.13	1.3			0.00066	0.031	0.66	0.062	0.086	0.24	0.9	0.2
GO:0031497	P	chromatin assembly	50		-0.02	-0.089	-0.14	0.037	-0.021	-0.078	0.078	0.032			-0.21	-0.75	-1.5	0.44	-0.14	-0.8	0.94	0.53			0.83	0.45	0.14	0.66	0.89	0.42	0.35	0.59
GO:0031537	P	regulation of anthocyanin metabolic process	14		-0.12	0.17	-0.64	-0.53	-0.041	-0.43	-0.14	-0.2			-0.77	1.1	-4	-2.9	-0.19	-2.7	-0.88	-1.1			0.44	0.28	7.5e-05	0.0043	0.85	0.0068	0.38	0.27
GO:0031559	F	oxidosqualene cyclase activity	13		0.16	0.083	-0.12	-0.011	-0.19	-0.19	-0.038	0.079			1.1	0.57	-0.66	-0.026	-1	-1.1	-0.22	0.54			0.26	0.57	0.51	0.98	0.3	0.27	0.83	0.59
GO:0031667	P	response to nutrient levels	80		-0.01	0.074	0.0017	-0.055	0.019	-0.029	-0.084	0.0085			-0.095	1.3	0.24	-0.64	0.38	-0.27	-1.2	0.34			0.92	0.2	0.81	0.52	0.7	0.79	0.22	0.74
GO:0031668	P	cellular response to extracellular stimulus	76		0.028	0.098	-0.025	-0.0055	0.024	0.0029	0.0026	0.028			0.53	1.6	-0.16	0.0091	0.44	0.22	0.057	0.6			0.6	0.12	0.87	0.99	0.66	0.83	0.95	0.55
GO:0031669	P	cellular response to nutrient levels	64		-0.0013	0.063	-0.025	-0.011	-0.0075	-0.0066	-0.035	0.01			0.049	1	-0.16	-0.056	0.012	0.071	-0.45	0.33			0.96	0.31	0.88	0.96	0.99	0.94	0.65	0.74
GO:0031903	C	microbody membrane	18		0.033	0.02	0.11	0.053	0.027	0.15	0.0077	-0.027			0.3	0.26	0.91	0.36	0.24	1.2	0.064	-0.086			0.77	0.79	0.37	0.72	0.81	0.24	0.95	0.93
GO:0031966	C	mitochondrial membrane	181		0.05	-0.16	-0.13	0.12	-0.057	-0.02	0.083	-0.061			1.4	-2.9	-2.7	2.5	-1	-0.18	1.9	-1			0.17	0.0033	0.008	0.013	0.31	0.86	0.059	0.32
GO:0031967	C	organelle envelope	513		0.031	-0.021	-0.027	0.063	-0.024	0.026	0.014	-0.045			1.5	-0.038	-0.51	2.3	-0.56	1.5	0.59	-1.1			0.14	0.97	0.61	0.024	0.57	0.14	0.56	0.26
GO:0031968	C	organelle outer membrane	58		0.089	0.083	-0.019	0.14	0.043	0.077	0.11	0.00029			1.3	1.2	-0.061	1.6	0.62	1.2	1.4	0.19			0.18	0.23	0.95	0.11	0.54	0.25	0.17	0.85
GO:0031969	C	chloroplast membrane	71		0.058	0.19	0.016	0.017	0.096	-0.027	0.022	0.0043			0.98	2.7	0.43	0.28	1.4	-0.22	0.32	0.26			0.33	0.0064	0.67	0.78	0.17	0.82	0.75	0.8
GO:0031974	C	membrane-enclosed lumen	456		0.11	0.073	-0.053	0.098	0.027	0.064	0.086	0.016			4.4	3	-1.4	3.2	1.2	2.8	3.1	1.1			8.9e-06	0.0024	0.16	0.0012	0.23	0.0055	0.0018	0.29
GO:0031975	C	envelope	513		0.031	-0.021	-0.027	0.063	-0.024	0.026	0.014	-0.045			1.5	-0.038	-0.51	2.3	-0.56	1.5	0.59	-1.1			0.14	0.97	0.61	0.024	0.57	0.14	0.56	0.26
GO:0031976	C	plastid thylakoid	264		-0.08	0.25	0.14	-0.19	0.011	0.14	-0.13	-0.07			-2.3	6.6	4.2	-4.2	0.49	4.2	-3.5	-1.5			0.022	3.6e-11	3.2e-05	2.2e-05	0.62	3.1e-05	0.00042	0.14
GO:0031977	C	thylakoid lumen	85		-0.083	0.31	0.16	-0.27	0.016	0.17	-0.13	-0.068			-1.3	4.7	2.7	-3.5	0.35	2.8	-2	-0.79			0.18	2.2e-06	0.0076	0.00051	0.72	0.0052	0.046	0.43
GO:0031978	C	plastid thylakoid lumen	79		-0.084	0.33	0.16	-0.28	0.011	0.18	-0.14	-0.077			-1.3	4.7	2.6	-3.6	0.28	2.9	-2.1	-0.9			0.19	2.2e-06	0.0092	0.00035	0.78	0.0041	0.039	0.37
GO:0031980	C	mitochondrial lumen	44		0.06	-0.069	-0.093	0.08	-0.077	-0.049	-6e-05	-0.046			0.8	-0.5	-0.89	0.83	-0.71	-0.42	0.014	-0.34			0.42	0.62	0.37	0.41	0.48	0.68	0.99	0.74
GO:0031981	C	nuclear lumen	307		0.17	0.035	-0.11	0.21	0.058	0.049	0.15	0.044			5.8	1.5	-2.8	5.5	1.8	1.8	4.5	1.7			8.1e-09	0.14	0.0052	3.4e-08	0.066	0.067	8.3e-06	0.098
GO:0031982	C	vesicle	56		-0.059	-0.14	-0.025	-0.1	-0.15	-0.012	-0.2	-0.12			-0.76	-1.4	-0.15	-1.1	-1.7	-0.0023	-2.5	-1.3			0.45	0.17	0.88	0.29	0.09	1	0.013	0.2
GO:0031984	C	organelle subcompartment	266		-0.079	0.24	0.13	-0.18	0.01	0.14	-0.13	-0.069			-2.3	6.6	4.1	-4.2	0.48	4.1	-3.5	-1.4			0.023	5.5e-11	4.2e-05	2.7e-05	0.63	4.2e-05	0.00042	0.15
GO:0031988	C	membrane-bounded vesicle	55		-0.057	-0.11	-0.041	-0.11	-0.13	-0.027	-0.18	-0.1			-0.73	-0.99	-0.34	-1.1	-1.4	-0.19	-2.2	-1.1			0.46	0.32	0.73	0.29	0.15	0.85	0.028	0.28
GO:0032147	P	activation of protein kinase activity	12		0.039	0.25	0.0011	0.22	0.15	0.072	0.059	0.17			0.28	1.4	0.089	1.1	0.87	0.5	0.35	1			0.78	0.15	0.93	0.25	0.39	0.62	0.73	0.31
GO:0032200	P	telomere organization	13		0.067	-0.11	-0.21	0.011	-0.075	-0.072	-0.14	-0.046			0.48	-0.51	-1.2	0.092	-0.38	-0.37	-0.85	-0.18			0.63	0.61	0.23	0.93	0.71	0.71	0.39	0.86
GO:0032259	P	methylation	72		0.095	-0.027	-0.14	0.12	-0.018	0.0052	0.00059	-0.011			1.6	-0.086	-1.8	1.5	-0.12	0.25	0.027	0.055			0.12	0.93	0.072	0.13	0.9	0.81	0.98	0.96
GO:0032268	P	regulation of cellular protein metabolic process	32		0.074	0.14	0.044	0.14	0.17	0.017	0.059	0.047			0.84	1.4	0.56	1.2	1.6	0.28	0.57	0.56			0.4	0.17	0.58	0.23	0.11	0.78	0.57	0.57
GO:0032313	P	regulation of Rab GTPase activity	23		-0.0033	-0.11	-0.059	-0.053	-0.071	-0.16	-0.13	-0.036			0.011	-0.64	-0.37	-0.32	-0.47	-1.2	-1	-0.16			0.99	0.52	0.71	0.75	0.64	0.24	0.3	0.87
GO:0032318	P	regulation of Ras GTPase activity	27		-0.004	-0.12	-0.041	-0.1	-0.11	-0.11	-0.14	-0.032			0.0052	-0.8	-0.24	-0.74	-0.82	-0.88	-1.2	-0.14			1	0.42	0.81	0.46	0.41	0.38	0.22	0.89
GO:0032392	P	DNA geometric change	15		-0.039	-0.54	-0.48	0.048	-0.33	-0.26	-0.21	-0.31			-0.25	-3.1	-3.1	0.3	-1.9	-1.6	-1.4	-1.9			0.8	0.0019	0.0023	0.76	0.054	0.1	0.17	0.062
GO:0032446	P	protein modification by small protein conjugation	113		-0.018	-0.037	-0.068	-0.047	-0.054	-0.1	-0.079	-0.046			-0.27	-0.28	-0.98	-0.63	-0.75	-1.7	-1.4	-0.54			0.79	0.78	0.33	0.53	0.45	0.098	0.16	0.59
GO:0032482	P	Rab protein signal transduction	23		-0.0033	-0.11	-0.059	-0.053	-0.071	-0.16	-0.13	-0.036			0.011	-0.64	-0.37	-0.32	-0.47	-1.2	-1	-0.16			0.99	0.52	0.71	0.75	0.64	0.24	0.3	0.87
GO:0032483	P	regulation of Rab protein signal transduction	23		-0.0033	-0.11	-0.059	-0.053	-0.071	-0.16	-0.13	-0.036			0.011	-0.64	-0.37	-0.32	-0.47	-1.2	-1	-0.16			0.99	0.52	0.71	0.75	0.64	0.24	0.3	0.87
GO:0032501	P	multicellular organismal process	1756		0.034	-0.03	-0.039	0.033	-0.011	0.057	0.035	-0.0062			3	-0.67	-1.8	2.4	-0.19	4.9	2.5	0.58			0.0027	0.51	0.071	0.018	0.85	8.6e-07	0.012	0.56
GO:0032502	P	developmental process	1850		0.023	-0.038	-0.039	0.022	-0.02	0.049	0.03	-0.0093			2.3	-1.2	-1.8	1.8	-0.74	4.5	2.2	0.38			0.024	0.24	0.07	0.078	0.46	8e-06	0.025	0.7
GO:0032504	P	multicellular organism reproduction	54		0.044	-0.059	-0.12	0.088	0.061	0.22	0.15	5e-05			0.67	-0.44	-1.3	1	0.8	3	1.9	0.18			0.5	0.66	0.2	0.32	0.42	0.003	0.064	0.86
GO:0032506	P	cytokinetic process	13		-0.081	-0.26	-0.33	-0.28	-0.19	0.011	-0.17	-0.18			-0.52	-1.4	-2	-1.4	-1	0.14	-1	-0.97			0.61	0.18	0.049	0.15	0.3	0.89	0.31	0.33
GO:0032507	P	maintenance of protein location in cell	13		0.013	0.08	-0.041	-0.07	-0.065	0.094	-0.08	-0.016			0.12	0.55	-0.16	-0.33	-0.32	0.65	-0.47	-0.0086			0.91	0.58	0.87	0.74	0.75	0.52	0.64	0.99
GO:0032508	P	DNA duplex unwinding	15		-0.039	-0.54	-0.48	0.048	-0.33	-0.26	-0.21	-0.31			-0.25	-3.1	-3.1	0.3	-1.9	-1.6	-1.4	-1.9			0.8	0.0019	0.0023	0.76	0.054	0.1	0.17	0.062
GO:0032535	P	regulation of cellular component size	245		-0.087	-0.19	-0.17	-0.12	-0.18	-0.11	-0.11	-0.082			-2.4	-4	-4	-2.5	-4.1	-2.7	-3	-1.7			0.016	6.4e-05	5.5e-05	0.012	4e-05	0.0076	0.0032	0.09
GO:0032553	F	ribonucleotide binding	1423		0.055	-0.044	-0.062	0.039	-0.03	-0.063	-0.032	-0.0026			4.2	-1.4	-3.1	2.5	-1.3	-3.3	-2	0.74			3e-05	0.16	0.0019	0.013	0.19	0.00086	0.049	0.46
GO:0032555	F	purine ribonucleotide binding	1423		0.055	-0.044	-0.062	0.039	-0.03	-0.063	-0.032	-0.0026			4.2	-1.4	-3.1	2.5	-1.3	-3.3	-2	0.74			3e-05	0.16	0.0019	0.013	0.19	0.00086	0.049	0.46
GO:0032559	F	adenyl ribonucleotide binding	1214		0.048	-0.058	-0.071	0.038	-0.039	-0.068	-0.038	-0.013			3.4	-2	-3.4	2.3	-1.7	-3.3	-2.1	0.11			0.0006	0.045	0.00076	0.024	0.095	0.00082	0.034	0.91
GO:0032561	F	guanyl ribonucleotide binding	211		0.091	0.037	-0.014	0.041	0.018	-0.037	-0.00076	0.055			2.6	1.3	-0.0033	1	0.61	-0.62	0.013	1.6			0.0096	0.2	1	0.32	0.54	0.53	0.99	0.1
GO:0032583	P	regulation of gene-specific transcription	17		-0.026	0.16	-0.035	-0.057	0.17	0.091	-0.02	0.067			-0.17	1.1	-0.15	-0.3	1.2	0.73	-0.13	0.54			0.87	0.26	0.88	0.76	0.25	0.47	0.9	0.59
GO:0032774	P	RNA biosynthetic process	870		0.054	0.085	-0.013	0.066	0.09	-0.013	0.063	0.064			3.2	4.8	0.038	3.1	4.6	-0.066	3.2	3.7			0.0013	1.8e-06	0.97	0.002	4.8e-06	0.95	0.0016	0.00019
GO:0032787	P	monocarboxylic acid metabolic process	337		-0.027	-0.067	-0.036	0.027	-0.069	-0.027	0.0063	-0.052			-0.77	-1.3	-0.7	0.89	-1.7	-0.49	0.23	-1.1			0.44	0.19	0.48	0.38	0.083	0.63	0.82	0.27
GO:0032870	P	cellular response to hormone stimulus	266		0.034	0.083	-0.0011	0.025	0.044	0.011	0.019	0.014			1.2	2.6	0.36	0.74	1.4	0.63	0.56	0.76			0.24	0.01	0.72	0.46	0.17	0.53	0.57	0.45
GO:0032879	P	regulation of localization	22		-0.042	0.032	0.023	-0.18	-0.13	0.012	-0.15	-0.03			-0.33	0.37	0.3	-1.2	-0.91	0.19	-1.2	-0.11			0.74	0.71	0.77	0.24	0.36	0.85	0.25	0.91
GO:0032934	F	sterol binding	15		0.2	0.2	0.041	0.15	0.099	0.056	0.081	0.24			1.5	1.3	0.36	0.86	0.65	0.45	0.53	1.6			0.13	0.18	0.72	0.39	0.51	0.65	0.59	0.11
GO:0032940	P	secretion by cell	50		-0.014	-0.13	-0.057	-0.065	-0.15	-0.063	-0.012	-0.12			-0.13	-1.2	-0.52	-0.61	-1.6	-0.62	-0.12	-1.2			0.9	0.24	0.6	0.54	0.11	0.53	0.9	0.25
GO:0032956	P	regulation of actin cytoskeleton organization	10		-0.077	-0.11	-0.29	-0.13	-0.19	0.002	0.068	-0.04			-0.43	-0.46	-1.5	-0.59	-0.92	0.075	0.37	-0.13			0.67	0.65	0.13	0.56	0.35	0.94	0.71	0.9
GO:0032970	P	regulation of actin filament-based process	10		-0.077	-0.11	-0.29	-0.13	-0.19	0.002	0.068	-0.04			-0.43	-0.46	-1.5	-0.59	-0.92	0.075	0.37	-0.13			0.67	0.65	0.13	0.56	0.35	0.94	0.71	0.9
GO:0032984	P	macromolecular complex disassembly	21		-0.053	0.00021	0.074	-0.1	-0.032	0.065	-0.19	-0.1			-0.41	0.14	0.69	-0.63	-0.17	0.6	-1.4	-0.64			0.68	0.89	0.49	0.53	0.87	0.55	0.16	0.52
GO:0032989	P	cellular component morphogenesis	246		-0.054	-0.17	-0.13	-0.1	-0.16	-0.086	-0.098	-0.061			-1.5	-3.6	-3	-2.1	-3.6	-2	-2.5	-1.2			0.14	0.00027	0.0027	0.033	0.00027	0.045	0.011	0.24
GO:0032991	C	macromolecular complex	1722		0.055	-0.02	-0.078	0.059	0.0035	0.036	0.038	0.015			4.6	0.016	-4.5	3.9	0.78	3.4	2.7	2			3.7e-06	0.99	7e-06	8.8e-05	0.43	0.00066	0.0068	0.049
GO:0032993	C	protein-DNA complex	40		-0.047	-0.093	-0.17	0.0023	-0.036	-0.098	0.073	0.031			-0.51	-0.71	-1.7	0.078	-0.28	-0.94	0.78	0.47			0.61	0.48	0.09	0.94	0.78	0.35	0.43	0.64
GO:0033013	P	tetrapyrrole metabolic process	72		-0.037	0.092	0.15	-0.034	0.012	0.055	-0.062	0.014			-0.51	1.5	2.4	-0.34	0.28	0.97	-0.86	0.39			0.61	0.15	0.017	0.73	0.78	0.33	0.39	0.7
GO:0033014	P	tetrapyrrole biosynthetic process	58		-0.03	0.066	0.096	-0.067	-0.016	0.036	-0.076	0.0013			-0.36	1	1.4	-0.67	-0.089	0.62	-0.96	0.2			0.72	0.32	0.15	0.5	0.93	0.53	0.34	0.84
GO:0033015	P	tetrapyrrole catabolic process	13		-0.093	0.17	0.42	0.11	0.13	0.11	0.019	0.088			-0.6	1.1	2.7	0.62	0.78	0.75	0.13	0.6			0.55	0.29	0.0077	0.54	0.44	0.45	0.9	0.55
GO:0033036	P	macromolecule localization	533		0.019	-0.066	-0.031	0.013	-0.06	0.068	0.066	-0.055			1	-1.6	-0.67	0.66	-1.9	3.2	2.6	-1.5			0.3	0.1	0.5	0.51	0.062	0.0016	0.0092	0.13
GO:0033037	P	polysaccharide localization	22		0.026	-0.33	0.085	0.29	-0.17	-0.068	0.072	-0.18			0.26	-2.2	0.79	2	-1.2	-0.45	0.57	-1.3			0.79	0.027	0.43	0.048	0.24	0.66	0.57	0.2
GO:0033043	P	regulation of organelle organization	27		-0.039	-0.15	-0.14	-0.12	-0.17	0.012	-0.081	-0.042			-0.33	-1.1	-1.1	-0.89	-1.3	0.21	-0.69	-0.23			0.74	0.28	0.26	0.37	0.18	0.83	0.49	0.82
GO:0033205	P	cytokinesis during cell cycle	23		-0.065	-0.26	-0.31	-0.22	-0.21	-0.026	-0.2	-0.17			-0.55	-1.8	-2.4	-1.5	-1.5	-0.11	-1.6	-1.2			0.59	0.077	0.014	0.14	0.14	0.91	0.11	0.23
GO:0033279	C	ribosomal subunit	313		0.22	-0.028	-0.17	0.33	0.12	0.088	0.25	0.16			7.6	-0.22	-4.7	8.7	3.4	3	7.5	5.1			3.7e-14	0.82	2.9e-06	0	0.00057	0.0026	8e-14	3.1e-07
GO:0033293	F	monocarboxylic acid binding	14		-0.019	-0.12	-0.08	-0.2	-0.12	-0.083	-0.17	-0.13			-0.1	-0.6	-0.42	-1	-0.65	-0.45	-1.1	-0.72			0.92	0.55	0.68	0.3	0.52	0.65	0.29	0.47
GO:0033365	P	protein localization in organelle	71		0.13	-0.047	-0.048	0.19	0.0066	0.043	0.055	-0.006			2	-0.35	-0.49	2.4	0.2	0.79	0.79	0.12			0.04	0.73	0.62	0.018	0.84	0.43	0.43	0.9
GO:0033554	P	cellular response to stress	326		0.034	-0.063	-0.032	0.062	-0.045	-0.031	-0.021	-0.054			1.3	-1.2	-0.54	1.8	-1	-0.59	-0.58	-1.2			0.2	0.24	0.59	0.076	0.3	0.56	0.56	0.25
GO:0033558	F	protein deacetylase activity	16		0.11	0.11	-0.22	0.21	0.023	0.067	0.04	0.086			0.84	0.8	-1.4	1.2	0.2	0.54	0.28	0.65			0.4	0.42	0.16	0.21	0.84	0.59	0.78	0.52
GO:0033559	P	unsaturated fatty acid metabolic process	10		0.041	0.064	-0.14	-0.075	-0.2	0.074	-0.2	-0.22			0.27	0.41	-0.68	-0.31	-0.94	0.46	-1.1	-1			0.79	0.68	0.49	0.75	0.35	0.64	0.28	0.31
GO:0033673	P	negative regulation of kinase activity	11		-0.044	-0.033	0.14	-0.049	-0.087	0.12	-0.00085	-0.11			-0.24	-0.067	0.88	-0.21	-0.41	0.76	0.0024	-0.49			0.81	0.95	0.38	0.84	0.68	0.45	1	0.63
GO:0033674	P	positive regulation of kinase activity	15		0.062	0.24	0.034	0.22	0.15	0.075	0.062	0.17			0.48	1.6	0.32	1.3	0.95	0.57	0.41	1.2			0.63	0.12	0.75	0.2	0.34	0.57	0.68	0.24
GO:0033692	P	cellular polysaccharide biosynthetic process	77		-0.15	-0.2	-0.24	-0.28	-0.27	-0.02	-0.19	-0.19			-2.4	-2.4	-3.3	-3.4	-3.6	-0.13	-2.8	-2.5			0.016	0.015	0.00091	0.0006	0.00032	0.9	0.0044	0.013
GO:0034050	P	host programmed cell death induced by symbiont	38		0.12	-0.057	0.15	0.37	-0.021	-0.11	0.33	-0.085			1.4	-0.35	1.7	3.3	-0.12	-1	3.4	-0.7			0.15	0.73	0.081	0.00091	0.9	0.3	0.00062	0.48
GO:0034061	F	DNA polymerase activity	29		0.057	-0.24	-0.24	0.03	-0.2	-0.11	-0.06	-0.17			0.62	-1.8	-2.1	0.28	-1.6	-0.89	-0.53	-1.3			0.53	0.07	0.04	0.78	0.11	0.38	0.6	0.18
GO:0034062	F	RNA polymerase activity	72		0.07	-0.033	-0.03	0.14	0.014	0.15	0.013	-0.041			1.2	-0.17	-0.24	1.8	0.3	2.3	0.21	-0.36			0.24	0.87	0.81	0.078	0.76	0.019	0.84	0.72
GO:0034220	P	ion transmembrane transport	47		-0.081	-0.12	0.0093	-0.093	-0.14	-0.043	-0.15	-0.13			-0.98	-1.1	0.27	-0.87	-1.4	-0.37	-1.7	-1.3			0.33	0.28	0.79	0.39	0.17	0.71	0.083	0.2
GO:0034284	P	response to monosaccharide stimulus	28		0.25	0.14	-0.016	0.3	0.054	0.1	0.32	0.15			2.5	1.3	-0.017	2.3	0.52	1	2.8	1.4			0.012	0.2	0.99	0.019	0.6	0.3	0.0045	0.15
GO:0034285	P	response to disaccharide stimulus	41		0.022	-0.02	-0.16	0.073	-0.066	0.03	0.12	0.014			0.32	-0.0034	-1.6	0.73	-0.58	0.45	1.3	0.29			0.75	1	0.12	0.46	0.56	0.65	0.19	0.77
GO:0034357	C	photosynthetic membrane	249		-0.13	0.25	0.14	-0.21	-0.004	0.17	-0.15	-0.1			-3.6	6.6	4	-4.7	0.11	4.9	-3.9	-2.3			0.00037	3.2e-11	6e-05	2.6e-06	0.91	1.1e-06	8.1e-05	0.023
GO:0034404	P	nucleobase, nucleoside and nucleotide biosynthetic process	17		0.095	-0.15	-0.17	0.18	0.06	-0.089	0.19	0.073			0.77	-0.82	-1.1	1.1	0.45	-0.54	1.3	0.58			0.44	0.41	0.29	0.28	0.66	0.59	0.19	0.56
GO:0034440	P	lipid oxidation	35		-0.042	-0.002	-0.079	-0.058	-0.058	-0.086	-0.18	-0.025			-0.41	0.16	-0.65	-0.45	-0.46	-0.75	-1.7	-0.094			0.68	0.87	0.51	0.66	0.64	0.45	0.083	0.93
GO:0034470	P	ncRNA processing	88		0.24	0.15	-0.019	0.29	0.13	0.13	0.21	0.1			4.3	2.5	-0.078	4	2	2.3	3.3	1.8			1.6e-05	0.013	0.94	6.4e-05	0.049	0.019	0.00097	0.071
GO:0034504	P	protein localization in nucleus	40		0.088	-0.043	-0.035	0.16	0.00012	0.06	-0.0023	-0.011			1.1	-0.22	-0.22	1.5	0.086	0.78	-0.011	0.039			0.27	0.82	0.82	0.14	0.93	0.44	0.99	0.97
GO:0034599	P	cellular response to oxidative stress	17		-0.043	0.17	0.11	-0.12	0.093	0.11	-0.12	0.0087			-0.3	1.2	0.85	-0.66	0.66	0.82	-0.79	0.16			0.77	0.23	0.39	0.51	0.51	0.41	0.43	0.88
GO:0034613	P	cellular protein localization	269		0.028	-0.045	0.014	0.0062	-0.013	0.0045	-0.062	-0.04			0.99	-0.63	0.78	0.29	-0.13	0.46	-1.7	-0.68			0.32	0.53	0.44	0.77	0.9	0.65	0.094	0.5
GO:0034614	P	cellular response to reactive oxygen species	16		-0.012	0.2	0.069	-0.11	0.1	0.081	-0.081	0.033			-0.056	1.4	0.57	-0.63	0.69	0.64	-0.53	0.31			0.96	0.17	0.57	0.53	0.49	0.52	0.59	0.76
GO:0034621	P	cellular macromolecular complex subunit organization	189		-0.021	-0.073	-0.032	-0.039	-0.086	0.0024	-0.059	-0.072			-0.42	-1.1	-0.42	-0.65	-1.7	0.33	-1.3	-1.3			0.68	0.27	0.68	0.51	0.093	0.74	0.18	0.21
GO:0034622	P	cellular macromolecular complex assembly	170		-0.021	-0.086	-0.052	-0.035	-0.098	-0.0055	-0.045	-0.071			-0.39	-1.3	-0.85	-0.54	-1.8	0.14	-0.96	-1.2			0.7	0.19	0.4	0.59	0.067	0.89	0.34	0.24
GO:0034623	P	cellular macromolecular complex disassembly	20		-0.051	-0.0083	0.08	-0.098	-0.032	0.06	-0.19	-0.1			-0.39	0.08	0.72	-0.6	-0.16	0.55	-1.4	-0.62			0.7	0.94	0.47	0.55	0.87	0.58	0.15	0.53
GO:0034637	P	cellular carbohydrate biosynthetic process	169		-0.049	-0.081	-0.09	0.011	-0.032	0.05	-0.013	-0.045			-1.1	-1.2	-1.7	0.32	-0.47	1.4	-0.26	-0.64			0.28	0.23	0.093	0.75	0.64	0.17	0.79	0.52
GO:0034641	P	cellular nitrogen compound metabolic process	565		0.039	0.016	0.00032	0.1	0.022	0.033	0.045	0.046			1.9	1.3	0.58	3.8	1.1	1.8	1.9	2.3			0.055	0.19	0.56	0.00016	0.25	0.071	0.063	0.021
GO:0034645	P	cellular macromolecule biosynthetic process	2483		0.068	0.03	-0.042	0.074	0.041	0.022	0.053	0.036			6.8	3.8	-2.4	5.8	3.9	2.9	4.5	4.1			1.4e-11	0.00014	0.017	6e-09	0.00011	0.004	6.3e-06	4.3e-05
GO:0034654	P	nucleobase, nucleoside, nucleotide and nucleic acid biosynthetic process	17		0.095	-0.15	-0.17	0.18	0.06	-0.089	0.19	0.073			0.77	-0.82	-1.1	1.1	0.45	-0.54	1.3	0.58			0.44	0.41	0.29	0.28	0.66	0.59	0.19	0.56
GO:0034655	P	nucleobase, nucleoside, nucleotide and nucleic acid catabolic process	11		-0.15	-0.29	0.12	-0.045	-0.21	0.17	-0.26	0.063			-0.9	-1.4	0.78	-0.19	-1	1.1	-1.4	0.42			0.37	0.17	0.44	0.85	0.3	0.29	0.15	0.68
GO:0034656	P	nucleobase, nucleoside and nucleotide catabolic process	11		-0.15	-0.29	0.12	-0.045	-0.21	0.17	-0.26	0.063			-0.9	-1.4	0.78	-0.19	-1	1.1	-1.4	0.42			0.37	0.17	0.44	0.85	0.3	0.29	0.15	0.68
GO:0034660	P	ncRNA metabolic process	158		0.2	0.097	0.0064	0.25	0.071	0.074	0.14	0.075			4.7	2.2	0.43	4.7	1.6	1.8	2.9	1.8			2.6e-06	0.024	0.66	2.2e-06	0.11	0.064	0.004	0.07
GO:0034728	P	nucleosome organization	48		-0.021	-0.076	-0.13	0.036	-0.015	-0.081	0.085	0.047			-0.22	-0.59	-1.3	0.43	-0.071	-0.82	1	0.69			0.83	0.55	0.18	0.67	0.94	0.41	0.32	0.49
GO:0034754	P	cellular hormone metabolic process	34		0.088	-0.041	0.19	0.21	0.087	0.13	0.17	0.067			1	-0.18	2	1.8	0.87	1.4	1.6	0.77			0.31	0.85	0.048	0.066	0.38	0.17	0.1	0.44
GO:0034968	P	histone lysine methylation	12		-0.032	-0.098	-0.12	-0.11	-0.14	0.048	-0.059	-0.082			-0.18	-0.42	-0.65	-0.52	-0.73	0.35	-0.33	-0.37			0.86	0.68	0.52	0.6	0.47	0.72	0.74	0.71
GO:0034976	P	response to endoplasmic reticulum stress	18		-0.048	-0.26	-0.24	-0.2	-0.3	-0.14	-0.29	-0.16			-0.35	-1.5	-1.7	-1.2	-2	-0.94	-2.1	-1			0.73	0.12	0.096	0.23	0.051	0.35	0.04	0.31
GO:0035064	F	methylated histone residue binding	12		0.0019	0.079	0.061	-0.026	0.055	0.11	-0.025	0.036			0.042	0.53	0.44	-0.097	0.34	0.74	-0.14	0.29			0.97	0.6	0.66	0.92	0.73	0.46	0.89	0.77
GO:0035091	F	phosphoinositide binding	64		-0.095	-0.17	-0.049	-0.13	-0.19	-0.17	-0.18	-0.11			-1.4	-1.9	-0.47	-1.5	-2.3	-2.1	-2.4	-1.2			0.18	0.06	0.64	0.14	0.02	0.035	0.015	0.23
GO:0035194	P	posttranscriptional gene silencing by RNA	46		-0.005	-0.042	-0.055	-0.11	-0.026	0.11	-0.14	-0.13			-0.0061	-0.23	-0.47	-1	-0.19	1.4	-1.6	-1.3			1	0.82	0.64	0.32	0.85	0.15	0.12	0.2
GO:0035195	P	gene silencing by miRNA	27		-0.018	0.0027	-0.0068	-0.18	-0.00013	0.096	-0.2	-0.14			-0.13	0.18	0.063	-1.3	0.068	0.96	-1.7	-1			0.9	0.86	0.95	0.18	0.95	0.34	0.088	0.3
GO:0035196	P	production of miRNAs involved in gene silencing by miRNA	13		-0.054	-0.19	-0.15	-0.17	-0.13	-0.0034	-0.19	-0.17			-0.33	-0.96	-0.84	-0.87	-0.67	0.051	-1.2	-0.89			0.74	0.34	0.4	0.38	0.5	0.96	0.25	0.37
GO:0035251	F	UDP-glucosyltransferase activity	87		-0.061	-0.079	-0.072	-0.012	-0.034	-0.083	-0.053	-0.072			-0.99	-0.84	-0.93	-0.083	-0.37	-1.1	-0.81	-0.86			0.32	0.4	0.35	0.93	0.71	0.25	0.42	0.39
GO:0035265	P	organ growth	13		0.35	0.31	-0.041	0.13	0.13	-0.089	0.29	0.12			2.4	1.8	-0.17	0.71	0.76	-0.48	1.8	0.79			0.016	0.068	0.87	0.48	0.44	0.63	0.074	0.43
GO:0035266	P	meristem growth	23		-0.046	-0.13	-0.2	-0.19	-0.17	-0.068	-0.12	-0.12			-0.37	-0.82	-1.5	-1.2	-1.2	-0.46	-0.96	-0.78			0.71	0.41	0.12	0.21	0.23	0.65	0.34	0.43
GO:0035295	P	tube development	77		-0.055	-0.22	-0.044	-0.074	-0.16	-0.034	-0.11	-0.15			-0.83	-2.7	-0.45	-0.86	-2.2	-0.33	-1.6	-1.9			0.4	0.0067	0.65	0.39	0.031	0.74	0.11	0.052
GO:0035315	P	hair cell differentiation	59		0.031	-0.088	-0.19	-0.087	-0.15	-0.11	-0.07	0.003			0.51	-0.8	-2.4	-0.89	-1.7	-1.3	-0.88	0.22			0.61	0.42	0.019	0.37	0.086	0.19	0.38	0.83
GO:0040007	P	growth	293		-0.061	-0.15	-0.14	-0.094	-0.15	-0.098	-0.098	-0.068			-1.8	-3.4	-3.8	-2.2	-3.8	-2.5	-2.8	-1.5			0.071	0.00056	0.00015	0.03	0.00015	0.012	0.0057	0.14
GO:0040008	P	regulation of growth	49		-0.00087	-0.061	-0.028	-0.09	-0.099	-0.015	-0.055	-0.044			0.048	-0.44	-0.17	-0.85	-0.99	-0.041	-0.63	-0.33			0.96	0.66	0.86	0.4	0.32	0.97	0.53	0.74
GO:0040029	P	regulation of gene expression, epigenetic	111		-0.0049	-0.0072	-0.093	-0.0094	-0.011	0.048	-0.08	-0.051			-0.0077	0.21	-1.4	-0.048	-0.047	1.1	-1.4	-0.62			0.99	0.84	0.16	0.96	0.96	0.28	0.17	0.54
GO:0040034	P	regulation of development, heterochronic	28		-0.018	0.27	0.0039	-0.14	0.17	0.053	0.059	0.2			-0.13	2.4	0.16	-1	1.5	0.58	0.53	1.9			0.9	0.018	0.87	0.31	0.14	0.56	0.6	0.061
GO:0042023	P	DNA endoreduplication	27		-0.049	-0.24	-0.16	-0.044	-0.21	-0.012	-0.15	-0.16			-0.43	-1.8	-1.3	-0.29	-1.6	-0.0018	-1.3	-1.2			0.67	0.076	0.2	0.78	0.1	1	0.19	0.21
GO:0042044	P	fluid transport	10		-0.28	-0.06	0.45	-0.23	-0.031	-0.081	-0.25	0.037			-1.6	-0.2	2.5	-1	-0.11	-0.37	-1.3	0.26			0.11	0.85	0.012	0.31	0.91	0.71	0.19	0.79
GO:0042054	F	histone methyltransferase activity	16		0.13	0.065	-0.25	0.19	0.013	-0.081	0.056	0.065			1	0.52	-1.6	1.1	0.13	-0.47	0.38	0.52			0.3	0.6	0.11	0.27	0.89	0.64	0.7	0.61
GO:0042126	P	nitrate metabolic process	10		-0.27	-0.11	-0.13	-0.36	-0.094	0.24	0.11	-0.12			-1.6	-0.46	-0.64	-1.6	-0.42	1.3	0.56	-0.53			0.12	0.64	0.52	0.1	0.67	0.18	0.57	0.6
GO:0042127	P	regulation of cell proliferation	25		0.092	0.12	0.1	-0.045	0.02	0.064	0.031	-0.0099			0.91	1.1	0.98	-0.28	0.23	0.65	0.27	0.04			0.37	0.29	0.33	0.78	0.82	0.52	0.79	0.97
GO:0042128	P	nitrate assimilation	10		-0.27	-0.11	-0.13	-0.36	-0.094	0.24	0.11	-0.12			-1.6	-0.46	-0.64	-1.6	-0.42	1.3	0.56	-0.53			0.12	0.64	0.52	0.1	0.67	0.18	0.57	0.6
GO:0042157	P	lipoprotein metabolic process	27		0.016	0.018	-0.029	-0.044	0.026	0.011	-0.19	-0.022			0.2	0.3	-0.13	-0.29	0.28	0.2	-1.7	-0.059			0.84	0.76	0.89	0.77	0.78	0.84	0.092	0.95
GO:0042158	P	lipoprotein biosynthetic process	27		0.016	0.018	-0.029	-0.044	0.026	0.011	-0.19	-0.022			0.2	0.3	-0.13	-0.29	0.28	0.2	-1.7	-0.059			0.84	0.76	0.89	0.77	0.78	0.84	0.092	0.95
GO:0042162	F	telomeric DNA binding	11		-0.0009	-0.013	-0.034	-0.02	0.028	-0.051	-0.034	0.03			0.023	0.035	-0.11	-0.064	0.19	-0.22	-0.18	0.24			0.98	0.97	0.91	0.95	0.85	0.82	0.86	0.81
GO:0042168	P	heme metabolic process	11		-0.17	-0.16	0.13	-0.13	-0.28	0.044	-0.22	-0.17			-1	-0.73	0.84	-0.59	-1.4	0.32	-1.2	-0.83			0.31	0.46	0.4	0.56	0.16	0.75	0.23	0.41
GO:0042170	C	plastid membrane	82		0.061	0.18	0.0051	0.033	0.088	0.037	0.071	0.012			1.1	2.8	0.29	0.51	1.4	0.75	1.1	0.4			0.27	0.0047	0.77	0.61	0.17	0.45	0.28	0.69
GO:0042175	C	nuclear envelope-endoplasmic reticulum network	54		-0.096	-0.097	-0.25	-0.21	-0.089	-0.058	-0.16	-0.082			-1.3	-0.87	-2.9	-2.1	-0.93	-0.58	-1.9	-0.8			0.21	0.38	0.0036	0.033	0.35	0.56	0.052	0.42
GO:0042180	P	cellular ketone metabolic process	708		0.029	-0.026	-0.036	0.084	-0.028	-0.011	0.03	-0.0039			1.7	-0.26	-1	3.5	-0.82	0.032	1.4	0.47			0.093	0.8	0.31	0.00049	0.41	0.97	0.16	0.64
GO:0042214	P	terpene metabolic process	44		-0.052	0.048	-0.012	-0.1	-0.037	0.045	0.014	-0.024			-0.59	0.69	0.027	-0.93	-0.3	0.64	0.16	-0.1			0.56	0.49	0.98	0.35	0.76	0.52	0.87	0.92
GO:0042219	P	cellular amino acid derivative catabolic process	11		0.07	-0.4	0.081	0.35	0.026	-0.14	0.2	0.048			0.47	-1.9	0.54	1.7	0.18	-0.75	1.1	0.33			0.64	0.053	0.59	0.088	0.86	0.45	0.26	0.74
GO:0042221	P	response to chemical stimulus	1710		-0.0033	-0.0087	-0.00015	0.039	0.0013	0.0086	0.075	-0.011			0.096	0.71	0.97	2.7	0.64	1.4	5.3	0.22			0.92	0.48	0.33	0.0068	0.52	0.15	1.4e-07	0.83
GO:0042254	P	ribosome biogenesis	151		0.27	0.067	-0.12	0.38	0.15	0.13	0.33	0.19			6.4	1.6	-2.2	6.9	3.1	2.9	6.9	4.1			1.6e-10	0.1	0.03	4e-12	0.002	0.0035	6.2e-12	3.8e-05
GO:0042277	F	peptide binding	18		0.085	0.073	-0.022	0.087	0.0015	0.024	0.075	0.085			0.71	0.61	-0.061	0.57	0.067	0.26	0.54	0.68			0.48	0.54	0.95	0.57	0.95	0.79	0.59	0.5
GO:0042278	P	purine nucleoside metabolic process	20		0.073	0.05	-0.15	0.071	0.17	-0.049	0.2	0.22			0.65	0.48	-1	0.5	1.2	-0.29	1.5	1.7			0.52	0.63	0.3	0.62	0.22	0.77	0.14	0.085
GO:0042285	F	xylosyltransferase activity	10		-0.35	-0.54	-0.26	-0.4	-0.43	-0.22	-0.3	-0.34			-2	-2.5	-1.3	-1.8	-2.1	-1.1	-1.6	-1.7			0.043	0.012	0.19	0.074	0.036	0.26	0.11	0.096
GO:0042325	P	regulation of phosphorylation	33		0.026	0.091	0.064	0.073	0.025	0.061	0.014	0.051			0.33	0.98	0.76	0.66	0.3	0.71	0.15	0.61			0.74	0.33	0.45	0.51	0.76	0.48	0.88	0.54
GO:0042335	P	cuticle development	19		-0.07	-0.29	-0.32	-0.093	-0.41	-0.12	-0.055	-0.27			-0.54	-1.8	-2.3	-0.55	-2.8	-0.8	-0.39	-1.8			0.59	0.075	0.023	0.59	0.0058	0.42	0.69	0.074
GO:0042362	P	fat-soluble vitamin biosynthetic process	16		-0.084	0.11	-0.17	-0.16	-0.071	-0.072	-0.02	-0.15			-0.6	0.83	-1	-0.88	-0.39	-0.41	-0.13	-0.9			0.55	0.41	0.3	0.38	0.69	0.68	0.9	0.37
GO:0042364	P	water-soluble vitamin biosynthetic process	53		0.071	0.11	0.004	0.059	0.031	-0.0054	0.043	0.031			1	1.5	0.22	0.69	0.46	0.08	0.54	0.54			0.31	0.14	0.82	0.49	0.65	0.94	0.59	0.59
GO:0042375	P	quinone cofactor metabolic process	22		0.067	0.14	-0.078	-0.024	0.018	-0.042	0.0083	-0.062			0.63	1.2	-0.51	-0.12	0.2	-0.24	0.075	-0.36			0.53	0.25	0.61	0.9	0.84	0.81	0.94	0.72
GO:0042393	F	histone binding	19		0.059	-0.044	-0.035	0.066	0.009	0.075	0.039	-0.016			0.52	-0.16	-0.15	0.45	0.12	0.65	0.3	-0.0056			0.6	0.87	0.88	0.65	0.9	0.52	0.77	1
GO:0042398	P	cellular amino acid derivative biosynthetic process	196		-0.11	-0.04	-0.28	-0.11	-0.095	-0.088	0.033	-0.061			-2.8	-0.44	-6.3	-2.1	-1.9	-1.8	0.8	-1			0.0044	0.66	3.7e-10	0.034	0.057	0.069	0.42	0.3
GO:0042401	P	cellular biogenic amine biosynthetic process	39		0.066	-0.019	-0.18	0.099	-0.011	-0.03	0.19	0.052			0.82	0.0088	-1.8	0.95	-0.028	-0.19	2	0.67			0.41	0.99	0.078	0.34	0.98	0.85	0.045	0.5
GO:0042430	P	indole and derivative metabolic process	45		0.074	-0.23	0.037	0.35	-0.038	-0.12	0.19	-0.026			0.98	-2.1	0.58	3.5	-0.31	-1.2	2.1	-0.12			0.33	0.033	0.56	0.00052	0.76	0.23	0.032	0.9
GO:0042431	P	indole metabolic process	10		0.058	-0.47	0.13	0.73	-0.075	-0.17	0.34	-0.058			0.37	-2.2	0.77	3.4	-0.33	-0.85	1.8	-0.22			0.71	0.029	0.44	0.00073	0.74	0.39	0.075	0.82
GO:0042434	P	indole derivative metabolic process	45		0.074	-0.23	0.037	0.35	-0.038	-0.12	0.19	-0.026			0.98	-2.1	0.58	3.5	-0.31	-1.2	2.1	-0.12			0.33	0.033	0.56	0.00052	0.76	0.23	0.032	0.9
GO:0042435	P	indole derivative biosynthetic process	39		0.02	-0.32	-0.01	0.36	-0.11	-0.13	0.17	-0.085			0.28	-2.9	0.039	3.3	-0.96	-1.3	1.8	-0.7			0.78	0.0037	0.97	0.001	0.34	0.19	0.072	0.48
GO:0042440	P	pigment metabolic process	110		-0.13	0.075	-0.15	-0.27	-0.04	-0.014	-0.098	-0.06			-2.4	1.5	-2.4	-4	-0.52	-0.033	-1.7	-0.77			0.016	0.13	0.016	6.4e-05	0.6	0.97	0.089	0.44
GO:0042445	P	hormone metabolic process	79		-0.044	-0.1	0.07	0.041	-0.041	0.045	-0.019	-0.062			-0.65	-1.1	1.3	0.61	-0.46	0.86	-0.27	-0.67			0.51	0.26	0.2	0.54	0.65	0.39	0.79	0.5
GO:0042446	P	hormone biosynthetic process	47		-0.08	-0.14	0.14	0.03	-0.1	0.085	-0.18	-0.16			-0.97	-1.3	1.8	0.36	-0.99	1.1	-2	-1.6			0.33	0.2	0.072	0.72	0.32	0.26	0.043	0.11
GO:0042454	P	ribonucleoside catabolic process	10		-0.15	-0.32	0.14	-0.057	-0.23	0.21	-0.28	0.061			-0.85	-1.5	0.82	-0.23	-1.1	1.2	-1.5	0.39			0.4	0.14	0.41	0.81	0.26	0.24	0.14	0.7
GO:0042493	P	response to drug	70		0.079	0.029	-0.23	0.31	0.098	-0.18	0.26	0.063			1.3	0.63	-3.1	3.8	1.4	-2.5	3.7	1.1			0.19	0.53	0.0019	0.00015	0.16	0.014	0.00022	0.29
GO:0042538	P	hyperosmotic salinity response	46		-0.042	0.078	-0.18	-0.15	0.0064	-0.088	-0.054	-0.13			-0.47	1	-1.9	-1.5	0.16	-0.88	-0.6	-1.3			0.64	0.31	0.056	0.15	0.87	0.38	0.55	0.2
GO:0042542	P	response to hydrogen peroxide	43		-0.38	-0.35	0.27	-0.45	-0.53	0.29	-0.5	-0.56			-4.7	-3.3	3.2	-4.2	-5.4	3.4	-5.4	-5.8			3.1e-06	0.00084	0.0014	3e-05	5.8e-08	0.0006	5.2e-08	7.6e-09
GO:0042545	P	cell wall modification	118		-0.17	-0.24	-0.11	-0.1	-0.16	-0.12	-0.06	-0.08			-3.4	-3.7	-1.7	-1.5	-2.6	-2	-1.1	-1.2			0.00076	0.00024	0.09	0.14	0.01	0.047	0.29	0.25
GO:0042546	P	cell wall biogenesis	63		-0.4	-0.44	-0.29	-0.54	-0.48	0.0083	-0.15	-0.4			-5.9	-5.1	-3.7	-6.1	-5.9	0.27	-1.9	-4.9			3e-09	2.7e-07	0.0002	1.1e-09	4.6e-09	0.78	0.051	1e-06
GO:0042547	P	cell wall modification during multidimensional cell growth	29		-0.01	-0.062	-0.26	-0.12	-0.081	-0.1	0.055	0.02			-0.056	-0.35	-2.2	-0.88	-0.61	-0.83	0.51	0.31			0.96	0.73	0.026	0.38	0.54	0.41	0.61	0.76
GO:0042548	P	regulation of photosynthesis, light reaction	13		-0.15	0.26	0.19	-0.22	-0.017	0.13	-0.2	-0.13			-0.96	1.6	1.2	-1.1	-0.047	0.89	-1.2	-0.66			0.34	0.12	0.22	0.27	0.96	0.37	0.22	0.51
GO:0042558	P	pteridine and derivative metabolic process	23		-0.087	-0.011	0.15	-0.032	0.034	0.12	-0.034	-0.022			-0.74	0.065	1.3	-0.18	0.32	1.1	-0.26	-0.054			0.46	0.95	0.18	0.86	0.75	0.28	0.8	0.96
GO:0042559	P	pteridine and derivative biosynthetic process	13		0.13	0.19	0.15	0.19	0.2	0.16	0.12	0.21			0.94	1.2	0.98	1	1.2	1.1	0.73	1.3			0.35	0.24	0.33	0.3	0.24	0.28	0.46	0.19
GO:0042562	F	hormone binding	16		0.00013	0.073	-0.15	-0.16	-0.06	0.08	-0.17	-0.085			0.035	0.57	-0.96	-0.88	-0.32	0.63	-1.2	-0.45			0.97	0.57	0.34	0.38	0.75	0.53	0.25	0.65
GO:0042578	F	phosphoric ester hydrolase activity	386		-0.075	-0.0014	-0.062	-0.089	-0.051	-0.061	-0.056	-0.072			-2.6	0.56	-1.6	-2.4	-1.3	-1.6	-1.8	-1.8			0.0096	0.58	0.11	0.018	0.19	0.1	0.074	0.071
GO:0042579	C	microbody	134		0.0037	0.041	0.082	0.036	0.06	0.021	-0.04	0.04			0.18	1.1	1.9	0.7	1.2	0.65	-0.75	1			0.86	0.28	0.058	0.48	0.21	0.52	0.45	0.3
GO:0042592	P	homeostatic process	193		0.11	-0.0081	-0.043	0.039	0.054	-0.1	0.12	0.042			2.9	0.25	-0.68	0.92	1.4	-2.2	2.8	1.3			0.0039	0.8	0.5	0.36	0.17	0.029	0.0048	0.21
GO:0042594	P	response to starvation	63		-0.042	0.077	-0.048	-0.0079	0.0061	-0.03	-0.06	0.019			-0.55	1.2	-0.46	-0.019	0.18	-0.24	-0.78	0.44			0.58	0.24	0.65	0.98	0.86	0.81	0.43	0.66
GO:0042598	C	vesicular fraction	29		0.053	0.043	-0.0061	0.059	0.099	-0.019	0.032	0.035			0.58	0.52	0.072	0.5	0.91	-0.067	0.3	0.43			0.56	0.6	0.94	0.61	0.36	0.95	0.76	0.67
GO:0042623	F	ATPase activity, coupled	319		0.12	-0.035	-0.18	0.16	-0.0063	-0.1	0.056	-0.026			4.2	-0.41	-5.1	4.4	0.062	-2.7	1.7	-0.32			2.5e-05	0.68	2.7e-07	1.2e-05	0.95	0.0071	0.087	0.75
GO:0042625	F	ATPase activity, coupled to transmembrane movement of ions	63		-0.046	-0.21	-0.14	-0.015	-0.11	-0.22	-0.097	-0.15			-0.62	-2.3	-1.6	-0.098	-1.2	-2.8	-1.3	-1.7			0.54	0.024	0.099	0.92	0.22	0.0054	0.2	0.085
GO:0042626	F	ATPase activity, coupled to transmembrane movement of substances	166		0.076	-0.027	-0.27	0.13	-0.011	-0.18	0.096	-0.011			1.9	-0.14	-5.6	2.5	-0.05	-3.7	2.1	0.084			0.054	0.89	2.5e-08	0.013	0.96	0.00023	0.036	0.93
GO:0042646	C	plastid nucleoid	24		0.16	0.1	0.12	0.092	0.055	0.059	-0.049	-0.052			1.5	0.93	1.1	0.69	0.49	0.59	-0.39	-0.29			0.14	0.35	0.26	0.49	0.62	0.55	0.7	0.77
GO:0042651	C	thylakoid membrane	224		-0.11	0.25	0.13	-0.19	-0.00073	0.16	-0.13	-0.079			-2.9	6.3	3.8	-4	0.18	4.5	-3.3	-1.5			0.0037	3.9e-10	0.00017	5.3e-05	0.86	6.7e-06	0.001	0.12
GO:0042726	P	riboflavin and derivative metabolic process	11		0.049	0.076	0.047	0.02	0.02	0.065	-0.13	-0.054			0.33	0.49	0.34	0.12	0.15	0.44	-0.7	-0.21			0.74	0.62	0.73	0.9	0.88	0.66	0.48	0.83
GO:0042727	P	riboflavin and derivative biosynthetic process	11		0.049	0.076	0.047	0.02	0.02	0.065	-0.13	-0.054			0.33	0.49	0.34	0.12	0.15	0.44	-0.7	-0.21			0.74	0.62	0.73	0.9	0.88	0.66	0.48	0.83
GO:0042742	P	defense response to bacterium	146		0.047	-0.11	-0.11	0.16	-0.025	-0.2	0.12	-0.11			1.2	-1.7	-1.9	3	-0.31	-4	2.5	-1.8			0.24	0.085	0.051	0.003	0.75	7.6e-05	0.014	0.065
GO:0042743	P	hydrogen peroxide metabolic process	17		-0.077	-0.066	0.039	-0.046	-0.082	0.043	-0.038	-0.092			-0.56	-0.29	0.37	-0.24	-0.47	0.38	-0.26	-0.51			0.58	0.77	0.71	0.81	0.64	0.7	0.8	0.61
GO:0042752	P	regulation of circadian rhythm	18		0.059	0.034	0.05	-0.098	0.073	0.3	-0.04	-0.018			0.51	0.35	0.46	-0.57	0.54	2.2	-0.28	-0.02			0.61	0.72	0.65	0.57	0.59	0.025	0.78	0.98
GO:0042762	P	regulation of sulfur metabolic process	10		-0.35	-0.5	-0.054	-0.079	-0.3	0.086	-0.14	-0.48			-2.1	-2.3	-0.21	-0.33	-1.4	0.53	-0.72	-2.4			0.039	0.021	0.83	0.74	0.15	0.6	0.47	0.017
GO:0042773	P	ATP synthesis coupled electron transport	22		-0.13	-0.31	-0.1	-0.079	-0.2	-0.033	-0.12	-0.16			-1.1	-2.1	-0.71	-0.5	-1.4	-0.17	-0.9	-1.1			0.25	0.035	0.48	0.62	0.17	0.86	0.37	0.27
GO:0042775	P	mitochondrial ATP synthesis coupled electron transport	22		-0.13	-0.31	-0.1	-0.079	-0.2	-0.033	-0.12	-0.16			-1.1	-2.1	-0.71	-0.5	-1.4	-0.17	-0.9	-1.1			0.25	0.035	0.48	0.62	0.17	0.86	0.37	0.27
GO:0042802	F	identical protein binding	95		0.0049	-0.065	-0.0021	0.034	-0.072	-0.0014	0.027	-0.086			0.17	-0.67	0.2	0.57	-0.97	0.17	0.47	-1.1			0.86	0.5	0.84	0.57	0.33	0.86	0.64	0.26
GO:0042803	F	protein homodimerization activity	53		0.091	0.099	0.039	0.1	0.072	0.024	0.069	0.073			1.3	1.3	0.65	1.2	0.92	0.44	0.85	1			0.19	0.19	0.51	0.25	0.36	0.66	0.39	0.3
GO:0042981	P	regulation of apoptosis	16		-0.07	0.079	-0.023	-0.024	-0.015	0.0011	-0.055	-0.024			-0.49	0.6	-0.061	-0.1	-0.038	0.088	-0.36	-0.057			0.62	0.55	0.95	0.92	0.97	0.93	0.72	0.95
GO:0043038	P	amino acid activation	69		0.14	0.027	0.035	0.2	0.0022	-0.0094	0.04	0.034			2.2	0.59	0.69	2.5	0.14	0.034	0.57	0.65			0.03	0.55	0.49	0.013	0.89	0.97	0.57	0.52
GO:0043039	P	tRNA aminoacylation	69		0.14	0.027	0.035	0.2	0.0022	-0.0094	0.04	0.034			2.2	0.59	0.69	2.5	0.14	0.034	0.57	0.65			0.03	0.55	0.49	0.013	0.89	0.97	0.57	0.52
GO:0043067	P	regulation of programmed cell death	31		-0.1	-0.031	-0.051	-0.062	-0.036	-0.06	-0.048	-0.07			-1	-0.094	-0.35	-0.45	-0.24	-0.46	-0.44	-0.5			0.3	0.93	0.72	0.65	0.81	0.64	0.66	0.62
GO:0043069	P	negative regulation of programmed cell death	14		0.0085	0.061	-0.086	0.11	0.017	-0.098	0.0059	-0.011			0.091	0.47	-0.46	0.63	0.15	-0.55	0.045	0.025			0.93	0.64	0.65	0.53	0.88	0.58	0.96	0.98
GO:0043085	P	positive regulation of catalytic activity	31		0.00062	0.2	0.082	-0.0049	0.061	0.028	-0.0081	0.12			0.054	1.9	0.91	0.011	0.61	0.38	-0.063	1.3			0.96	0.062	0.36	0.99	0.54	0.7	0.95	0.21
GO:0043086	P	negative regulation of catalytic activity	49		-0.12	-0.24	0.0037	-0.11	-0.23	-0.019	-0.042	-0.27			-1.4	-2.3	0.21	-1.1	-2.4	-0.083	-0.48	-2.9			0.15	0.019	0.83	0.27	0.016	0.93	0.63	0.0036
GO:0043087	P	regulation of GTPase activity	29		-0.017	-0.11	-0.047	-0.11	-0.11	-0.11	-0.15	-0.036			-0.13	-0.72	-0.3	-0.83	-0.88	-0.95	-1.4	-0.19			0.9	0.47	0.77	0.41	0.38	0.34	0.17	0.85
GO:0043094	P	cellular metabolic compound salvage	60		0.025	0.026	0.081	0.022	0.08	0.07	0.042	0.12			0.42	0.54	1.3	0.32	1.1	1.1	0.56	1.7			0.67	0.59	0.21	0.75	0.28	0.28	0.57	0.084
GO:0043161	P	proteasomal ubiquitin-dependent protein catabolic process	10		-0.025	-0.13	-0.17	-0.048	-0.17	-0.23	-0.21	-0.028			-0.12	-0.52	-0.84	-0.19	-0.82	-1.2	-1.1	-0.066			0.91	0.6	0.4	0.85	0.41	0.25	0.27	0.95
GO:0043167	F	ion binding	1820		-0.009	-0.032	-0.022	0.011	-0.033	-0.038	0.012	-0.0071			-0.35	-0.81	-0.56	1	-1.7	-1.9	0.95	0.53			0.72	0.42	0.58	0.3	0.095	0.056	0.34	0.6
GO:0043169	F	cation binding	1820		-0.009	-0.032	-0.022	0.011	-0.033	-0.038	0.012	-0.0071			-0.35	-0.81	-0.56	1	-1.7	-1.9	0.95	0.53			0.72	0.42	0.58	0.3	0.095	0.056	0.34	0.6
GO:0043170	P	macromolecule metabolic process	5245		0.036	-0.012	-0.036	0.024	0.0027	-0.0024	0.006	0.0016			5.4	0.9	-2.7	3.1	1.3	1.2	0.88	1.9			5.1e-08	0.37	0.0061	0.0017	0.2	0.24	0.38	0.055
GO:0043176	F	amine binding	28		-0.13	0.015	0.048	-0.24	-0.011	0.13	-0.094	-0.036			-1.3	0.29	0.56	-1.8	-0.023	1.2	-0.82	-0.18			0.21	0.77	0.58	0.075	0.98	0.21	0.41	0.86
GO:0043193	P	positive regulation of gene-specific transcription	12		-0.021	0.16	0.12	0.029	0.23	0.21	0.058	0.13			-0.11	0.98	0.78	0.18	1.3	1.3	0.35	0.83			0.92	0.33	0.44	0.86	0.2	0.2	0.73	0.41
GO:0043226	C	organelle	6823		0.033	-0.0024	-0.021	0.028	-0.0033	0.022	-0.0019	-0.011			5.8	2.2	-1	4.1	0.68	4.8	-0.08	0.52			6e-09	0.026	0.31	3.8e-05	0.5	1.9e-06	0.94	0.6
GO:0043227	C	membrane-bounded organelle	6402		0.028	0.0039	-0.011	0.02	-0.0053	0.021	-0.011	-0.017			4.9	2.9	0.35	3	0.4	4.5	-1.3	-0.25			8.4e-07	0.0033	0.73	0.0028	0.69	8.1e-06	0.19	0.8
GO:0043228	C	non-membrane-bounded organelle	871		0.11	-0.06	-0.14	0.15	0.024	0.028	0.1	0.05			6.6	-1.8	-6.4	6.6	1.5	2	5.1	3.1			5.6e-11	0.072	1.9e-10	4.6e-11	0.13	0.047	4.3e-07	0.0019
GO:0043229	C	intracellular organelle	6822		0.033	-0.0024	-0.021	0.028	-0.0032	0.022	-0.0018	-0.011			5.8	2.2	-1	4.1	0.68	4.8	-0.075	0.53			5.9e-09	0.026	0.31	3.8e-05	0.5	1.9e-06	0.94	0.6
GO:0043231	C	intracellular membrane-bounded organelle	6394		0.028	0.0034	-0.012	0.02	-0.0056	0.02	-0.011	-0.017			4.9	2.9	0.33	3	0.36	4.4	-1.3	-0.29			9e-07	0.0042	0.74	0.0028	0.72	1e-05	0.19	0.77
GO:0043232	C	intracellular non-membrane-bounded organelle	871		0.11	-0.06	-0.14	0.15	0.024	0.028	0.1	0.05			6.6	-1.8	-6.4	6.6	1.5	2	5.1	3.1			5.6e-11	0.072	1.9e-10	4.6e-11	0.13	0.047	4.3e-07	0.0019
GO:0043233	C	organelle lumen	451		0.1	0.073	-0.052	0.094	0.025	0.063	0.081	0.013			4.3	3	-1.4	3.1	1.1	2.7	2.9	0.95			1.4e-05	0.0025	0.17	0.0021	0.26	0.0066	0.0033	0.34
GO:0043234	C	protein complex	1177		-0.011	-0.036	-0.065	-0.041	-0.049	0.011	-0.053	-0.051			-0.39	-0.83	-3	-1.7	-2.2	1.3	-3	-2			0.7	0.41	0.003	0.084	0.029	0.19	0.0031	0.044
GO:0043241	P	protein complex disassembly	21		-0.053	0.00021	0.074	-0.1	-0.032	0.065	-0.19	-0.1			-0.41	0.14	0.69	-0.63	-0.17	0.6	-1.4	-0.64			0.68	0.89	0.49	0.53	0.87	0.55	0.16	0.52
GO:0043269	P	regulation of ion transport	11		0.018	0.14	0.053	-0.2	-0.029	0.032	-0.2	0.059			0.14	0.81	0.38	-0.93	-0.11	0.25	-1.1	0.39			0.89	0.42	0.7	0.35	0.91	0.8	0.28	0.69
GO:0043288	P	apocarotenoid metabolic process	24		-0.037	-0.074	0.05	-0.025	-0.078	0.011	0.065	-0.053			-0.3	-0.41	0.54	-0.14	-0.53	0.19	0.54	-0.3			0.77	0.68	0.59	0.89	0.59	0.85	0.59	0.77
GO:0043289	P	apocarotenoid biosynthetic process	17		-0.092	-0.15	0.056	-0.012	-0.1	-0.073	0.02	-0.1			-0.68	-0.8	0.49	-0.034	-0.6	-0.43	0.14	-0.57			0.5	0.43	0.62	0.97	0.55	0.67	0.88	0.57
GO:0043331	P	response to dsRNA	22		-0.025	-0.14	-0.16	-0.084	-0.067	0.036	-0.17	-0.13			-0.18	-0.87	-1.2	-0.53	-0.43	0.38	-1.3	-0.87			0.86	0.39	0.23	0.6	0.67	0.7	0.18	0.38
GO:0043401	P	steroid hormone mediated signaling pathway	34		-0.038	-0.0076	-0.12	-0.093	-0.093	-0.0045	-0.069	-0.022			-0.37	0.11	-1.1	-0.73	-0.77	0.073	-0.66	-0.063			0.71	0.91	0.29	0.46	0.44	0.94	0.51	0.95
GO:0043412	P	macromolecule modification	1342		0.0084	-0.046	-0.044	-0.039	-0.026	-0.052	-0.04	0.003			0.88	-1.5	-1.9	-1.7	-0.99	-2.5	-2.4	1.1			0.38	0.14	0.061	0.081	0.32	0.011	0.016	0.29
GO:0043413	P	macromolecule glycosylation	53		-0.047	-0.084	-0.16	-0.061	-0.049	-0.08	-0.089	-0.085			-0.57	-0.71	-1.8	-0.58	-0.46	-0.84	-1.1	-0.82			0.57	0.48	0.065	0.56	0.64	0.4	0.29	0.41
GO:0043414	P	macromolecule methylation	66		0.08	-0.048	-0.15	0.12	-0.029	-0.0035	-0.014	-0.027			1.3	-0.34	-1.9	1.4	-0.27	0.12	-0.17	-0.16			0.2	0.73	0.059	0.15	0.79	0.91	0.86	0.87
GO:0043436	P	oxoacid metabolic process	689		0.03	-0.031	-0.031	0.09	-0.028	-0.0091	0.034	-0.0018			1.7	-0.44	-0.78	3.7	-0.81	0.12	1.6	0.55			0.09	0.66	0.43	0.00025	0.42	0.9	0.12	0.58
GO:0043449	P	cellular alkene metabolic process	23		0.004	0.016	-0.032	0.17	-0.17	0.017	0.17	0.012			0.077	0.26	-0.14	1.2	-1.2	0.24	1.4	0.21			0.94	0.79	0.89	0.23	0.23	0.81	0.16	0.83
GO:0043450	P	alkene biosynthetic process	23		0.004	0.016	-0.032	0.17	-0.17	0.017	0.17	0.012			0.077	0.26	-0.14	1.2	-1.2	0.24	1.4	0.21			0.94	0.79	0.89	0.23	0.23	0.81	0.16	0.83
GO:0043455	P	regulation of secondary metabolic process	29		-0.34	-0.071	-0.33	-0.48	-0.19	-0.078	-0.17	-0.29			-3.4	-0.42	-2.9	-3.7	-1.6	-0.61	-1.5	-2.4			0.00075	0.67	0.0039	0.00022	0.12	0.54	0.13	0.017
GO:0043467	P	regulation of generation of precursor metabolites and energy	14		-0.15	0.22	0.16	-0.19	-0.04	0.15	-0.2	-0.13			-1	1.4	1.1	-1	-0.19	1.1	-1.3	-0.69			0.31	0.17	0.27	0.31	0.85	0.29	0.2	0.49
GO:0043492	F	ATPase activity, coupled to movement of substances	166		0.076	-0.027	-0.27	0.13	-0.011	-0.18	0.096	-0.011			1.9	-0.14	-5.6	2.5	-0.05	-3.7	2.1	0.084			0.054	0.89	2.5e-08	0.013	0.96	0.00023	0.036	0.93
GO:0043549	P	regulation of kinase activity	28		0.024	0.11	0.079	0.087	0.046	0.09	0.028	0.052			0.28	1.1	0.84	0.72	0.45	0.92	0.26	0.57			0.78	0.28	0.4	0.47	0.65	0.36	0.8	0.57
GO:0043562	P	cellular response to nitrogen levels	15		-0.047	0.0045	0.39	-0.2	-0.037	0.12	-0.21	-0.059			-0.31	0.15	2.7	-1.1	-0.17	0.85	-1.3	-0.27			0.76	0.88	0.008	0.27	0.86	0.39	0.18	0.78
GO:0043565	F	sequence-specific DNA binding	79		-0.024	0.044	-0.02	-0.065	0.027	0.096	-0.01	0.061			-0.33	0.87	-0.093	-0.76	0.5	1.6	-0.13	1.1			0.74	0.38	0.93	0.45	0.62	0.1	0.9	0.28
GO:0043566	F	structure-specific DNA binding	36		0.14	-0.079	-0.07	0.13	-0.041	-0.056	-0.024	-0.087			1.6	-0.54	-0.58	1.2	-0.31	-0.45	-0.23	-0.7			0.12	0.59	0.56	0.23	0.76	0.65	0.82	0.48
GO:0043572	P	plastid fission	14		0.13	0.051	-0.026	0.16	0.042	0.021	0.023	-0.014			0.95	0.4	-0.075	0.91	0.3	0.21	0.15	0.0029			0.34	0.69	0.94	0.36	0.77	0.83	0.88	1
GO:0043574	P	peroxisomal transport	10		-0.039	0.037	0.17	-0.056	0.02	0.083	-0.12	-0.034			-0.2	0.28	1	-0.23	0.14	0.51	-0.61	-0.1			0.84	0.78	0.32	0.82	0.89	0.61	0.54	0.92
GO:0043603	P	cellular amide metabolic process	37		-0.041	0.13	0.025	-0.054	0.058	0.062	-0.051	0.015			-0.42	1.4	0.41	-0.42	0.64	0.76	-0.5	0.3			0.68	0.17	0.68	0.67	0.53	0.44	0.61	0.77
GO:0043623	P	cellular protein complex assembly	107		-0.029	-0.086	-0.012	-0.079	-0.15	0.014	-0.097	-0.12			-0.46	-1	0.027	-1.1	-2.3	0.45	-1.7	-1.7			0.64	0.3	0.98	0.28	0.024	0.65	0.096	0.093
GO:0043624	P	cellular protein complex disassembly	20		-0.051	-0.0083	0.08	-0.098	-0.032	0.06	-0.19	-0.1			-0.39	0.08	0.72	-0.6	-0.16	0.55	-1.4	-0.62			0.7	0.94	0.47	0.55	0.87	0.58	0.15	0.53
GO:0043631	P	RNA polyadenylation	12		0.056	-0.062	0.058	0.035	-0.00089	0.043	-0.099	-0.0049			0.39	-0.22	0.42	0.21	0.041	0.32	-0.57	0.056			0.7	0.83	0.67	0.84	0.97	0.75	0.57	0.96
GO:0043632	P	modification-dependent macromolecule catabolic process	251		0.089	0.041	0.027	0.11	0.064	0.0074	0.0068	0.044			2.8	1.5	1.1	2.7	1.8	0.52	0.21	1.5			0.0056	0.14	0.27	0.006	0.071	0.6	0.83	0.13
GO:0043648	P	dicarboxylic acid metabolic process	66		-0.023	-0.17	-0.1	0.11	-0.099	-0.046	0.0046	-0.074			-0.28	-1.9	-1.2	1.4	-1.2	-0.47	0.08	-0.78			0.78	0.061	0.23	0.16	0.25	0.64	0.94	0.44
GO:0043687	P	post-translational protein modification	1073		-0.0026	-0.072	-0.05	-0.075	-0.052	-0.074	-0.058	-0.0058			0.12	-2.6	-2	-3.2	-2.2	-3.5	-3.1	0.48			0.91	0.0085	0.044	0.0012	0.027	0.00052	0.0018	0.63
GO:0043933	P	macromolecular complex subunit organization	241		0.0094	-0.025	-0.034	-0.018	-0.043	0.0073	-0.04	-0.042			0.4	-0.11	-0.52	-0.27	-0.84	0.51	-1	-0.68			0.69	0.91	0.6	0.79	0.4	0.61	0.31	0.5
GO:0044036	P	cell wall macromolecule metabolic process	42		-0.25	-0.28	-0.17	-0.31	-0.29	-0.12	-0.023	-0.12			-3	-2.6	-1.8	-2.9	-2.9	-1.2	-0.24	-1.1			0.0028	0.0094	0.078	0.0042	0.0039	0.21	0.81	0.25
GO:0044038	P	cell wall macromolecule biosynthetic process	10		-0.55	-0.6	-0.055	-0.73	-0.67	0.13	-0.34	-0.5			-3.2	-2.8	-0.22	-3.3	-3.3	0.78	-1.8	-2.5			0.0014	0.005	0.82	0.00092	0.00097	0.44	0.07	0.014
GO:0044042	P	glucan metabolic process	84		-0.12	-0.15	-0.19	-0.16	-0.27	-0.045	-0.18	-0.23			-2	-1.9	-2.7	-2	-3.8	-0.52	-2.7	-3.2			0.046	0.06	0.0073	0.048	0.00013	0.6	0.0068	0.0014
GO:0044085	P	cellular component biogenesis	472		0.036	-0.058	-0.1	0.042	-0.039	0.063	0.072	-0.0099			1.6	-1.3	-3.2	1.5	-1.1	2.8	2.7	0.17			0.1	0.2	0.0013	0.13	0.29	0.0057	0.0079	0.86
GO:0044092	P	negative regulation of molecular function	55		-0.093	-0.19	0.027	-0.11	-0.19	0.0076	-0.071	-0.24			-1.2	-1.9	0.52	-1.1	-2.2	0.25	-0.87	-2.7			0.22	0.056	0.6	0.28	0.032	0.81	0.39	0.0075
GO:0044093	P	positive regulation of molecular function	32		0.0033	0.2	0.079	-0.0067	0.054	0.035	-0.01	0.12			0.083	1.9	0.9	-0.0041	0.56	0.45	-0.086	1.2			0.93	0.056	0.37	1	0.58	0.65	0.93	0.22
GO:0044106	P	cellular amine metabolic process	361		0.074	0.0089	-0.027	0.15	0.027	0.023	0.08	0.054			2.8	0.84	-0.42	4.2	1	1.1	2.6	2.1			0.0055	0.4	0.67	2.3e-05	0.3	0.25	0.01	0.036
GO:0044237	P	cellular metabolic process	6560		0.033	-0.004	-0.036	0.032	0.0068	0.0013	0.011	0.0045			5.7	2	-3	4.5	1.9	1.8	1.7	2.5			1.6e-08	0.047	0.0028	6.5e-06	0.052	0.07	0.093	0.011
GO:0044238	P	primary metabolic process	6826		0.019	-0.024	-0.04	0.018	-0.0058	-0.0076	0.0048	-0.0061			3.6	-0.46	-3.6	2.9	0.35	0.59	0.84	1.2			0.00031	0.65	0.0003	0.0033	0.73	0.56	0.4	0.25
GO:0044242	P	cellular lipid catabolic process	62		-0.07	-0.062	0.033	0.017	-0.023	-0.0083	0.0067	-0.02			-0.96	-0.51	0.63	0.26	-0.18	0.048	0.11	-0.063			0.34	0.61	0.53	0.79	0.85	0.96	0.92	0.95
GO:0044247	P	cellular polysaccharide catabolic process	17		-0.096	0.039	-0.18	-0.0034	-0.29	0.031	-0.048	-0.35			-0.7	0.37	-1.2	0.017	-1.8	0.3	-0.32	-2.2			0.48	0.71	0.25	0.99	0.065	0.76	0.75	0.025
GO:0044248	P	cellular catabolic process	622		0.034	-0.00043	-0.00099	0.07	0.032	0.0041	0.05	0.04			1.8	0.75	0.55	2.8	1.6	0.68	2.1	2.2			0.074	0.45	0.58	0.0057	0.11	0.5	0.033	0.027
GO:0044249	P	cellular biosynthetic process	3536		0.047	0.015	-0.049	0.063	0.024	0.012	0.041	0.021			5.7	3.2	-3.5	5.9	3	2.4	4.2	3.5			1.1e-08	0.0014	0.00045	3e-09	0.0028	0.017	2.2e-05	0.00056
GO:0044255	P	cellular lipid metabolic process	437		-0.053	-0.06	-0.059	-0.068	-0.083	-0.031	-0.078	-0.064			-1.9	-1.3	-1.6	-1.9	-2.5	-0.68	-2.7	-1.7			0.061	0.2	0.11	0.06	0.014	0.5	0.0075	0.096
GO:0044257	P	cellular protein catabolic process	261		0.08	0.038	0.025	0.1	0.054	0.0062	-0.0041	0.032			2.6	1.4	1.1	2.5	1.6	0.5	-0.076	1.2			0.01	0.15	0.29	0.011	0.11	0.62	0.94	0.22
GO:0044260	P	cellular macromolecule metabolic process	4737		0.054	0.0015	-0.037	0.041	0.014	0.0044	0.016	0.015			7.5	2.3	-2.7	4.7	2.4	1.9	2	3.4			6e-14	0.024	0.0075	3e-06	0.015	0.057	0.046	0.00079
GO:0044262	P	cellular carbohydrate metabolic process	420		-0.051	-0.069	-0.065	-0.025	-0.06	0.013	-0.027	-0.061			-1.8	-1.5	-1.8	-0.56	-1.6	0.86	-0.87	-1.5			0.074	0.12	0.073	0.58	0.1	0.39	0.38	0.13
GO:0044264	P	cellular polysaccharide metabolic process	110		-0.16	-0.18	-0.2	-0.22	-0.29	-0.048	-0.19	-0.24			-3	-2.6	-3.3	-3.3	-4.6	-0.65	-3.3	-3.8			0.0028	0.01	0.00098	0.00096	3.4e-06	0.51	0.0011	0.00013
GO:0044265	P	cellular macromolecule catabolic process	393		0.058	0.026	-0.0062	0.08	0.025	0.025	0.02	0.027			2.3	1.4	0.26	2.5	1	1.3	0.7	1.3			0.02	0.16	0.79	0.014	0.3	0.21	0.49	0.18
GO:0044267	P	cellular protein metabolic process	2336		0.059	-0.032	-0.046	0.05	0.002	-0.011	0.013	0.02			5.8	-0.9	-2.7	3.9	0.8	0.035	1.2	2.7			7.9e-09	0.37	0.0078	8.6e-05	0.43	0.97	0.24	0.0067
GO:0044270	P	cellular nitrogen compound catabolic process	26		-0.1	-0.029	0.27	0.01	-0.0099	0.13	-0.097	0.087			-0.95	-0.074	2.4	0.12	-0.012	1.2	-0.81	0.84			0.34	0.94	0.015	0.9	0.99	0.23	0.42	0.4
GO:0044271	P	cellular nitrogen compound biosynthetic process	329		0.02	-0.028	-0.035	0.087	0.0015	0.031	0.048	0.022			0.84	-0.23	-0.66	2.4	0.28	1.3	1.5	1.1			0.4	0.82	0.51	0.015	0.78	0.18	0.14	0.28
GO:0044272	P	sulfur compound biosynthetic process	95		-0.091	-0.2	0.068	0.19	0.0089	0.13	0.065	-0.064			-1.6	-2.7	1.4	2.7	0.27	2.4	1.1	-0.77			0.12	0.0074	0.17	0.0066	0.79	0.018	0.28	0.44
GO:0044273	P	sulfur compound catabolic process	18		0.0022	-0.18	0.22	-0.051	0.033	0.11	0.41	0.25			0.053	-1.1	1.7	-0.28	0.28	0.89	2.9	1.8			0.96	0.29	0.09	0.78	0.78	0.37	0.0037	0.074
GO:0044275	P	cellular carbohydrate catabolic process	108		-0.0065	0.042	-0.068	-0.0021	-0.029	0.078	0.073	0.014			-0.037	0.98	-0.95	0.062	-0.33	1.6	1.3	0.49			0.97	0.32	0.34	0.95	0.74	0.11	0.19	0.63
GO:0044281	P	small molecule metabolic process	1356		-0.013	-0.052	-0.073	0.025	-0.041	-0.028	-0.0013	-0.032			-0.58	-1.8	-3.7	1.6	-1.9	-1	-0.0038	-1			0.56	0.072	0.0002	0.1	0.062	0.32	1	0.3
GO:0044282	P	small molecule catabolic process	174		0.043	0.0037	0.027	0.1	0.043	0.028	0.057	0.074			1.2	0.48	0.93	2.1	1.1	0.9	1.3	1.9			0.24	0.63	0.35	0.037	0.28	0.37	0.2	0.058
GO:0044283	P	small molecule biosynthetic process	611		-0.038	-0.068	-0.14	-0.003	-0.063	-0.038	0.018	-0.043			-1.6	-1.8	-5.4	0.11	-2.1	-1.1	0.82	-1.1			0.12	0.07	8.6e-08	0.91	0.033	0.27	0.41	0.27
GO:0044403	P	symbiosis, encompassing mutualism through parasitism	15		-0.098	-0.19	-0.12	-0.22	-0.18	-0.046	-0.19	-0.19			-0.68	-1	-0.69	-1.2	-1.1	-0.23	-1.3	-1.1			0.5	0.31	0.49	0.23	0.28	0.82	0.21	0.28
GO:0044419	P	interspecies interaction between organisms	15		-0.098	-0.19	-0.12	-0.22	-0.18	-0.046	-0.19	-0.19			-0.68	-1	-0.69	-1.2	-1.1	-0.23	-1.3	-1.1			0.5	0.31	0.49	0.23	0.28	0.82	0.21	0.28
GO:0044421	C	extracellular region part	23		-0.012	-0.37	-0.15	-0.032	-0.18	0.14	0.27	-0.054			-0.063	-2.6	-1.1	-0.18	-1.3	1.3	2.2	-0.31			0.95	0.011	0.26	0.86	0.2	0.2	0.027	0.76
GO:0044422	C	organelle part	2146		0.044	0.012	-0.053	0.036	0.0017	0.037	0.015	-0.015			4.2	2.2	-3.1	2.8	0.74	3.9	1.2	-0.0054			2.2e-05	0.025	0.0021	0.0046	0.46	0.00011	0.21	1
GO:0044424	C	intracellular part	7706		0.027	-0.0076	-0.022	0.022	-0.008	0.018	-0.0063	-0.013			5.1	1.7	-1.3	3.6	0.068	4.4	-0.74	0.24			2.8e-07	0.096	0.21	0.00029	0.95	8.8e-06	0.46	0.81
GO:0044425	C	membrane part	1172		-0.053	-0.13	-0.082	-0.046	-0.12	-0.068	-0.021	-0.087			-3.1	-5.8	-4	-2	-5.9	-3.3	-1.1	-4			0.0018	6.4e-09	6.6e-05	0.051	3.3e-09	0.0011	0.27	7.3e-05
GO:0044427	C	chromosomal part	101		0.037	-0.14	-0.17	0.0056	-0.039	-0.077	-0.0015	-0.036			0.78	-1.9	-2.6	0.17	-0.48	-1.1	-0.003	-0.35			0.43	0.063	0.0096	0.86	0.63	0.26	1	0.73
GO:0044428	C	nuclear part	441		0.16	0.029	-0.089	0.19	0.067	0.056	0.13	0.038			6.5	1.6	-2.7	6	2.5	2.4	4.4	1.8			1.1e-10	0.11	0.0071	2e-09	0.012	0.015	8.8e-06	0.073
GO:0044429	C	mitochondrial part	235		0.059	-0.13	-0.12	0.12	-0.05	-0.026	0.072	-0.044			1.8	-2.6	-2.7	2.7	-1	-0.37	1.9	-0.72			0.068	0.0081	0.006	0.0063	0.32	0.71	0.06	0.47
GO:0044430	C	cytoskeletal part	142		-0.13	-0.25	-0.21	-0.26	-0.2	-0.081	-0.22	-0.13			-2.7	-4.3	-3.9	-4.4	-3.6	-1.4	-4.4	-2.1			0.0069	1.8e-05	9.8e-05	1.3e-05	0.00033	0.16	1.2e-05	0.034
GO:0044431	C	Golgi apparatus part	96		-0.075	-0.13	-0.069	-0.15	-0.11	-0.075	-0.16	-0.11			-1.3	-1.7	-0.91	-2	-1.6	-1.1	-2.6	-1.6			0.19	0.097	0.36	0.044	0.11	0.29	0.0099	0.11
GO:0044432	C	endoplasmic reticulum part	62		-0.071	-0.094	-0.22	-0.21	-0.14	-0.053	-0.14	-0.058			-0.98	-0.89	-2.7	-2.3	-1.6	-0.56	-1.8	-0.55			0.33	0.37	0.0064	0.022	0.11	0.58	0.07	0.58
GO:0044433	C	cytoplasmic vesicle part	37		-0.045	-0.11	-0.11	-0.094	-0.12	-0.011	-0.18	-0.12			-0.46	-0.88	-1	-0.77	-1.1	0.0056	-1.8	-1.1			0.65	0.38	0.3	0.44	0.27	1	0.067	0.29
GO:0044434	C	chloroplast part	666		-0.034	0.15	0.07	-0.088	-0.0025	0.096	-0.073	-0.064			-1.4	6.9	3.7	-3.1	0.24	4.7	-3.1	-2.1			0.15	6.6e-12	0.00021	0.0022	0.81	2.1e-06	0.0019	0.039
GO:0044435	C	plastid part	752		-0.021	0.14	0.081	-0.067	0.0043	0.11	-0.069	-0.06			-0.84	6.9	4.4	-2.4	0.55	5.5	-3.1	-2			0.4	4e-12	1e-05	0.016	0.58	3.1e-08	0.0019	0.047
GO:0044436	C	thylakoid part	276		-0.083	0.25	0.14	-0.19	0.012	0.15	-0.13	-0.072			-2.4	6.8	4.3	-4.3	0.53	4.5	-3.5	-1.5			0.014	1e-11	1.5e-05	1.4e-05	0.6	7.6e-06	0.00043	0.13
GO:0044437	C	vacuolar part	87		-0.01	-0.039	-0.097	-0.038	-0.019	-0.17	-0.026	-0.028			-0.1	-0.27	-1.3	-0.43	-0.15	-2.5	-0.38	-0.2			0.92	0.78	0.19	0.67	0.88	0.012	0.71	0.84
GO:0044438	C	microbody part	19		0.05	0.042	0.094	0.077	0.055	0.13	0.038	0.0057			0.44	0.42	0.8	0.53	0.43	1.1	0.29	0.14			0.66	0.68	0.42	0.6	0.66	0.28	0.77	0.89
GO:0044439	C	peroxisomal part	19		0.05	0.042	0.094	0.077	0.055	0.13	0.038	0.0057			0.44	0.42	0.8	0.53	0.43	1.1	0.29	0.14			0.66	0.68	0.42	0.6	0.66	0.28	0.77	0.89
GO:0044440	C	endosomal part	30		0.092	0.12	0.033	0.11	0.14	-0.026	0.095	0.15			0.98	1.2	0.44	0.9	1.3	-0.13	0.88	1.5			0.32	0.24	0.66	0.37	0.2	0.9	0.38	0.14
GO:0044444	C	cytoplasmic part	5306		0.017	-0.02	-0.025	0.017	-0.022	0.015	-0.017	-0.028			2.9	-0.055	-1.4	2.4	-1.6	3.3	-1.9	-1.5			0.004	0.96	0.17	0.016	0.12	0.0009	0.057	0.13
GO:0044445	C	cytosolic part	262		0.23	-0.023	-0.22	0.37	0.12	0.1	0.32	0.19			7.2	-0.082	-5.7	8.9	3.3	3.2	8.7	5.4			4.7e-13	0.93	1.2e-08	0	0.00093	0.0015	0	6.1e-08
GO:0044446	C	intracellular organelle part	2145		0.045	0.012	-0.053	0.036	0.0018	0.037	0.015	-0.015			4.2	2.2	-3.1	2.8	0.75	3.9	1.3	0.004			2.1e-05	0.025	0.0022	0.0045	0.45	0.00011	0.21	1
GO:0044448	C	cell cortex part	48		-0.082	-0.22	-0.12	-0.14	-0.25	-0.1	-0.19	-0.2			-1	-2.1	-1.3	-1.3	-2.7	-1.1	-2.2	-2.1			0.32	0.035	0.2	0.19	0.0076	0.29	0.031	0.038
GO:0044451	C	nucleoplasm part	123		0.12	0.069	-0.043	0.11	0.041	0.049	0.067	0.0052			2.6	1.5	-0.55	1.8	0.87	1.2	1.3	0.36			0.0086	0.13	0.58	0.074	0.38	0.25	0.21	0.72
GO:0044454	C	nuclear chromosome part	22		0.029	-0.3	-0.29	-0.022	-0.16	-0.11	-0.11	-0.18			0.29	-2	-2.2	-0.1	-1.1	-0.77	-0.82	-1.3			0.77	0.043	0.027	0.92	0.25	0.44	0.41	0.2
GO:0044455	C	mitochondrial membrane part	74		0.083	-0.18	-0.13	0.18	-0.016	0.055	0.15	-0.025			1.4	-2.2	-1.6	2.3	-0.1	0.98	2.2	-0.14			0.16	0.03	0.1	0.021	0.92	0.33	0.026	0.89
GO:0044459	C	plasma membrane part	192		0.028	-0.096	-0.095	-0.019	-0.071	-0.068	-0.041	-0.025			0.83	-1.6	-1.9	-0.26	-1.4	-1.3	-0.91	-0.23			0.41	0.11	0.057	0.79	0.17	0.18	0.36	0.82
GO:0044464	C	cell part	13011		-0.00092	-0.035	-0.036	-0.0068	-0.03	-0.018	0.002	-0.021			0.77	-2.7	-4.4	-0.1	-3.9	-1.2	0.63	-1.2			0.44	0.0068	1.3e-05	0.92	8.1e-05	0.22	0.53	0.22
GO:0045010	P	actin nucleation	12		-0.13	-0.2	-0.34	-0.14	-0.19	-0.055	-0.11	-0.035			-0.83	-0.93	-1.9	-0.68	-0.99	-0.25	-0.64	-0.11			0.41	0.35	0.053	0.49	0.32	0.8	0.52	0.91
GO:0045017	P	glycerolipid biosynthetic process	35		-0.0095	-0.045	0.0019	-0.1	-0.033	0.024	-0.21	-0.068			-0.055	-0.23	0.16	-0.83	-0.23	0.37	-2	-0.5			0.96	0.82	0.87	0.41	0.82	0.72	0.042	0.61
GO:0045036	P	protein targeting to chloroplast	25		0.16	0.19	0.19	0.17	0.13	-0.0023	-0.062	0.017			1.6	1.6	1.8	1.3	1.1	0.082	-0.51	0.26			0.12	0.11	0.076	0.2	0.28	0.94	0.61	0.8
GO:0045047	P	protein targeting to ER	12		0.057	-0.13	0.012	0.032	-0.069	0.034	-0.1	-0.11			0.4	-0.59	0.15	0.19	-0.33	0.27	-0.6	-0.54			0.69	0.56	0.88	0.85	0.74	0.79	0.55	0.59
GO:0045087	P	innate immune response	286		0.13	-0.0029	-0.0017	0.22	0.059	-0.19	0.16	0.013			4.1	0.44	0.35	5.6	1.8	-5.2	4.7	0.75			3.6e-05	0.66	0.72	2.7e-08	0.072	1.6e-07	2.6e-06	0.45
GO:0045088	P	regulation of innate immune response	33		-0.011	-0.096	-0.34	0.066	-0.031	-0.3	0.16	-0.16			-0.07	-0.67	-3.2	0.6	-0.2	-2.8	1.5	-1.3			0.94	0.51	0.0014	0.55	0.84	0.0048	0.12	0.19
GO:0045089	P	positive regulation of innate immune response	27		-0.036	-0.12	-0.33	0.041	-0.06	-0.33	0.13	-0.17			-0.31	-0.77	-2.8	0.35	-0.42	-2.9	1.1	-1.3			0.76	0.44	0.0059	0.72	0.68	0.0043	0.27	0.21
GO:0045165	P	cell fate commitment	35		0.021	-0.041	0.092	-0.032	-0.024	0.065	-0.0076	0.11			0.29	-0.19	1.1	-0.22	-0.14	0.78	-0.062	1.1			0.77	0.85	0.29	0.83	0.89	0.43	0.95	0.25
GO:0045177	C	apical part of cell	15		-0.22	-0.52	0.0038	-0.48	-0.64	-0.1	-0.3	-0.27			-1.6	-2.9	0.12	-2.6	-3.8	-0.61	-2	-1.6			0.12	0.0032	0.91	0.0085	0.00014	0.54	0.05	0.11
GO:0045184	P	establishment of protein localization	316		0.038	-0.039	0.0016	0.027	-0.016	0.011	-0.032	-0.034			1.4	-0.52	0.47	0.86	-0.22	0.69	-0.92	-0.55			0.16	0.6	0.64	0.39	0.83	0.49	0.36	0.58
GO:0045185	P	maintenance of protein location	15		0.03	0.12	-0.027	-0.063	-0.035	0.075	-0.075	0.0072			0.25	0.85	-0.086	-0.32	-0.16	0.57	-0.48	0.14			0.8	0.39	0.93	0.75	0.87	0.57	0.63	0.89
GO:0045229	P	external encapsulating structure organization	26		-0.12	0.062	0.015	-0.093	0.061	-0.021	0.047	0.07			-1.1	0.64	0.25	-0.64	0.56	-0.076	0.41	0.7			0.29	0.52	0.8	0.52	0.58	0.94	0.68	0.49
GO:0045259	C	proton-transporting ATP synthase complex	18		-0.12	-0.29	0.035	-0.09	-0.15	0.032	-0.24	-0.25			-0.91	-1.8	0.35	-0.51	-0.97	0.32	-1.7	-1.6			0.37	0.075	0.73	0.61	0.33	0.75	0.084	0.1
GO:0045271	C	respiratory chain complex I	60		-0.061	-0.15	-0.08	-0.027	-0.068	-0.00021	-0.031	-0.026			-0.82	-1.6	-0.87	-0.23	-0.73	0.15	-0.38	-0.14			0.41	0.11	0.39	0.82	0.47	0.88	0.7	0.89
GO:0045275	C	respiratory chain complex III	18		-0.11	-0.33	-0.086	-0.027	-0.15	0.041	-0.03	-0.15			-0.81	-2	-0.52	-0.12	-0.93	0.38	-0.2	-0.94			0.42	0.041	0.6	0.9	0.35	0.7	0.84	0.35
GO:0045298	C	tubulin complex	13		-0.17	-0.29	-0.39	-0.36	-0.32	-0.19	-0.19	-0.18			-1.1	-1.5	-2.3	-1.8	-1.7	-1.1	-1.1	-0.96			0.27	0.14	0.02	0.066	0.08	0.28	0.26	0.34
GO:0045309	F	protein phosphorylated amino acid binding	20		0.039	-0.042	-0.11	-0.013	0.0096	-0.09	0.16	0.083			0.37	-0.15	-0.74	-0.042	0.13	-0.6	1.2	0.7			0.71	0.88	0.46	0.97	0.9	0.55	0.23	0.48
GO:0045333	P	cellular respiration	63		-0.12	-0.26	-0.14	-0.16	-0.21	-0.12	-0.19	-0.21			-1.7	-2.9	-1.7	-1.8	-2.5	-1.4	-2.6	-2.5			0.085	0.0035	0.099	0.074	0.013	0.15	0.011	0.014
GO:0045426	P	quinone cofactor biosynthetic process	22		0.067	0.14	-0.078	-0.024	0.018	-0.042	0.0083	-0.062			0.63	1.2	-0.51	-0.12	0.2	-0.24	0.075	-0.36			0.53	0.25	0.61	0.9	0.84	0.81	0.94	0.72
GO:0045449	P	regulation of transcription	1509		0.034	0.081	-0.0044	0.0072	0.047	0.0085	0.03	0.033			2.8	6	0.63	0.76	3.4	1.3	2	3			0.0049	2e-09	0.53	0.45	0.00076	0.18	0.045	0.0028
GO:0045454	P	cell redox homeostasis	64		0.21	0.035	0.11	0.17	0.15	-0.054	0.16	0.15			3.2	0.68	1.7	2	2	-0.58	2.1	2.2			0.0012	0.5	0.091	0.043	0.046	0.56	0.034	0.03
GO:0045488	P	pectin metabolic process	15		-0.19	-0.23	-0.38	-0.27	-0.23	-0.18	-0.11	-0.21			-1.4	-1.3	-2.4	-1.5	-1.3	-1.1	-0.68	-1.2			0.18	0.21	0.016	0.14	0.18	0.26	0.49	0.22
GO:0045489	P	pectin biosynthetic process	11		-0.25	-0.32	-0.28	-0.32	-0.23	-0.17	-0.3	-0.19			-1.5	-1.5	-1.5	-1.5	-1.1	-0.91	-1.7	-0.95			0.13	0.13	0.13	0.13	0.25	0.37	0.092	0.34
GO:0045491	P	xylan metabolic process	10		-0.42	-0.5	-0.24	-0.66	-0.64	-0.049	-0.24	-0.43			-2.5	-2.3	-1.2	-3	-3.1	-0.2	-1.3	-2.1			0.014	0.02	0.22	0.0026	0.0016	0.84	0.21	0.036
GO:0045595	P	regulation of cell differentiation	38		0.052	0.02	-0.085	-0.12	-0.0034	0.071	-0.019	-0.048			0.65	0.37	-0.75	-0.99	0.049	0.87	-0.19	-0.33			0.52	0.71	0.45	0.32	0.96	0.38	0.85	0.74
GO:0045596	P	negative regulation of cell differentiation	27		0.051	0.059	-0.085	-0.094	-0.025	0.093	-0.0053	-0.037			0.54	0.63	-0.63	-0.66	-0.13	0.93	-0.035	-0.19			0.59	0.53	0.53	0.51	0.89	0.35	0.97	0.85
GO:0045735	F	nutrient reservoir activity	53		-0.015	0.11	-0.16	0.21	0.19	0.39	0.87	0.38			-0.14	1.4	-1.9	2.2	2.2	5	11	4.7			0.89	0.15	0.063	0.026	0.026	5.7e-07	0	3.2e-06
GO:0045786	P	negative regulation of cell cycle	13		-0.13	-0.16	0.073	-0.18	-0.14	0.15	-0.073	-0.13			-0.87	-0.77	0.54	-0.91	-0.77	1	-0.44	-0.65			0.39	0.44	0.59	0.36	0.44	0.31	0.66	0.52
GO:0045814	P	negative regulation of gene expression, epigenetic	21		-0.078	-0.091	-0.15	-0.053	-0.088	-0.018	-0.059	-0.11			-0.63	-0.5	-1.1	-0.31	-0.57	-0.052	-0.44	-0.72			0.53	0.62	0.28	0.75	0.57	0.96	0.66	0.47
GO:0045859	P	regulation of protein kinase activity	28		0.024	0.11	0.079	0.087	0.046	0.09	0.028	0.052			0.28	1.1	0.84	0.72	0.45	0.92	0.26	0.57			0.78	0.28	0.4	0.47	0.65	0.36	0.8	0.57
GO:0045860	P	positive regulation of protein kinase activity	15		0.062	0.24	0.034	0.22	0.15	0.075	0.062	0.17			0.48	1.6	0.32	1.3	0.95	0.57	0.41	1.2			0.63	0.12	0.75	0.2	0.34	0.57	0.68	0.24
GO:0045892	P	negative regulation of transcription, DNA-dependent	23		-0.095	-0.014	-0.19	-0.13	-0.086	-0.043	-0.13	-0.12			-0.81	0.043	-1.4	-0.85	-0.58	-0.26	-1	-0.81			0.42	0.97	0.16	0.4	0.56	0.8	0.3	0.42
GO:0045893	P	positive regulation of transcription, DNA-dependent	19		0.023	0.099	0.14	0.046	0.18	0.14	-0.039	0.055			0.23	0.8	1.1	0.33	1.3	1.1	-0.27	0.49			0.82	0.43	0.27	0.74	0.2	0.26	0.78	0.62
GO:0045934	P	negative regulation of nucleobase, nucleoside, nucleotide and nucleic acid metabolic process	66		0.043	0.016	-0.14	0.072	0.034	-0.088	-0.0042	-0.031			0.72	0.45	-1.7	0.92	0.54	-1.1	-0.04	-0.21			0.47	0.65	0.09	0.36	0.59	0.29	0.97	0.84
GO:0045935	P	positive regulation of nucleobase, nucleoside, nucleotide and nucleic acid metabolic process	59		-0.063	0.021	0.17	-0.05	0.022	0.17	-0.048	-0.052			-0.84	0.48	2.4	-0.49	0.37	2.4	-0.6	-0.46			0.4	0.63	0.018	0.63	0.71	0.019	0.55	0.65
GO:0045941	P	positive regulation of transcription	53		-0.055	0.026	0.18	-0.025	0.061	0.19	-0.036	-0.042			-0.69	0.51	2.3	-0.2	0.8	2.5	-0.42	-0.31			0.49	0.61	0.019	0.84	0.43	0.014	0.68	0.75
GO:0046034	P	ATP metabolic process	50		-0.061	-0.19	-0.07	0.0049	-0.11	-0.14	-0.1	-0.21			-0.75	-1.8	-0.67	0.11	-1.1	-1.6	-1.2	-2.2			0.45	0.067	0.5	0.91	0.28	0.12	0.23	0.027
GO:0046112	P	nucleobase biosynthetic process	11		0.12	-0.15	-0.063	0.25	0.074	-0.038	0.16	0.026			0.79	-0.64	-0.28	1.2	0.43	-0.15	0.89	0.22			0.43	0.52	0.78	0.22	0.67	0.88	0.37	0.83
GO:0046128	P	purine ribonucleoside metabolic process	20		0.073	0.05	-0.15	0.071	0.17	-0.049	0.2	0.22			0.65	0.48	-1	0.5	1.2	-0.29	1.5	1.7			0.52	0.63	0.3	0.62	0.22	0.77	0.14	0.085
GO:0046131	P	pyrimidine ribonucleoside metabolic process	13		-0.19	-0.29	0.064	-0.09	-0.22	0.072	-0.31	-0.0041			-1.2	-1.5	0.48	-0.44	-1.2	0.52	-1.9	0.062			0.21	0.14	0.63	0.66	0.23	0.6	0.061	0.95
GO:0046148	P	pigment biosynthetic process	93		-0.13	0.059	-0.23	-0.31	-0.051	-0.04	-0.11	-0.056			-2.2	1.2	-3.5	-4.3	-0.64	-0.47	-1.7	-0.65			0.026	0.24	0.00051	1.8e-05	0.52	0.64	0.089	0.52
GO:0046149	P	pigment catabolic process	10		-0.069	0.24	0.48	0.19	0.22	0.19	0.096	0.15			-0.38	1.3	2.7	0.9	1.2	1.1	0.51	0.86			0.7	0.21	0.0079	0.37	0.25	0.28	0.61	0.39
GO:0046164	P	alcohol catabolic process	77		0.012	0.051	-0.11	0.019	0.02	0.035	0.03	0.022			0.27	0.95	-1.5	0.33	0.39	0.7	0.46	0.52			0.79	0.34	0.14	0.75	0.69	0.48	0.65	0.6
GO:0046165	P	alcohol biosynthetic process	38		-0.062	-0.011	-0.26	-0.16	-0.012	-0.11	-0.091	0.014			-0.66	0.088	-2.6	-1.4	-0.034	-1.1	-0.92	0.29			0.51	0.93	0.0088	0.17	0.97	0.28	0.36	0.77
GO:0046217	P	indole phytoalexin metabolic process	10		0.058	-0.47	0.13	0.73	-0.075	-0.17	0.34	-0.058			0.37	-2.2	0.77	3.4	-0.33	-0.85	1.8	-0.22			0.71	0.029	0.44	0.00073	0.74	0.39	0.075	0.82
GO:0046219	P	indolalkylamine biosynthetic process	20		-0.006	-0.25	-0.18	0.18	-0.18	-0.094	0.076	-0.078			-0.012	-1.6	-1.2	1.2	-1.2	-0.63	0.58	-0.45			0.99	0.12	0.22	0.22	0.22	0.53	0.56	0.65
GO:0046246	P	terpene biosynthetic process	31		-0.074	-0.043	0.0071	-0.12	-0.072	-0.038	-0.069	-0.085			-0.73	-0.2	0.2	-0.89	-0.55	-0.25	-0.63	-0.63			0.47	0.84	0.84	0.37	0.58	0.8	0.53	0.53
GO:0046283	P	anthocyanin metabolic process	25		-0.31	-0.078	-0.97	-0.99	-0.24	-0.33	-0.13	-0.23			-2.9	-0.44	-8.2	-7.1	-1.8	-2.7	-1.1	-1.7			0.0038	0.66	3.6e-16	1.2e-12	0.065	0.0061	0.26	0.083
GO:0046351	P	disaccharide biosynthetic process	32		0.36	0.5	-0.057	0.42	0.46	0.03	0.34	0.42			3.9	4.5	-0.41	3.5	4.1	0.4	3.3	4			0.00011	5.8e-06	0.68	0.00054	3.8e-05	0.69	0.0011	7.3e-05
GO:0046356	P	acetyl-CoA catabolic process	17		-0.03	-0.19	-0.57	-0.19	-0.022	-0.32	-0.053	-0.096			-0.2	-1.1	-3.9	-1.1	-0.09	-2.1	-0.35	-0.54			0.85	0.27	0.0001	0.27	0.93	0.032	0.72	0.59
GO:0046364	P	monosaccharide biosynthetic process	19		0.0056	-0.069	-0.23	0.0094	-0.078	-0.2	-0.12	-0.056			0.082	-0.33	-1.6	0.099	-0.47	-1.4	-0.87	-0.29			0.93	0.74	0.11	0.92	0.64	0.15	0.39	0.77
GO:0046365	P	monosaccharide catabolic process	72		0.013	0.069	-0.12	0.026	0.037	0.042	0.041	0.023			0.28	1.2	-1.5	0.39	0.61	0.79	0.59	0.52			0.78	0.25	0.13	0.69	0.54	0.43	0.55	0.6
GO:0046394	P	carboxylic acid biosynthetic process	342		-0.0056	-0.13	-0.085	0.074	-0.088	-0.018	0.021	-0.053			-0.035	-3.1	-2.2	2.1	-2.3	-0.18	0.69	-1.1			0.97	0.0022	0.026	0.032	0.021	0.85	0.49	0.26
GO:0046395	P	carboxylic acid catabolic process	79		0.078	0.026	0.16	0.18	0.093	0.032	0.1	0.12			1.4	0.62	2.6	2.3	1.4	0.66	1.5	1.9			0.17	0.53	0.0092	0.019	0.16	0.51	0.13	0.061
GO:0046417	P	chorismate metabolic process	45		-0.046	-0.18	-0.098	0.17	-0.082	-0.061	0.043	-0.058			-0.52	-1.6	-0.95	1.7	-0.78	-0.56	0.5	-0.46			0.6	0.11	0.34	0.092	0.44	0.57	0.62	0.64
GO:0046467	P	membrane lipid biosynthetic process	23		-0.12	0.12	-0.26	-0.33	-0.21	-0.19	-0.28	-0.22			-1.1	1	-2	-2.3	-1.5	-1.4	-2.3	-1.6			0.28	0.3	0.048	0.023	0.13	0.15	0.023	0.11
GO:0046474	P	glycerophospholipid biosynthetic process	31		-0.016	-0.041	-0.00091	-0.12	-0.036	0.017	-0.22	-0.072			-0.12	-0.18	0.12	-0.92	-0.24	0.28	-2.1	-0.51			0.91	0.86	0.9	0.36	0.81	0.78	0.04	0.61
GO:0046483	P	heterocycle metabolic process	377		0.037	0.00022	0.017	0.098	0.024	0.0047	0.05	0.016			1.5	0.6	1	2.9	1	0.55	1.7	0.95			0.13	0.55	0.3	0.0034	0.32	0.59	0.097	0.34
GO:0046486	P	glycerolipid metabolic process	53		-0.026	-0.041	-0.035	-0.078	-0.052	0.012	-0.18	-0.072			-0.29	-0.24	-0.27	-0.76	-0.49	0.29	-2.2	-0.68			0.77	0.81	0.79	0.45	0.62	0.77	0.028	0.5
GO:0046488	P	phosphatidylinositol metabolic process	13		0.027	-0.11	-0.045	-0.023	-0.056	-0.11	-0.17	-0.065			0.21	-0.51	-0.19	-0.087	-0.27	-0.59	-1	-0.29			0.83	0.61	0.85	0.93	0.79	0.55	0.31	0.77
GO:0046489	P	phosphoinositide biosynthetic process	25		-0.021	-0.091	0.0078	-0.13	-0.039	-0.0074	-0.24	-0.087			-0.15	-0.54	0.18	-0.88	-0.24	0.038	-2	-0.58			0.88	0.59	0.85	0.38	0.81	0.97	0.048	0.56
GO:0046490	P	isopentenyl diphosphate metabolic process	13		-0.014	-0.07	0.076	-0.041	-0.068	0.019	-0.13	-0.077			-0.067	-0.28	0.55	-0.18	-0.34	0.19	-0.79	-0.36			0.95	0.78	0.58	0.86	0.73	0.85	0.43	0.72
GO:0046496	P	nicotinamide nucleotide metabolic process	34		-0.069	0.14	0.066	-0.081	0.064	0.084	-0.07	0.0088			-0.71	1.4	0.79	-0.63	0.66	0.95	-0.67	0.22			0.48	0.15	0.43	0.53	0.51	0.34	0.5	0.82
GO:0046527	F	glucosyltransferase activity	128		-0.18	-0.16	-0.091	-0.15	-0.14	-0.077	-0.12	-0.14			-3.6	-2.5	-1.5	-2.4	-2.3	-1.3	-2.3	-2.3			0.00027	0.012	0.14	0.016	0.019	0.21	0.024	0.02
GO:0046578	P	regulation of Ras protein signal transduction	31		-0.016	-0.13	-0.032	-0.1	-0.1	-0.12	-0.16	-0.033			-0.12	-0.94	-0.17	-0.79	-0.8	-1.1	-1.4	-0.17			0.9	0.35	0.86	0.43	0.42	0.29	0.15	0.87
GO:0046653	P	tetrahydrofolate metabolic process	10		-0.14	-0.2	0.15	0.02	-0.043	0.15	-0.13	-0.046			-0.82	-0.88	0.88	0.12	-0.17	0.85	-0.67	-0.16			0.41	0.38	0.38	0.9	0.86	0.39	0.51	0.87
GO:0046658	C	anchored to plasma membrane	35		-0.058	-0.12	-0.29	-0.1	-0.13	-0.12	-0.026	-0.033			-0.6	-0.87	-2.8	-0.8	-1.1	-1.1	-0.25	-0.17			0.55	0.39	0.0057	0.42	0.27	0.28	0.81	0.86
GO:0046685	P	response to arsenic	10		-0.3	-0.4	-0.016	-0.19	-0.34	0.15	-0.15	-0.21			-1.8	-1.8	-0.0088	-0.85	-1.7	0.86	-0.76	-1			0.079	0.065	0.99	0.4	0.096	0.39	0.45	0.31
GO:0046686	P	response to cadmium ion	156		0.085	0.034	0.075	0.12	0.073	0.057	0.068	0.042			2.1	1	1.9	2.4	1.6	1.5	1.5	1.1			0.036	0.3	0.059	0.018	0.11	0.14	0.15	0.25
GO:0046688	P	response to copper ion	13		-0.52	-0.38	-0.18	-0.32	-0.46	0.061	-0.28	-0.41			-3.5	-2	-1	-1.7	-2.5	0.45	-1.7	-2.3			0.00045	0.047	0.31	0.097	0.011	0.66	0.087	0.023
GO:0046700	P	heterocycle catabolic process	32		-0.077	-0.072	0.26	0.12	-0.0091	0.15	-0.01	0.098			-0.77	-0.45	2.6	1	-0.0051	1.5	-0.084	1			0.44	0.65	0.0087	0.31	1	0.12	0.93	0.3
GO:0046777	P	protein amino acid autophosphorylation	26		0.063	0.026	-0.11	-0.00096	0.03	-0.17	-0.088	0.024			0.64	0.36	-0.85	0.039	0.31	-1.4	-0.74	0.32			0.52	0.72	0.39	0.97	0.76	0.16	0.46	0.75
GO:0046872	F	metal ion binding	1740		-0.0077	-0.033	-0.016	0.007	-0.034	-0.036	0.0077	-0.0069			-0.24	-0.83	-0.16	0.8	-1.7	-1.8	0.63	0.53			0.81	0.41	0.88	0.42	0.089	0.079	0.53	0.6
GO:0046873	F	metal ion transmembrane transporter activity	146		0.047	-0.014	-0.038	-0.0064	0.048	-0.1	-0.0058	0.022			1.2	0.12	-0.49	-0.0022	1.1	-1.9	-0.091	0.71			0.24	0.91	0.62	1	0.28	0.058	0.93	0.48
GO:0046890	P	regulation of lipid biosynthetic process	11		-0.27	-0.13	-0.014	-0.32	-0.16	-0.028	0.0048	-0.1			-1.7	-0.56	-0.00099	-1.5	-0.79	-0.094	0.034	-0.46			0.098	0.58	1	0.14	0.43	0.93	0.97	0.65
GO:0046903	P	secretion	50		-0.014	-0.13	-0.057	-0.065	-0.15	-0.063	-0.012	-0.12			-0.13	-1.2	-0.52	-0.61	-1.6	-0.62	-0.12	-1.2			0.9	0.24	0.6	0.54	0.11	0.53	0.9	0.25
GO:0046906	F	tetrapyrrole binding	125		-0.18	-0.013	-0.00074	-0.084	-0.14	0.06	-0.0076	-0.048			-3.7	0.12	0.25	-1.3	-2.3	1.4	-0.12	-0.59			0.00021	0.91	0.8	0.21	0.02	0.17	0.91	0.55
GO:0046907	P	intracellular transport	392		0.024	-0.056	-0.028	-0.0086	-0.023	-0.018	-0.071	-0.049			1.1	-1.1	-0.49	-0.069	-0.46	-0.21	-2.3	-1.1			0.29	0.27	0.63	0.95	0.64	0.83	0.02	0.27
GO:0046910	F	pectinesterase inhibitor activity	64		-0.14	-0.055	-0.093	-0.14	-0.067	-0.18	0.06	-0.16			-2	-0.43	-1.1	-1.6	-0.73	-2.3	0.83	-1.8			0.051	0.67	0.28	0.12	0.46	0.022	0.41	0.069
GO:0046912	F	transferase activity, transferring acyl groups, acyl groups converted into alkyl on transfer	19		0.11	-0.16	-0.0065	0.21	0.057	0.19	0.12	0.11			0.97	-0.93	0.055	1.4	0.45	1.5	0.86	0.91			0.33	0.35	0.96	0.17	0.65	0.14	0.39	0.36
GO:0046914	F	transition metal ion binding	1415		-0.025	-0.038	-0.0011	-0.012	-0.038	-0.013	-0.013	-0.0041			-1.4	-1	0.82	-0.3	-1.7	-0.046	-0.76	0.65			0.16	0.3	0.41	0.77	0.083	0.96	0.45	0.52
GO:0046915	F	transition metal ion transmembrane transporter activity	40		0.064	0.074	0.044	-0.026	0.11	-0.1	0.15	0.13			0.81	0.92	0.63	-0.18	1.1	-0.98	1.6	1.5			0.42	0.36	0.53	0.85	0.25	0.33	0.11	0.14
GO:0046930	C	pore complex	23		0.098	-0.089	-0.064	0.14	-0.046	-0.0099	-0.088	-0.11			0.92	-0.51	-0.41	0.99	-0.28	0.015	-0.7	-0.77			0.36	0.61	0.68	0.32	0.78	0.99	0.49	0.44
GO:0046933	F	hydrogen ion transporting ATP synthase activity, rotational mechanism	20		-0.067	-0.15	-0.035	0.0065	-0.071	-0.021	-0.11	-0.078			-0.53	-0.88	-0.16	0.083	-0.44	-0.073	-0.83	-0.45			0.6	0.38	0.87	0.93	0.66	0.94	0.41	0.65
GO:0046942	P	carboxylic acid transport	68		-0.047	-0.18	-0.077	-0.16	-0.12	-0.2	-0.11	-0.13			-0.66	-2	-0.88	-1.9	-1.4	-2.7	-1.5	-1.6			0.51	0.044	0.38	0.061	0.15	0.0076	0.13	0.12
GO:0046943	F	carboxylic acid transmembrane transporter activity	80		-0.14	-0.32	-0.13	-0.21	-0.23	-0.23	-0.17	-0.23			-2.2	-4.1	-1.7	-2.6	-3	-3.4	-2.6	-3.1			0.026	3.5e-05	0.084	0.0087	0.0023	0.00078	0.011	0.0023
GO:0046961	F	proton-transporting ATPase activity, rotational mechanism	16		-0.043	-0.073	-0.017	-0.015	-0.062	-0.052	-0.15	-0.06			-0.29	-0.32	-0.02	-0.049	-0.34	-0.28	-0.96	-0.29			0.77	0.75	0.98	0.96	0.74	0.78	0.33	0.77
GO:0046982	F	protein heterodimerization activity	41		0.19	0.22	0.3	0.23	0.18	0.16	0.16	0.17			2.4	2.4	3.4	2.2	1.9	1.9	1.7	1.9			0.017	0.017	0.00066	0.027	0.059	0.054	0.085	0.063
GO:0046983	F	protein dimerization activity	117		0.086	0.07	0.18	0.12	0.037	0.055	0.049	0.043			1.8	1.5	3.5	1.9	0.78	1.2	0.91	1			0.068	0.14	0.0004	0.053	0.44	0.22	0.36	0.31
GO:0047262	F	polygalacturonate 4-alpha-galacturonosyltransferase activity	26		-0.33	-0.42	-0.33	-0.39	-0.43	-0.2	-0.3	-0.34			-3.1	-3.1	-2.8	-2.8	-3.4	-1.7	-2.6	-2.7			0.0021	0.0018	0.0058	0.0046	0.00073	0.092	0.01	0.0073
GO:0048037	F	cofactor binding	210		-0.025	-0.077	-0.083	-0.031	-0.075	-0.076	-0.023	-0.036			-0.57	-1.3	-1.7	-0.51	-1.5	-1.6	-0.53	-0.49			0.57	0.21	0.088	0.61	0.13	0.11	0.6	0.62
GO:0048038	F	quinone binding	10		-0.21	-0.16	0.088	-0.2	-0.24	-0.03	-0.26	-0.29			-1.2	-0.67	0.55	-0.87	-1.1	-0.097	-1.4	-1.4			0.22	0.5	0.58	0.38	0.26	0.92	0.17	0.17
GO:0048046	C	apoplast	175		0.0065	-0.044	-0.14	-0.023	-0.068	-0.14	0.19	-0.037			0.27	-0.49	-2.9	-0.33	-1.2	-2.9	4.2	-0.48			0.79	0.62	0.0035	0.74	0.21	0.0038	3.3e-05	0.63
GO:0048193	P	Golgi vesicle transport	63		-0.028	-0.046	-0.037	-0.093	-0.049	-0.045	-0.12	-0.039			-0.35	-0.31	-0.32	-0.99	-0.51	-0.46	-1.6	-0.31			0.72	0.76	0.75	0.32	0.61	0.65	0.11	0.76
GO:0048229	P	gametophyte development	197		0.019	-0.026	-0.034	0.052	0.0015	0.0039	0.007	0.0058			0.62	-0.12	-0.47	1.2	0.22	0.38	0.19	0.47			0.54	0.91	0.64	0.24	0.83	0.71	0.85	0.64
GO:0048232	P	male gamete generation	13		0.13	0.0038	-0.071	0.16	0.21	-0.02	0.0095	0.016			0.9	0.13	-0.35	0.85	1.2	-0.053	0.065	0.18			0.37	0.9	0.73	0.39	0.21	0.96	0.95	0.86
GO:0048235	P	pollen sperm cell differentiation	11		0.16	0.055	-0.046	0.21	0.3	-0.0093	0.044	0.054			1	0.38	-0.18	1.1	1.6	0.014	0.25	0.37			0.31	0.7	0.86	0.29	0.1	0.99	0.8	0.71
GO:0048236	P	plant-type spore development	19		-0.2	-0.48	-0.38	-0.1	-0.27	-0.081	-0.09	-0.25			-1.6	-3.1	-2.7	-0.6	-1.8	-0.51	-0.65	-1.7			0.12	0.0019	0.0073	0.55	0.075	0.61	0.52	0.097
GO:0048268	P	clathrin coat assembly	14		-0.37	-0.64	-0.19	-0.47	-0.74	-0.34	-0.43	-0.47			-2.5	-3.6	-1.1	-2.5	-4.3	-2.1	-2.7	-2.8			0.011	0.00038	0.25	0.013	1.5e-05	0.036	0.007	0.0055
GO:0048278	P	vesicle docking	27		-0.056	-0.25	-0.11	-0.064	-0.26	-0.015	-0.056	-0.22			-0.5	-1.8	-0.85	-0.43	-2.1	-0.032	-0.48	-1.8			0.62	0.069	0.39	0.67	0.037	0.97	0.63	0.079
GO:0048284	P	organelle fusion	19		0.25	0.28	0.094	0.24	0.14	0.16	0.31	0.19			2.1	2	0.8	1.6	0.99	1.3	2.3	1.4			0.038	0.045	0.42	0.11	0.32	0.2	0.024	0.15
GO:0048285	P	organelle fission	53		-0.031	-0.12	-0.00022	-0.058	-0.054	0.075	-0.071	-0.082			-0.36	-1.2	0.17	-0.54	-0.52	1.1	-0.85	-0.8			0.72	0.25	0.87	0.59	0.6	0.28	0.4	0.43
GO:0048316	P	seed development	445		0.059	-0.011	-0.066	0.062	-0.0088	0.18	0.096	-0.014			2.5	0.3	-1.9	2.1	-0.012	6.8	3.4	0.023			0.012	0.76	0.063	0.038	0.99	1.5e-11	0.00062	0.98
GO:0048364	P	root development	201		-0.0034	-0.11	-0.09	-0.043	-0.12	-0.035	-0.08	-0.038			0.031	-1.9	-1.8	-0.76	-2.4	-0.57	-1.9	-0.52			0.98	0.059	0.068	0.45	0.016	0.57	0.062	0.6
GO:0048366	P	leaf development	185		0.059	-0.048	-0.14	-0.013	-0.074	-0.021	-0.0043	0.00054			1.6	-0.59	-2.9	-0.14	-1.4	-0.22	-0.068	0.34			0.1	0.56	0.0038	0.89	0.16	0.83	0.95	0.74
GO:0048367	P	shoot development	293		0.072	0.022	-0.12	0.0099	-0.026	0.0039	0.039	0.033			2.5	1.1	-3	0.4	-0.47	0.46	1.2	1.3			0.014	0.27	0.0024	0.69	0.64	0.65	0.24	0.19
GO:0048437	P	floral organ development	122		0.023	-0.039	0.023	0.075	0.048	0.11	0.041	0.008			0.57	-0.33	0.69	1.3	0.98	2.2	0.78	0.41			0.57	0.74	0.49	0.2	0.33	0.025	0.44	0.68
GO:0048438	P	floral whorl development	104		0.05	-0.029	0.037	0.057	0.033	0.14	0.05	0.006			1	-0.15	0.89	0.93	0.66	2.6	0.88	0.34			0.3	0.88	0.37	0.35	0.51	0.0081	0.38	0.73
GO:0048440	P	carpel development	52		0.019	-0.13	0.16	0.057	-0.097	0.18	0.024	-0.093			0.32	-1.3	2.2	0.66	-1	2.4	0.3	-0.91			0.75	0.21	0.031	0.51	0.32	0.018	0.76	0.37
GO:0048441	P	petal development	13		0.23	0.079	-0.042	-0.011	0.14	0.065	-0.07	-0.099			1.6	0.55	-0.17	-0.027	0.84	0.47	-0.42	-0.49			0.11	0.59	0.86	0.98	0.4	0.64	0.68	0.62
GO:0048443	P	stamen development	41		0.065	0.051	0.047	0.1	0.11	0.077	0.00033	0.15			0.83	0.7	0.66	0.99	1.2	0.97	0.017	1.7			0.41	0.49	0.51	0.32	0.22	0.33	0.99	0.091
GO:0048444	P	floral organ morphogenesis	27		0.0075	-0.0071	0.2	0.065	0.032	0.12	-0.015	-0.042			0.12	0.1	1.9	0.54	0.33	1.2	-0.12	-0.23			0.91	0.92	0.06	0.59	0.74	0.25	0.91	0.82
GO:0048449	P	floral organ formation	19		-0.052	-0.16	0.19	0.022	-0.057	0.12	-0.052	-0.089			-0.38	-0.92	1.5	0.18	-0.33	0.98	-0.37	-0.52			0.7	0.36	0.13	0.86	0.74	0.33	0.71	0.6
GO:0048465	P	corolla development	13		0.23	0.079	-0.042	-0.011	0.14	0.065	-0.07	-0.099			1.6	0.55	-0.17	-0.027	0.84	0.47	-0.42	-0.49			0.11	0.59	0.86	0.98	0.4	0.64	0.68	0.62
GO:0048466	P	androecium development	41		0.065	0.051	0.047	0.1	0.11	0.077	0.00033	0.15			0.83	0.7	0.66	0.99	1.2	0.97	0.017	1.7			0.41	0.49	0.51	0.32	0.22	0.33	0.99	0.091
GO:0048467	P	gynoecium development	58		0.054	-0.11	0.13	0.079	-0.072	0.17	0.057	-0.071			0.84	-1	1.8	0.94	-0.76	2.4	0.75	-0.7			0.4	0.31	0.071	0.35	0.45	0.016	0.45	0.49
GO:0048468	P	cell development	158		-0.061	-0.22	-0.15	-0.16	-0.24	-0.12	-0.16	-0.13			-1.3	-3.8	-2.8	-2.8	-4.5	-2.4	-3.4	-2.3			0.18	0.00012	0.005	0.0054	7.1e-06	0.017	0.00058	0.021
GO:0048469	P	cell maturation	36		-0.23	-0.47	-0.3	-0.31	-0.45	-0.35	-0.39	-0.3			-2.5	-4.2	-2.9	-2.7	-4.2	-3.5	-3.9	-2.7			0.012	3e-05	0.0033	0.0077	3.2e-05	0.00051	7.8e-05	0.0061
GO:0048475	C	coated membrane	53		-0.15	-0.27	-0.096	-0.19	-0.28	-0.093	-0.26	-0.21			-2	-2.7	-1	-1.9	-3.2	-1	-3.2	-2.3			0.047	0.006	0.31	0.053	0.0016	0.31	0.0014	0.022
GO:0048481	P	ovule development	35		0.021	-0.091	0.14	0.057	-0.013	0.13	0.12	-0.0012			0.28	-0.65	1.6	0.54	-0.043	1.4	1.2	0.13			0.78	0.52	0.11	0.59	0.97	0.17	0.22	0.9
GO:0048500	C	signal recognition particle	14		-0.0045	-0.11	0.035	-0.027	-0.081	-0.018	-0.13	-0.094			0.00058	-0.52	0.31	-0.11	-0.43	-0.039	-0.82	-0.48			1	0.6	0.76	0.91	0.67	0.97	0.41	0.63
GO:0048506	P	regulation of timing of meristematic phase transition	17		-0.02	0.51	0.21	-0.039	0.43	0.16	0.053	0.43			-0.12	3.4	1.6	-0.2	2.9	1.2	0.37	2.9			0.9	0.00075	0.11	0.84	0.0042	0.23	0.71	0.0033
GO:0048507	P	meristem development	123		0.039	0.081	-0.047	-0.014	0.072	0.045	0.013	0.056			0.91	1.7	-0.63	-0.13	1.4	1.1	0.27	1.3			0.36	0.087	0.53	0.9	0.16	0.29	0.79	0.2
GO:0048508	P	embryonic meristem development	20		0.13	0.15	0.0081	0.1	0.16	0.073	0.17	0.15			1.1	1.2	0.17	0.71	1.2	0.65	1.3	1.2			0.28	0.23	0.87	0.48	0.24	0.52	0.21	0.22
GO:0048509	P	regulation of meristem development	59		-0.052	0.011	-0.038	-0.097	0.029	0.03	-0.098	0.015			-0.68	0.36	-0.31	-1	0.45	0.55	-1.2	0.37			0.5	0.72	0.75	0.32	0.65	0.58	0.21	0.71
GO:0048510	P	regulation of timing of transition from vegetative to reproductive phase	17		-0.02	0.51	0.21	-0.039	0.43	0.16	0.053	0.43			-0.12	3.4	1.6	-0.2	2.9	1.2	0.37	2.9			0.9	0.00075	0.11	0.84	0.0042	0.23	0.71	0.0033
GO:0048511	P	rhythmic process	56		0.12	0.23	0.13	-0.012	0.16	0.081	-0.036	0.061			1.7	2.8	1.9	-0.059	2	1.2	-0.44	0.91			0.093	0.0046	0.064	0.95	0.049	0.23	0.66	0.36
GO:0048513	P	organ development	688		0.024	-0.038	-0.069	-0.009	-0.044	0.011	0.0052	0.0041			1.4	-0.73	-2.5	-0.11	-1.5	1	0.29	0.8			0.16	0.47	0.014	0.92	0.15	0.31	0.78	0.42
GO:0048518	P	positive regulation of biological process	208		-0.026	-0.026	-0.084	-0.051	-0.045	-0.096	-0.041	-0.13			-0.57	-0.13	-1.7	-0.93	-0.84	-2.1	-0.97	-2.7			0.57	0.9	0.084	0.35	0.4	0.039	0.33	0.006
GO:0048519	P	negative regulation of biological process	316		0.068	0.031	-0.045	0.051	0.026	0.041	0.033	-0.0084			2.4	1.4	-0.93	1.5	0.96	1.6	1	0.18			0.016	0.17	0.35	0.14	0.34	0.11	0.31	0.85
GO:0048522	P	positive regulation of cellular process	131		-0.063	0.015	0.004	-0.087	-0.03	0.013	-0.071	-0.088			-1.3	0.61	0.35	-1.3	-0.38	0.49	-1.3	-1.4			0.21	0.54	0.73	0.18	0.7	0.62	0.18	0.17
GO:0048523	P	negative regulation of cellular process	185		0.046	0.023	-0.08	0.044	-0.011	-0.019	0.02	-0.042			1.3	0.89	-1.5	0.98	-0.044	-0.17	0.49	-0.59			0.2	0.37	0.13	0.33	0.96	0.87	0.62	0.55
GO:0048527	P	lateral root development	53		0.19	0.11	0.087	0.21	0.087	0.18	0.22	0.19			2.6	1.4	1.2	2.3	1.1	2.3	2.7	2.4			0.0098	0.16	0.21	0.02	0.27	0.02	0.0076	0.017
GO:0048528	P	post-embryonic root development	57		0.18	0.093	0.056	0.2	0.07	0.16	0.21	0.17			2.6	1.3	0.9	2.2	0.94	2.2	2.6	2.3			0.0099	0.19	0.37	0.025	0.35	0.029	0.0087	0.024
GO:0048532	P	anatomical structure arrangement	61		-0.015	-0.077	-0.083	-0.013	-0.034	0.041	-0.025	-0.043			-0.15	-0.68	-0.92	-0.081	-0.32	0.71	-0.31	-0.36			0.88	0.5	0.36	0.94	0.75	0.48	0.76	0.72
GO:0048544	P	recognition of pollen	27		0.079	-0.15	0.078	0.19	0.14	0.18	0.058	0.054			0.81	-1.1	0.81	1.5	1.2	1.7	0.51	0.58			0.42	0.29	0.42	0.14	0.22	0.084	0.61	0.56
GO:0048545	P	response to steroid hormone stimulus	34		-0.038	-0.0076	-0.12	-0.093	-0.093	-0.0045	-0.069	-0.022			-0.37	0.11	-1.1	-0.73	-0.77	0.073	-0.66	-0.063			0.71	0.91	0.29	0.46	0.44	0.94	0.51	0.95
GO:0048563	P	post-embryonic organ morphogenesis	27		0.0075	-0.0071	0.2	0.065	0.032	0.12	-0.015	-0.042			0.12	0.1	1.9	0.54	0.33	1.2	-0.12	-0.23			0.91	0.92	0.06	0.59	0.74	0.25	0.91	0.82
GO:0048569	P	post-embryonic organ development	123		0.026	-0.038	0.02	0.078	0.049	0.11	0.044	0.01			0.63	-0.3	0.64	1.4	1	2.3	0.84	0.45			0.53	0.76	0.52	0.18	0.32	0.024	0.4	0.65
GO:0048571	P	long-day photoperiodism	10		0.53	0.67	-0.024	0.5	0.61	-0.13	0.43	0.55			3.2	3.4	-0.057	2.3	3.1	-0.62	2.3	2.9			0.0016	0.00077	0.95	0.021	0.0022	0.54	0.024	0.0042
GO:0048573	P	photoperiodism, flowering	45		0.24	0.29	0.011	0.13	0.28	-0.13	0.023	0.17			3	3.2	0.29	1.3	3.1	-1.3	0.27	2			0.0026	0.0014	0.77	0.2	0.0021	0.19	0.79	0.049
GO:0048574	P	long-day photoperiodism, flowering	10		0.53	0.67	-0.024	0.5	0.61	-0.13	0.43	0.55			3.2	3.4	-0.057	2.3	3.1	-0.62	2.3	2.9			0.0016	0.00077	0.95	0.021	0.0022	0.54	0.024	0.0042
GO:0048580	P	regulation of post-embryonic development	154		0.1	0.099	-0.027	-0.0025	0.08	0.02	0.0063	0.041			2.5	2.3	-0.27	0.068	1.7	0.68	0.16	1.1			0.014	0.024	0.78	0.95	0.084	0.5	0.88	0.26
GO:0048581	P	negative regulation of post-embryonic development	60		0.19	0.15	0.042	0.093	0.18	0.16	0.15	0.21			2.8	2.1	0.74	1.1	2.3	2.3	1.9	2.8			0.005	0.039	0.46	0.27	0.021	0.019	0.058	0.0049
GO:0048582	P	positive regulation of post-embryonic development	40		0.059	0.02	-0.13	-0.046	-0.003	-0.15	-0.13	-0.19			0.75	0.39	-1.2	-0.36	0.054	-1.5	-1.3	-1.7			0.45	0.7	0.22	0.72	0.96	0.13	0.18	0.082
GO:0048583	P	regulation of response to stimulus	153		0.1	0.056	-0.12	0.096	0.024	-0.14	0.084	-0.033			2.5	1.4	-2.1	1.8	0.64	-2.8	1.8	-0.36			0.013	0.15	0.033	0.068	0.52	0.0051	0.078	0.72
GO:0048584	P	positive regulation of response to stimulus	55		0.018	-0.044	-0.28	0.038	-0.082	-0.31	0.064	-0.18			0.32	-0.27	-3.3	0.48	-0.86	-3.8	0.81	-1.9			0.75	0.78	0.00094	0.63	0.39	0.00014	0.42	0.054
GO:0048585	P	negative regulation of response to stimulus	64		0.17	0.086	-0.0033	0.18	0.052	-0.0034	0.1	0.025			2.7	1.3	0.15	2.2	0.76	0.12	1.4	0.52			0.0073	0.2	0.88	0.03	0.44	0.91	0.16	0.6
GO:0048588	P	developmental cell growth	73		-0.12	-0.31	-0.14	-0.19	-0.3	-0.17	-0.23	-0.21			-1.8	-3.8	-1.8	-2.3	-3.9	-2.2	-3.3	-2.7			0.065	0.00017	0.067	0.024	0.00011	0.025	0.00087	0.0073
GO:0048589	P	developmental growth	211		-0.077	-0.21	-0.18	-0.13	-0.2	-0.11	-0.12	-0.11			-2	-4.2	-4.2	-2.5	-4.3	-2.5	-2.9	-2.1			0.049	2.2e-05	2.5e-05	0.013	2e-05	0.014	0.0033	0.034
GO:0048608	P	reproductive structure development	789		0.066	0.015	-0.035	0.06	0.032	0.12	0.065	0.016			3.7	1.5	-1	2.7	1.8	6.4	3.1	1.4			0.00021	0.14	0.31	0.0072	0.073	1.7e-10	0.0019	0.17
GO:0048609	P	reproductive process in a multicellular organism	51		0.052	-0.05	-0.1	0.098	0.078	0.22	0.16	0.0019			0.75	-0.33	-1.1	1.1	0.97	2.9	1.9	0.19			0.45	0.74	0.28	0.28	0.33	0.004	0.056	0.85
GO:0048610	P	reproductive cellular process	63		-0.068	-0.23	-0.053	-0.13	-0.23	0.08	-0.089	-0.17			-0.94	-2.5	-0.53	-1.5	-2.8	1.2	-1.2	-2			0.35	0.012	0.6	0.14	0.0054	0.21	0.24	0.05
GO:0048638	P	regulation of developmental growth	31		-0.024	-0.12	-0.13	-0.11	-0.15	-0.073	-0.077	-0.057			-0.2	-0.88	-1.1	-0.88	-1.2	-0.58	-0.7	-0.38			0.84	0.38	0.27	0.38	0.21	0.56	0.48	0.71
GO:0048645	P	organ formation	35		-0.042	-0.046	0.015	-0.037	-0.038	0.12	0.021	-0.045			-0.42	-0.24	0.29	-0.27	-0.27	1.3	0.22	-0.29			0.68	0.81	0.77	0.79	0.78	0.19	0.83	0.77
GO:0048646	P	anatomical structure formation involved in morphogenesis	98		-0.04	-0.016	-0.13	-0.073	-0.059	0.096	0.085	-0.026			-0.65	0.057	-2	-0.96	-0.78	1.8	1.4	-0.18			0.51	0.95	0.044	0.34	0.43	0.068	0.15	0.85
GO:0048653	P	anther development	24		0.036	0.038	0.049	0.087	0.18	0.14	0.14	0.25			0.37	0.43	0.53	0.66	1.5	1.3	1.2	2.1			0.71	0.66	0.6	0.51	0.14	0.2	0.24	0.036
GO:0048731	P	system development	689		0.023	-0.039	-0.068	-0.0087	-0.043	0.011	0.0055	0.0044			1.4	-0.76	-2.4	-0.093	-1.4	1	0.3	0.81			0.17	0.45	0.015	0.93	0.15	0.31	0.76	0.42
GO:0048764	P	trichoblast maturation	36		-0.23	-0.47	-0.3	-0.31	-0.45	-0.35	-0.39	-0.3			-2.5	-4.2	-2.9	-2.7	-4.2	-3.5	-3.9	-2.7			0.012	3e-05	0.0033	0.0077	3.2e-05	0.00051	7.8e-05	0.0061
GO:0048765	P	root hair cell differentiation	36		-0.23	-0.47	-0.3	-0.31	-0.45	-0.35	-0.39	-0.3			-2.5	-4.2	-2.9	-2.7	-4.2	-3.5	-3.9	-2.7			0.012	3e-05	0.0033	0.0077	3.2e-05	0.00051	7.8e-05	0.0061
GO:0048767	P	root hair elongation	25		-0.16	-0.43	-0.27	-0.23	-0.42	-0.31	-0.4	-0.28			-1.5	-3.1	-2.2	-1.6	-3.2	-2.5	-3.3	-2.1			0.14	0.0017	0.026	0.1	0.0014	0.012	0.00082	0.032
GO:0048768	P	root hair cell tip growth	12		-0.22	-0.48	-0.18	-0.46	-0.56	-0.28	-0.61	-0.34			-1.4	-2.4	-1	-2.3	-3	-1.6	-3.5	-1.8			0.17	0.015	0.31	0.023	0.0029	0.11	0.00044	0.065
GO:0048825	P	cotyledon development	28		0.19	0.077	-0.19	0.13	-0.043	-0.035	0.076	0.025			1.9	0.78	-1.6	1.1	-0.28	-0.21	0.69	0.34			0.055	0.43	0.11	0.28	0.78	0.83	0.49	0.74
GO:0048827	P	phyllome development	206		0.081	-0.026	-0.15	0.0076	-0.07	-0.023	0.012	0.008			2.3	-0.12	-3.2	0.29	-1.4	-0.27	0.31	0.53			0.021	0.9	0.0012	0.77	0.16	0.79	0.75	0.6
GO:0048856	P	anatomical structure development	1407		0.025	-0.04	-0.06	0.0099	-0.03	0.057	0.021	-0.0085			2.1	-1.2	-2.9	0.87	-1.3	4.4	1.4	0.38			0.036	0.24	0.0032	0.38	0.21	1.1e-05	0.16	0.71
GO:0048859	P	formation of anatomical boundary	10		0.0043	0.075	-0.09	0.028	-0.073	0.12	0.2	0.059			0.052	0.46	-0.41	0.16	-0.32	0.69	1	0.38			0.96	0.65	0.68	0.88	0.75	0.49	0.29	0.71
GO:0048863	P	stem cell differentiation	25		0.061	0.089	-0.1	-0.064	0.0079	0.12	0.023	-0.027			0.62	0.84	-0.76	-0.42	0.13	1.2	0.21	-0.099			0.54	0.4	0.45	0.68	0.9	0.25	0.84	0.92
GO:0048864	P	stem cell development	24		0.067	0.1	-0.099	-0.07	0.018	0.13	0.03	-0.026			0.66	0.93	-0.71	-0.46	0.21	1.2	0.26	-0.092			0.51	0.35	0.48	0.65	0.84	0.23	0.8	0.93
GO:0048868	P	pollen tube development	77		-0.055	-0.22	-0.044	-0.074	-0.16	-0.034	-0.11	-0.15			-0.83	-2.7	-0.45	-0.86	-2.2	-0.33	-1.6	-1.9			0.4	0.0067	0.65	0.39	0.031	0.74	0.11	0.052
GO:0048869	P	cellular developmental process	434		-0.016	-0.14	-0.12	-0.07	-0.13	-0.051	-0.053	-0.055			-0.43	-3.7	-3.8	-1.9	-4	-1.4	-1.8	-1.4			0.67	0.00018	0.00017	0.055	5.5e-05	0.16	0.069	0.18
GO:0048878	P	chemical homeostasis	112		0.03	0.019	-0.079	-0.077	0.04	-0.087	0.081	0.018			0.68	0.64	-1.2	-1.1	0.8	-1.4	1.5	0.55			0.5	0.53	0.24	0.28	0.42	0.17	0.14	0.58
GO:0050136	F	NADH dehydrogenase (quinone) activity	16		-0.031	-0.14	-0.029	0.007	-0.018	-0.072	-0.033	-0.015			-0.2	-0.74	-0.1	0.077	-0.058	-0.41	-0.21	-0.004			0.84	0.46	0.92	0.94	0.95	0.68	0.83	1
GO:0050660	F	FAD binding	72		-0.043	-0.23	-0.13	-0.076	-0.16	-0.2	0.055	-0.025			-0.6	-2.7	-1.6	-0.86	-2	-2.8	0.79	-0.14			0.55	0.0071	0.11	0.39	0.049	0.0051	0.43	0.89
GO:0050661	F	NADP or NADPH binding	18		-0.13	-0.027	-0.28	-0.31	-0.031	0.017	0.11	0.062			-1	-0.045	-1.9	-1.8	-0.15	0.21	0.77	0.53			0.3	0.96	0.058	0.065	0.88	0.84	0.44	0.6
GO:0050662	F	coenzyme binding	164		0.011	-0.048	-0.084	-0.014	-0.069	-0.12	0.0023	-0.0064			0.38	-0.56	-1.5	-0.14	-1.2	-2.4	0.077	0.17			0.71	0.58	0.13	0.89	0.22	0.017	0.94	0.86
GO:0050776	P	regulation of immune response	35		0.019	-0.068	-0.33	0.092	-0.004	-0.3	0.17	-0.13			0.26	-0.44	-3.2	0.84	0.041	-2.9	1.7	-1.1			0.79	0.66	0.0013	0.4	0.97	0.0039	0.083	0.26
GO:0050778	P	positive regulation of immune response	27		-0.036	-0.12	-0.33	0.041	-0.06	-0.33	0.13	-0.17			-0.31	-0.77	-2.8	0.35	-0.42	-2.9	1.1	-1.3			0.76	0.44	0.0059	0.72	0.68	0.0043	0.27	0.21
GO:0050789	P	regulation of biological process	2940		0.02	0.019	-0.027	-0.0054	0.011	-0.019	0.0046	0.0057			2.5	3.3	-1.2	0.063	1.7	-0.71	0.53	1.8			0.014	0.0011	0.22	0.95	0.094	0.48	0.6	0.073
GO:0050790	P	regulation of catalytic activity	113		-0.054	-0.067	0.026	-0.081	-0.099	-0.016	-0.063	-0.096			-0.98	-0.77	0.72	-1.1	-1.5	-0.08	-1.1	-1.4			0.33	0.44	0.47	0.25	0.13	0.94	0.27	0.17
GO:0050793	P	regulation of developmental process	257		0.05	0.045	-0.04	-0.055	0.04	0.012	-0.015	0.012			1.6	1.6	-0.71	-1.1	1.2	0.65	-0.36	0.71			0.1	0.11	0.48	0.25	0.22	0.52	0.72	0.48
GO:0050794	P	regulation of cellular process	2699		0.024	0.024	-0.023	-0.0026	0.014	-0.026	0.011	0.013			2.7	3.5	-0.84	0.27	1.9	-1.3	1.1	2.3			0.0064	0.00049	0.4	0.79	0.061	0.2	0.29	0.022
GO:0050801	P	ion homeostasis	85		0.069	0.028	-0.11	-0.032	0.077	-0.12	0.099	0.042			1.3	0.68	-1.5	-0.35	1.2	-1.7	1.5	0.84			0.2	0.5	0.12	0.73	0.22	0.089	0.12	0.4
GO:0050826	P	response to freezing	13		0.29	0.28	0.19	0.099	0.13	0.79	0.47	0.14			2	1.7	1.3	0.55	0.78	4.9	2.8	0.9			0.047	0.095	0.2	0.58	0.44	7.9e-07	0.0045	0.37
GO:0050832	P	defense response to fungus	92		0.13	0.027	-0.031	0.23	0.071	-0.051	0.22	0.11			2.5	0.7	-0.27	3.2	1.2	-0.65	3.5	1.9			0.013	0.49	0.79	0.0012	0.23	0.52	0.00051	0.06
GO:0050896	P	response to stimulus	3379		0.011	0.00075	-0.0082	0.027	-0.00011	-0.0011	0.047	-0.013			1.7	1.8	0.56	2.8	0.77	1.1	4.7	0.19			0.092	0.065	0.57	0.0054	0.44	0.29	2.5e-06	0.85
GO:0051020	F	GTPase binding	31		-0.063	-0.051	-0.1	-0.063	-0.072	-0.025	-0.16	-0.067			-0.61	-0.27	-0.83	-0.46	-0.55	-0.13	-1.5	-0.47			0.54	0.79	0.41	0.65	0.58	0.9	0.15	0.64
GO:0051049	P	regulation of transport	17		-0.035	0.019	-0.0041	-0.25	-0.1	-0.0032	-0.13	-0.041			-0.23	0.25	0.069	-1.4	-0.61	0.061	-0.9	-0.17			0.82	0.8	0.95	0.15	0.54	0.95	0.37	0.86
GO:0051052	P	regulation of DNA metabolic process	23		0.053	-0.26	-0.19	0.081	-0.23	-0.037	-0.043	-0.15			0.51	-1.8	-1.4	0.6	-1.7	-0.2	-0.34	-1.1			0.61	0.079	0.16	0.55	0.097	0.84	0.74	0.28
GO:0051056	P	regulation of small GTPase mediated signal transduction	31		-0.016	-0.13	-0.032	-0.1	-0.1	-0.12	-0.16	-0.033			-0.12	-0.94	-0.17	-0.79	-0.8	-1.1	-1.4	-0.17			0.9	0.35	0.86	0.43	0.42	0.29	0.15	0.87
GO:0051082	F	unfolded protein binding	79		0.095	0.037	-0.02	0.07	0.024	0.019	-0.002	-0.03			1.7	0.78	-0.096	0.98	0.46	0.47	-0.011	-0.21			0.098	0.43	0.92	0.33	0.65	0.64	0.99	0.83
GO:0051093	P	negative regulation of developmental process	86		0.15	0.12	-0.0028	0.041	0.11	0.14	0.1	0.13			2.6	2	0.18	0.63	1.8	2.3	1.6	2.2			0.009	0.05	0.86	0.53	0.079	0.019	0.1	0.029
GO:0051094	P	positive regulation of developmental process	46		0.059	-0.011	-0.16	-0.07	-0.0084	-0.14	-0.12	-0.18			0.8	0.096	-1.7	-0.62	0.001	-1.5	-1.3	-1.8			0.42	0.92	0.085	0.53	1	0.14	0.18	0.069
GO:0051119	F	sugar transmembrane transporter activity	115		0.039	0.078	0.065	0.092	0.093	-0.02	-0.014	0.099			0.86	1.6	1.4	1.5	1.7	-0.16	-0.22	2			0.39	0.11	0.15	0.13	0.089	0.88	0.82	0.049
GO:0051128	P	regulation of cellular component organization	36		-0.047	-0.17	-0.089	-0.11	-0.16	-0.0087	-0.077	-0.029			-0.48	-1.4	-0.77	-0.86	-1.5	0.031	-0.76	-0.14			0.63	0.16	0.44	0.39	0.14	0.98	0.45	0.89
GO:0051129	P	negative regulation of cellular component organization	10		-0.12	-0.26	0.085	-0.21	-0.13	0.14	-0.19	-0.06			-0.66	-1.2	0.53	-0.92	-0.59	0.8	-1	-0.23			0.51	0.24	0.59	0.36	0.55	0.42	0.31	0.82
GO:0051168	P	nuclear export	11		0.085	-0.092	-0.14	0.025	-0.086	0.018	-0.18	-0.15			0.55	-0.37	-0.69	0.15	-0.4	0.17	-1	-0.71			0.58	0.71	0.49	0.88	0.69	0.86	0.31	0.48
GO:0051169	P	nuclear transport	61		0.11	-0.056	-0.073	0.12	-0.013	0.013	-0.061	-0.062			1.7	-0.44	-0.78	1.4	-0.056	0.33	-0.78	-0.6			0.081	0.66	0.43	0.16	0.96	0.74	0.43	0.55
GO:0051170	P	nuclear import	38		0.094	-0.061	-0.04	0.18	-0.0055	0.049	0.0064	-0.018			1.1	-0.38	-0.27	1.7	0.029	0.65	0.079	-0.028			0.25	0.7	0.78	0.097	0.98	0.52	0.94	0.98
GO:0051171	P	regulation of nitrogen compound metabolic process	1560		0.035	0.075	-0.0064	0.0088	0.043	0.0086	0.029	0.031			2.9	5.8	0.51	0.86	3.2	1.4	2	2.9			0.0034	7.4e-09	0.61	0.39	0.0015	0.17	0.047	0.0036
GO:0051172	P	negative regulation of nitrogen compound metabolic process	66		0.043	0.016	-0.14	0.072	0.034	-0.088	-0.0042	-0.031			0.72	0.45	-1.7	0.92	0.54	-1.1	-0.04	-0.21			0.47	0.65	0.09	0.36	0.59	0.29	0.97	0.84
GO:0051173	P	positive regulation of nitrogen compound metabolic process	59		-0.063	0.021	0.17	-0.05	0.022	0.17	-0.048	-0.052			-0.84	0.48	2.4	-0.49	0.37	2.4	-0.6	-0.46			0.4	0.63	0.018	0.63	0.71	0.019	0.55	0.65
GO:0051174	P	regulation of phosphorus metabolic process	36		-0.0018	0.11	0.089	0.044	0.023	0.08	0.005	0.041			0.031	1.2	1	0.44	0.29	0.94	0.063	0.54			0.98	0.24	0.29	0.66	0.77	0.35	0.95	0.59
GO:0051179	P	localization	1651		-0.0019	-0.062	-0.069	0.002	-0.044	-0.045	0.023	-0.04			0.2	-2.6	-3.8	0.48	-2.3	-2.3	1.7	-1.7			0.84	0.009	0.00013	0.63	0.024	0.021	0.095	0.098
GO:0051186	P	cofactor metabolic process	245		0.015	0.077	0.042	0.022	0.06	0.019	0.018	0.023			0.57	2.3	1.5	0.64	1.7	0.83	0.5	0.94			0.57	0.02	0.13	0.52	0.093	0.41	0.62	0.34
GO:0051187	P	cofactor catabolic process	34		0.009	-0.074	-0.13	0.022	0.065	-0.17	0.05	-0.014			0.15	-0.48	-1.2	0.24	0.67	-1.6	0.5	0.0044			0.88	0.63	0.23	0.81	0.5	0.12	0.62	1
[truncated: 147 more rows]
