# Supplementary material for: Arabidopsis REI-LIKE proteins activate ribosome biogenesis during cold acclimation
Source: Sci Rep. 2021 Jan 28;11:2410. doi: 10.1038/s41598-021-81610-z (PMC7844247; doi:10.1038/s41598-021-81610-z)
Supplement: Supplementary file 13 — Supplementary Information 13. [file 41598_2021_81610_MOESM13_ESM.xlsx]

## Sheet: Supplemental Table S4
Supplemental Table S4. Proteomic characterization of ribosome preparations obtained from root material by sucrose density gradient fractionation experiments DS1 and DS2 (Selection of analyzed samples from Pride repository data set PXD016292). Ribosome complexes are characterized by sums of label-free quantification (LFQ)-intensities of all detected RPs of 40S, 60S, and organelle 30S or 50S subuni…
Sample code PRIDE ID PXD016292	Experiment	Arabidopsis thaliana genotype	Plant material		Cultivation temperature	Ribosome fraction	40S [sum of LFQ intensities]	60S [sum of LFQ intensities]	30S (plastid) [sum of LFQ intensities]	50S (plastid) [sum of LFQ intensities]	30S (mitochondrium) [sum of LFQ intensities]	50S (mitochondrium) [sum of LFQ intensities]	eIF6A (AT3G55620) [LFQ intensity]	NMD3 (AT2G03820) [LFQ intensity]
2_1	DS1	reil1.1 reil2.2	shoots (rosette leaves)	L	20°C (0 day)	60S/80S	not analyzed by the current study	not analyzed by the current study	not analyzed by the current study	not analyzed by the current study	not analyzed by the current study	not analyzed by the current study	not analyzed by the current study	not analyzed by the current study
2_2	DS1	reil1.1 reil2.2	shoots (rosette leaves)	L	20°C (0 day)	50S	not analyzed by the current study	not analyzed by the current study	not analyzed by the current study	not analyzed by the current study	not analyzed by the current study	not analyzed by the current study	not analyzed by the current study	not analyzed by the current study
2_3	DS1	reil1.1 reil2.2	shoots (rosette leaves)	L	20°C (0 day)	60S	not analyzed by the current study	not analyzed by the current study	not analyzed by the current study	not analyzed by the current study	not analyzed by the current study	not analyzed by the current study	not analyzed by the current study	not analyzed by the current study
2_4	DS1	reil1.1 reil2.2	shoots (rosette leaves)	L	20°C (0 day)	30S/40S	not analyzed by the current study	not analyzed by the current study	not analyzed by the current study	not analyzed by the current study	not analyzed by the current study	not analyzed by the current study	not analyzed by the current study	not analyzed by the current study
2_5	DS1	not available		L	20°C (0 day)	80S	not analyzed by the current study	not analyzed by the current study	not analyzed by the current study	not analyzed by the current study	not analyzed by the current study	not analyzed by the current study	not analyzed by the current study	not analyzed by the current study
2_6	DS1	reil1.1 reil2.2	shoots (rosette leaves)	L	20°C (0 day)	P	not analyzed by the current study	not analyzed by the current study	not analyzed by the current study	not analyzed by the current study	not analyzed by the current study	not analyzed by the current study	not analyzed by the current study	not analyzed by the current study
3_1	DS1	Col-0	shoots (rosette leaves)	L	10°C (7 days)	30S/40S	not analyzed by the current study	not analyzed by the current study	not analyzed by the current study	not analyzed by the current study	not analyzed by the current study	not analyzed by the current study	not analyzed by the current study	not analyzed by the current study
3_2	DS1	Col-0	shoots (rosette leaves)	L	10°C (7 days)	50S	not analyzed by the current study	not analyzed by the current study	not analyzed by the current study	not analyzed by the current study	not analyzed by the current study	not analyzed by the current study	not analyzed by the current study	not analyzed by the current study
3_3	DS1	Col-0	shoots (rosette leaves)	L	10°C (7 days)	60S	not analyzed by the current study	not analyzed by the current study	not analyzed by the current study	not analyzed by the current study	not analyzed by the current study	not analyzed by the current study	not analyzed by the current study	not analyzed by the current study
3_4	DS1	Col-0	shoots (rosette leaves)	L	10°C (7 days)	60S/80S	not analyzed by the current study	not analyzed by the current study	not analyzed by the current study	not analyzed by the current study	not analyzed by the current study	not analyzed by the current study	not analyzed by the current study	not analyzed by the current study
3_5	DS1	Col-0	shoots (rosette leaves)	L	10°C (7 days)	80S	not analyzed by the current study	not analyzed by the current study	not analyzed by the current study	not analyzed by the current study	not analyzed by the current study	not analyzed by the current study	not analyzed by the current study	not analyzed by the current study
3_6	DS1	Col-0	shoots (rosette leaves)	L	10°C (7 days)	P	not analyzed by the current study	not analyzed by the current study	not analyzed by the current study	not analyzed by the current study	not analyzed by the current study	not analyzed by the current study	not analyzed by the current study	not analyzed by the current study
4_1	DS1	reil1.1 reil2.2	shoots (rosette leaves)	L	10°C (7 days)	30S/40S	not analyzed by the current study	not analyzed by the current study	not analyzed by the current study	not analyzed by the current study	not analyzed by the current study	not analyzed by the current study	not analyzed by the current study	not analyzed by the current study
4_2	DS1	reil1.1 reil2.2	shoots (rosette leaves)	L	10°C (7 days)	50S	not analyzed by the current study	not analyzed by the current study	not analyzed by the current study	not analyzed by the current study	not analyzed by the current study	not analyzed by the current study	not analyzed by the current study	not analyzed by the current study
4_3	DS1	reil1.1 reil2.2	shoots (rosette leaves)	L	10°C (7 days)	60S	not analyzed by the current study	not analyzed by the current study	not analyzed by the current study	not analyzed by the current study	not analyzed by the current study	not analyzed by the current study	not analyzed by the current study	not analyzed by the current study
4_4	DS1	reil1.1 reil2.2	shoots (rosette leaves)	L	10°C (7 days)	60S/80S	not analyzed by the current study	not analyzed by the current study	not analyzed by the current study	not analyzed by the current study	not analyzed by the current study	not analyzed by the current study	not analyzed by the current study	not analyzed by the current study
4_5*	DS1	reil1.1 reil2.2	shoots (rosette leaves)	L	10°C (7 days)	80S	not analyzed by the current study	not analyzed by the current study	not analyzed by the current study	not analyzed by the current study	not analyzed by the current study	not analyzed by the current study	not analyzed by the current study	not analyzed by the current study
4_6	DS1	reil1.1 reil2.2	shoots (rosette leaves)	L	10°C (7 days)	P	not analyzed by the current study	not analyzed by the current study	not analyzed by the current study	not analyzed by the current study	not analyzed by the current study	not analyzed by the current study	not analyzed by the current study	not analyzed by the current study
5_1	DS1	Col-0	roots (whole root systems)	R	20°C (0 day)	30S/40S	77019155000	3604794600	1131172000	528257600	1598139000	303638400	45617000	9292400
5_2	DS1	not available		R	20°C (0 day)	50S	not analyzed	not analyzed	not analyzed	not analyzed	not analyzed	not analyzed	not analyzed	not analyzed
5_3	DS1	Col-0	roots (whole root systems)	R	20°C (0 day)	60S	6850923000	97087356000	5542300	74564000	0	421870500	580770000	37906000
5_4	DS1	Col-0	roots (whole root systems)	R	20°C (0 day)	60S/80S	18182336000	90885087000	9676500	167700000	30412400	366756100	293060000	14247000
5_5*	DS1	Col-0	roots (whole root systems)	R	20°C (0 day)	80S	not analyzed	not analyzed	not analyzed	not analyzed	not analyzed	not analyzed	not analyzed	not analyzed
5_6	DS1	Col-0	roots (whole root systems)	R	20°C (0 day)	P	39461210000	48458713700	103507000	243341900	335913900	551844000	13763000	0
7_1	DS1	Col-0	roots (whole root systems)	R	10°C (7 days)	30S/40S	23345183000	647213000	198802000	116070000	89913000	81353000	60760000	0
7_2	DS1	Col-0	roots (whole root systems)	R	10°C (7 days)	50S	6473967000	10716068600	0	1837869000	0	1288818000	104000000	0
7_3	DS1	Col-0	roots (whole root systems)	R	10°C (7 days)	60S	4313336000	105751083000	0	138327600	0	380782000	847030000	192320000
7_4	DS1	Col-0	roots (whole root systems)	R	10°C (7 days)	60S/80S	18347215000	72293662550	71806800	257698800	222710000	784139100	302740000	57803000
7_5	DS1	Col-0	roots (whole root systems)	R	10°C (7 days)	80S	42961761800	67908962100	75326800	132326500	247203000	595114000	111530000	3529100
7_6	DS1	Col-0	roots (whole root systems)	R	10°C (7 days)	P	29358075000	36449427100	37161000	168887700	212049000	370988000	22868000	0
6_1	DS1	reil1.1 reil2.2	roots (whole root systems)	R	20°C (0 day)	30S/40S	63814596900	1200488100	1704849300	24017430	1588061600	240690400	29418000	6078300
6_2	DS1	reil1.1 reil2.2	roots (whole root systems)	R	20°C (0 day)	50S	32064276000	47946194500	104156600	6263837000	367316500	6259795000	647500000	43754000
6_3	DS1	reil1.1 reil2.2	roots (whole root systems)	R	20°C (0 day)	60S	16503808000	125765574000	32212100	508296200	50514300	765533300	1241700000	347710000
6_4	DS1	reil1.1 reil2.2	roots (whole root systems)	R	20°C (0 day)	60S/80S	25732769400	101457222000	141682500	543158300	253041000	831304600	504080000	34163000
6_5*	DS1	reil1.1 reil2.2	roots (whole root systems)	R	20°C (0 day)	80S	not analyzed	not analyzed	not analyzed	not analyzed	not analyzed	not analyzed	not analyzed	not analyzed
6_6	DS1	reil1.1 reil2.2	roots (whole root systems)	R	20°C (0 day)	P	12847161000	18277551000	94653800	198349000	436034600	724662500	9518600	0
8_1	DS1	reil1.1 reil2.2	roots (whole root systems)	R	10°C (7 days)	30S/40S	14463609200	1112173000	211850800	38142030	954405200	197751700	53223000	32680000
8_2	DS1	reil1.1 reil2.2	roots (whole root systems)	R	10°C (7 days)	50S	5226472600	5212439600	11665800	2832400600	121578300	3219940900	342880000	6295300
8_3	DS1	reil1.1 reil2.2	roots (whole root systems)	R	10°C (7 days)	60S	4870062000	104767219700	20828410	1879308100	189896800	7191277800	2296200000	251120000
8_4	DS1	reil1.1 reil2.2	roots (whole root systems)	R	10°C (7 days)	60S/80S	3533414000	29145748000	5533500	113751400	68720700	816923500	737990000	46478000
8_5	DS1	reil1.1 reil2.2	roots (whole root systems)	R	10°C (7 days)	80S	15700638700	25070680000	44002160	140372400	386688400	1122388600	327500000	14143000
8_6	DS1	reil1.1 reil2.2	roots (whole root systems)	R	10°C (7 days)	P	33671380300	36492668600	165700900	309036300	1033311200	1377767700	65601000	5500600
9_1	DS2	Col-0	roots (whole root systems)	R	20°C (0 day)	< 30S	7132478000	60814000	116784000	0	0	943180000	18953000	0
9_2	DS2	Col-0	roots (whole root systems)	R	20°C (0 day)	30S/40S	61508783000	110333000	206652000	0	764717000	1262200000	0	0
9_3	DS2	Col-0	roots (whole root systems)	R	20°C (0 day)	50S	27703659000	3797224000	0	2310218000	275507000	9059555000	98756000	0
9_4	DS2	Col-0	roots (whole root systems)	R	20°C (0 day)	60S	25729082000	150763308000	0	598040000	0	4148431000	1485700000	574360000
9_5	DS2	Col-0	roots (whole root systems)	R	20°C (0 day)	60S/80S	85574476000	127107148000	101620000	80623000	81021000	1320881000	136230000	0
9_6	DS2	Col-0	roots (whole root systems)	R	20°C (0 day)	P	109928062000	139503799000	0	125480000	0	885362000	0	0
10_1	DS2	Col-0	roots (whole root systems)	R	10°C (7 days)	< 30S	9200918000	23487500	129421000	0	0	0	0	0
10_2	DS2	Col-0	roots (whole root systems)	R	10°C (7 days)	30S/40S	70964671000	111825000	319364000	0	243543000	912770000	0	0
10_3	DS2	Col-0	roots (whole root systems)	R	10°C (7 days)	50S	41476130000	3719724000	531756000	3955615000	755637000	6323843000	108320000	0
10_4	DS2	Col-0	roots (whole root systems)	R	10°C (7 days)	60S	29356537000	120278389000	0	1329923000	49972000	3388786000	820420000	0
10_5	DS2	Col-0	roots (whole root systems)	R	10°C (7 days)	60S/80S	50539468000	163344633000	0	907422000	105913000	2171680000	1469600000	673260000
10_6	DS2	Col-0	roots (whole root systems)	R	10°C (7 days)	P	134922219000	181991955000	114510000	0	0	57585000	0	0
11_1	DS2	reil1.1 reil2.1	roots (whole root systems)	R	20°C (0 day)	< 30S	12036728200	61408800	87708000	0	0	0	52993000	0
11_2	DS2	reil1.1 reil2.1	roots (whole root systems)	R	20°C (0 day)	30S/40S	88130098000	57889100	271059000	0	654681000	0	0	0
11_3	DS2	reil1.1 reil2.1	roots (whole root systems)	R	20°C (0 day)	50S	40313269000	4572797600	96696000	1790390000	574296900	6177570000	157740000	0
11_4	DS2	reil1.1 reil2.1	roots (whole root systems)	R	20°C (0 day)	60S	22818733000	182776082000	0	174540000	0	4240604000	1902000000	1046600000
11_5	DS2	reil1.1 reil2.1	roots (whole root systems)	R	20°C (0 day)	60S/80S	55503043000	152110479000	0	0	134170000	1299578900	577660000	349990000
11_6	DS2	reil1.1 reil2.1	roots (whole root systems)	R	20°C (0 day)	P	95234470000	122965685000	0	0	0	117856000	0	0
12_1	DS2	reil1.1 reil2.1	roots (whole root systems)	R	10°C (7 days)	< 30S	11366130300	120422000	187868000	0	0	266390000	0	0
12_2	DS2	reil1.1 reil2.1	roots (whole root systems)	R	10°C (7 days)	30S/40S	78018432200	307743900	450366000	0	130820000	0	46322000	0
12_3	DS2	reil1.1 reil2.1	roots (whole root systems)	R	10°C (7 days)	50S	50748682000	10172241000	323961600	2044043400	514316000	3194118000	156190000	0
12_4	DS2	reil1.1 reil2.1	roots (whole root systems)	R	10°C (7 days)	60S	20992548000	210422628000	0	246820000	0	3900868000	862330000	876780000
12_5	DS2	reil1.1 reil2.1	roots (whole root systems)	R	10°C (7 days)	60S/80S	40707769800	156015397600	32828000	280155000	212646000	2919331000	2330400000	1479000000
12_6	DS2	reil1.1 reil2.1	roots (whole root systems)	R	10°C (7 days)	P	113400579000	162449173500	0	0	78532800	487753000	196660000	0
