# Supplementary material for: Arabidopsis REI-LIKE proteins activate ribosome biogenesis during cold acclimation
Source: Sci Rep. 2021 Jan 28;11:2410. doi: 10.1038/s41598-021-81610-z (PMC7844247; doi:10.1038/s41598-021-81610-z)
Supplement: Supplementary file 14 — Supplementary Information 14. [file 41598_2021_81610_MOESM14_ESM.xlsx]

## Sheet: Supplemental Table S5
Supplemental Table S5. Fold changes (FC) of total RP abundances from the proteomic analyses of roots of the reil1 reil2 double mutants compared to Arabidopsis thaliana Col-0 wild type at 20°C and 7 days after shift to 10° cold. Numbers of detected proteins and sums of LFQ-abundances across all sedimentation fractions are reported.
60S	421281812000	462482932700	469446526000	539367184000	105	240035951300	294647029600	225857454250	176730248900	104	1.0978	1.14894	1.22751	0.782486	0.134614	0.200307	0.295737	-0.353864
	Sums of LFQ-abundances				Number of Proteins	Sums of LFQ-abundances				Number of Proteins	FC				log-FC
	Col-0 20°C	reil1.1 reil2.1 20°C	Col-0 10°C	reil1.1 reil2.1 10°C		Col-0 20°C	reil1.1 reil2.2 20°C	Col-0 10°C	reil1.1 reil2.2 10°C		reil1.1 reil2.1/ Col-0 20°C	reil1.1 reil2.1/ Col-0 10°C	reil1.1 reil2.2/ Col-0 20°C	reil1.1 reil2.2/ Col-0 10°C	log2 (reil1.1 reil2.1/ Col-0) 20°C	log2 (reil1.1 reil2.1/ Col-0) 10°C	log2 (reil1.1 reil2.2/ Col-0) 20°C	log2 (reil1.1 reil2.2/ Col-0) 10°C
	DS2				DS2	DS1				DS1	DS2	DS2	DS1	DS1	DS2	DS2	DS1	DS1
total protein	1183758266300	1356336204450	1353281020400	1530062031480	1675	487925665480	666065702210	382741612170	498442687390	2820	1.14579	1.13063	1.3651	1.3023	0.19634	0.177129	0.449003	0.381057
40S	310444062000	301999613000	327259025000	303868011000	69	141513624000	150962611300	81837776000	61764938100	71	0.972799	0.928524	1.06677	0.754724	-0.0397866	-0.106988	0.0932503	-0.405979
60S	421281812000	462482932700	469446526000	539367184000	105	240035951300	294647029600	225857454250	176730248900	104	1.0978	1.14894	1.22751	0.782486	0.134614	0.200307	0.295737	-0.353864
30S plastid	308272000	367755000	965630000	807155600	18	1249897800	2077554300	307769800	415579410	26	1.19296	0.835885	1.66218	1.35029	0.254541	-0.258624	0.733076	0.433273
50S plastid	3114361000	1964930000	6192960000	2571018400	27	1013863500	7537657930	2518853100	5172638430	34	0.630926	0.415152	7.43459	2.05357	-0.664458	-1.26829	2.89425	1.03813
30S mitochondrium	1121245000	1363147900	1155065000	936314800	31	1964465300	2694968000	524672000	2367912200	41	1.21574	0.810617	1.37186	4.51313	0.281841	-0.302908	0.456131	2.17413
50S mitochondrium	16676429000	11835608900	12854664000	10502070000	45	1644109000	8821985800	2906080100	12803661600	53	0.709721	0.816985	5.36582	4.40582	-0.494676	-0.291618	2.4238	2.13941
ratio (40S/30S plastid)	1007.05	821.198	338.907	376.468		113.22	72.6636	265.906	148.624
ratio (40S/30S mitochondrium)	276.874	221.546	283.325	324.536		72.0367	56.0165	155.979	26.0841
ratio (60S/50S plastid)	135.271	235.369	75.8033	209.787		236.754	39.09	89.6668	34.1664
ratio (60S/50S mitochondrium)	25.2621	39.0756	36.5195	51.3582		145.998	33.3992	77.7189	13.8031
median ratio	124.245
