# Supplementary material for: Arabidopsis REI-LIKE proteins activate ribosome biogenesis during cold acclimation
Source: Sci Rep. 2021 Jan 28;11:2410. doi: 10.1038/s41598-021-81610-z (PMC7844247; doi:10.1038/s41598-021-81610-z)
Supplement: Supplementary file 15 — Supplementary Information 15. [file 41598_2021_81610_MOESM15_ESM.xlsx]

## Sheet: Supplemental Table S6_final
	Supplemental Table S6. List and peptide specificity analysis of detected cytosolic RPs and ribosome associated proteins. Number of included gene codes (column X). Number of included gene codes and splice variants (column V).
0	Experiment	Gene code (first Protein ID)	Ribosome	Subunit	Protein family (new RP nomenclature)	Protein names	Uniprot Entry	Uniprot Entry name	Uniprot Status (Swiss-Prot, 212 reviewed entries; trEMBL, 3 non-reviewed entries, 2 entries not avaialble)	Uniprot Protein names	Uniprot Gene names	Uniprot Protein Length (aa)	Fasta headers	RP specificity	Sequence coverage [%]	Score	Peptide counts (all)	Majority protein IDs	Protein IDs	Number of Protein IDs (including splice variants)	Number of Protein IDs (without splice variants)
203	DS1	AT1G14320	cytosolic	LSU (60S)	uL16	RPL10A	Q93VT9	RL101_ARATH	reviewed	60S ribosomal protein L10-1 (Ribosomal protein RPL10A) (Suppressor of ACAULIS 52)	RPL10A SAC52 At1g14320 F14L17.9	220	AT1G14320.1 | Symbols: SAC52, RPL10, RPL10A | Ribosomal protein L16p/L10e family protein | chr1:4888270-4889408 FORWARD LENGTH=220;AT1G14320.2 | Symbols: SAC52, RPL10A | Ribosomal protein L16p/L10e family protein | chr1:4888270-4889408 FORWARD LENGTH=163	unique not considering splice variants	53.2	323.31	17;13	AT1G14320.1;AT1G14320.2	AT1G14320.1;AT1G14320.2	2	1
1	DS2	AT1G14320	cytosolic	LSU (60S)	uL16	RPL10A	Q93VT9	RL101_ARATH	reviewed	60S ribosomal protein L10-1 (Ribosomal protein RPL10A) (Suppressor of ACAULIS 52)	RPL10A SAC52 At1g14320 F14L17.9	220	AT1G14320.1 | Symbols: SAC52, RPL10, RPL10A | Ribosomal protein L16p/L10e family protein | chr1:4888270-4889408 FORWARD LENGTH=220;AT1G14320.2 | Symbols: SAC52, RPL10A | Ribosomal protein L16p/L10e family protein | chr1:4888270-4889408 FORWARD LENGTH=163	unique not considering splice variants	76.4	323.31	23;15	AT1G14320.1;AT1G14320.2	AT1G14320.1;AT1G14320.2	2	1
204	DS1	AT1G08360	cytosolic	LSU (60S)	uL1	RPL10aA	Q8VZB9	R10A1_ARATH	reviewed	60S ribosomal protein L10a-1	RPL10AA At1g08360 T27G7.6	216	AT1G08360.1 | Symbols: | Ribosomal protein L1p/L10e family | chr1:2636231-2637694 FORWARD LENGTH=216	unique	63.4	323.31	17	AT1G08360.1	AT1G08360.1	1	1
2	DS2	AT1G08360	cytosolic	LSU (60S)	uL1	RPL10aA	Q8VZB9	R10A1_ARATH	reviewed	60S ribosomal protein L10a-1	RPL10AA At1g08360 T27G7.6	216	AT1G08360.1 | Symbols: | Ribosomal protein L1p/L10e family | chr1:2636231-2637694 FORWARD LENGTH=216	unique	67.6	323.31	25	AT1G08360.1	AT1G08360.1	1	1
205	DS1	AT2G27530	cytosolic	LSU (60S)	uL1	RPL10aB	P59230	R10A2_ARATH	reviewed	60S ribosomal protein L10a-2	RPL10AB At2g27530 F10A12.22 F15K20.37	216	AT2G27530.2 | Symbols: PGY1 | Ribosomal protein L1p/L10e family | chr2:11763443-11764570 REVERSE LENGTH=216;AT2G27530.1 | Symbols: PGY1 | Ribosomal protein L1p/L10e family | chr2:11763443-11764570 REVERSE LENGTH=216	unique not considering splice variants	62.5	323.31	16;16	AT2G27530.2;AT2G27530.1	AT2G27530.2;AT2G27530.1	2	1
3	DS2	AT2G27530	cytosolic	LSU (60S)	uL1	RPL10aB	P59230	R10A2_ARATH	reviewed	60S ribosomal protein L10a-2	RPL10AB At2g27530 F10A12.22 F15K20.37	216	AT2G27530.2 | Symbols: PGY1 | Ribosomal protein L1p/L10e family | chr2:11763443-11764570 REVERSE LENGTH=216;AT2G27530.1 | Symbols: PGY1 | Ribosomal protein L1p/L10e family | chr2:11763443-11764570 REVERSE LENGTH=216	unique not considering splice variants	69.4	323.31	24;24	AT2G27530.2;AT2G27530.1	AT2G27530.2;AT2G27530.1	2	1
206	DS1	AT5G22440	cytosolic	LSU (60S)	uL1	RPL10aC	P59231	R10A3_ARATH	reviewed	60S ribosomal protein L10a-3	RPL10AC At5g22440 MWD9.24	217	AT5G22440.2 | Symbols: | Ribosomal protein L1p/L10e family | chr5:7435328-7436486 REVERSE LENGTH=217;AT5G22440.1 | Symbols: | Ribosomal protein L1p/L10e family | chr5:7435328-7436486 REVERSE LENGTH=217	unique not considering splice variants	64.5	85.317	17;17	AT5G22440.2;AT5G22440.1	AT5G22440.2;AT5G22440.1	2	1
4	DS2	AT5G22440	cytosolic	LSU (60S)	uL1	RPL10aC	P59231	R10A3_ARATH	reviewed	60S ribosomal protein L10a-3	RPL10AC At5g22440 MWD9.24	217	AT5G22440.2 | Symbols: | Ribosomal protein L1p/L10e family | chr5:7435328-7436486 REVERSE LENGTH=217;AT5G22440.1 | Symbols: | Ribosomal protein L1p/L10e family | chr5:7435328-7436486 REVERSE LENGTH=217	unique not considering splice variants	55.3	118.27	17;17	AT5G22440.2;AT5G22440.1	AT5G22440.2;AT5G22440.1	2	1
207	DS1	AT1G26910	cytosolic	LSU (60S)	uL16	RPL10B	Q08770	RL102_ARATH	reviewed	60S ribosomal protein L10-2 (Wilms tumor suppressor protein homolog)	RPL10B At1g26910 T2P11.10	221	AT1G26910.1 | Symbols: RPL10B | Ribosomal protein L16p/L10e family protein | chr1:9321709-9322813 FORWARD LENGTH=221	unique	47.5	47.598	14	AT1G26910.1	AT1G26910.1	1	1
5	DS2	AT1G26910	cytosolic	LSU (60S)	uL16	RPL10B	Q08770	RL102_ARATH	reviewed	60S ribosomal protein L10-2 (Wilms tumor suppressor protein homolog)	RPL10B At1g26910 T2P11.10	221	AT1G26910.1 | Symbols: RPL10B | Ribosomal protein L16p/L10e family protein | chr1:9321709-9322813 FORWARD LENGTH=221	unique	66.5	12.382	18	AT1G26910.1	AT1G26910.1	1	1
208	DS1	AT1G66580	cytosolic	LSU (60S)	uL16	RPL10C	Q93W22	RL103_ARATH	reviewed	60S ribosomal protein L10-3	RPL10C At1g66580 T12I7.3	221	AT1G66580.1 | Symbols: SAG24, RPL10C | senescence associated gene 24 | chr1:24839208-24840439 FORWARD LENGTH=221	unique	47.5	17.098	15	AT1G66580.1	AT1G66580.1	1	1
6	DS2	AT1G66580	cytosolic	LSU (60S)	uL16	RPL10C	Q93W22	RL103_ARATH	reviewed	60S ribosomal protein L10-3	RPL10C At1g66580 T12I7.3	221	AT1G66580.1 | Symbols: SAG24, RPL10C | senescence associated gene 24 | chr1:24839208-24840439 FORWARD LENGTH=221	unique	70.6	105.07	22	AT1G66580.1	AT1G66580.1	1	1
209	DS1	AT5G45775	cytosolic	LSU (60S)	uL5	RPL11D	P42794	RL112_ARATH	reviewed	60S ribosomal protein L11-2 (L16)	RPL11B At3g58700 T20N10_50; RPL11C RPL16B At4g18730 F28A21.140; RPL11D At5g45775 MRA19.26 MRA19_21	182	AT5G45775.1 | Symbols: | Ribosomal L5P family protein | chr5:18565281-18566377 REVERSE LENGTH=172;AT5G45775.2 | Symbols: | Ribosomal L5P family protein | chr5:18565281-18566496 REVERSE LENGTH=182;AT4G18730.1 | Symbols: RPL16B | ribosomal protein L16B | c	represents 4 identical paralog proteins (RPL11A, RPL11B, RPL11C, RPL11D)	62.8	256.4	11;11;11;11;11	AT5G45775.1;AT5G45775.2;AT4G18730.1;AT3G58700.1;AT2G42740.1	AT5G45775.1;AT5G45775.2;AT4G18730.1;AT3G58700.1;AT2G42740.1	5	4
7	DS2	AT5G45775	cytosolic	LSU (60S)	uL5	RPL11D	P42794	RL112_ARATH	reviewed	60S ribosomal protein L11-2 (L16)	RPL11B At3g58700 T20N10_50; RPL11C RPL16B At4g18730 F28A21.140; RPL11D At5g45775 MRA19.26 MRA19_21	182	AT5G45775.2 | Symbols: | Ribosomal L5P family protein | chr5:18565281-18566496 REVERSE LENGTH=182;AT4G18730.1 | Symbols: RPL16B | ribosomal protein L16B | chr4:10302238-10303206 FORWARD LENGTH=182;AT3G58700.1 | Symbols: | Ribosomal L5P family protein | c	represents 4 identical paralog proteins (RPL11A, RPL11B, RPL11C, RPL11D)	61	323.31	22;22;22;22;21	AT5G45775.2;AT4G18730.1;AT3G58700.1;AT2G42740.1;AT5G45775.1	AT5G45775.2;AT4G18730.1;AT3G58700.1;AT2G42740.1;AT5G45775.1	5	4
210	DS1	AT2G37190	cytosolic	LSU (60S)	uL11	RPL12A	P50883	RL121_ARATH	reviewed	60S ribosomal protein L12-1	RPL12A At2g37190 T2N18.5	166	AT2G37190.1 | Symbols: | Ribosomal protein L11 family protein | chr2:15619559-15620059 REVERSE LENGTH=166	unique	69.3	323.31	11	AT2G37190.1	AT2G37190.1	1	1
8	DS2	AT2G37190	cytosolic	LSU (60S)	uL11	RPL12A	P50883	RL121_ARATH	reviewed	60S ribosomal protein L12-1	RPL12A At2g37190 T2N18.5	166	AT2G37190.1 | Symbols: | Ribosomal protein L11 family protein | chr2:15619559-15620059 REVERSE LENGTH=166	unique	74.7	323.31	15	AT2G37190.1	AT2G37190.1	1	1
211	DS1	AT3G53430	cytosolic	LSU (60S)	uL11	RPL12B	Q9LFH5	RL122_ARATH	reviewed	60S ribosomal protein L12-2 (ABI1-binding protein 11)	RPL12B ABIP11 At3g53430 F4P12_130	166	AT3G53430.1 | Symbols: | Ribosomal protein L11 family protein | chr3:19809895-19810395 REVERSE LENGTH=166	unique	69.3	34.942	11	AT3G53430.1	AT3G53430.1	1	1
9	DS2	AT3G53430	cytosolic	LSU (60S)	uL11	RPL12B	Q9LFH5	RL122_ARATH	reviewed	60S ribosomal protein L12-2 (ABI1-binding protein 11)	RPL12B ABIP11 At3g53430 F4P12_130	166	AT3G53430.1 | Symbols: | Ribosomal protein L11 family protein | chr3:19809895-19810395 REVERSE LENGTH=166	unique	74.7	35.845	15	AT3G53430.1	AT3G53430.1	1	1
212	DS1	AT5G60670	cytosolic	LSU (60S)	uL11	RPL12C	Q9FF52	RL123_ARATH	reviewed	60S ribosomal protein L12-3	RPL12C At5g60670 MUP24.13 MUP24.9	166	AT5G60670.1 | Symbols: | Ribosomal protein L11 family protein | chr5:24381066-24381566 REVERSE LENGTH=166	unique	69.3	156.88	11	AT5G60670.1	AT5G60670.1	1	1
10	DS2	AT5G60670	cytosolic	LSU (60S)	uL11	RPL12C	Q9FF52	RL123_ARATH	reviewed	60S ribosomal protein L12-3	RPL12C At5g60670 MUP24.13 MUP24.9	166	AT5G60670.1 | Symbols: | Ribosomal protein L11 family protein | chr5:24381066-24381566 REVERSE LENGTH=166	unique	66.9	117.05	12	AT5G60670.1	AT5G60670.1	1	1
213	DS1	AT3G07110	cytosolic	LSU (60S)	uL13	RPL13aA	Q9SFU1	R13A1_ARATH	reviewed	60S ribosomal protein L13a-1	RPL13AA At3g07110 T1B9.24	206	AT3G07110.1 | Symbols: | Ribosomal protein L13 family protein | chr3:2252092-2253332 FORWARD LENGTH=206;AT3G07110.2 | Symbols: | Ribosomal protein L13 family protein | chr3:2252092-2253332 FORWARD LENGTH=207	unique not considering splice variants	54.4	268.39	15;14	AT3G07110.1;AT3G07110.2	AT3G07110.1;AT3G07110.2	2	1
11	DS2	AT3G07110	cytosolic	LSU (60S)	uL13	RPL13aA	Q9SFU1	R13A1_ARATH	reviewed	60S ribosomal protein L13a-1	RPL13AA At3g07110 T1B9.24	206	AT3G07110.1 | Symbols: | Ribosomal protein L13 family protein | chr3:2252092-2253332 FORWARD LENGTH=206;AT3G07110.2 | Symbols: | Ribosomal protein L13 family protein | chr3:2252092-2253332 FORWARD LENGTH=207	unique not considering splice variants	81.6	323.31	28;27	AT3G07110.1;AT3G07110.2	AT3G07110.1;AT3G07110.2	2	1
214	DS1	AT3G24830	cytosolic	LSU (60S)	uL13	RPL13aB	Q9LRX8	R13A2_ARATH	reviewed	60S ribosomal protein L13a-2	RPL13AB At3g24830 K7P8.12	206	AT3G24830.1 | Symbols: | Ribosomal protein L13 family protein | chr3:9064613-9065871 FORWARD LENGTH=206	unique	58.7	190.73	15	AT3G24830.1	AT3G24830.1	1	1
12	DS2	AT3G24830	cytosolic	LSU (60S)	uL13	RPL13aB	Q9LRX8	R13A2_ARATH	reviewed	60S ribosomal protein L13a-2	RPL13AB At3g24830 K7P8.12	206	AT3G24830.1 | Symbols: | Ribosomal protein L13 family protein | chr3:9064613-9065871 FORWARD LENGTH=206	unique	81.6	323.31	30	AT3G24830.1	AT3G24830.1	1	1
215	DS1	AT4G13170	cytosolic	LSU (60S)	uL13	RPL13aC	Q9SVR0	R13A3_ARATH	reviewed	60S ribosomal protein L13a-3	RPL13AC At4g13170 F17N18.60	206	AT4G13170.1 | Symbols: | Ribosomal protein L13 family protein | chr4:7655133-7656542 REVERSE LENGTH=206	unique	50	99.809	13	AT4G13170.1	AT4G13170.1	1	1
216	DS1	AT5G48760	cytosolic	LSU (60S)	uL13	RPL13aD	Q9FKC0	R13A4_ARATH	reviewed	60S ribosomal protein L13a-4	RPL13AD At5g48760 K24G6.9	206	AT5G48760.2 | Symbols: | Ribosomal protein L13 family protein | chr5:19771315-19772686 REVERSE LENGTH=206;AT5G48760.1 | Symbols: | Ribosomal protein L13 family protein | chr5:19771315-19772686 REVERSE LENGTH=206	unique not considering splice variants	49.5	14.577	13;13	AT5G48760.2;AT5G48760.1	AT5G48760.2;AT5G48760.1	2	1
13	DS2	AT5G48760	cytosolic	LSU (60S)	uL13	RPL13aD	Q9FKC0	R13A4_ARATH	reviewed	60S ribosomal protein L13a-4	RPL13AD At5g48760 K24G6.9	206	AT5G48760.2 | Symbols: | Ribosomal protein L13 family protein | chr5:19771315-19772686 REVERSE LENGTH=206;AT5G48760.1 | Symbols: | Ribosomal protein L13 family protein | chr5:19771315-19772686 REVERSE LENGTH=206	unique not considering splice variants	75.2	219.87	26;26	AT5G48760.2;AT5G48760.1	AT5G48760.2;AT5G48760.1	2	1
217	DS1	AT3G49010	cytosolic	LSU (60S)	eL13	RPL13B	P41127	RL131_ARATH	reviewed	60S ribosomal protein L13-1 (Protein BBC1 homolog)	RPL13B BBC1 At3g49010 T2J13.150	206	AT3G49010.3 | Symbols: ATBBC1, BBC1, RSU2 | breast basic conserved 1 | chr3:18166971-18168047 REVERSE LENGTH=206;AT3G49010.2 | Symbols: ATBBC1, BBC1, RSU2 | breast basic conserved 1 | chr3:18166971-18168047 REVERSE LENGTH=206;AT3G49010.1 | Symbols: ATBBC1,	represents 2 paralog proteins (RPL13B, RPL13C/minority)	61.2	323.31	17;17;17;11;5	AT3G49010.3;AT3G49010.2;AT3G49010.1;AT3G49010.5	AT3G49010.3;AT3G49010.2;AT3G49010.1;AT3G49010.5;AT3G48960.1	5	2
218	DS1	AT3G49010	cytosolic	LSU (60S)	eL13	RPL13B	P41127	RL131_ARATH	reviewed	60S ribosomal protein L13-1 (Protein BBC1 homolog)	RPL13B BBC1 At3g49010 T2J13.150	206	AT3G49010.4 | Symbols: ATBBC1, BBC1, RSU2 | breast basic conserved 1 | chr3:18166971-18168047 REVERSE LENGTH=204	unique	61.3	7.0616	17	AT3G49010.4	AT3G49010.4	1	1
14	DS2	AT3G49010	cytosolic	LSU (60S)	eL13	RPL13B	P41127	RL131_ARATH	reviewed	60S ribosomal protein L13-1 (Protein BBC1 homolog)	RPL13B BBC1 At3g49010 T2J13.150	206	AT3G49010.3 | Symbols: ATBBC1, BBC1, RSU2 | breast basic conserved 1 | chr3:18166971-18168047 REVERSE LENGTH=206;AT3G49010.2 | Symbols: ATBBC1, BBC1, RSU2 | breast basic conserved 1 | chr3:18166971-18168047 REVERSE LENGTH=206;AT3G49010.1 | Symbols: ATBBC1,	unique not considering splice variants	78.6	323.31	29;29;29;16	AT3G49010.3;AT3G49010.2;AT3G49010.1;AT3G49010.5	AT3G49010.3;AT3G49010.2;AT3G49010.1;AT3G49010.5	4	1
15	DS2	AT3G49010	cytosolic	LSU (60S)	eL13	RPL13B	P41127	RL131_ARATH	reviewed	60S ribosomal protein L13-1 (Protein BBC1 homolog)	RPL13B BBC1 At3g49010 T2J13.150	206	AT3G49010.4 | Symbols: ATBBC1, BBC1, RSU2 | breast basic conserved 1 | chr3:18166971-18168047 REVERSE LENGTH=204	unique	78.4	10.394	28	AT3G49010.4	AT3G49010.4	1	1
219	DS1	AT5G23900	cytosolic	LSU (60S)	eL13	RPL13D	Q9FF90	RL133_ARATH	reviewed	60S ribosomal protein L13-3	RPL13D At5g23900 MRO11.6	206	AT5G23900.1 | Symbols: | Ribosomal protein L13e family protein | chr5:8064176-8065081 REVERSE LENGTH=206	unique	56.8	140.55	14	AT5G23900.1	AT5G23900.1	1	1
16	DS2	AT5G23900	cytosolic	LSU (60S)	eL13	RPL13D	Q9FF90	RL133_ARATH	reviewed	60S ribosomal protein L13-3	RPL13D At5g23900 MRO11.6	206	AT5G23900.1 | Symbols: | Ribosomal protein L13e family protein | chr5:8064176-8065081 REVERSE LENGTH=206	unique	70.4	202.38	18	AT5G23900.1	AT5G23900.1	1	1
220	DS1	AT2G20450	cytosolic	LSU (60S)	eL14	RPL14A	Q9SIM4	RL141_ARATH	reviewed	60S ribosomal protein L14-1	RPL14A At2g20450 T13C7.4	134	AT2G20450.1 | Symbols: | Ribosomal protein L14 | chr2:8813923-8815071 FORWARD LENGTH=134	unique	58.2	43.59	15	AT2G20450.1	AT2G20450.1	1	1
17	DS2	AT2G20450	cytosolic	LSU (60S)	eL14	RPL14A	Q9SIM4	RL141_ARATH	reviewed	60S ribosomal protein L14-1	RPL14A At2g20450 T13C7.4	134	AT2G20450.1 | Symbols: | Ribosomal protein L14 | chr2:8813923-8815071 FORWARD LENGTH=134	unique	74.6	97.698	16	AT2G20450.1	AT2G20450.1	1	1
221	DS1	AT4G27090	cytosolic	LSU (60S)	eL14	RPL14B	Q9T043	RL142_ARATH	reviewed	60S ribosomal protein L14-2	RPL14B At4g27090 T24A18.40	134	AT4G27090.1 | Symbols: | Ribosomal protein L14 | chr4:13594104-13595187 REVERSE LENGTH=134	unique	62.7	323.31	16	AT4G27090.1	AT4G27090.1	1	1
18	DS2	AT4G27090	cytosolic	LSU (60S)	eL14	RPL14B	Q9T043	RL142_ARATH	reviewed	60S ribosomal protein L14-2	RPL14B At4g27090 T24A18.40	134	AT4G27090.1 | Symbols: | Ribosomal protein L14 | chr4:13594104-13595187 REVERSE LENGTH=134	unique	81.3	323.31	22	AT4G27090.1	AT4G27090.1	1	1
222	DS1	AT4G16720	cytosolic	LSU (60S)	eL15	RPL15A	O23515	RL151_ARATH	reviewed	60S ribosomal protein L15-1	RPL15A At4g16720 dl4385c FCAALL.416	204	AT4G16720.1 | Symbols: | Ribosomal protein L23/L15e family protein | chr4:9400156-9401315 REVERSE LENGTH=204;AT4G17390.1 | Symbols: | Ribosomal protein L23/L15e family protein | chr4:9714407-9715545 REVERSE LENGTH=204	represents 2 paralog proteins (RPL15A, RPL15B)	53.4	166.2	14;11	AT4G16720.1;AT4G17390.1	AT4G16720.1;AT4G17390.1	2	2
19	DS2	AT4G16720	cytosolic	LSU (60S)	eL15	RPL15A	O23515	RL151_ARATH	reviewed	60S ribosomal protein L15-1	RPL15A At4g16720 dl4385c FCAALL.416	204	AT4G16720.1 | Symbols: | Ribosomal protein L23/L15e family protein | chr4:9400156-9401315 REVERSE LENGTH=204;AT4G17390.1 | Symbols: | Ribosomal protein L23/L15e family protein | chr4:9714407-9715545 REVERSE LENGTH=204	represents 2 paralog proteins (RPL15A, RPL15B)	71.6	323.31	27;25	AT4G16720.1;AT4G17390.1	AT4G16720.1;AT4G17390.1	2	2
223	DS1	AT1G27400	cytosolic	LSU (60S)	uL22	RPL17A	Q93VI3	RL171_ARATH	reviewed	60S ribosomal protein L17-1	RPL17A At1g27400 F17L21.19	176	AT1G27400.1 | Symbols: | Ribosomal protein L22p/L17e family protein | chr1:9515230-9516725 FORWARD LENGTH=176	unique	59.7	1.7268	12	AT1G27400.1	AT1G27400.1	1	1
20	DS2	AT1G27400	cytosolic	LSU (60S)	uL22	RPL17A	Q93VI3	RL171_ARATH	reviewed	60S ribosomal protein L17-1	RPL17A At1g27400 F17L21.19	176	AT1G27400.1 | Symbols: | Ribosomal protein L22p/L17e family protein | chr1:9515230-9516725 FORWARD LENGTH=176	unique	77.8	36.395	21	AT1G27400.1	AT1G27400.1	1	1
224	DS1	AT1G67430	cytosolic	LSU (60S)	uL22	RPL17B	P51413	RL172_ARATH	reviewed	60S ribosomal protein L17-2	RPL17B At1g67430 T1F15.11	175	AT1G67430.1 | Symbols: | Ribosomal protein L22p/L17e family protein | chr1:25262209-25263627 FORWARD LENGTH=175;AT1G67430.2 | Symbols: | Ribosomal protein L22p/L17e family protein | chr1:25262209-25263627 FORWARD LENGTH=131	unique not considering splice variants	60	323.31	12;7	AT1G67430.1;AT1G67430.2	AT1G67430.1;AT1G67430.2	2	1
21	DS2	AT1G67430	cytosolic	LSU (60S)	uL22	RPL17B	P51413	RL172_ARATH	reviewed	60S ribosomal protein L17-2	RPL17B At1g67430 T1F15.11	175	AT1G67430.1 | Symbols: | Ribosomal protein L22p/L17e family protein | chr1:25262209-25263627 FORWARD LENGTH=175;AT1G67430.2 | Symbols: | Ribosomal protein L22p/L17e family protein | chr1:25262209-25263627 FORWARD LENGTH=131	unique not considering splice variants	78.3	323.31	21;14	AT1G67430.1;AT1G67430.2	AT1G67430.1;AT1G67430.2	2	1
225	DS1	AT2G34480	cytosolic	LSU (60S)	eL20	RPL18aB	P51418	R18A2_ARATH	reviewed	60S ribosomal protein L18a-2	RPL18AB At2g34480 T31E10.18	178	AT2G34480.1 | Symbols: | Ribosomal protein L18ae/LX family protein | chr2:14532916-14534161 REVERSE LENGTH=178	unique	70.8	323.31	18	AT2G34480.1	AT2G34480.1	1	1
22	DS2	AT2G34480	cytosolic	LSU (60S)	eL20	RPL18aB	P51418	R18A2_ARATH	reviewed	60S ribosomal protein L18a-2	RPL18AB At2g34480 T31E10.18	178	AT2G34480.1 | Symbols: | Ribosomal protein L18ae/LX family protein | chr2:14532916-14534161 REVERSE LENGTH=178	unique	90.4	323.31	34	AT2G34480.1	AT2G34480.1	1	1
226	DS1	AT3G14600	cytosolic	LSU (60S)	eL20	RPL18aC	Q9LUD4	R18A3_ARATH	reviewed	60S ribosomal protein L18a-3	RPL18AC At3g14600 MIE1.10	178	AT3G14600.1 | Symbols: | Ribosomal protein L18ae/LX family protein | chr3:4910773-4911933 FORWARD LENGTH=178	unique	61.8	229.62	16	AT3G14600.1	AT3G14600.1	1	1
23	DS2	AT3G14600	cytosolic	LSU (60S)	eL20	RPL18aC	Q9LUD4	R18A3_ARATH	reviewed	60S ribosomal protein L18a-3	RPL18AC At3g14600 MIE1.10	178	AT3G14600.1 | Symbols: | Ribosomal protein L18ae/LX family protein | chr3:4910773-4911933 FORWARD LENGTH=178	unique	71.9	153.22	22	AT3G14600.1	AT3G14600.1	1	1
227	DS1	AT1G29965	cytosolic	LSU (60S)	eL20	RPL18aD	Q8L7K0	R18A1_ARATH	reviewed	60S ribosomal protein L18a-1	RPL18AA At1g29965 T1P2	178	AT1G29965.1 | Symbols: | Ribosomal protein L18ae/LX family protein | chr1:10498458-10499373 REVERSE LENGTH=178;AT1G29970.2 | Symbols: RPL18AA | 60S ribosomal protein L18A-1 | chr1:10498458-10501311 REVERSE LENGTH=312	represents 2 paralog proteins (RPL18aD, RPL18aA)	52.8	-2	14;14	AT1G29965.1;AT1G29970.2	AT1G29965.1;AT1G29970.2	2	2
228	DS1	AT3G05590	cytosolic	LSU (60S)	eL18	RPL18B	P42791	RL182_ARATH	reviewed	60S ribosomal protein L18-2	RPL18B At3g05590 F18C1.14	187	AT3G05590.1 | Symbols: RPL18 | ribosomal protein L18 | chr3:1621511-1622775 FORWARD LENGTH=187	represents 2 paralog proteins (RPL18B, RPL18A/minority)	58.3	69.137	14;2;2	AT3G05590.1	AT3G05590.1;AT2G47570.2;AT2G47570.1	3	2
24	DS2	AT3G05590	cytosolic	LSU (60S)	eL18	RPL18B	P42791	RL182_ARATH	reviewed	60S ribosomal protein L18-2	RPL18B At3g05590 F18C1.14	187	AT3G05590.1 | Symbols: RPL18 | ribosomal protein L18 | chr3:1621511-1622775 FORWARD LENGTH=187	represents 2 paralog proteins (RPL18B, RPL18A/minority)	73.3	120.45	23;2;2	AT3G05590.1	AT3G05590.1;AT2G47570.2;AT2G47570.1	3	2
229	DS1	AT5G27850	cytosolic	LSU (60S)	eL18	RPL18C	Q940B0	RL183_ARATH	reviewed	60S ribosomal protein L18-3	RPL18C At5g27850 F14I23.10	187	AT5G27850.1 | Symbols: | Ribosomal protein L18e/L15 superfamily protein | chr5:9873169-9874297 FORWARD LENGTH=187	unique	61	323.31	17	AT5G27850.1	AT5G27850.1	1	1
25	DS2	AT5G27850	cytosolic	LSU (60S)	eL18	RPL18C	Q940B0	RL183_ARATH	reviewed	60S ribosomal protein L18-3	RPL18C At5g27850 F14I23.10	187	AT5G27850.1 | Symbols: | Ribosomal protein L18e/L15 superfamily protein | chr5:9873169-9874297 FORWARD LENGTH=187	unique	74.3	323.31	24	AT5G27850.1	AT5G27850.1	1	1
230	DS1	AT1G02780	cytosolic	LSU (60S)	eL19	RPL19A	Q9SRX2	RL191_ARATH	reviewed	60S ribosomal protein L19-1 (Protein EMBRYO DEFECTIVE 2386)	RPL19A EMB2386 At1g02780 F22D16.23	214	AT1G02780.1 | Symbols: emb2386 | Ribosomal protein L19e family protein | chr1:608120-609391 REVERSE LENGTH=214	unique	37.4	152.24	10	AT1G02780.1	AT1G02780.1	1	1
26	DS2	AT1G02780	cytosolic	LSU (60S)	eL19	RPL19A	Q9SRX2	RL191_ARATH	reviewed	60S ribosomal protein L19-1 (Protein EMBRYO DEFECTIVE 2386)	RPL19A EMB2386 At1g02780 F22D16.23	214	AT1G02780.1 | Symbols: emb2386 | Ribosomal protein L19e family protein | chr1:608120-609391 REVERSE LENGTH=214	unique	62.6	323.31	26	AT1G02780.1	AT1G02780.1	1	1
231	DS1	AT3G16780	cytosolic	LSU (60S)	eL19	RPL19B	Q9LUQ6	RL192_ARATH	reviewed	60S ribosomal protein L19-2	RPL19B At3g16780 MGL6.25	209	AT3G16780.1 | Symbols: | Ribosomal protein L19e family protein | chr3:5708982-5710249 FORWARD LENGTH=209	unique	25.4	88.797	8	AT3G16780.1	AT3G16780.1	1	1
27	DS2	AT3G16780	cytosolic	LSU (60S)	eL19	RPL19B	Q9LUQ6	RL192_ARATH	reviewed	60S ribosomal protein L19-2	RPL19B At3g16780 MGL6.25	209	AT3G16780.1 | Symbols: | Ribosomal protein L19e family protein | chr3:5708982-5710249 FORWARD LENGTH=209	unique	29.2	51.009	11	AT3G16780.1	AT3G16780.1	1	1
232	DS1	AT4G02230	cytosolic	LSU (60S)	eL19	RPL19C	P49693	RL193_ARATH	reviewed	60S ribosomal protein L19-3	RPL19C At4g02230 T2H3.3	208	AT4G02230.1 | Symbols: | Ribosomal protein L19e family protein | chr4:979391-980640 REVERSE LENGTH=208	unique	32.7	108.32	9	AT4G02230.1	AT4G02230.1	1	1
28	DS2	AT4G02230	cytosolic	LSU (60S)	eL19	RPL19C	P49693	RL193_ARATH	reviewed	60S ribosomal protein L19-3	RPL19C At4g02230 T2H3.3	208	AT4G02230.1 | Symbols: | Ribosomal protein L19e family protein | chr4:979391-980640 REVERSE LENGTH=208	unique	51.4	101.58	20	AT4G02230.1	AT4G02230.1	1	1
233	DS1	AT1G09690	cytosolic	LSU (60S)	eL21	RPL21C	Q43291	RL211_ARATH	reviewed	60S ribosomal protein L21-1	RPL21A At1g09590 F14J9.25; RPL21C At1g09690 F21M12.8	164	AT1G09690.1 | Symbols: | Translation protein SH3-like family protein | chr1:3136407-3137430 REVERSE LENGTH=164;AT1G09590.1 | Symbols: | Translation protein SH3-like family protein | chr1:3106549-3107606 FORWARD LENGTH=164	represents 2 identical paralog proteins (RPL21C, RPL21A)	64	-2	14;14	AT1G09690.1;AT1G09590.1	AT1G09690.1;AT1G09590.1	2	2
29	DS2	AT1G09690	cytosolic	LSU (60S)	eL21	RPL21C	Q43291	RL211_ARATH	reviewed	60S ribosomal protein L21-1	RPL21A At1g09590 F14J9.25; RPL21C At1g09690 F21M12.8	164	AT1G09690.1 | Symbols: | Translation protein SH3-like family protein | chr1:3136407-3137430 REVERSE LENGTH=164;AT1G09590.1 | Symbols: | Translation protein SH3-like family protein | chr1:3106549-3107606 FORWARD LENGTH=164	represents 2 identical paralog proteins (RPL21C, RPL21A)	83.5	323.31	26;26	AT1G09690.1;AT1G09590.1	AT1G09690.1;AT1G09590.1	2	2
234	DS1	AT1G57860	cytosolic	LSU (60S)	eL21	RPL21G	Q9FDZ9	RL212_ARATH	reviewed	60S ribosomal protein L21-2	RPL21E At1g57660 T8L23.13; RPL21F At1g57860 F12K22.19	164	AT1G57860.1 | Symbols: | Translation protein SH3-like family protein | chr1:21430034-21430827 REVERSE LENGTH=164;AT1G57660.1 | Symbols: | Translation protein SH3-like family protein | chr1:21355567-21356364 FORWARD LENGTH=164	represents 2 identical paralog proteins (RPL21G, RPL21E)	64	113.21	15;15	AT1G57860.1;AT1G57660.1	AT1G57860.1;AT1G57660.1	2	2
30	DS2	AT1G57860	cytosolic	LSU (60S)	eL21	RPL21G	Q9FDZ9	RL212_ARATH	reviewed	60S ribosomal protein L21-2	RPL21E At1g57660 T8L23.13; RPL21F At1g57860 F12K22.19	164	AT1G57860.1 | Symbols: | Translation protein SH3-like family protein | chr1:21430034-21430827 REVERSE LENGTH=164;AT1G57660.1 | Symbols: | Translation protein SH3-like family protein | chr1:21355567-21356364 FORWARD LENGTH=164	represents 2 identical paralog proteins (RPL21G, RPL21E)	83.5	-2	26;26	AT1G57860.1;AT1G57660.1	AT1G57860.1;AT1G57660.1	2	2
235	DS1	AT3G05560	cytosolic	LSU (60S)	eL22	RPL22B	Q9M9W1	RL222_ARATH	reviewed	60S ribosomal protein L22-2	RPL22B At3g05560 F18C1.17	124	AT3G05560.3 | Symbols: | Ribosomal L22e protein family | chr3:1614641-1615204 FORWARD LENGTH=124;AT3G05560.2 | Symbols: | Ribosomal L22e protein family | chr3:1614641-1615204 FORWARD LENGTH=124;AT3G05560.1 | Symbols: | Ribosomal L22e protein family | ch	unique not considering splice variants	61.3	9.9826	11;11;11	AT3G05560.3;AT3G05560.2;AT3G05560.1	AT3G05560.3;AT3G05560.2;AT3G05560.1	3	1
31	DS2	AT3G05560	cytosolic	LSU (60S)	eL22	RPL22B	Q9M9W1	RL222_ARATH	reviewed	60S ribosomal protein L22-2	RPL22B At3g05560 F18C1.17	124	AT3G05560.3 | Symbols: | Ribosomal L22e protein family | chr3:1614641-1615204 FORWARD LENGTH=124;AT3G05560.2 | Symbols: | Ribosomal L22e protein family | chr3:1614641-1615204 FORWARD LENGTH=124;AT3G05560.1 | Symbols: | Ribosomal L22e protein family | ch	unique not considering splice variants	81.5	323.31	15;15;15	AT3G05560.3;AT3G05560.2;AT3G05560.1	AT3G05560.3;AT3G05560.2;AT3G05560.1	3	1
236	DS1	AT5G27770	cytosolic	LSU (60S)	eL22	RPL22C	Q9FE58	RL223_ARATH	reviewed	60S ribosomal protein L22-3	RPL22C At5g27770 T1G16.100	124	AT5G27770.1 | Symbols: | Ribosomal L22e protein family | chr5:9836166-9837113 FORWARD LENGTH=124	unique	61.3	323.31	11	AT5G27770.1	AT5G27770.1	1	1
32	DS2	AT5G27770	cytosolic	LSU (60S)	eL22	RPL22C	Q9FE58	RL223_ARATH	reviewed	60S ribosomal protein L22-3	RPL22C At5g27770 T1G16.100	124	AT5G27770.1 | Symbols: | Ribosomal L22e protein family | chr5:9836166-9837113 FORWARD LENGTH=124	unique	69.4	30.157	12	AT5G27770.1	AT5G27770.1	1	1
237	DS1	AT3G55280	cytosolic	LSU (60S)	uL23	RPL23aB	Q9M3C3	R23A2_ARATH	reviewed	60S ribosomal protein L23a-2	RPL23AB At3g55280 T26I12.160	154	AT3G55280.3 | Symbols: RPL23AB | ribosomal protein L23AB | chr3:20500667-20501519 FORWARD LENGTH=148;AT3G55280.2 | Symbols: RPL23AB | ribosomal protein L23AB | chr3:20500667-20501519 FORWARD LENGTH=154;AT3G55280.1 | Symbols: RPL23AB | ribosomal protein L23	represents 2 paralog proteins (RPL23aB, RPL23aA)	54.1	225.52	13;13;13;13;13	AT3G55280.3;AT3G55280.2;AT3G55280.1;AT2G39460.2;AT2G39460.1	AT3G55280.3;AT3G55280.2;AT3G55280.1;AT2G39460.2;AT2G39460.1	5	2
33	DS2	AT3G55280	cytosolic	LSU (60S)	uL23	RPL23aB	Q9M3C3	R23A2_ARATH	reviewed	60S ribosomal protein L23a-2	RPL23AB At3g55280 T26I12.160	154	AT3G55280.2 | Symbols: RPL23AB | ribosomal protein L23AB | chr3:20500667-20501519 FORWARD LENGTH=154;AT3G55280.1 | Symbols: RPL23AB | ribosomal protein L23AB | chr3:20500667-20501519 FORWARD LENGTH=154;AT3G55280.3 | Symbols: RPL23AB | ribosomal protein L23	unique not considering splice variants	70.8	177.29	18;18;16	AT3G55280.2;AT3G55280.1;AT3G55280.3	AT3G55280.2;AT3G55280.1;AT3G55280.3	3	1
238	DS1	AT3G04400	cytosolic	LSU (60S)	uL14	RPL23C	P49690	RL23_ARATH	reviewed	60S ribosomal protein L23 (Protein EMBRYO DEFECTIVE 2171)	RPL23A At1g04480 F19P19.5; RPL23B At2g33370 F4P9.14; RPL23C EMB2171 At3g04400 T27C4.4	140	AT3G04400.2 | Symbols: emb2171 | Ribosomal protein L14p/L23e family protein | chr3:1167611-1168308 FORWARD LENGTH=125;AT3G04400.1 | Symbols: emb2171 | Ribosomal protein L14p/L23e family protein | chr3:1167339-1168308 FORWARD LENGTH=140;AT2G33370.1 | Symbol	represents 3 identical paralog proteins (RPL23C, RPL23A, RPL23B)	86.4	323.31	15;14;14;14	AT3G04400.2;AT3G04400.1;AT2G33370.1;AT1G04480.1	AT3G04400.2;AT3G04400.1;AT2G33370.1;AT1G04480.1	4	3
34	DS2	AT3G04400	cytosolic	LSU (60S)	uL14	RPL23C	P49690	RL23_ARATH	reviewed	60S ribosomal protein L23 (Protein EMBRYO DEFECTIVE 2171)	RPL23A At1g04480 F19P19.5; RPL23B At2g33370 F4P9.14; RPL23C EMB2171 At3g04400 T27C4.4	140	AT3G04400.1 | Symbols: emb2171 | Ribosomal protein L14p/L23e family protein | chr3:1167339-1168308 FORWARD LENGTH=140;AT2G33370.1 | Symbols: | Ribosomal protein L14p/L23e family protein | chr2:14143718-14144644 REVERSE LENGTH=140;AT1G04480.1 | Symbols: |	represents 3 identical paralog proteins (RPL23C, RPL23A, RPL23B)	91.4	323.31	24;24;24	AT3G04400.1;AT2G33370.1;AT1G04480.1	AT3G04400.1;AT2G33370.1;AT1G04480.1	3	3
35	DS2	AT3G04400	cytosolic	LSU (60S)	uL14	RPL23C	P49690	RL23_ARATH	reviewed	60S ribosomal protein L23 (Protein EMBRYO DEFECTIVE 2171)	RPL23A At1g04480 F19P19.5; RPL23B At2g33370 F4P9.14; RPL23C EMB2171 At3g04400 T27C4.4	140	AT3G04400.2 | Symbols: emb2171 | Ribosomal protein L14p/L23e family protein | chr3:1167611-1168308 FORWARD LENGTH=125	unique	95.2	14.687	22	AT3G04400.2	AT3G04400.2	1	1
239	DS1	AT2G36620	cytosolic	LSU (60S)	eL24	RPL24A	Q42347	RL241_ARATH	reviewed	60S ribosomal protein L24-1	RPL24A At2g36620 F13K3.2 F1O11.25	164	AT2G36620.1 | Symbols: RPL24A | ribosomal protein L24 | chr2:15350548-15351819 REVERSE LENGTH=164	unique	31.1	87.863	9	AT2G36620.1	AT2G36620.1	1	1
36	DS2	AT2G36620	cytosolic	LSU (60S)	eL24	RPL24A	Q42347	RL241_ARATH	reviewed	60S ribosomal protein L24-1	RPL24A At2g36620 F13K3.2 F1O11.25	164	AT2G36620.1 | Symbols: RPL24A | ribosomal protein L24 | chr2:15350548-15351819 REVERSE LENGTH=164	unique	61	31.904	16	AT2G36620.1	AT2G36620.1	1	1
240	DS1	AT3G53020	cytosolic	LSU (60S)	eL24	RPL24B	P38666	RL242_ARATH	reviewed	60S ribosomal protein L24-2 (Protein SHORT VALVE 1)	RPL24B STV1 At3g53020 F8J2_190	163	AT3G53020.1 | Symbols: STV1, RPL24B, RPL24 | Ribosomal protein L24e family protein | chr3:19660749-19661912 REVERSE LENGTH=163	unique	31.3	2.3956	9	AT3G53020.1	AT3G53020.1	1	1
37	DS2	AT3G53020	cytosolic	LSU (60S)	eL24	RPL24B	P38666	RL242_ARATH	reviewed	60S ribosomal protein L24-2 (Protein SHORT VALVE 1)	RPL24B STV1 At3g53020 F8J2_190	163	AT3G53020.1 | Symbols: STV1, RPL24B, RPL24 | Ribosomal protein L24e family protein | chr3:19660749-19661912 REVERSE LENGTH=163	unique	60.1	323.31	16	AT3G53020.1	AT3G53020.1	1	1
241	DS1	AT3G49910	cytosolic	LSU (60S)	uL24	RPL26A	P51414	RL261_ARATH	reviewed	60S ribosomal protein L26-1	RPL26A At3g49910 F3A4.4 T16K5.260	146	AT3G49910.1 | Symbols: | Translation protein SH3-like family protein | chr3:18504311-18504751 FORWARD LENGTH=146	unique	46.6	318.49	12	AT3G49910.1	AT3G49910.1	1	1
38	DS2	AT3G49910	cytosolic	LSU (60S)	uL24	RPL26A	P51414	RL261_ARATH	reviewed	60S ribosomal protein L26-1	RPL26A At3g49910 F3A4.4 T16K5.260	146	AT3G49910.1 | Symbols: | Translation protein SH3-like family protein | chr3:18504311-18504751 FORWARD LENGTH=146	unique	65.8	323.31	20	AT3G49910.1	AT3G49910.1	1	1
242	DS1	AT5G67510	cytosolic	LSU (60S)	uL24	RPL26B	Q9FJX2	RL262_ARATH	reviewed	60S ribosomal protein L26-2	RPL26B At5g67510 K9I9.7	146	AT5G67510.1 | Symbols: | Translation protein SH3-like family protein | chr5:26937970-26938410 REVERSE LENGTH=146	unique	38.4	13.051	7	AT5G67510.1	AT5G67510.1	1	1
39	DS2	AT5G67510	cytosolic	LSU (60S)	uL24	RPL26B	Q9FJX2	RL262_ARATH	reviewed	60S ribosomal protein L26-2	RPL26B At5g67510 K9I9.7	146	AT5G67510.1 | Symbols: | Translation protein SH3-like family protein | chr5:26937970-26938410 REVERSE LENGTH=146	unique	52.7	80.298	9	AT5G67510.1	AT5G67510.1	1	1
243	DS1	AT1G23290	cytosolic	LSU (60S)	uL15	RPL27aB	Q9LR33	R27A2_ARATH	reviewed	60S ribosomal protein L27a-2	RPL27AB At1g23290 F26F24.13 F26F24_23	146	AT1G23290.1 | Symbols: RPL27A, RPL27AB | Ribosomal protein L18e/L15 superfamily protein | chr1:8263007-8263447 FORWARD LENGTH=146	unique	65.1	118.79	11	AT1G23290.1	AT1G23290.1	1	1
40	DS2	AT1G23290	cytosolic	LSU (60S)	uL15	RPL27aB	Q9LR33	R27A2_ARATH	reviewed	60S ribosomal protein L27a-2	RPL27AB At1g23290 F26F24.13 F26F24_23	146	AT1G23290.1 | Symbols: RPL27A, RPL27AB | Ribosomal protein L18e/L15 superfamily protein | chr1:8263007-8263447 FORWARD LENGTH=146	unique	57.5	84.58	15	AT1G23290.1	AT1G23290.1	1	1
244	DS1	AT1G70600	cytosolic	LSU (60S)	uL15	RPL27aC	P49637	R27A3_ARATH	reviewed	60S ribosomal protein L27a-3	RPL27AC At1g70600 F24J13.17 F5A18.22	146	AT1G70600.1 | Symbols: | Ribosomal protein L18e/L15 superfamily protein | chr1:26621168-26621608 REVERSE LENGTH=146	unique	65.1	38.604	11	AT1G70600.1	AT1G70600.1	1	1
41	DS2	AT1G70600	cytosolic	LSU (60S)	uL15	RPL27aC	P49637	R27A3_ARATH	reviewed	60S ribosomal protein L27a-3	RPL27AC At1g70600 F24J13.17 F5A18.22	146	AT1G70600.1 | Symbols: | Ribosomal protein L18e/L15 superfamily protein | chr1:26621168-26621608 REVERSE LENGTH=146	unique	57.5	260.02	15	AT1G70600.1	AT1G70600.1	1	1
245	DS1	AT3G22230	cytosolic	LSU (60S)	eL27	RPL27B	Q8LCL3	RL272_ARATH	reviewed	60S ribosomal protein L27-2	RPL27B At3g22230 MKA23.13	135	AT3G22230.1 | Symbols: | Ribosomal L27e protein family | chr3:7844136-7844543 REVERSE LENGTH=135	represents 2 paralog proteins (RPL27B, RPL27A/minority)	42.2	94.372	9;3	AT3G22230.1	AT3G22230.1;AT2G32220.1	2	2
42	DS2	AT3G22230	cytosolic	LSU (60S)	eL27	RPL27B	Q8LCL3	RL272_ARATH	reviewed	60S ribosomal protein L27-2	RPL27B At3g22230 MKA23.13	135	AT3G22230.1 | Symbols: | Ribosomal L27e protein family | chr3:7844136-7844543 REVERSE LENGTH=135	represents 2 paralog proteins (RPL27B, RPL27A/minority)	60.7	144.18	15;5	AT3G22230.1	AT3G22230.1;AT2G32220.1	2	2
246	DS1	AT4G15000	cytosolic	LSU (60S)	eL27	RPL27C	P51419	RL273_ARATH	reviewed	60S ribosomal protein L27-3	RPL27C At4g15000 dl3545w FCAALL.99	135	AT4G15000.2 | Symbols: | Ribosomal L27e protein family | chr4:8571896-8572387 FORWARD LENGTH=131;AT4G15000.1 | Symbols: | Ribosomal L27e protein family | chr4:8571896-8572303 FORWARD LENGTH=135	unique not considering splice variants	45	323.31	10;10	AT4G15000.2;AT4G15000.1	AT4G15000.2;AT4G15000.1	2	1
43	DS2	AT4G15000	cytosolic	LSU (60S)	eL27	RPL27C	P51419	RL273_ARATH	reviewed	60S ribosomal protein L27-3	RPL27C At4g15000 dl3545w FCAALL.99	135	AT4G15000.1 | Symbols: | Ribosomal L27e protein family | chr4:8571896-8572303 FORWARD LENGTH=135;AT4G15000.2 | Symbols: | Ribosomal L27e protein family | chr4:8571896-8572387 FORWARD LENGTH=131	unique not considering splice variants	62.2	323.31	15;14	AT4G15000.1;AT4G15000.2	AT4G15000.1;AT4G15000.2	2	1
247	DS1	AT2G19730	cytosolic	LSU (60S)	eL28	RPL28A	O82204	RL281_ARATH	reviewed	60S ribosomal protein L28-1	RPL28A At2g19730 F6F22.24	143	AT2G19730.3 | Symbols: | Ribosomal L28e protein family | chr2:8511752-8512995 FORWARD LENGTH=143;AT2G19730.2 | Symbols: | Ribosomal L28e protein family | chr2:8511752-8512995 FORWARD LENGTH=143;AT2G19730.1 | Symbols: | Ribosomal L28e protein family | ch	unique not considering splice variants	53.8	323.31	10;10;10	AT2G19730.3;AT2G19730.2;AT2G19730.1	AT2G19730.3;AT2G19730.2;AT2G19730.1	3	1
44	DS2	AT2G19730	cytosolic	LSU (60S)	eL28	RPL28A	O82204	RL281_ARATH	reviewed	60S ribosomal protein L28-1	RPL28A At2g19730 F6F22.24	143	AT2G19730.3 | Symbols: | Ribosomal L28e protein family | chr2:8511752-8512995 FORWARD LENGTH=143;AT2G19730.2 | Symbols: | Ribosomal L28e protein family | chr2:8511752-8512995 FORWARD LENGTH=143;AT2G19730.1 | Symbols: | Ribosomal L28e protein family | ch	unique not considering splice variants	65	323.31	14;14;14	AT2G19730.3;AT2G19730.2;AT2G19730.1	AT2G19730.3;AT2G19730.2;AT2G19730.1	3	1
248	DS1	AT4G29410	cytosolic	LSU (60S)	eL28	RPL28C	Q9M0E2	RL282_ARATH	reviewed	60S ribosomal protein L28-2	RPL28C At4g29410 F17A13.230	143	AT4G29410.2 | Symbols: | Ribosomal L28e protein family | chr4:14468439-14469964 REVERSE LENGTH=143;AT4G29410.1 | Symbols: | Ribosomal L28e protein family | chr4:14468439-14469964 REVERSE LENGTH=143	unique not considering splice variants	47.6	304	9;9	AT4G29410.2;AT4G29410.1	AT4G29410.2;AT4G29410.1	2	1
45	DS2	AT4G29410	cytosolic	LSU (60S)	eL28	RPL28C	Q9M0E2	RL282_ARATH	reviewed	60S ribosomal protein L28-2	RPL28C At4g29410 F17A13.230	143	AT4G29410.2 | Symbols: | Ribosomal L28e protein family | chr4:14468439-14469964 REVERSE LENGTH=143;AT4G29410.1 | Symbols: | Ribosomal L28e protein family | chr4:14468439-14469964 REVERSE LENGTH=143	unique not considering splice variants	63.6	323.31	16;16	AT4G29410.2;AT4G29410.1	AT4G29410.2;AT4G29410.1	2	1
249	DS1	AT3G06700	cytosolic	LSU (60S)	eL29	RPL29A	Q9M7X7	RL291_ARATH	reviewed	60S ribosomal protein L29-1	RPL29A At3g06700 F3E22.16 T8E24.8	61	AT3G06700.3 | Symbols: | Ribosomal L29e protein family | chr3:2117519-2117800 REVERSE LENGTH=61;AT3G06700.2 | Symbols: | Ribosomal L29e protein family | chr3:2117519-2117800 REVERSE LENGTH=61;AT3G06700.1 | Symbols: | Ribosomal L29e protein family | chr3	represents 2 paralog proteins (RPL29A, RPL29B)	16.4	2.3783	1;1;1;1;1;1	AT3G06700.3;AT3G06700.2;AT3G06700.1;AT3G06680.3;AT3G06680.2;AT3G06680.1	AT3G06700.3;AT3G06700.2;AT3G06700.1;AT3G06680.3;AT3G06680.2;AT3G06680.1	6	2
46	DS2	AT3G06700	cytosolic	LSU (60S)	eL29	RPL29A	Q9M7X7	RL291_ARATH	reviewed	60S ribosomal protein L29-1	RPL29A At3g06700 F3E22.16 T8E24.8	61	AT3G06700.3 | Symbols: | Ribosomal L29e protein family | chr3:2117519-2117800 REVERSE LENGTH=61;AT3G06700.2 | Symbols: | Ribosomal L29e protein family | chr3:2117519-2117800 REVERSE LENGTH=61;AT3G06700.1 | Symbols: | Ribosomal L29e protein family | chr3	represents 2 paralog proteins (RPL29A, RPL29B)	39.3	11.243	2;2;2;1;1;1	AT3G06700.3;AT3G06700.2;AT3G06700.1;AT3G06680.3;AT3G06680.2;AT3G06680.1	AT3G06700.3;AT3G06700.2;AT3G06700.1;AT3G06680.3;AT3G06680.2;AT3G06680.1	6	2
47	DS2	AT1G36240	cytosolic	LSU (60S)	eL30	RPL30A	Q9C8F7	RL301_ARATH	reviewed	Putative 60S ribosomal protein L30-1	RPL30A At1g36240 F15C21.6	112	AT1G36240.1 | Symbols: | Ribosomal protein L7Ae/L30e/S12e/Gadd45 family protein | chr1:13614890-13616233 FORWARD LENGTH=112	unique	59.8	40.846	12	AT1G36240.1	AT1G36240.1	1	1
250	DS1	AT1G77940	cytosolic	LSU (60S)	eL30	RPL30B	Q8VZ19	RL302_ARATH	reviewed	60S ribosomal protein L30-2	RPL30B At1g77940 F28K19.15	112	AT1G77940.1 | Symbols: | Ribosomal protein L7Ae/L30e/S12e/Gadd45 family protein | chr1:29304116-29305288 REVERSE LENGTH=112	unique	60.7	253.16	8	AT1G77940.1	AT1G77940.1	1	1
48	DS2	AT1G77940	cytosolic	LSU (60S)	eL30	RPL30B	Q8VZ19	RL302_ARATH	reviewed	60S ribosomal protein L30-2	RPL30B At1g77940 F28K19.15	112	AT1G77940.1 | Symbols: | Ribosomal protein L7Ae/L30e/S12e/Gadd45 family protein | chr1:29304116-29305288 REVERSE LENGTH=112	unique	71.4	132.02	11	AT1G77940.1	AT1G77940.1	1	1
251	DS1	AT3G18740	cytosolic	LSU (60S)	eL30	RPL30C	Q9LSA3	RL303_ARATH	reviewed	60S ribosomal protein L30-3	RPL30C At3g18740 MVE11.10	112	AT3G18740.1 | Symbols: | Ribosomal protein L7Ae/L30e/S12e/Gadd45 family protein | chr3:6453437-6453870 FORWARD LENGTH=112;AT1G36240.1 | Symbols: | Ribosomal protein L7Ae/L30e/S12e/Gadd45 family protein | chr1:13614890-13616233 FORWARD LENGTH=112	represents 2 paralog proteins (RPL30C, RPL30A)	56.2	66.137	8;7	AT3G18740.1;AT1G36240.1	AT3G18740.1;AT1G36240.1	2	2
49	DS2	AT3G18740	cytosolic	LSU (60S)	eL30	RPL30C	Q9LSA3	RL303_ARATH	reviewed	60S ribosomal protein L30-3	RPL30C At3g18740 MVE11.10	112	AT3G18740.1 | Symbols: | Ribosomal protein L7Ae/L30e/S12e/Gadd45 family protein | chr3:6453437-6453870 FORWARD LENGTH=112	unique	76.8	262.02	14	AT3G18740.1	AT3G18740.1	1	1
50	DS2	AT2G19740	cytosolic	LSU (60S)	eL31	RPL31A	Q9SLL7	RL311_ARATH	reviewed	60S ribosomal protein L31-1	RPL31A At2g19740 F6F22.23	119	AT2G19740.1 | Symbols: | Ribosomal protein L31e family protein | chr2:8513577-8514346 FORWARD LENGTH=119	unique	63.9	323.31	13	AT2G19740.1	AT2G19740.1	1	1
252	DS1	AT4G26230	cytosolic	LSU (60S)	eL31	RPL31B	Q9STR1	RL312_ARATH	reviewed	60S ribosomal protein L31-2	RPL31B At4g26230 T25K17.40	119	AT4G26230.1 | Symbols: | Ribosomal protein L31e family protein | chr4:13286026-13286553 FORWARD LENGTH=119;AT2G19740.1 | Symbols: | Ribosomal protein L31e family protein | chr2:8513577-8514346 FORWARD LENGTH=119	represents 2 paralog proteins (RPL31B, RPL31A)	40.3	260.73	6;6	AT4G26230.1;AT2G19740.1	AT4G26230.1;AT2G19740.1	2	2
51	DS2	AT5G56710	cytosolic	LSU (60S)	eL31	RPL31C	P51420	RL313_ARATH	reviewed	60S ribosomal protein L31-3	RPL31C RPL31 At5g56710 MIK19.16	119	AT5G56710.1 | Symbols: | Ribosomal protein L31e family protein | chr5:22944003-22944767 REVERSE LENGTH=119	unique not considering splice variants	62.2	7.3555	13;4	AT5G56710.1	AT5G56710.1;AT5G56710.2	2	1
253	DS1	AT4G18100	cytosolic	LSU (60S)	eL32	RPL32A	P49211	RL321_ARATH	reviewed	60S ribosomal protein L32-1	RPL32A At4g18100 F15J5.70	133	AT4G18100.1 | Symbols: | Ribosomal protein L32e | chr4:10035715-10036475 REVERSE LENGTH=133	unique	63.9	323.31	15	AT4G18100.1	AT4G18100.1	1	1
52	DS2	AT4G18100	cytosolic	LSU (60S)	eL32	RPL32A	P49211	RL321_ARATH	reviewed	60S ribosomal protein L32-1	RPL32A At4g18100 F15J5.70	133	AT4G18100.1 | Symbols: | Ribosomal protein L32e | chr4:10035715-10036475 REVERSE LENGTH=133	unique	80.5	323.31	21	AT4G18100.1	AT4G18100.1	1	1
254	DS1	AT5G46430	cytosolic	LSU (60S)	eL32	RPL32B	Q9FHG2	RL322_ARATH	reviewed	60S ribosomal protein L32-2	RPL32B At5g46430 K11I1.2	133	AT5G46430.2 | Symbols: | Ribosomal protein L32e | chr5:18833429-18834409 FORWARD LENGTH=133;AT5G46430.1 | Symbols: | Ribosomal protein L32e | chr5:18833429-18834409 FORWARD LENGTH=133	unique not considering splice variants	63.9	323.31	15;15	AT5G46430.2;AT5G46430.1	AT5G46430.2;AT5G46430.1	2	1
53	DS2	AT5G46430	cytosolic	LSU (60S)	eL32	RPL32B	Q9FHG2	RL322_ARATH	reviewed	60S ribosomal protein L32-2	RPL32B At5g46430 K11I1.2	133	AT5G46430.2 | Symbols: | Ribosomal protein L32e | chr5:18833429-18834409 FORWARD LENGTH=133;AT5G46430.1 | Symbols: | Ribosomal protein L32e | chr5:18833429-18834409 FORWARD LENGTH=133	unique not considering splice variants	75.9	323.31	19;19	AT5G46430.2;AT5G46430.1	AT5G46430.2;AT5G46430.1	2	1
255	DS1	AT1G26880	cytosolic	LSU (60S)	eL34	RPL34A	Q42351	RL341_ARATH	reviewed	60S ribosomal protein L34-1	RPL34A At1g26880 T2P11.7	120	AT1G26880.1 | Symbols: | Ribosomal protein L34e superfamily protein | chr1:9315640-9316681 REVERSE LENGTH=120;AT1G26880.2 | Symbols: | Ribosomal protein L34e superfamily protein | chr1:9315798-9316681 REVERSE LENGTH=96	unique not considering splice variants	35.8	118.77	7;6	AT1G26880.1;AT1G26880.2	AT1G26880.1;AT1G26880.2	2	1
54	DS2	AT1G26880	cytosolic	LSU (60S)	eL34	RPL34A	Q42351	RL341_ARATH	reviewed	60S ribosomal protein L34-1	RPL34A At1g26880 T2P11.7	120	AT1G26880.1 | Symbols: | Ribosomal protein L34e superfamily protein | chr1:9315640-9316681 REVERSE LENGTH=120;AT1G26880.2 | Symbols: | Ribosomal protein L34e superfamily protein | chr1:9315798-9316681 REVERSE LENGTH=96	unique not considering splice variants	68.3	80.232	17;13	AT1G26880.1;AT1G26880.2	AT1G26880.1;AT1G26880.2	2	1
256	DS1	AT1G69620	cytosolic	LSU (60S)	eL34	RPL34B	Q9FE65	RL342_ARATH	reviewed	60S ribosomal protein L34-2	RPL34B At1g69620 F24J1.23 T6C23.18	119	AT1G69620.1 | Symbols: RPL34 | ribosomal protein L34 | chr1:26189900-26191081 FORWARD LENGTH=119	unique	36.1	73.76	7	AT1G69620.1	AT1G69620.1	1	1
55	DS2	AT1G69620	cytosolic	LSU (60S)	eL34	RPL34B	Q9FE65	RL342_ARATH	reviewed	60S ribosomal protein L34-2	RPL34B At1g69620 F24J1.23 T6C23.18	119	AT1G69620.1 | Symbols: RPL34 | ribosomal protein L34 | chr1:26189900-26191081 FORWARD LENGTH=119	unique	68.1	322.16	17	AT1G69620.1	AT1G69620.1	1	1
257	DS1	AT3G28900	cytosolic	LSU (60S)	eL34	RPL34C	Q9LJW6	RL343_ARATH	reviewed	60S ribosomal protein L34-3	RPL34C At3g28900 MLD15.7	120	AT3G28900.1 | Symbols: | Ribosomal protein L34e superfamily protein | chr3:10902864-10904415 REVERSE LENGTH=120	unique	35.8	16.83	5	AT3G28900.1	AT3G28900.1	1	1
56	DS2	AT3G28900	cytosolic	LSU (60S)	eL34	RPL34C	Q9LJW6	RL343_ARATH	reviewed	60S ribosomal protein L34-3	RPL34C At3g28900 MLD15.7	120	AT3G28900.1 | Symbols: | Ribosomal protein L34e superfamily protein | chr3:10902864-10904415 REVERSE LENGTH=120	unique	50	42.493	9	AT3G28900.1	AT3G28900.1	1	1
258	DS1	AT3G09500	cytosolic	LSU (60S)	uL29	RPL35A	Q9SF53	RL351_ARATH	reviewed	60S ribosomal protein L35-1	RPL35A At3g09500 F11F8_7	123	AT3G09500.1 | Symbols: | Ribosomal L29 family protein | chr3:2917047-2917895 FORWARD LENGTH=123	unique	43.9	58.777	10	AT3G09500.1	AT3G09500.1	1	1
57	DS2	AT3G09500	cytosolic	LSU (60S)	uL29	RPL35A	Q9SF53	RL351_ARATH	reviewed	60S ribosomal protein L35-1	RPL35A At3g09500 F11F8_7	123	AT3G09500.1 | Symbols: | Ribosomal L29 family protein | chr3:2917047-2917895 FORWARD LENGTH=123	unique	84.6	323.31	26	AT3G09500.1	AT3G09500.1	1	1
259	DS1	AT1G07070	cytosolic	LSU (60S)	eL33	RPL35aA	Q9LMK0	R35A1_ARATH	reviewed	60S ribosomal protein L35a-1	RPL35AA At1g07070 F10K1.22	112	AT1G07070.1 | Symbols: | Ribosomal protein L35Ae family protein | chr1:2168652-2169703 FORWARD LENGTH=112	unique	53.6	42.498	5	AT1G07070.1	AT1G07070.1	1	1
58	DS2	AT1G07070	cytosolic	LSU (60S)	eL33	RPL35aA	Q9LMK0	R35A1_ARATH	reviewed	60S ribosomal protein L35a-1	RPL35AA At1g07070 F10K1.22	112	AT1G07070.1 | Symbols: | Ribosomal protein L35Ae family protein | chr1:2168652-2169703 FORWARD LENGTH=112	unique	69.6	93.036	12	AT1G07070.1	AT1G07070.1	1	1
260	DS1	AT1G41880	cytosolic	LSU (60S)	eL33	RPL35aB	Q9FZH0	R35A2_ARATH	reviewed	60S ribosomal protein L35a-2	RPL35AB At1g41880 F5A13.4	111	AT1G41880.1 | Symbols: | Ribosomal protein L35Ae family protein | chr1:15651585-15652427 REVERSE LENGTH=111	unique	60.4	125.76	6	AT1G41880.1	AT1G41880.1	1	1
59	DS2	AT1G41880	cytosolic	LSU (60S)	eL33	RPL35aB	Q9FZH0	R35A2_ARATH	reviewed	60S ribosomal protein L35a-2	RPL35AB At1g41880 F5A13.4	111	AT1G41880.1 | Symbols: | Ribosomal protein L35Ae family protein | chr1:15651585-15652427 REVERSE LENGTH=111	unique	76.6	323.31	16	AT1G41880.1	AT1G41880.1	1	1
261	DS1	AT1G74270	cytosolic	LSU (60S)	eL33	RPL35aC	Q9C912	R35A3_ARATH	reviewed	60S ribosomal protein L35a-3	RPL35AC At1g74270 F1O17.6	112	AT1G74270.1 | Symbols: | Ribosomal protein L35Ae family protein | chr1:27928415-27929466 REVERSE LENGTH=112	unique	53.6	-2	5	AT1G74270.1	AT1G74270.1	1	1
60	DS2	AT1G74270	cytosolic	LSU (60S)	eL33	RPL35aC	Q9C912	R35A3_ARATH	reviewed	60S ribosomal protein L35a-3	RPL35AC At1g74270 F1O17.6	112	AT1G74270.1 | Symbols: | Ribosomal protein L35Ae family protein | chr1:27928415-27929466 REVERSE LENGTH=112	unique	69.6	41.917	14	AT1G74270.1	AT1G74270.1	1	1
262	DS1	AT3G55750	cytosolic	LSU (60S)	eL33	RPL35aD	P51422	R35A4_ARATH	reviewed	60S ribosomal protein L35a-4	RPL35AD At3g55750 F1I16_160	111	AT3G55750.1 | Symbols: | Ribosomal protein L35Ae family protein | chr3:20698641-20699553 FORWARD LENGTH=111	unique	60.4	156.72	6	AT3G55750.1	AT3G55750.1	1	1
61	DS2	AT3G55750	cytosolic	LSU (60S)	eL33	RPL35aD	P51422	R35A4_ARATH	reviewed	60S ribosomal protein L35a-4	RPL35AD At3g55750 F1I16_160	111	AT3G55750.1 | Symbols: | Ribosomal protein L35Ae family protein | chr3:20698641-20699553 FORWARD LENGTH=111	unique	76.6	323.31	16	AT3G55750.1	AT3G55750.1	1	1
263	DS1	AT2G39390	cytosolic	LSU (60S)	uL29	RPL35B	O80626	RL352_ARATH	reviewed	60S ribosomal protein L35-2	RPL35B At2g39390 F12L6.5	123	AT2G39390.1 | Symbols: | Ribosomal L29 family protein | chr2:16450803-16451762 REVERSE LENGTH=123	unique	37.4	9.6235	9	AT2G39390.1	AT2G39390.1	1	1
62	DS2	AT2G39390	cytosolic	LSU (60S)	uL29	RPL35B	O80626	RL352_ARATH	reviewed	60S ribosomal protein L35-2	RPL35B At2g39390 F12L6.5	123	AT2G39390.1 | Symbols: | Ribosomal L29 family protein | chr2:16450803-16451762 REVERSE LENGTH=123	unique	82.9	323.31	25	AT2G39390.1	AT2G39390.1	1	1
264	DS1	AT3G55170	cytosolic	LSU (60S)	uL29	RPL35C	Q9M3D2	RL353_ARATH	reviewed	60S ribosomal protein L35-3	RPL35C At3g55170 T26I12.50	123	AT3G55170.2 | Symbols: | Ribosomal L29 family protein | chr3:20453136-20454293 REVERSE LENGTH=123;AT3G55170.1 | Symbols: | Ribosomal L29 family protein | chr3:20453136-20454293 REVERSE LENGTH=123	unique not considering splice variants	43.9	2.1732	9;9	AT3G55170.2;AT3G55170.1	AT3G55170.2;AT3G55170.1	2	1
63	DS2	AT3G55170	cytosolic	LSU (60S)	uL29	RPL35C	Q9M3D2	RL353_ARATH	reviewed	60S ribosomal protein L35-3	RPL35C At3g55170 T26I12.50	123	AT3G55170.2 | Symbols: | Ribosomal L29 family protein | chr3:20453136-20454293 REVERSE LENGTH=123;AT3G55170.1 | Symbols: | Ribosomal L29 family protein | chr3:20453136-20454293 REVERSE LENGTH=123	unique not considering splice variants	81.3	21.637	19;19	AT3G55170.2;AT3G55170.1	AT3G55170.2;AT3G55170.1	2	1
265	DS1	AT5G02610	cytosolic	LSU (60S)	uL29	RPL35D	Q9LZ41	RL354_ARATH	reviewed	60S ribosomal protein L35-4	RPL35D At5g02610 T22P11_200	123	AT5G02610.1 | Symbols: | Ribosomal L29 family protein | chr5:587611-588547 FORWARD LENGTH=123;AT5G02610.2 | Symbols: | Ribosomal L29 family protein | chr5:587611-588547 FORWARD LENGTH=146	unique not considering splice variants	43.9	8.8043	9;9	AT5G02610.1;AT5G02610.2	AT5G02610.1;AT5G02610.2	2	1
64	DS2	AT5G02610	cytosolic	LSU (60S)	uL29	RPL35D	Q9LZ41	RL354_ARATH	reviewed	60S ribosomal protein L35-4	RPL35D At5g02610 T22P11_200	123	AT5G02610.1 | Symbols: | Ribosomal L29 family protein | chr5:587611-588547 FORWARD LENGTH=123;AT5G02610.2 | Symbols: | Ribosomal L29 family protein | chr5:587611-588547 FORWARD LENGTH=146	unique not considering splice variants	82.9	128.74	22;22	AT5G02610.1;AT5G02610.2	AT5G02610.1;AT5G02610.2	2	1
266	DS1	AT2G37600	cytosolic	LSU (60S)	eL36	RPL36A	O80929	RL361_ARATH	reviewed	60S ribosomal protein L36-1	RPL36A At2g37600 F13M22.10	113	AT2G37600.2 | Symbols: | Ribosomal protein L36e family protein | chr2:15774410-15775203 REVERSE LENGTH=113;AT2G37600.1 | Symbols: | Ribosomal protein L36e family protein | chr2:15774410-15775203 REVERSE LENGTH=113	unique not considering splice variants	46	2.1378	8;8	AT2G37600.2;AT2G37600.1	AT2G37600.2;AT2G37600.1	2	1
65	DS2	AT2G37600	cytosolic	LSU (60S)	eL36	RPL36A	O80929	RL361_ARATH	reviewed	60S ribosomal protein L36-1	RPL36A At2g37600 F13M22.10	113	AT2G37600.2 | Symbols: | Ribosomal protein L36e family protein | chr2:15774410-15775203 REVERSE LENGTH=113;AT2G37600.1 | Symbols: | Ribosomal protein L36e family protein | chr2:15774410-15775203 REVERSE LENGTH=113	unique not considering splice variants	43.4	9.455	9;9	AT2G37600.2;AT2G37600.1	AT2G37600.2;AT2G37600.1	2	1
267	DS1	AT4G14320	cytosolic	LSU (60S)	eL42	RPL36aB	O23290	RL36A_ARATH	reviewed	60S ribosomal protein L36a	RPL36AA At3g23390 MLM24.22; RPL36AB At4g14320 dl3200c FCAALL.124	105	AT4G14320.1 | Symbols: | Zinc-binding ribosomal protein family protein | chr4:8242684-8243805 REVERSE LENGTH=105;AT3G23390.1 | Symbols: | Zinc-binding ribosomal protein family protein | chr3:8375427-8376224 FORWARD LENGTH=105;AT4G14320.2 | Symbols: | Zi	represents 2 paralog proteins (RPL36aB, RPL36aA)	31.4	23.796	6;6;5	AT4G14320.1;AT3G23390.1;AT4G14320.2	AT4G14320.1;AT3G23390.1;AT4G14320.2	3	2
66	DS2	AT4G14320	cytosolic	LSU (60S)	eL42	RPL36aB	O23290	RL36A_ARATH	reviewed	60S ribosomal protein L36a	RPL36AA At3g23390 MLM24.22; RPL36AB At4g14320 dl3200c FCAALL.124	105	AT4G14320.1 | Symbols: | Zinc-binding ribosomal protein family protein | chr4:8242684-8243805 REVERSE LENGTH=105;AT3G23390.1 | Symbols: | Zinc-binding ribosomal protein family protein | chr3:8375427-8376224 FORWARD LENGTH=105;AT4G14320.2 | Symbols: | Zi	represents 2 paralog proteins (RPL36aB, RPL36aA)	29.5	72.239	8;8;5	AT4G14320.1;AT3G23390.1;AT4G14320.2	AT4G14320.1;AT3G23390.1;AT4G14320.2	3	2
268	DS1	AT3G53740	cytosolic	LSU (60S)	eL36	RPL36B	Q9M352	RL362_ARATH	reviewed	60S ribosomal protein L36-2	RPL36B At3g53740 F5K20_40	112	AT3G53740.1 | Symbols: | Ribosomal protein L36e family protein | chr3:19913921-19914813 REVERSE LENGTH=103;AT3G53740.4 | Symbols: | Ribosomal protein L36e family protein | chr3:19913921-19914813 REVERSE LENGTH=112;AT3G53740.3 | Symbols: | Ribosomal prot	unique not considering splice variants	52.4	3.6997	10;10;10;10	AT3G53740.1;AT3G53740.4;AT3G53740.3;AT3G53740.2	AT3G53740.1;AT3G53740.4;AT3G53740.3;AT3G53740.2	4	1
67	DS2	AT3G53740	cytosolic	LSU (60S)	eL36	RPL36B	Q9M352	RL362_ARATH	reviewed	60S ribosomal protein L36-2	RPL36B At3g53740 F5K20_40	112	AT3G53740.4 | Symbols: | Ribosomal protein L36e family protein | chr3:19913921-19914813 REVERSE LENGTH=112;AT3G53740.3 | Symbols: | Ribosomal protein L36e family protein | chr3:19913921-19914813 REVERSE LENGTH=112;AT3G53740.2 | Symbols: | Ribosomal prot	unique not considering splice variants	50.9	75.684	13;13;13;11	AT3G53740.4;AT3G53740.3;AT3G53740.2;AT3G53740.1	AT3G53740.4;AT3G53740.3;AT3G53740.2;AT3G53740.1	4	1
269	DS1	AT5G02450	cytosolic	LSU (60S)	eL36	RPL36C	Q9LZ57	RL363_ARATH	reviewed	60S ribosomal protein L36-3	RPL36C At5g02450 T22P11_40	108	AT5G02450.1 | Symbols: | Ribosomal protein L36e family protein | chr5:533501-534394 FORWARD LENGTH=108	unique	63	93.13	14	AT5G02450.1	AT5G02450.1	1	1
68	DS2	AT5G02450	cytosolic	LSU (60S)	eL36	RPL36C	Q9LZ57	RL363_ARATH	reviewed	60S ribosomal protein L36-3	RPL36C At5g02450 T22P11_40	108	AT5G02450.1 | Symbols: | Ribosomal protein L36e family protein | chr5:533501-534394 FORWARD LENGTH=108	unique	56.5	323.31	14	AT5G02450.1	AT5G02450.1	1	1
69	DS2	AT3G10950	cytosolic	LSU (60S)	eL43	RPL37aB	Q9SRK6	R37A1_ARATH	reviewed	Putative 60S ribosomal protein L37a-1	RPL37AB At3g10950 F9F8.23	92	AT3G10950.1 | Symbols: | Zinc-binding ribosomal protein family protein | chr3:3423893-3424566 FORWARD LENGTH=92	unique	40.2	12.857	5	AT3G10950.1	AT3G10950.1	1	1
270	DS1	AT3G60245	cytosolic	LSU (60S)	eL43	RPL37aC	Q8RXU5	R37A2_ARATH	reviewed	60S ribosomal protein L37a-2	RPL37AC At3g60245 F27H5.3	92	AT3G60245.1 | Symbols: | Zinc-binding ribosomal protein family protein | chr3:22268803-22269750 FORWARD LENGTH=92	represents 2 paralog proteins (RPL37aC, RPL37aB/minority)	53.3	60.005	7;2	AT3G60245.1	AT3G60245.1;AT3G10950.1	2	2
70	DS2	AT3G60245	cytosolic	LSU (60S)	eL43	RPL37aC	Q8RXU5	R37A2_ARATH	reviewed	60S ribosomal protein L37a-2	RPL37AC At3g60245 F27H5.3	92	AT3G60245.1 | Symbols: | Zinc-binding ribosomal protein family protein | chr3:22268803-22269750 FORWARD LENGTH=92	unique	63	323.31	10	AT3G60245.1	AT3G60245.1	1	1
271	DS1	AT1G52300	cytosolic	LSU (60S)	eL37	RPL37B	Q43292	RL372_ARATH	reviewed	60S ribosomal protein L37-2	RPL37B At1g52300 F19K6.12	95	AT1G52300.1 | Symbols: | Zinc-binding ribosomal protein family protein | chr1:19475213-19476152 REVERSE LENGTH=95;AT3G16080.1 | Symbols: | Zinc-binding ribosomal protein family protein | chr3:5454892-5455677 FORWARD LENGTH=95;AT1G15250.1 | Symbols: | Zi	represents 3 paralog proteins (RPL37B, RPL37A, RPL37C)	48.4	20.477	8;7;5	AT1G52300.1;AT3G16080.1;AT1G15250.1	AT1G52300.1;AT3G16080.1;AT1G15250.1	3	3
71	DS2	AT1G52300	cytosolic	LSU (60S)	eL37	RPL37B	Q43292	RL372_ARATH	reviewed	60S ribosomal protein L37-2	RPL37B At1g52300 F19K6.12	95	AT1G52300.1 | Symbols: | Zinc-binding ribosomal protein family protein | chr1:19475213-19476152 REVERSE LENGTH=95;AT3G16080.1 | Symbols: | Zinc-binding ribosomal protein family protein | chr3:5454892-5455677 FORWARD LENGTH=95;AT1G15250.1 | Symbols: | Zi	represents 3 paralog proteins (RPL37B, RPL37A, RPL37C)	63.2	101.72	12;11;9	AT1G52300.1;AT3G16080.1;AT1G15250.1	AT1G52300.1;AT3G16080.1;AT1G15250.1	3	3
272	DS1	AT3G59540	cytosolic	LSU (60S)	eL38	RPL38B	O22860	RL38_ARATH	reviewed	60S ribosomal protein L38	RPL38A RPL38 At2g43460 T1O24.20; RPL38B At3g59540 T16L24.90	69	AT3G59540.1 | Symbols: | Ribosomal L38e protein family | chr3:21995897-21996742 REVERSE LENGTH=69;AT2G43460.1 | Symbols: | Ribosomal L38e protein family | chr2:18046285-18047292 REVERSE LENGTH=69	represents 2 identical paralog proteins (RPL38B, RPL38A)	60.9	94.43	6;6	AT3G59540.1;AT2G43460.1	AT3G59540.1;AT2G43460.1	2	2
72	DS2	AT3G59540	cytosolic	LSU (60S)	eL38	RPL38B	O22860	RL38_ARATH	reviewed	60S ribosomal protein L38	RPL38A RPL38 At2g43460 T1O24.20; RPL38B At3g59540 T16L24.90	69	AT3G59540.1 | Symbols: | Ribosomal L38e protein family | chr3:21995897-21996742 REVERSE LENGTH=69;AT2G43460.1 | Symbols: | Ribosomal L38e protein family | chr2:18046285-18047292 REVERSE LENGTH=69	represents 2 identical paralog proteins (RPL38B, RPL38A)	75.4	266.67	10;10	AT3G59540.1;AT2G43460.1	AT3G59540.1;AT2G43460.1	2	2
273	DS1	AT2G25210	cytosolic	LSU (60S)	eL39	RPL39A	P51424	RL391_ARATH	reviewed	60S ribosomal protein L39-1	RPL39A At2g25210 T22F11.20; RPL39C At4g31985 F10N7.2 F11C18.17	51	AT2G25210.1 | Symbols: | Ribosomal protein L39 family protein | chr2:10740157-10740379 FORWARD LENGTH=44;AT4G31985.1 | Symbols: | Ribosomal protein L39 family protein | chr4:15469931-15470366 FORWARD LENGTH=51	represents 2 paralog proteins (RPL39A, RPL39C)	40.9	36.146	2;2	AT2G25210.1;AT4G31985.1	AT2G25210.1;AT4G31985.1	2	2
73	DS2	AT2G25210	cytosolic	LSU (60S)	eL39	RPL39A	P51424	RL391_ARATH	reviewed	60S ribosomal protein L39-1	RPL39A At2g25210 T22F11.20; RPL39C At4g31985 F10N7.2 F11C18.17	51	AT2G25210.1 | Symbols: | Ribosomal protein L39 family protein | chr2:10740157-10740379 FORWARD LENGTH=44;AT4G31985.1 | Symbols: | Ribosomal protein L39 family protein | chr4:15469931-15470366 FORWARD LENGTH=51	represents 2 paralog proteins (RPL39A, RPL39C)	50	52.018	4;4	AT2G25210.1;AT4G31985.1	AT2G25210.1;AT4G31985.1	2	2
274	DS1	AT3G02190	cytosolic	LSU (60S)	eL39	RPL39B	Q8L8W6	RL392_ARATH	reviewed	60S ribosomal protein L39-2	RPL39B At3g02190 F14P3.16 F1C9.36	51	AT3G02190.1 | Symbols: | Ribosomal protein L39 family protein | chr3:406005-406342 REVERSE LENGTH=51	unique	19.6	6.2705	1	AT3G02190.1	AT3G02190.1	1	1
74	DS2	AT3G02190	cytosolic	LSU (60S)	eL39	RPL39B	Q8L8W6	RL392_ARATH	reviewed	60S ribosomal protein L39-2	RPL39B At3g02190 F14P3.16 F1C9.36	51	AT3G02190.1 | Symbols: | Ribosomal protein L39 family protein | chr3:406005-406342 REVERSE LENGTH=51	unique	19.6	8.5201	1	AT3G02190.1	AT3G02190.1	1	1
275	DS1	AT1G43170	cytosolic	LSU (60S)	uL3	RPL3A	P17094	RL31_ARATH	reviewed	60S ribosomal protein L3-1 (Protein EMBRYO DEFECTIVE 2207)	ARP1 EMB2207 RPL3A At1g43170 F1I21.1	389	AT1G43170.9 | Symbols: RP1 | ribosomal protein 1 | chr1:16266992-16268631 FORWARD LENGTH=389;AT1G43170.8 | Symbols: RP1 | ribosomal protein 1 | chr1:16266992-16268631 FORWARD LENGTH=389;AT1G43170.7 | Symbols: RP1 | ribosomal protein 1 | chr1:16266992-16268	unique not considering splice variants	73.5	323.31	41;41;41;41;41;41;41;41;34	AT1G43170.9;AT1G43170.8;AT1G43170.7;AT1G43170.6;AT1G43170.5;AT1G43170.3;AT1G43170.2;AT1G43170.1;AT1G43170.4	AT1G43170.9;AT1G43170.8;AT1G43170.7;AT1G43170.6;AT1G43170.5;AT1G43170.3;AT1G43170.2;AT1G43170.1;AT1G43170.4	9	1
75	DS2	AT1G43170	cytosolic	LSU (60S)	uL3	RPL3A	P17094	RL31_ARATH	reviewed	60S ribosomal protein L3-1 (Protein EMBRYO DEFECTIVE 2207)	ARP1 EMB2207 RPL3A At1g43170 F1I21.1	389	AT1G43170.9 | Symbols: RP1 | ribosomal protein 1 | chr1:16266992-16268631 FORWARD LENGTH=389;AT1G43170.8 | Symbols: RP1 | ribosomal protein 1 | chr1:16266992-16268631 FORWARD LENGTH=389;AT1G43170.7 | Symbols: RP1 | ribosomal protein 1 | chr1:16266992-16268	unique not considering splice variants	85.6	323.31	63;63;63;63;63;63;63;63;50	AT1G43170.9;AT1G43170.8;AT1G43170.7;AT1G43170.6;AT1G43170.5;AT1G43170.3;AT1G43170.2;AT1G43170.1;AT1G43170.4	AT1G43170.9;AT1G43170.8;AT1G43170.7;AT1G43170.6;AT1G43170.5;AT1G43170.3;AT1G43170.2;AT1G43170.1;AT1G43170.4	9	1
276	DS1	AT1G61580	cytosolic	LSU (60S)	uL3	RPL3B	P22738	RL32_ARATH	reviewed	60S ribosomal protein L3-2	ARP2 RPL3B At1g61580 T25B24.7	390	AT1G61580.1 | Symbols: RPL3B, ARP2 | R-protein L3 B | chr1:22720833-22722402 REVERSE LENGTH=390	unique	49	97.294	23	AT1G61580.1	AT1G61580.1	1	1
76	DS2	AT1G61580	cytosolic	LSU (60S)	uL3	RPL3B	P22738	RL32_ARATH	reviewed	60S ribosomal protein L3-2	ARP2 RPL3B At1g61580 T25B24.7	390	AT1G61580.1 | Symbols: RPL3B, ARP2 | R-protein L3 B | chr1:22720833-22722402 REVERSE LENGTH=390	unique	42.1	78.787	27	AT1G61580.1	AT1G61580.1	1	1
277	DS1	AT3G52590	cytosolic	LSU (60S)	eL40	RPL40B	Q42202	RL40B_ARATH	reviewed	Ubiquitin-60S ribosomal protein L40-2 (Protein EARLY-RESPONSIVE TO DEHYDRATION 16) (Protein EMBRYO DEFECTIVE 2167) (Protein HAPLESS 4) [Cleaved into: Ubiquitin; 60S ribosomal protein L40-2 (CEP52)]	RPL40B EMB2167 ERD16 HAP4 UBQ1 At3g52590 F22O6_30 F3C22.8	128	AT3G52590.1 | Symbols: UBQ1, EMB2167, ERD16, HAP4 | ubiquitin extension protein 1 | chr3:19505668-19506681 FORWARD LENGTH=128;AT2G36170.1 | Symbols: | Ubiquitin supergroup;Ribosomal protein L40e | chr2:15172153-15173046 FORWARD LENGTH=128;AT4G05050.4 | Sy	represents 2 paralog proteins (RPL40B, RPL40A) and more proteins	34.4	9.1913	4;4;3;3;3;3;3;3;3;3;3;3;3;3;3;3;3;3;3;3;3;3;3;3	AT3G52590.1;AT2G36170.1;AT4G05050.4;AT4G05050.3;AT4G05050.2;AT4G05050.1;AT4G02890.2;AT4G02890.1;AT1G55060.1;AT4G05320.5;AT4G02890.4;AT4G02890.3;AT5G03240.3;AT5G03240.2;AT5G03240.1;AT1G65350.1;AT5G37640.1;AT4G05320.6;AT4G05320.3;AT4G05320.1;AT5G20620.1;AT4G05320.4;AT4G05320.2;AT3G09790.1	AT3G52590.1;AT2G36170.1;AT4G05050.4;AT4G05050.3;AT4G05050.2;AT4G05050.1;AT4G02890.2;AT4G02890.1;AT1G55060.1;AT4G05320.5;AT4G02890.4;AT4G02890.3;AT5G03240.3;AT5G03240.2;AT5G03240.1;AT1G65350.1;AT5G37640.1;AT4G05320.6;AT4G05320.3;AT4G05320.1;AT5G20620.1;AT4G05320.4;AT4G05320.2;AT3G09790.1	24	11
77	DS2	AT3G52590	cytosolic	LSU (60S)	eL40	RPL40B	Q42202	RL40B_ARATH	reviewed	Ubiquitin-60S ribosomal protein L40-2 (Protein EARLY-RESPONSIVE TO DEHYDRATION 16) (Protein EMBRYO DEFECTIVE 2167) (Protein HAPLESS 4) [Cleaved into: Ubiquitin; 60S ribosomal protein L40-2 (CEP52)]	RPL40B EMB2167 ERD16 HAP4 UBQ1 At3g52590 F22O6_30 F3C22.8	128	AT3G52590.1 | Symbols: UBQ1, EMB2167, ERD16, HAP4 | ubiquitin extension protein 1 | chr3:19505668-19506681 FORWARD LENGTH=128;AT2G36170.1 | Symbols: | Ubiquitin supergroup;Ribosomal protein L40e | chr2:15172153-15173046 FORWARD LENGTH=128	represents 2 paralog proteins (RPL40B, RPL40A)	68	24.262	11;11	AT3G52590.1;AT2G36170.1	AT3G52590.1;AT2G36170.1	2	2
278	DS1	AT3G09630	cytosolic	LSU (60S)	uL4	RPL4A	Q9SF40	RL4A_ARATH	reviewed	60S ribosomal protein L4-1 (L1)	RPL4A At3g09630 F11F8.22	406	AT3G09630.2 | Symbols: | Ribosomal protein L4/L1 family | chr3:2953813-2955444 FORWARD LENGTH=405;AT3G09630.1 | Symbols: | Ribosomal protein L4/L1 family | chr3:2953813-2955444 FORWARD LENGTH=406	unique not considering splice variants	50.1	323.31	23;23	AT3G09630.2;AT3G09630.1	AT3G09630.2;AT3G09630.1	2	1
78	DS2	AT3G09630	cytosolic	LSU (60S)	uL4	RPL4A	Q9SF40	RL4A_ARATH	reviewed	60S ribosomal protein L4-1 (L1)	RPL4A At3g09630 F11F8.22	406	AT3G09630.1 | Symbols: | Ribosomal protein L4/L1 family | chr3:2953813-2955444 FORWARD LENGTH=406;AT3G09630.2 | Symbols: | Ribosomal protein L4/L1 family | chr3:2953813-2955444 FORWARD LENGTH=405	unique not considering splice variants	75.9	323.31	54;52	AT3G09630.1;AT3G09630.2	AT3G09630.1;AT3G09630.2	2	1
279	DS1	AT5G02870	cytosolic	LSU (60S)	uL4	RPL4D	P49691	RL4B_ARATH	reviewed	60S ribosomal protein L4-2 (L1)	RPL4D RPL1 RPL4 At5g02870 F9G14_180	407	AT5G02870.2 | Symbols: | Ribosomal protein L4/L1 family | chr5:657830-659526 FORWARD LENGTH=406;AT5G02870.1 | Symbols: | Ribosomal protein L4/L1 family | chr5:657830-659526 FORWARD LENGTH=407	unique not considering splice variants	51.7	323.31	23;23	AT5G02870.2;AT5G02870.1	AT5G02870.2;AT5G02870.1	2	1
79	DS2	AT5G02870	cytosolic	LSU (60S)	uL4	RPL4D	P49691	RL4B_ARATH	reviewed	60S ribosomal protein L4-2 (L1)	RPL4D RPL1 RPL4 At5g02870 F9G14_180	407	AT5G02870.1 | Symbols: | Ribosomal protein L4/L1 family | chr5:657830-659526 FORWARD LENGTH=407;AT5G02870.2 | Symbols: | Ribosomal protein L4/L1 family | chr5:657830-659526 FORWARD LENGTH=406	unique not considering splice variants	72.7	323.31	50;47	AT5G02870.1;AT5G02870.2	AT5G02870.1;AT5G02870.2	2	1
280	DS1	AT3G25520	cytosolic	LSU (60S)	uL18	RPL5A	Q8LBI1	RL51_ARATH	reviewed	60S ribosomal protein L5-1	ATL5 RPL5A At3g25520 MWL2.17	301	AT3G25520.1 | Symbols: ATL5, PGY3, OLI5, RPL5A | ribosomal protein L5 | chr3:9269573-9271327 REVERSE LENGTH=301;AT3G25520.2 | Symbols: ATL5 | ribosomal protein L5 | chr3:9269573-9270434 REVERSE LENGTH=190	unique not considering splice variants	65.1	323.31	24;20	AT3G25520.1;AT3G25520.2	AT3G25520.1;AT3G25520.2	2	1
80	DS2	AT3G25520	cytosolic	LSU (60S)	uL18	RPL5A	Q8LBI1	RL51_ARATH	reviewed	60S ribosomal protein L5-1	ATL5 RPL5A At3g25520 MWL2.17	301	AT3G25520.1 | Symbols: ATL5, PGY3, OLI5, RPL5A | ribosomal protein L5 | chr3:9269573-9271327 REVERSE LENGTH=301;AT3G25520.2 | Symbols: ATL5 | ribosomal protein L5 | chr3:9269573-9270434 REVERSE LENGTH=190	unique not considering splice variants	79.4	323.31	37;30	AT3G25520.1;AT3G25520.2	AT3G25520.1;AT3G25520.2	2	1
281	DS1	AT5G39740	cytosolic	LSU (60S)	uL18	RPL5B	P49227	RL52_ARATH	reviewed	60S ribosomal protein L5-2	RPL5B At5g39740 MKM21.30 MKM21.5	301	AT5G39740.2 | Symbols: RPL5B | ribosomal protein L5 B | chr5:15903484-15905185 FORWARD LENGTH=301;AT5G39740.1 | Symbols: OLI7, RPL5B | ribosomal protein L5 B | chr5:15903365-15905185 FORWARD LENGTH=301	unique not considering splice variants	60.5	323.31	21;21	AT5G39740.2;AT5G39740.1	AT5G39740.2;AT5G39740.1	2	1
81	DS2	AT5G39740	cytosolic	LSU (60S)	uL18	RPL5B	P49227	RL52_ARATH	reviewed	60S ribosomal protein L5-2	RPL5B At5g39740 MKM21.30 MKM21.5	301	AT5G39740.2 | Symbols: RPL5B | ribosomal protein L5 B | chr5:15903484-15905185 FORWARD LENGTH=301;AT5G39740.1 | Symbols: OLI7, RPL5B | ribosomal protein L5 B | chr5:15903365-15905185 FORWARD LENGTH=301	unique not considering splice variants	79.4	323.31	36;36	AT5G39740.2;AT5G39740.1	AT5G39740.2;AT5G39740.1	2	1
282	DS1	AT1G18540	cytosolic	LSU (60S)	eL6	RPL6A	Q9FZ76	RL61_ARATH	reviewed	60S ribosomal protein L6-1	RPL6A At1g18540 F25I16.12	233	AT1G18540.1 | Symbols: | Ribosomal protein L6 family protein | chr1:6377448-6378548 REVERSE LENGTH=233	unique	71.2	145.29	25	AT1G18540.1	AT1G18540.1	1	1
82	DS2	AT1G18540	cytosolic	LSU (60S)	eL6	RPL6A	Q9FZ76	RL61_ARATH	reviewed	60S ribosomal protein L6-1	RPL6A At1g18540 F25I16.12	233	AT1G18540.1 | Symbols: | Ribosomal protein L6 family protein | chr1:6377448-6378548 REVERSE LENGTH=233	unique	73.4	233.9	21	AT1G18540.1	AT1G18540.1	1	1
283	DS1	AT1G74060	cytosolic	LSU (60S)	eL6	RPL6B	Q9C9C6	RL62_ARATH	reviewed	60S ribosomal protein L6-2	RPL6B At1g74060 F2P9.7	233	AT1G74060.1 | Symbols: | Ribosomal protein L6 family protein | chr1:27850033-27851299 REVERSE LENGTH=233;AT1G74050.1 | Symbols: | Ribosomal protein L6 family protein | chr1:27847256-27848680 REVERSE LENGTH=233	represents 2 paralog proteins (RPL6B, RPL6C)	67	323.31	26;25	AT1G74060.1;AT1G74050.1	AT1G74060.1;AT1G74050.1	2	2
83	DS2	AT1G74060	cytosolic	LSU (60S)	eL6	RPL6B	Q9C9C6	RL62_ARATH	reviewed	60S ribosomal protein L6-2	RPL6B At1g74060 F2P9.7	233	AT1G74060.1 | Symbols: | Ribosomal protein L6 family protein | chr1:27850033-27851299 REVERSE LENGTH=233	unique	79	323.31	26	AT1G74060.1	AT1G74060.1	1	1
84	DS2	AT1G74050	cytosolic	LSU (60S)	eL6	RPL6C	Q9C9C5	RL63_ARATH	reviewed	60S ribosomal protein L6-3	RPL6C At1g74050 F2P9.8	233	AT1G74050.1 | Symbols: | Ribosomal protein L6 family protein | chr1:27847256-27848680 REVERSE LENGTH=233	unique	76	7.218	25	AT1G74050.1	AT1G74050.1	1	1
284	DS1	AT1G80750	cytosolic	LSU (60S)	uL30	RPL7A	Q9SAI5	RL71_ARATH	reviewed	60S ribosomal protein L7-1	RPL7A At1g80750 F23A5.10	247	AT1G80750.1 | Symbols: | Ribosomal protein L30/L7 family protein | chr1:30349052-30350434 FORWARD LENGTH=247	unique	40.5	35.445	10	AT1G80750.1	AT1G80750.1	1	1
85	DS2	AT1G80750	cytosolic	LSU (60S)	uL30	RPL7A	Q9SAI5	RL71_ARATH	reviewed	60S ribosomal protein L7-1	RPL7A At1g80750 F23A5.10	247	AT1G80750.1 | Symbols: | Ribosomal protein L30/L7 family protein | chr1:30349052-30350434 FORWARD LENGTH=247	unique	27.1	42.716	6	AT1G80750.1	AT1G80750.1	1	1
285	DS1	AT2G47610	cytosolic	LSU (60S)	eL8	RPL7aA	P49692	RL7A1_ARATH	reviewed	60S ribosomal protein L7a-1	RPL7AA At2g47610 T30B22.8	257	AT2G47610.1 | Symbols: | Ribosomal protein L7Ae/L30e/S12e/Gadd45 family protein | chr2:19529854-19531401 FORWARD LENGTH=257	unique	61.1	323.31	21	AT2G47610.1	AT2G47610.1	1	1
86	DS2	AT2G47610	cytosolic	LSU (60S)	eL8	RPL7aA	P49692	RL7A1_ARATH	reviewed	60S ribosomal protein L7a-1	RPL7AA At2g47610 T30B22.8	257	AT2G47610.1 | Symbols: | Ribosomal protein L7Ae/L30e/S12e/Gadd45 family protein | chr2:19529854-19531401 FORWARD LENGTH=257	unique	79.4	323.31	31	AT2G47610.1	AT2G47610.1	1	1
286	DS1	AT3G62870	cytosolic	LSU (60S)	eL8	RPL7aB	Q9LZH9	RL7A2_ARATH	reviewed	60S ribosomal protein L7a-2	RPL7AB At3g62870 F26K9_300	256	AT3G62870.1 | Symbols: | Ribosomal protein L7Ae/L30e/S12e/Gadd45 family protein | chr3:23242862-23244273 REVERSE LENGTH=256	unique	58.6	234.66	19	AT3G62870.1	AT3G62870.1	1	1
87	DS2	AT3G62870	cytosolic	LSU (60S)	eL8	RPL7aB	Q9LZH9	RL7A2_ARATH	reviewed	60S ribosomal protein L7a-2	RPL7AB At3g62870 F26K9_300	256	AT3G62870.1 | Symbols: | Ribosomal protein L7Ae/L30e/S12e/Gadd45 family protein | chr3:23242862-23244273 REVERSE LENGTH=256	unique	79.7	323.31	29	AT3G62870.1	AT3G62870.1	1	1
287	DS1	AT2G01250	cytosolic	LSU (60S)	uL30	RPL7B	P60040	RL72_ARATH	reviewed	60S ribosomal protein L7-2	RPL7B At2g01250 F10A8.13	242	AT2G01250.1 | Symbols: | Ribosomal protein L30/L7 family protein | chr2:132943-134264 REVERSE LENGTH=242;AT2G01250.2 | Symbols: | Ribosomal protein L30/L7 family protein | chr2:133038-134264 REVERSE LENGTH=184	unique not considering splice variants	75.6	323.31	32;22	AT2G01250.1;AT2G01250.2	AT2G01250.1;AT2G01250.2	2	1
88	DS2	AT2G01250	cytosolic	LSU (60S)	uL30	RPL7B	P60040	RL72_ARATH	reviewed	60S ribosomal protein L7-2	RPL7B At2g01250 F10A8.13	242	AT2G01250.1 | Symbols: | Ribosomal protein L30/L7 family protein | chr2:132943-134264 REVERSE LENGTH=242;AT2G01250.2 | Symbols: | Ribosomal protein L30/L7 family protein | chr2:133038-134264 REVERSE LENGTH=184	unique not considering splice variants	75.6	323.31	32;21	AT2G01250.1;AT2G01250.2	AT2G01250.1;AT2G01250.2	2	1
288	DS1	AT2G44120	cytosolic	LSU (60S)	uL30	RPL7C	P60039	RL73_ARATH	reviewed	60S ribosomal protein L7-3	RPL7C At2g44120 F6E13.25	242	AT2G44120.1 | Symbols: | Ribosomal protein L30/L7 family protein | chr2:18249227-18250402 REVERSE LENGTH=242;AT2G44120.2 | Symbols: | Ribosomal protein L30/L7 family protein | chr2:18249227-18250417 REVERSE LENGTH=247	unique not considering splice variants	73.1	323.31	27;27	AT2G44120.1;AT2G44120.2	AT2G44120.1;AT2G44120.2	2	1
89	DS2	AT2G44120	cytosolic	LSU (60S)	uL30	RPL7C	P60039	RL73_ARATH	reviewed	60S ribosomal protein L7-3	RPL7C At2g44120 F6E13.25	242	AT2G44120.1 | Symbols: | Ribosomal protein L30/L7 family protein | chr2:18249227-18250402 REVERSE LENGTH=242;AT2G44120.2 | Symbols: | Ribosomal protein L30/L7 family protein | chr2:18249227-18250417 REVERSE LENGTH=247	unique not considering splice variants	65.3	323.31	29;27	AT2G44120.1;AT2G44120.2	AT2G44120.1;AT2G44120.2	2	1
289	DS1	AT3G13580	cytosolic	LSU (60S)	uL30	RPL7D	Q9LHP1	RL74_ARATH	reviewed	60S ribosomal protein L7-4	RPL7D At3g13580 K20M4.2	244	AT3G13580.3 | Symbols: | Ribosomal protein L30/L7 family protein | chr3:4433809-4435109 FORWARD LENGTH=244;AT3G13580.2 | Symbols: | Ribosomal protein L30/L7 family protein | chr3:4433809-4435109 FORWARD LENGTH=244;AT3G13580.1 | Symbols: | Ribosomal prot	unique not considering splice variants	65.2	36.248	23;23;23	AT3G13580.3;AT3G13580.2;AT3G13580.1	AT3G13580.3;AT3G13580.2;AT3G13580.1	3	1
90	DS2	AT3G13580	cytosolic	LSU (60S)	uL30	RPL7D	Q9LHP1	RL74_ARATH	reviewed	60S ribosomal protein L7-4	RPL7D At3g13580 K20M4.2	244	AT3G13580.3 | Symbols: | Ribosomal protein L30/L7 family protein | chr3:4433809-4435109 FORWARD LENGTH=244;AT3G13580.2 | Symbols: | Ribosomal protein L30/L7 family protein | chr3:4433809-4435109 FORWARD LENGTH=244;AT3G13580.1 | Symbols: | Ribosomal prot	unique not considering splice variants	60.2	80.139	25;25;25	AT3G13580.3;AT3G13580.2;AT3G13580.1	AT3G13580.3;AT3G13580.2;AT3G13580.1	3	1
290	DS1	AT2G18020	cytosolic	LSU (60S)	uL2	RPL8A	P46286	RL81_ARATH	reviewed	60S ribosomal protein L8-1 (60S ribosomal protein L2) (Protein EMBRYO DEFECTIVE 2296)	RPL8A EMB2296 RPL2 At2g18020 T27K22.11	258	AT2G18020.1 | Symbols: EMB2296 | Ribosomal protein L2 family | chr2:7837151-7838160 FORWARD LENGTH=258	represents 2 paralog proteins (RPL8A, RPL8B/minority)	67.1	323.31	18;4	AT2G18020.1	AT2G18020.1;AT3G51190.1	2	2
91	DS2	AT2G18020	cytosolic	LSU (60S)	uL2	RPL8A	P46286	RL81_ARATH	reviewed	60S ribosomal protein L8-1 (60S ribosomal protein L2) (Protein EMBRYO DEFECTIVE 2296)	RPL8A EMB2296 RPL2 At2g18020 T27K22.11	258	AT2G18020.1 | Symbols: EMB2296 | Ribosomal protein L2 family | chr2:7837151-7838160 FORWARD LENGTH=258	unique	87.6	323.31	37	AT2G18020.1	AT2G18020.1	1	1
291	DS1	AT4G36130	cytosolic	LSU (60S)	uL2	RPL8C	Q42064	RL83_ARATH	reviewed	60S ribosomal protein L8-3	RPL8C At4g36130 F23E13.20 T19K4.260	258	AT4G36130.1 | Symbols: | Ribosomal protein L2 family | chr4:17097613-17098656 FORWARD LENGTH=258	unique	63.2	323.31	17	AT4G36130.1	AT4G36130.1	1	1
92	DS2	AT4G36130	cytosolic	LSU (60S)	uL2	RPL8C	Q42064	RL83_ARATH	reviewed	60S ribosomal protein L8-3	RPL8C At4g36130 F23E13.20 T19K4.260	258	AT4G36130.1 | Symbols: | Ribosomal protein L2 family | chr4:17097613-17098656 FORWARD LENGTH=258	represents 2 paralog proteins (RPL8C, RPL8A/minority)	85.3	262.62	34;3	AT4G36130.1	AT4G36130.1;AT3G51190.1	2	2
292	DS1	AT1G33140	cytosolic	LSU (60S)	uL6	RPL9C	P49209	RL91_ARATH	reviewed	60S ribosomal protein L9-1	RPL9B At1g33120 T9L6.2; RPL9C At1g33140 T9L6.5	194	AT1G33140.1 | Symbols: PGY2 | Ribosomal protein L6 family | chr1:12023360-12024502 FORWARD LENGTH=194;AT1G33120.1 | Symbols: | Ribosomal protein L6 family | chr1:12010986-12012223 FORWARD LENGTH=194	represents 2 identical paralog proteins (RPL9C, RPL9B)	67.5	323.31	16;16	AT1G33140.1;AT1G33120.1	AT1G33140.1;AT1G33120.1	2	2
93	DS2	AT1G33140	cytosolic	LSU (60S)	uL6	RPL9C	P49209	RL91_ARATH	reviewed	60S ribosomal protein L9-1	RPL9B At1g33120 T9L6.2; RPL9C At1g33140 T9L6.5	194	AT1G33140.1 | Symbols: PGY2 | Ribosomal protein L6 family | chr1:12023360-12024502 FORWARD LENGTH=194;AT1G33120.1 | Symbols: | Ribosomal protein L6 family | chr1:12010986-12012223 FORWARD LENGTH=194	represents 2 identical paralog proteins (RPL9C, RPL9B)	87.6	323.31	33;33	AT1G33140.1;AT1G33120.1	AT1G33140.1;AT1G33120.1	2	2
293	DS1	AT4G10450	cytosolic	LSU (60S)	uL6	RPL9D	Q9SZX9	RL92_ARATH	reviewed	60S ribosomal protein L9-2	RPL9D At4g10450 F7L13.30	194	AT4G10450.1 | Symbols: | Ribosomal protein L6 family | chr4:6463201-6464458 REVERSE LENGTH=194	unique	62.9	309.46	12	AT4G10450.1	AT4G10450.1	1	1
94	DS2	AT4G10450	cytosolic	LSU (60S)	uL6	RPL9D	Q9SZX9	RL92_ARATH	reviewed	60S ribosomal protein L9-2	RPL9D At4g10450 F7L13.30	194	AT4G10450.1 | Symbols: | Ribosomal protein L6 family | chr4:6463201-6464458 REVERSE LENGTH=194	unique	67	141.37	18	AT4G10450.1	AT4G10450.1	1	1
294	DS1	AT3G09200	cytosolic	LSU (60S)	uL10	RPP0B	Q42112	RLA02_ARATH	reviewed	60S acidic ribosomal protein P0-2	RPP0B At3g09200 F3L24.7 MZB10.24	320	AT3G09200.1 | Symbols: | Ribosomal protein L10 family protein | chr3:2823364-2825020 REVERSE LENGTH=320;AT3G09200.2 | Symbols: | Ribosomal protein L10 family protein | chr3:2823364-2825020 REVERSE LENGTH=287	represents 2 paralog proteins (RPP0B, RPP0A/minority)	81.9	323.31	18;13;8	AT3G09200.1;AT3G09200.2	AT3G09200.1;AT3G09200.2;AT2G40010.1	3	2
95	DS2	AT3G09200	cytosolic	LSU (60S)	uL10	RPP0B	Q42112	RLA02_ARATH	reviewed	60S acidic ribosomal protein P0-2	RPP0B At3g09200 F3L24.7 MZB10.24	320	AT3G09200.1 | Symbols: | Ribosomal protein L10 family protein | chr3:2823364-2825020 REVERSE LENGTH=320;AT3G09200.2 | Symbols: | Ribosomal protein L10 family protein | chr3:2823364-2825020 REVERSE LENGTH=287	represents 2 paralog proteins (RPP0B, RPP0A/minority)	75	323.31	23;17;11	AT3G09200.1;AT3G09200.2	AT3G09200.1;AT3G09200.2;AT2G40010.1	3	2
295	DS1	AT3G11250	cytosolic	LSU (60S)	uL10	RPP0C	P57691	RLA03_ARATH	reviewed	60S acidic ribosomal protein P0-3	RPP0C At3g11250 F11B9.17 F11B9_119	323	AT3G11250.1 | Symbols: | Ribosomal protein L10 family protein | chr3:3521453-3522826 FORWARD LENGTH=323	unique	78.6	109.62	16	AT3G11250.1	AT3G11250.1	1	1
96	DS2	AT3G11250	cytosolic	LSU (60S)	uL10	RPP0C	P57691	RLA03_ARATH	reviewed	60S acidic ribosomal protein P0-3	RPP0C At3g11250 F11B9.17 F11B9_119	323	AT3G11250.1 | Symbols: | Ribosomal protein L10 family protein | chr3:3521453-3522826 FORWARD LENGTH=323	unique	64.4	96.649	19	AT3G11250.1	AT3G11250.1	1	1
296	DS1	AT1G01100	cytosolic	LSU (60S)	P1/P2	RPP1A	Q8LCW9	RLA11_ARATH	reviewed	60S acidic ribosomal protein P1-1	RPP1A At1g01100 T25K16.9	112	AT1G01100.4 | Symbols: | 60S acidic ribosomal protein family | chr1:50284-50954 REVERSE LENGTH=112;AT1G01100.2 | Symbols: | 60S acidic ribosomal protein family | chr1:50284-50954 REVERSE LENGTH=112;AT1G01100.1 | Symbols: | 60S acidic ribosomal protein f	unique not considering splice variants	90.2	280.86	9;9;9;5	AT1G01100.4;AT1G01100.2;AT1G01100.1;AT1G01100.3	AT1G01100.4;AT1G01100.2;AT1G01100.1;AT1G01100.3	4	1
97	DS2	AT1G01100	cytosolic	LSU (60S)	P1/P2	RPP1A	Q8LCW9	RLA11_ARATH	reviewed	60S acidic ribosomal protein P1-1	RPP1A At1g01100 T25K16.9	112	AT1G01100.4 | Symbols: | 60S acidic ribosomal protein family | chr1:50284-50954 REVERSE LENGTH=112;AT1G01100.2 | Symbols: | 60S acidic ribosomal protein family | chr1:50284-50954 REVERSE LENGTH=112;AT1G01100.1 | Symbols: | 60S acidic ribosomal protein f	unique not considering splice variants	95.5	127.16	8;8;8;5	AT1G01100.4;AT1G01100.2;AT1G01100.1;AT1G01100.3	AT1G01100.4;AT1G01100.2;AT1G01100.1;AT1G01100.3	4	1
297	DS1	AT4G00810	cytosolic	LSU (60S)	P1/P2	RPP1B	O23095	RLA12_ARATH	reviewed	60S acidic ribosomal protein P1-2	RPP1B At4g00810 T18A10.9	113	AT4G00810.2 | Symbols: | 60S acidic ribosomal protein family | chr4:346179-346957 REVERSE LENGTH=113;AT4G00810.1 | Symbols: | 60S acidic ribosomal protein family | chr4:346179-346957 REVERSE LENGTH=113	unique not considering splice variants	90.3	323.31	9;9	AT4G00810.2;AT4G00810.1	AT4G00810.2;AT4G00810.1	2	1
98	DS2	AT4G00810	cytosolic	LSU (60S)	P1/P2	RPP1B	O23095	RLA12_ARATH	reviewed	60S acidic ribosomal protein P1-2	RPP1B At4g00810 T18A10.9	113	AT4G00810.2 | Symbols: | 60S acidic ribosomal protein family | chr4:346179-346957 REVERSE LENGTH=113;AT4G00810.1 | Symbols: | 60S acidic ribosomal protein family | chr4:346179-346957 REVERSE LENGTH=113	unique not considering splice variants	95.6	215.47	6;6	AT4G00810.2;AT4G00810.1	AT4G00810.2;AT4G00810.1	2	1
298	DS1	AT5G47700	cytosolic	LSU (60S)	P1/P2	RPP1C	Q8LEQ0	RLA13_ARATH	reviewed	60S acidic ribosomal protein P1-3	RPP1C At5g47700 MCA23.2	113	AT5G47700.2 | Symbols: | 60S acidic ribosomal protein family | chr5:19328019-19328724 REVERSE LENGTH=113;AT5G47700.1 | Symbols: | 60S acidic ribosomal protein family | chr5:19328019-19328724 REVERSE LENGTH=113	unique not considering splice variants	90.3	323.31	9;9	AT5G47700.2;AT5G47700.1	AT5G47700.2;AT5G47700.1	2	1
99	DS2	AT5G47700	cytosolic	LSU (60S)	P1/P2	RPP1C	Q8LEQ0	RLA13_ARATH	reviewed	60S acidic ribosomal protein P1-3	RPP1C At5g47700 MCA23.2	113	AT5G47700.2 | Symbols: | 60S acidic ribosomal protein family | chr5:19328019-19328724 REVERSE LENGTH=113;AT5G47700.1 | Symbols: | 60S acidic ribosomal protein family | chr5:19328019-19328724 REVERSE LENGTH=113	unique not considering splice variants	95.6	245.22	8;8	AT5G47700.2;AT5G47700.1	AT5G47700.2;AT5G47700.1	2	1
299	DS1	AT2G27720	cytosolic	LSU (60S)	P1/P2	RPP2A	P51407	RLA21_ARATH	reviewed	60S acidic ribosomal protein P2-1	RPP2A At2g27720 F15K20.18	115	AT2G27720.1 | Symbols: | 60S acidic ribosomal protein family | chr2:11818696-11819370 FORWARD LENGTH=115;AT2G27720.3 | Symbols: | 60S acidic ribosomal protein family | chr2:11818696-11819370 FORWARD LENGTH=127;AT2G27720.2 | Symbols: | 60S acidic ribosom	unique not considering splice variants	91.3	323.31	9;7;7	AT2G27720.1;AT2G27720.3;AT2G27720.2	AT2G27720.1;AT2G27720.3;AT2G27720.2	3	1
100	DS2	AT2G27720	cytosolic	LSU (60S)	P1/P2	RPP2A	P51407	RLA21_ARATH	reviewed	60S acidic ribosomal protein P2-1	RPP2A At2g27720 F15K20.18	115	AT2G27720.1 | Symbols: | 60S acidic ribosomal protein family | chr2:11818696-11819370 FORWARD LENGTH=115;AT2G27720.3 | Symbols: | 60S acidic ribosomal protein family | chr2:11818696-11819370 FORWARD LENGTH=127;AT2G27720.2 | Symbols: | 60S acidic ribosom	unique not considering splice variants	81.7	323.31	12;9;9	AT2G27720.1;AT2G27720.3;AT2G27720.2	AT2G27720.1;AT2G27720.3;AT2G27720.2	3	1
300	DS1	AT2G27710	cytosolic	LSU (60S)	P1/P2	RPP2B	Q9SLF7	RLA22_ARATH	reviewed	60S acidic ribosomal protein P2-2	RPP2B At2g27710 F15K20.19	115	AT2G27710.3 | Symbols: | 60S acidic ribosomal protein family | chr2:11816929-11817670 FORWARD LENGTH=115;AT2G27710.2 | Symbols: | 60S acidic ribosomal protein family | chr2:11816929-11817670 FORWARD LENGTH=115;AT2G27710.1 | Symbols: | 60S acidic ribosom	unique not considering splice variants	93.9	323.31	9;9;9;7	AT2G27710.3;AT2G27710.2;AT2G27710.1;AT2G27710.4	AT2G27710.3;AT2G27710.2;AT2G27710.1;AT2G27710.4	4	1
101	DS2	AT2G27710	cytosolic	LSU (60S)	P1/P2	RPP2B	Q9SLF7	RLA22_ARATH	reviewed	60S acidic ribosomal protein P2-2	RPP2B At2g27710 F15K20.19	115	AT2G27710.3 | Symbols: | 60S acidic ribosomal protein family | chr2:11816929-11817670 FORWARD LENGTH=115;AT2G27710.2 | Symbols: | 60S acidic ribosomal protein family | chr2:11816929-11817670 FORWARD LENGTH=115;AT2G27710.1 | Symbols: | 60S acidic ribosom	unique not considering splice variants	81.7	323.31	14;14;14;12	AT2G27710.3;AT2G27710.2;AT2G27710.1;AT2G27710.4	AT2G27710.3;AT2G27710.2;AT2G27710.1;AT2G27710.4	4	1
301	DS1	AT3G28500	cytosolic	LSU (60S)	P1/P2	RPP2C	Q9LH85	RLA23_ARATH	reviewed	60S acidic ribosomal protein P2-3	RPP2C At3g28500 T20D4.1	115	AT3G28500.1 | Symbols: | 60S acidic ribosomal protein family | chr3:10682204-10682551 FORWARD LENGTH=115	unique	66.1	91.637	5	AT3G28500.1	AT3G28500.1	1	1
302	DS1	AT3G44590	cytosolic	LSU (60S)	P1/P2	RPP2D	Q9LXM8	RLA24_ARATH	reviewed	60S acidic ribosomal protein P2-4	RPP2D At3g44590 F14L2_140	111	AT3G44590.2 | Symbols: | 60S acidic ribosomal protein family | chr3:16163983-16164658 FORWARD LENGTH=111;AT3G44590.1 | Symbols: | 60S acidic ribosomal protein family | chr3:16163983-16164658 FORWARD LENGTH=111	unique not considering splice variants	75.7	113.57	6;6	AT3G44590.2;AT3G44590.1	AT3G44590.2;AT3G44590.1	2	1
102	DS2	AT3G44590	cytosolic	LSU (60S)	P1/P2	RPP2D	Q9LXM8	RLA24_ARATH	reviewed	60S acidic ribosomal protein P2-4	RPP2D At3g44590 F14L2_140	111	AT3G44590.2 | Symbols: | 60S acidic ribosomal protein family | chr3:16163983-16164658 FORWARD LENGTH=111;AT3G44590.1 | Symbols: | 60S acidic ribosomal protein family | chr3:16163983-16164658 FORWARD LENGTH=111	unique not considering splice variants	40.5	73.038	4;4	AT3G44590.2;AT3G44590.1	AT3G44590.2;AT3G44590.1	2	1
303	DS1	AT5G40040	cytosolic	LSU (60S)	P1/P2	RPP2E	Q9LUK2	RLA25_ARATH	reviewed	60S acidic ribosomal protein P2-5	RPP2E At5g40040 MUD12.2	114	AT5G40040.1 | Symbols: | 60S acidic ribosomal protein family | chr5:16029913-16030257 REVERSE LENGTH=114	unique	8.8	1.7165	1	AT5G40040.1	AT5G40040.1	1	1
304	DS1	AT4G25890	cytosolic	LSU (60S)	P1/P2	RPP3A	Q9SVZ6	RLA31_ARATH	reviewed	60S acidic ribosomal protein P3-1	RPP3A At4g25890 F14M19.170	119	AT4G25890.1 | Symbols: | 60S acidic ribosomal protein family | chr4:13159627-13160393 REVERSE LENGTH=119	unique	37	166.18	4	AT4G25890.1	AT4G25890.1	1	1
103	DS2	AT4G25890	cytosolic	LSU (60S)	P1/P2	RPP3A	Q9SVZ6	RLA31_ARATH	reviewed	60S acidic ribosomal protein P3-1	RPP3A At4g25890 F14M19.170	119	AT4G25890.1 | Symbols: | 60S acidic ribosomal protein family | chr4:13159627-13160393 REVERSE LENGTH=119	unique	6.7	6.5158	1	AT4G25890.1	AT4G25890.1	1	1
305	DS1	AT5G57290	cytosolic	LSU (60S)	P1/P2	RPP3B	Q9LVC9	RLA32_ARATH	reviewed	60S acidic ribosomal protein P3-2	RPP3B At5g57290 MJB24.10	120	AT5G57290.3 | Symbols: | 60S acidic ribosomal protein family | chr5:23207049-23207835 REVERSE LENGTH=119;AT5G57290.1 | Symbols: | 60S acidic ribosomal protein family | chr5:23207049-23207835 REVERSE LENGTH=120;AT5G57290.2 | Symbols: | 60S acidic ribosom	unique not considering splice variants	37	323.31	4;4;2	AT5G57290.3;AT5G57290.1;AT5G57290.2	AT5G57290.3;AT5G57290.1;AT5G57290.2	3	1
104	DS2	AT5G57290	cytosolic	LSU (60S)	P1/P2	RPP3B	Q9LVC9	RLA32_ARATH	reviewed	60S acidic ribosomal protein P3-2	RPP3B At5g57290 MJB24.10	120	AT5G57290.2 | Symbols: | 60S acidic ribosomal protein family | chr5:23207089-23207835 REVERSE LENGTH=89;AT5G57290.3 | Symbols: | 60S acidic ribosomal protein family | chr5:23207049-23207835 REVERSE LENGTH=119;AT5G57290.1 | Symbols: | 60S acidic ribosoma	unique not considering splice variants	40.4	265.83	6;6;6	AT5G57290.2;AT5G57290.3;AT5G57290.1	AT5G57290.2;AT5G57290.3;AT5G57290.1	3	1
306	DS1	AT3G58660		LSU (60S) associated	CIC1 (alias NSA3)-homolog	-							AT3G58660.1 | Symbols: | Ribosomal protein L1p/L10e family | chr3:21701574-21702914 FORWARD LENGTH=446	unique	23.8	40.736	7	AT3G58660.1	AT3G58660.1	1	1
105	DS2	AT3G58660		LSU (60S) associated	CIC1 (alias NSA3)-homolog	-							AT3G58660.1 | Symbols: | Ribosomal protein L1p/L10e family | chr3:21701574-21702914 FORWARD LENGTH=446	unique	15.2	28.414	4	AT3G58660.1	AT3G58660.1	1	1
307	DS1	AT3G22660		LSU (60S) associated	EBP2-homolog	EBP2							AT3G22660.1 | Symbols: | rRNA processing protein-related | chr3:8016237-8017118 REVERSE LENGTH=293	unique	22.9	27.099	4	AT3G22660.1	AT3G22660.1	1	1
106	DS2	AT3G22660		LSU (60S) associated	EBP2-homolog	EBP2							AT3G22660.1 | Symbols: | rRNA processing protein-related | chr3:8016237-8017118 REVERSE LENGTH=293	unique	4.4	6.3528	1	AT3G22660.1	AT3G22660.1	1	1
308	DS1	AT3G18600		LSU (60S) associated	HAS1-homolog	-							AT3G18600.1 | Symbols: | P-loop containing nucleoside triphosphate hydrolases superfamily protein | chr3:6399724-6403007 REVERSE LENGTH=568	unique	23.8	21.433	9	AT3G18600.1	AT3G18600.1	1	1
107	DS2	AT3G18600		LSU (60S) associated	HAS1-homolog	-							AT3G18600.1 | Symbols: | P-loop containing nucleoside triphosphate hydrolases superfamily protein | chr3:6399724-6403007 REVERSE LENGTH=568	unique	2.5	9.4705	1	AT3G18600.1	AT3G18600.1	1	1
309	DS1	AT1G23280		LSU (60S) associated	MAK16-homolog	MAK16-related							AT1G23280.1 | Symbols: | MAK16 protein-related | chr1:8260865-8262650 REVERSE LENGTH=303	unique	30	110.99	9	AT1G23280.1	AT1G23280.1	1	1
108	DS2	AT1G23280		LSU (60S) associated	MAK16-homolog	MAK16-related							AT1G23280.1 | Symbols: | MAK16 protein-related | chr1:8260865-8262650 REVERSE LENGTH=303	unique	12.5	24.267	3	AT1G23280.1	AT1G23280.1	1	1
310	DS1	AT2G03820		LSU (60S) associated	NMD3-homolog	NMD3							AT2G03820.1 | Symbols: | nonsense-mediated mRNA decay NMD3 family protein | chr2:1165149-1166699 REVERSE LENGTH=516	unique	51	320.3	22	AT2G03820.1	AT2G03820.1	1	1
109	DS2	AT2G03820		LSU (60S) associated	NMD3-homolog	NMD3							AT2G03820.1 | Symbols: | nonsense-mediated mRNA decay NMD3 family protein | chr2:1165149-1166699 REVERSE LENGTH=516	unique	31.6	169.06	12	AT2G03820.1	AT2G03820.1	1	1
311	DS1	AT1G50920		LSU (60S) associated	NOG1-homolog	ATNOG1-1							AT1G50920.1 | Symbols: | Nucleolar GTP-binding protein | chr1:18870555-18872570 FORWARD LENGTH=671	unique	42	323.31	25	AT1G50920.1	AT1G50920.1	1	1
110	DS2	AT1G50920		LSU (60S) associated	NOG1-homolog	ATNOG1-1							AT1G50920.1 | Symbols: | Nucleolar GTP-binding protein | chr1:18870555-18872570 FORWARD LENGTH=671	unique	16.1	114.09	10	AT1G50920.1	AT1G50920.1	1	1
312	DS1	AT1G52980		LSU (60S) associated	NOG2 (alias NUG2)-homolog	ATNUG2							AT1G52980.1 | Symbols: | GTP-binding family protein | chr1:19737493-19740201 FORWARD LENGTH=576	unique	37.8	244.13	18	AT1G52980.1	AT1G52980.1	1	1
111	DS2	AT1G52980		LSU (60S) associated	NOG2 (alias NUG2)-homolog	ATNUG2							AT1G52980.1 | Symbols: | GTP-binding family protein | chr1:19737493-19740201 FORWARD LENGTH=576	unique	10.9	36.478	4	AT1G52980.1	AT1G52980.1	1	1
313	DS1	AT5G14520		LSU (60S) associated	NOP7-homolog	PES							AT5G14520.1 | Symbols: | pescadillo-related | chr5:4680789-4684330 REVERSE LENGTH=590	unique	30.7	133.25	13	AT5G14520.1	AT5G14520.1	1	1
112	DS2	AT5G14520		LSU (60S) associated	NOP7-homolog	PES							AT5G14520.1 | Symbols: | pescadillo-related | chr5:4680789-4684330 REVERSE LENGTH=590	unique	13.9	49.997	4	AT5G14520.1	AT5G14520.1	1	1
314	DS1	AT5G06360		LSU (60S) associated	NSA2-homolog	-							AT5G06360.1 | Symbols: | Ribosomal protein S8e family protein | chr5:1944835-1946512 FORWARD LENGTH=260	unique	31.5	40.247	6	AT5G06360.1	AT5G06360.1	1	1
113	DS2	AT5G06360		LSU (60S) associated	NSA2-homolog	-							AT5G06360.1 | Symbols: | Ribosomal protein S8e family protein | chr5:1944835-1946512 FORWARD LENGTH=260	unique	33.8	50.863	6	AT5G06360.1	AT5G06360.1	1	1
315	DS1	AT2G24500		LSU (60S) associated	REI1/REH1-homolog	REIL2							AT2G24500.1 | Symbols: FZF | Zinc finger protein 622 | chr2:10401259-10402805 REVERSE LENGTH=395	unique	7.8	13.47	2	AT2G24500.1	AT2G24500.1	1	1
114	DS2	AT2G24500		LSU (60S) associated	REI1/REH1-homolog	REIL2							AT2G24500.1 | Symbols: FZF | Zinc finger protein 622 | chr2:10401259-10402805 REVERSE LENGTH=395	unique	22.3	76.105	6	AT2G24500.1	AT2G24500.1	1	1
316	DS1	AT2G44860		LSU (60S) associated	RLP24-homolog	RPL24C	O22165	RLP24_ARATH	reviewed	Probable ribosome biogenesis protein RLP24	At2g44860 T13E15.13	159	AT2G44860.2 | Symbols: | Ribosomal protein L24e family protein | chr2:18501034-18502128 REVERSE LENGTH=159;AT2G44860.1 | Symbols: | Ribosomal protein L24e family protein | chr2:18501034-18502128 REVERSE LENGTH=159	unique not considering splice variants	39	283.61	7;7	AT2G44860.2;AT2G44860.1	AT2G44860.2;AT2G44860.1	2	1
115	DS2	AT2G44860		LSU (60S) associated	RLP24-homolog	RPL24C	O22165	RLP24_ARATH	reviewed	Probable ribosome biogenesis protein RLP24	At2g44860 T13E15.13	159	AT2G44860.2 | Symbols: | Ribosomal protein L24e family protein | chr2:18501034-18502128 REVERSE LENGTH=159;AT2G44860.1 | Symbols: | Ribosomal protein L24e family protein | chr2:18501034-18502128 REVERSE LENGTH=159	unique not considering splice variants	43.4	171.19	6;6	AT2G44860.2;AT2G44860.1	AT2G44860.2;AT2G44860.1	2	1
317	DS1	AT3G23620		LSU (60S) associated	RPF2-homolog	ARPF2							AT3G23620.1 | Symbols: | Ribosomal RNA processing Brix domain protein | chr3:8480147-8481873 FORWARD LENGTH=314	unique	53.8	287.03	13	AT3G23620.1	AT3G23620.1	1	1
116	DS2	AT3G23620		LSU (60S) associated	RPF2-homolog	ARPF2							AT3G23620.1 | Symbols: | Ribosomal RNA processing Brix domain protein | chr3:8480147-8481873 FORWARD LENGTH=314	unique	13.7	58.143	3	AT3G23620.1	AT3G23620.1	1	1
318	DS1	AT5G52820		LSU (60S) associated	RSA4-homolog	ATNLE1							AT5G52820.1 | Symbols: | WD-40 repeat family protein / notchless protein, putative | chr5:21401423-21404203 FORWARD LENGTH=473	unique	42.5	122.34	13	AT5G52820.1	AT5G52820.1	1	1
117	DS2	AT5G52820		LSU (60S) associated	RSA4-homolog	ATNLE1							AT5G52820.1 | Symbols: | WD-40 repeat family protein / notchless protein, putative | chr5:21401423-21404203 FORWARD LENGTH=473	unique	10.8	65.557	3	AT5G52820.1	AT5G52820.1	1	1
319	DS1	AT3G55620		LSU (60S) associated	TIF6-homolog	eIF6A							AT3G55620.1 | Symbols: emb1624 | Translation initiation factor IF6 | chr3:20634581-20636312 FORWARD LENGTH=245	unique	74.7	321.28	11	AT3G55620.1	AT3G55620.1	1	1
118	DS2	AT3G55620		LSU (60S) associated	TIF6-homolog	eIF6A							AT3G55620.1 | Symbols: emb1624 | Translation initiation factor IF6 | chr3:20634581-20636312 FORWARD LENGTH=245	represents 2 paralog proteins (eIF6A, eIF6B/minority)	53.1	323.31	12;1	AT3G55620.1	AT3G55620.1;AT2G39820.1	2	2
320	DS1	AT5G15550		LSU (60S) associated	YTM1-homolog	ATPEP2							AT5G15550.1 | Symbols: | Transducin/WD40 repeat-like superfamily protein | chr5:5059051-5062003 REVERSE LENGTH=433;AT5G15550.2 | Symbols: | Transducin/WD40 repeat-like superfamily protein | chr5:5059315-5062003 REVERSE LENGTH=402	unique not considering splice variants	46.2	184.65	14;12	AT5G15550.1;AT5G15550.2	AT5G15550.1;AT5G15550.2	2	1
119	DS2	AT5G15550		LSU (60S) associated	YTM1-homolog	ATPEP2							AT5G15550.2 | Symbols: | Transducin/WD40 repeat-like superfamily protein | chr5:5059315-5062003 REVERSE LENGTH=402;AT5G15550.1 | Symbols: | Transducin/WD40 repeat-like superfamily protein | chr5:5059051-5062003 REVERSE LENGTH=433	unique not considering splice variants	14.4	29.209	4;4	AT5G15550.2;AT5G15550.1	AT5G15550.2;AT5G15550.1	2	1
322	DS1	AT5G60530		LSU (60S) associated		LEA protein-related							AT5G60530.1 | Symbols: | late embryogenesis abundant protein-related / LEA protein-related | chr5:24334197-24335685 REVERSE LENGTH=439	unique	8.2	46.726	3	AT5G60530.1	AT5G60530.1	1	1
121	DS2	AT5G60530		LSU (60S) associated		LEA protein-related							AT5G60530.1 | Symbols: | late embryogenesis abundant protein-related / LEA protein-related | chr5:24334197-24335685 REVERSE LENGTH=439	unique	4.3	27.858	2	AT5G60530.1	AT5G60530.1	1	1
321	DS1	AT1G03250		LSU (60S) associated		R3H domain protein							AT1G03250.1 | Symbols: | unknown protein; Has 89 Blast hits to 89 proteins in 31 species: Archae - 0; Bacteria - 0; Metazoa - 31; Fungi - 0; Plants - 48; Viruses - 0; Other Eukaryotes - 10 (source: NCBI BLink). | chr1:793576-795159 REVERSE LENGTH=245;AT1G	unique not considering splice variants	42.4	88.692	8;7	AT1G03250.1;AT1G03250.2	AT1G03250.1;AT1G03250.2	2	1
120	DS2	AT1G03250		LSU (60S) associated		R3H domain protein							AT1G03250.1 | Symbols: | unknown protein; Has 89 Blast hits to 89 proteins in 31 species: Archae - 0; Bacteria - 0; Metazoa - 31; Fungi - 0; Plants - 48; Viruses - 0; Other Eukaryotes - 10 (source: NCBI BLink). | chr1:793576-795159 REVERSE LENGTH=245;AT1G	unique not considering splice variants	42	91.572	7;6	AT1G03250.1;AT1G03250.2	AT1G03250.1;AT1G03250.2	2	1
324	DS1	AT1G18080	cytosolic	SSU (40S)	RACK1	RACK1A	O24456	GBLPA_ARATH	reviewed	Receptor for activated C kinase 1A (Guanine nucleotide-binding protein subunit beta-like protein A) (WD-40 repeat auxin-dependent protein ARCA)	RACK1A ARCA At1g18080 T10F20.9 T10O22.6	327	AT1G18080.1 | Symbols: ATARCA, RACK1A_AT, RACK1A | Transducin/WD40 repeat-like superfamily protein | chr1:6222325-6223901 FORWARD LENGTH=327	unique	89.3	323.31	28	AT1G18080.1	AT1G18080.1	1	1
123	DS2	AT1G18080	cytosolic	SSU (40S)	RACK1	RACK1A	O24456	GBLPA_ARATH	reviewed	Receptor for activated C kinase 1A (Guanine nucleotide-binding protein subunit beta-like protein A) (WD-40 repeat auxin-dependent protein ARCA)	RACK1A ARCA At1g18080 T10F20.9 T10O22.6	327	AT1G18080.1 | Symbols: ATARCA, RACK1A_AT, RACK1A | Transducin/WD40 repeat-like superfamily protein | chr1:6222325-6223901 FORWARD LENGTH=327	unique	90.2	323.31	48	AT1G18080.1	AT1G18080.1	1	1
325	DS1	AT1G48630	cytosolic	SSU (40S)	RACK1	RACK1B	Q9C4Z6	GPLPB_ARATH	reviewed	Receptor for activated C kinase 1B (Guanine nucleotide-binding protein subunit beta-like protein B)	RACK1B At1g48630 F11I4.18 F9P7.2	326	AT1G48630.1 | Symbols: RACK1B_AT | receptor for activated C kinase 1B | chr1:17981977-17983268 REVERSE LENGTH=326	unique	67.5	323.31	20	AT1G48630.1	AT1G48630.1	1	1
124	DS2	AT1G48630	cytosolic	SSU (40S)	RACK1	RACK1B	Q9C4Z6	GPLPB_ARATH	reviewed	Receptor for activated C kinase 1B (Guanine nucleotide-binding protein subunit beta-like protein B)	RACK1B At1g48630 F11I4.18 F9P7.2	326	AT1G48630.1 | Symbols: RACK1B_AT | receptor for activated C kinase 1B | chr1:17981977-17983268 REVERSE LENGTH=326	unique	58	323.31	20	AT1G48630.1	AT1G48630.1	1	1
326	DS1	AT3G18130	cytosolic	SSU (40S)	RACK1	RACK1C	Q9LV28	GPLPC_ARATH	reviewed	Receptor for activated C kinase 1C (Guanine nucleotide-binding protein subunit beta-like protein C)	RACK1C At3g18130 MRC8.11	326	AT3G18130.1 | Symbols: RACK1C_AT | receptor for activated C kinase 1C | chr3:6211109-6212371 REVERSE LENGTH=326	unique	78.8	323.31	23	AT3G18130.1	AT3G18130.1	1	1
125	DS2	AT3G18130	cytosolic	SSU (40S)	RACK1	RACK1C	Q9LV28	GPLPC_ARATH	reviewed	Receptor for activated C kinase 1C (Guanine nucleotide-binding protein subunit beta-like protein C)	RACK1C At3g18130 MRC8.11	326	AT3G18130.1 | Symbols: RACK1C_AT | receptor for activated C kinase 1C | chr3:6211109-6212371 REVERSE LENGTH=326	unique	58	84.731	20	AT3G18130.1	AT3G18130.1	1	1
126	DS2	AT4G25740	cytosolic	SSU (40S)	eS10	RPS10A	Q9SW09	RS101_ARATH	reviewed	40S ribosomal protein S10-1	RPS10A At4g25740 F14M19.20	177	AT4G25740.1 | Symbols: | RNA binding Plectin/S10 domain-containing protein | chr4:13107488-13108751 REVERSE LENGTH=177;AT4G25740.2 | Symbols: | RNA binding Plectin/S10 domain-containing protein | chr4:13107488-13108751 REVERSE LENGTH=149	unique not considering splice variants	47.5	30.894	10;8	AT4G25740.1;AT4G25740.2	AT4G25740.1;AT4G25740.2	2	1
327	DS1	AT5G41520	cytosolic	SSU (40S)	eS10	RPS10B	Q9FFS8	RS102_ARATH	reviewed	40S ribosomal protein S10-2	RPS10B At5g41520 MBK23.4	180	AT5G41520.1 | Symbols: | RNA binding Plectin/S10 domain-containing protein | chr5:16609377-16610583 REVERSE LENGTH=180;AT5G41520.2 | Symbols: | RNA binding Plectin/S10 domain-containing protein | chr5:16609377-16610203 REVERSE LENGTH=134	unique not considering splice variants	36.7	183.83	8;4	AT5G41520.1;AT5G41520.2	AT5G41520.1;AT5G41520.2	2	1
127	DS2	AT5G41520	cytosolic	SSU (40S)	eS10	RPS10B	Q9FFS8	RS102_ARATH	reviewed	40S ribosomal protein S10-2	RPS10B At5g41520 MBK23.4	180	AT5G41520.1 | Symbols: | RNA binding Plectin/S10 domain-containing protein | chr5:16609377-16610583 REVERSE LENGTH=180	unique not considering splice variants	51.7	191.75	11;5	AT5G41520.1	AT5G41520.1;AT5G41520.2	2	1
328	DS1	AT5G52650	cytosolic	SSU (40S)	eS10	RPS10C	Q9LTF2	RS103_ARATH	reviewed	40S ribosomal protein S10-3	RPS10C At5g52650 F6N7.14	179	AT5G52650.1 | Symbols: | RNA binding Plectin/S10 domain-containing protein | chr5:21355781-21357003 REVERSE LENGTH=179;AT4G25740.1 | Symbols: | RNA binding Plectin/S10 domain-containing protein | chr4:13107488-13108751 REVERSE LENGTH=177	represents 2 paralog proteins (RPS10C, RPS10A/minority)	47.5	119.21	10;5;4	AT5G52650.1;AT4G25740.1	AT5G52650.1;AT4G25740.1;AT4G25740.2	3	2
128	DS2	AT5G52650	cytosolic	SSU (40S)	eS10	RPS10C	Q9LTF2	RS103_ARATH	reviewed	40S ribosomal protein S10-3	RPS10C At5g52650 F6N7.14	179	AT5G52650.1 | Symbols: | RNA binding Plectin/S10 domain-containing protein | chr5:21355781-21357003 REVERSE LENGTH=179	unique	49.2	221.73	11	AT5G52650.1	AT5G52650.1	1	1
329	DS1	AT3G48930	cytosolic	SSU (40S)	uS17	RPS11A	P16181	RS111_ARATH	reviewed	40S ribosomal protein S11-1 (Protein EMBRYO DEFECTIVE 1080)	RPS11A EMB1080 RPS11 At3g48930 T2J13.230	160	AT3G48930.1 | Symbols: EMB1080 | Nucleic acid-binding, OB-fold-like protein | chr3:18141017-18142189 REVERSE LENGTH=160	unique	65	323.31	16	AT3G48930.1	AT3G48930.1	1	1
129	DS2	AT3G48930	cytosolic	SSU (40S)	uS17	RPS11A	P16181	RS111_ARATH	reviewed	40S ribosomal protein S11-1 (Protein EMBRYO DEFECTIVE 1080)	RPS11A EMB1080 RPS11 At3g48930 T2J13.230	160	AT3G48930.1 | Symbols: EMB1080 | Nucleic acid-binding, OB-fold-like protein | chr3:18141017-18142189 REVERSE LENGTH=160	unique	86.9	323.31	30	AT3G48930.1	AT3G48930.1	1	1
330	DS1	AT4G30800	cytosolic	SSU (40S)	uS17	RPS11B	O65569	RS112_ARATH	reviewed	40S ribosomal protein S11-2	RPS11B At4g30800 F6I18.290	159	AT4G30800.1 | Symbols: | Nucleic acid-binding, OB-fold-like protein | chr4:15001216-15002392 FORWARD LENGTH=159	unique	53.5	17.759	11	AT4G30800.1	AT4G30800.1	1	1
130	DS2	AT4G30800	cytosolic	SSU (40S)	uS17	RPS11B	O65569	RS112_ARATH	reviewed	40S ribosomal protein S11-2	RPS11B At4g30800 F6I18.290	159	AT4G30800.1 | Symbols: | Nucleic acid-binding, OB-fold-like protein | chr4:15001216-15002392 FORWARD LENGTH=159	unique	78.6	52.859	20	AT4G30800.1	AT4G30800.1	1	1
331	DS1	AT5G23740	cytosolic	SSU (40S)	uS17	RPS11C	P42733	RS113_ARATH	reviewed	40S ribosomal protein S11-3	RPS11C At5g23740 MRO11.22	159	AT5G23740.1 | Symbols: RPS11-BETA | ribosomal protein S11-beta | chr5:8008251-8009330 REVERSE LENGTH=159	unique	64.2	140.27	13	AT5G23740.1	AT5G23740.1	1	1
131	DS2	AT5G23740	cytosolic	SSU (40S)	uS17	RPS11C	P42733	RS113_ARATH	reviewed	40S ribosomal protein S11-3	RPS11C At5g23740 MRO11.22	159	AT5G23740.1 | Symbols: RPS11-BETA | ribosomal protein S11-beta | chr5:8008251-8009330 REVERSE LENGTH=159	unique	78.6	323.31	21	AT5G23740.1	AT5G23740.1	1	1
332	DS1	AT1G15930	cytosolic	SSU (40S)	eS12	RPS12A	Q9S9P1	RS121_ARATH	reviewed	40S ribosomal protein S12-1	RPS12A At1g15930 T24D18.3	144	AT1G15930.2 | Symbols: | Ribosomal protein L7Ae/L30e/S12e/Gadd45 family protein | chr1:5471702-5472741 FORWARD LENGTH=144;AT1G15930.1 | Symbols: | Ribosomal protein L7Ae/L30e/S12e/Gadd45 family protein | chr1:5471702-5472741 FORWARD LENGTH=144	unique not considering splice variants	89.6	236.37	16;16	AT1G15930.2;AT1G15930.1	AT1G15930.2;AT1G15930.1	2	1
132	DS2	AT1G15930	cytosolic	SSU (40S)	eS12	RPS12A	Q9S9P1	RS121_ARATH	reviewed	40S ribosomal protein S12-1	RPS12A At1g15930 T24D18.3	144	AT1G15930.2 | Symbols: | Ribosomal protein L7Ae/L30e/S12e/Gadd45 family protein | chr1:5471702-5472741 FORWARD LENGTH=144;AT1G15930.1 | Symbols: | Ribosomal protein L7Ae/L30e/S12e/Gadd45 family protein | chr1:5471702-5472741 FORWARD LENGTH=144	unique not considering splice variants	90.3	323.31	19;19	AT1G15930.2;AT1G15930.1	AT1G15930.2;AT1G15930.1	2	1
333	DS1	AT2G32060	cytosolic	SSU (40S)	eS12	RPS12C	Q9SKZ3	RS122_ARATH	reviewed	40S ribosomal protein S12-2	RPS12C At2g32060 F22D22.19	144	AT2G32060.3 | Symbols: | Ribosomal protein L7Ae/L30e/S12e/Gadd45 family protein | chr2:13639228-13640104 REVERSE LENGTH=144;AT2G32060.2 | Symbols: | Ribosomal protein L7Ae/L30e/S12e/Gadd45 family protein | chr2:13639228-13640104 REVERSE LENGTH=144;AT2G32	unique not considering splice variants	89.6	323.31	18;18;18	AT2G32060.3;AT2G32060.2;AT2G32060.1	AT2G32060.3;AT2G32060.2;AT2G32060.1	3	1
133	DS2	AT2G32060	cytosolic	SSU (40S)	eS12	RPS12C	Q9SKZ3	RS122_ARATH	reviewed	40S ribosomal protein S12-2	RPS12C At2g32060 F22D22.19	144	AT2G32060.3 | Symbols: | Ribosomal protein L7Ae/L30e/S12e/Gadd45 family protein | chr2:13639228-13640104 REVERSE LENGTH=144;AT2G32060.2 | Symbols: | Ribosomal protein L7Ae/L30e/S12e/Gadd45 family protein | chr2:13639228-13640104 REVERSE LENGTH=144;AT2G32	unique not considering splice variants	93.1	323.31	21;21;21	AT2G32060.3;AT2G32060.2;AT2G32060.1	AT2G32060.3;AT2G32060.2;AT2G32060.1	3	1
334	DS1	AT3G60770	cytosolic	SSU (40S)	uS15	RPS13A	P59223	RS131_ARATH	reviewed	40S ribosomal protein S13-1	RPS13A At3g60770 T4C21_180	151	AT3G60770.1 | Symbols: | Ribosomal protein S13/S15 | chr3:22460525-22461656 REVERSE LENGTH=151	unique	62.9	199.07	12	AT3G60770.1	AT3G60770.1	1	1
134	DS2	AT3G60770	cytosolic	SSU (40S)	uS15	RPS13A	P59223	RS131_ARATH	reviewed	40S ribosomal protein S13-1	RPS13A At3g60770 T4C21_180	151	AT3G60770.1 | Symbols: | Ribosomal protein S13/S15 | chr3:22460525-22461656 REVERSE LENGTH=151	unique	69.5	70.527	25	AT3G60770.1	AT3G60770.1	1	1
335	DS1	AT4G00100	cytosolic	SSU (40S)	uS15	RPS13B	P59224	RS132_ARATH	reviewed	40S ribosomal protein S13-2	RPS13B At4g00100 F6N15.7	151	AT4G00100.1 | Symbols: ATRPS13A, RPS13, PFL2, RPS13A | ribosomal protein S13A | chr4:37172-38123 FORWARD LENGTH=151	unique	62.9	6.5965	12	AT4G00100.1	AT4G00100.1	1	1
135	DS2	AT4G00100	cytosolic	SSU (40S)	uS15	RPS13B	P59224	RS132_ARATH	reviewed	40S ribosomal protein S13-2	RPS13B At4g00100 F6N15.7	151	AT4G00100.1 | Symbols: ATRPS13A, RPS13, PFL2, RPS13A | ribosomal protein S13A | chr4:37172-38123 FORWARD LENGTH=151	unique	69.5	323.31	25	AT4G00100.1	AT4G00100.1	1	1
336	DS1	AT2G36160	cytosolic	SSU (40S)	uS11	RPS14A	Q9SIH0	RS141_ARATH	reviewed	40S ribosomal protein S14-1	RPS14A At2g36160 F9C22.9	150	AT2G36160.1 | Symbols: | Ribosomal protein S11 family protein | chr2:15169925-15171159 FORWARD LENGTH=150	unique	49.3	2.2421	11	AT2G36160.1	AT2G36160.1	1	1
136	DS2	AT2G36160	cytosolic	SSU (40S)	uS11	RPS14A	Q9SIH0	RS141_ARATH	reviewed	40S ribosomal protein S14-1	RPS14A At2g36160 F9C22.9	150	AT2G36160.1 | Symbols: | Ribosomal protein S11 family protein | chr2:15169925-15171159 FORWARD LENGTH=150	unique	59.3	323.31	14	AT2G36160.1	AT2G36160.1	1	1
337	DS1	AT3G11510	cytosolic	SSU (40S)	uS11	RPS14B	Q9CAX6	RS142_ARATH	reviewed	40S ribosomal protein S14-2	RPS14B At3g11510 F24K9.19	150	AT3G11510.1 | Symbols: | Ribosomal protein S11 family protein | chr3:3623757-3624866 REVERSE LENGTH=150	unique	49.3	323.31	11	AT3G11510.1	AT3G11510.1	1	1
137	DS2	AT3G11510	cytosolic	SSU (40S)	uS11	RPS14B	Q9CAX6	RS142_ARATH	reviewed	40S ribosomal protein S14-2	RPS14B At3g11510 F24K9.19	150	AT3G11510.1 | Symbols: | Ribosomal protein S11 family protein | chr3:3623757-3624866 REVERSE LENGTH=150	unique	56	8.3459	13	AT3G11510.1	AT3G11510.1	1	1
338	DS1	AT3G52580	cytosolic	SSU (40S)	uS11	RPS14C	P42036	RS143_ARATH	reviewed	40S ribosomal protein S14-3	RPS14C At3g52580 F22O6_40 F3C22.6	150	AT3G52580.1 | Symbols: | Ribosomal protein S11 family protein | chr3:19503324-19504701 FORWARD LENGTH=150	unique	48	6.2585	10	AT3G52580.1	AT3G52580.1	1	1
138	DS2	AT3G52580	cytosolic	SSU (40S)	uS11	RPS14C	P42036	RS143_ARATH	reviewed	40S ribosomal protein S14-3	RPS14C At3g52580 F22O6_40 F3C22.6	150	AT3G52580.1 | Symbols: | Ribosomal protein S11 family protein | chr3:19503324-19504701 FORWARD LENGTH=150	unique	49.3	7.4343	12	AT3G52580.1	AT3G52580.1	1	1
339	DS1	AT1G04270	cytosolic	SSU (40S)	uS19	RPS15A	Q08112	RS151_ARATH	reviewed	40S ribosomal protein S15-1	RPS15A RIG RPS15 At1g04270 F19P19.29	152	AT1G04270.2 | Symbols: RPS15 | cytosolic ribosomal protein S15 | chr1:1141852-1142960 REVERSE LENGTH=151;AT1G04270.1 | Symbols: RPS15 | cytosolic ribosomal protein S15 | chr1:1141852-1142960 REVERSE LENGTH=152	represents 4 paralog proteins (RPS15A, RPS15B/minority, RPS15G/minority, RPS15E/minority)	73.5	285.22	9;9;3;1;1	AT1G04270.2;AT1G04270.1	AT1G04270.2;AT1G04270.1;AT5G43640.1;AT1G33850.1;AT5G09490.1	5	4
139	DS2	AT1G04270	cytosolic	SSU (40S)	uS19	RPS15A	Q08112	RS151_ARATH	reviewed	40S ribosomal protein S15-1	RPS15A RIG RPS15 At1g04270 F19P19.29	152	AT1G04270.2 | Symbols: RPS15 | cytosolic ribosomal protein S15 | chr1:1141852-1142960 REVERSE LENGTH=151;AT1G04270.1 | Symbols: RPS15 | cytosolic ribosomal protein S15 | chr1:1141852-1142960 REVERSE LENGTH=152	represents 4 paralog proteins (RPS15A, RPS15B/minority, RPS15C/minority, RPS15E/minority)	86.1	323.31	15;15;4;4;2	AT1G04270.2;AT1G04270.1	AT1G04270.2;AT1G04270.1;AT5G43640.1;AT5G09500.1;AT5G09490.1	5	4
340	DS1	AT3G46040	cytosolic	SSU (40S)	uS8	RPS15aD	Q9LX88	R15A4_ARATH	reviewed	40S ribosomal protein S15a-4	RPS15AD At3g46040 F12M12_10	130	AT3G46040.1 | Symbols: RPS15AD | ribosomal protein S15A D | chr3:16914891-16915529 FORWARD LENGTH=130	unique	73.8	25.218	10	AT3G46040.1	AT3G46040.1	1	1
140	DS2	AT3G46040	cytosolic	SSU (40S)	uS8	RPS15aD	Q9LX88	R15A4_ARATH	reviewed	40S ribosomal protein S15a-4	RPS15AD At3g46040 F12M12_10	130	AT3G46040.1 | Symbols: RPS15AD | ribosomal protein S15A D | chr3:16914891-16915529 FORWARD LENGTH=130	unique	73.1	55.71	13	AT3G46040.1	AT3G46040.1	1	1
341	DS1	AT4G29430	cytosolic	SSU (40S)	uS8	RPS15aE	Q9M0E0	R15A5_ARATH	reviewed	40S ribosomal protein S15a-5	RPS15AE At4g29430 F17A13.250	129	AT4G29430.1 | Symbols: rps15ae | ribosomal protein S15A E | chr4:14472440-14473383 FORWARD LENGTH=129	unique	45.7	20.883	4	AT4G29430.1	AT4G29430.1	1	1
141	DS2	AT4G29430	cytosolic	SSU (40S)	uS8	RPS15aE	Q9M0E0	R15A5_ARATH	reviewed	40S ribosomal protein S15a-5	RPS15AE At4g29430 F17A13.250	129	AT4G29430.1 | Symbols: rps15ae | ribosomal protein S15A E | chr4:14472440-14473383 FORWARD LENGTH=129	unique	34.1	13.853	2	AT4G29430.1	AT4G29430.1	1	1
342	DS1	AT5G59850	cytosolic	SSU (40S)	uS8	RPS15aF	P42798	R15A1_ARATH	reviewed	40S ribosomal protein S15a-1	RPS15AA At1g07770 F24B9.12; RPS15AF At5g59850 MMN10.16 MMN10.8	130	AT5G59850.1 | Symbols: | Ribosomal protein S8 family protein | chr5:24112499-24113084 REVERSE LENGTH=130;AT1G07770.2 | Symbols: RPS15A | ribosomal protein S15A | chr1:2408413-2409065 REVERSE LENGTH=130;AT1G07770.1 | Symbols: RPS15A | ribosomal protein S15	represents 3 in part identical paralog proteins (RPS15aF, RPS15aA, RPS15aC/minority)	78.5	323.31	12;12;12;4	AT5G59850.1;AT1G07770.2;AT1G07770.1	AT5G59850.1;AT1G07770.2;AT1G07770.1;AT2G39590.1	4	3
142	DS2	AT5G59850	cytosolic	SSU (40S)	uS8	RPS15aF	P42798	R15A1_ARATH	reviewed	40S ribosomal protein S15a-1	RPS15AA At1g07770 F24B9.12; RPS15AF At5g59850 MMN10.16 MMN10.8	130	AT5G59850.1 | Symbols: | Ribosomal protein S8 family protein | chr5:24112499-24113084 REVERSE LENGTH=130;AT1G07770.2 | Symbols: RPS15A | ribosomal protein S15A | chr1:2408413-2409065 REVERSE LENGTH=130;AT1G07770.1 | Symbols: RPS15A | ribosomal protein S15	represents 3 in part identical paralog proteins (RPS15aF, RPS15aA, RPS15aC/minority)	78.5	323.31	17;17;17;3	AT5G59850.1;AT1G07770.2;AT1G07770.1	AT5G59850.1;AT1G07770.2;AT1G07770.1;AT2G39590.1	4	3
343	DS1	AT5G09500	cytosolic	SSU (40S)	uS19	RPS15C	Q9FY65	RS153_ARATH	reviewed	40S ribosomal protein S15-3	RPS15C At5g09500 T5E8_300	150	AT5G09500.1 | Symbols: | Ribosomal protein S19 family protein | chr5:2954044-2954850 REVERSE LENGTH=150	unique	46.7	1.3859	4	AT5G09500.1	AT5G09500.1	1	1
344	DS1	AT5G09510	cytosolic	SSU (40S)	uS19	RPS15D	Q9FY64	RS154_ARATH	reviewed	40S ribosomal protein S15-4	RPS15D At5g09510 T5E8_310	152	AT5G09510.1 | Symbols: | Ribosomal protein S19 family protein | chr5:2955698-2956554 REVERSE LENGTH=152;AT5G09510.2 | Symbols: | Ribosomal protein S19 family protein | chr5:2955698-2956353 REVERSE LENGTH=118	unique not considering splice variants	73	6.4863	9;6	AT5G09510.1;AT5G09510.2	AT5G09510.1;AT5G09510.2	2	1
143	DS2	AT5G09510	cytosolic	SSU (40S)	uS19	RPS15D	Q9FY64	RS154_ARATH	reviewed	40S ribosomal protein S15-4	RPS15D At5g09510 T5E8_310	152	AT5G09510.1 | Symbols: | Ribosomal protein S19 family protein | chr5:2955698-2956554 REVERSE LENGTH=152;AT5G09510.2 | Symbols: | Ribosomal protein S19 family protein | chr5:2955698-2956353 REVERSE LENGTH=118	unique not considering splice variants	84.9	8.2352	12;6	AT5G09510.1;AT5G09510.2	AT5G09510.1;AT5G09510.2	2	1
345	DS1	AT2G09990	cytosolic	SSU (40S)	uS9	RPS16A	Q9SK22	RS161_ARATH	reviewed	40S ribosomal protein S16-1	RPS16A At2g09990 F7B19.13	146	AT2G09990.1 | Symbols: | Ribosomal protein S5 domain 2-like superfamily protein | chr2:3781442-3781882 FORWARD LENGTH=146	unique	71.9	2.1144	15	AT2G09990.1	AT2G09990.1	1	1
144	DS2	AT2G09990	cytosolic	SSU (40S)	uS9	RPS16A	Q9SK22	RS161_ARATH	reviewed	40S ribosomal protein S16-1	RPS16A At2g09990 F7B19.13	146	AT2G09990.1 | Symbols: | Ribosomal protein S5 domain 2-like superfamily protein | chr2:3781442-3781882 FORWARD LENGTH=146	unique	69.9	21.428	20	AT2G09990.1	AT2G09990.1	1	1
346	DS1	AT3G04230	cytosolic	SSU (40S)	uS9	RPS16B	Q9M8X9	RS162_ARATH	reviewed	40S ribosomal protein S16-2	RPS16B At3g04230 T6K12.15	146	AT3G04230.1 | Symbols: | Ribosomal protein S5 domain 2-like superfamily protein | chr3:1113169-1113609 REVERSE LENGTH=146	unique	45.2	48.754	9	AT3G04230.1	AT3G04230.1	1	1
145	DS2	AT3G04230	cytosolic	SSU (40S)	uS9	RPS16B	Q9M8X9	RS162_ARATH	reviewed	40S ribosomal protein S16-2	RPS16B At3g04230 T6K12.15	146	AT3G04230.1 | Symbols: | Ribosomal protein S5 domain 2-like superfamily protein | chr3:1113169-1113609 REVERSE LENGTH=146	unique	46.6	41.753	10	AT3G04230.1	AT3G04230.1	1	1
347	DS1	AT5G18380	cytosolic	SSU (40S)	uS9	RPS16C	Q42340	RS163_ARATH	reviewed	40S ribosomal protein S16-3	RPS16C At5g18380 F20L16.100	146	AT5G18380.2 | Symbols: | Ribosomal protein S5 domain 2-like superfamily protein | chr5:6090128-6090693 REVERSE LENGTH=144;AT5G18380.1 | Symbols: | Ribosomal protein S5 domain 2-like superfamily protein | chr5:6090253-6090693 REVERSE LENGTH=146;AT5G18380.	unique not considering splice variants	74.3	162.5	16;16;15	AT5G18380.2;AT5G18380.1;AT5G18380.3	AT5G18380.2;AT5G18380.1;AT5G18380.3	3	1
146	DS2	AT5G18380	cytosolic	SSU (40S)	uS9	RPS16C	Q42340	RS163_ARATH	reviewed	40S ribosomal protein S16-3	RPS16C At5g18380 F20L16.100	146	AT5G18380.2 | Symbols: | Ribosomal protein S5 domain 2-like superfamily protein | chr5:6090128-6090693 REVERSE LENGTH=144;AT5G18380.1 | Symbols: | Ribosomal protein S5 domain 2-like superfamily protein | chr5:6090253-6090693 REVERSE LENGTH=146;AT5G18380.	unique not considering splice variants	72.2	323.31	22;22;19	AT5G18380.2;AT5G18380.1;AT5G18380.3	AT5G18380.2;AT5G18380.1;AT5G18380.3	3	1
348	DS1	AT2G04390	cytosolic	SSU (40S)	eS17	RPS17A	P49205	RS171_ARATH	reviewed	40S ribosomal protein S17-1	RPS17A RPS17 At2g04390 T1O3.20	141	AT2G04390.1 | Symbols: | Ribosomal S17 family protein | chr2:1527911-1528336 FORWARD LENGTH=141	unique	68.1	44.367	14	AT2G04390.1	AT2G04390.1	1	1
349	DS1	AT2G05220	cytosolic	SSU (40S)	eS17	RPS17B	Q9SJ36	RS172_ARATH	reviewed	40S ribosomal protein S17-2	RPS17B At2g05220 F5G3.12	140	AT2G05220.2 | Symbols: | Ribosomal S17 family protein | chr2:1894757-1895179 REVERSE LENGTH=140;AT2G05220.1 | Symbols: | Ribosomal S17 family protein | chr2:1894757-1895179 REVERSE LENGTH=140	unique not considering splice variants	67.9	151.49	15;15	AT2G05220.2;AT2G05220.1	AT2G05220.2;AT2G05220.1	2	1
147	DS2	AT2G05220	cytosolic	SSU (40S)	eS17	RPS17B	Q9SJ36	RS172_ARATH	reviewed	40S ribosomal protein S17-2	RPS17B At2g05220 F5G3.12	140	AT2G05220.2 | Symbols: | Ribosomal S17 family protein | chr2:1894757-1895179 REVERSE LENGTH=140;AT2G05220.1 | Symbols: | Ribosomal S17 family protein | chr2:1894757-1895179 REVERSE LENGTH=140;AT5G04800.4 | Symbols: | Ribosomal S17 family protein | chr5:	represents 4 paralog proteins (RPS17A, RPS17B, RPS17C, RPS17D)	60	323.31	19;19;19;19;19;19;19;16	AT2G05220.2;AT2G05220.1;AT5G04800.4;AT5G04800.3;AT5G04800.2;AT5G04800.1;AT2G04390.1;AT3G10610.1	AT2G05220.2;AT2G05220.1;AT5G04800.4;AT5G04800.3;AT5G04800.2;AT5G04800.1;AT2G04390.1;AT3G10610.1	8	4
350	DS1	AT3G10610	cytosolic	SSU (40S)	eS17	RPS17C	Q9SQZ1	RS173_ARATH	reviewed	40S ribosomal protein S17-3	RPS17C At3g10610 F13M14.10 F18K10.23	140	AT3G10610.1 | Symbols: | Ribosomal S17 family protein | chr3:3319459-3319881 FORWARD LENGTH=140	unique	69.3	49.996	13	AT3G10610.1	AT3G10610.1	1	1
351	DS1	AT5G04800	cytosolic	SSU (40S)	eS17	RPS17D	Q9LZ17	RS174_ARATH	reviewed	40S ribosomal protein S17-4	RPS17D At5g04800 MUK11.12 T1E3_160	141	AT5G04800.4 | Symbols: | Ribosomal S17 family protein | chr5:1389217-1389642 FORWARD LENGTH=141;AT5G04800.3 | Symbols: | Ribosomal S17 family protein | chr5:1389217-1389642 FORWARD LENGTH=141;AT5G04800.2 | Symbols: | Ribosomal S17 family protein | chr5:	unique not considering splice variants	68.1	323.31	15;15;15;15	AT5G04800.4;AT5G04800.3;AT5G04800.2;AT5G04800.1	AT5G04800.4;AT5G04800.3;AT5G04800.2;AT5G04800.1	4	1
352	DS1	AT4G09800	cytosolic	SSU (40S)	uS13	RPS18C	P34788	RS18_ARATH	reviewed	40S ribosomal protein S18	RPS18A PFL At1g22780 T22J18.5; RPS18B At1g34030 F12G12.15 T15K4.9; RPS18C At4g09800 F17A8.150	152	AT4G09800.1 | Symbols: RPS18C | S18 ribosomal protein | chr4:6173818-6174963 FORWARD LENGTH=152;AT1G34030.1 | Symbols: | Ribosomal protein S13/S18 family | chr1:12370285-12371465 REVERSE LENGTH=152;AT1G22780.1 | Symbols: PFL, RPS18A, PFL1 | Ribosomal prot	represents 3 identical paralog proteins (RPS18C, RPS18A, RPS18B)	62.5	323.31	12;12;12	AT4G09800.1;AT1G34030.1;AT1G22780.1	AT4G09800.1;AT1G34030.1;AT1G22780.1	3	3
148	DS2	AT4G09800	cytosolic	SSU (40S)	uS13	RPS18C	P34788	RS18_ARATH	reviewed	40S ribosomal protein S18	RPS18A PFL At1g22780 T22J18.5; RPS18B At1g34030 F12G12.15 T15K4.9; RPS18C At4g09800 F17A8.150	152	AT4G09800.1 | Symbols: RPS18C | S18 ribosomal protein | chr4:6173818-6174963 FORWARD LENGTH=152;AT1G34030.1 | Symbols: | Ribosomal protein S13/S18 family | chr1:12370285-12371465 REVERSE LENGTH=152;AT1G22780.1 | Symbols: PFL, RPS18A, PFL1 | Ribosomal prot	represents 3 identical paralog proteins (RPS18C, RPS18A, RPS18B)	75	323.31	26;26;26	AT4G09800.1;AT1G34030.1;AT1G22780.1	AT4G09800.1;AT1G34030.1;AT1G22780.1	3	3
353	DS1	AT3G02080	cytosolic	SSU (40S)	eS19	RPS19A	Q9SGA6	RS191_ARATH	reviewed	40S ribosomal protein S19-1	RPS19A At3g02080 F1C9.13	143	AT3G02080.1 | Symbols: | Ribosomal protein S19e family protein | chr3:364138-365161 REVERSE LENGTH=143	unique	79	323.31	14	AT3G02080.1	AT3G02080.1	1	1
149	DS2	AT3G02080	cytosolic	SSU (40S)	eS19	RPS19A	Q9SGA6	RS191_ARATH	reviewed	40S ribosomal protein S19-1	RPS19A At3g02080 F1C9.13	143	AT3G02080.1 | Symbols: | Ribosomal protein S19e family protein | chr3:364138-365161 REVERSE LENGTH=143	unique	91.6	323.31	28	AT3G02080.1	AT3G02080.1	1	1
354	DS1	AT5G15520	cytosolic	SSU (40S)	eS19	RPS19B	Q9LF30	RS192_ARATH	reviewed	40S ribosomal protein S19-2	RPS19B At5g15520 T20K14_130	143	AT5G15520.1 | Symbols: | Ribosomal protein S19e family protein | chr5:5037242-5038136 REVERSE LENGTH=143	unique	79	278.06	14	AT5G15520.1	AT5G15520.1	1	1
150	DS2	AT5G15520	cytosolic	SSU (40S)	eS19	RPS19B	Q9LF30	RS192_ARATH	reviewed	40S ribosomal protein S19-2	RPS19B At5g15520 T20K14_130	143	AT5G15520.1 | Symbols: | Ribosomal protein S19e family protein | chr5:5037242-5038136 REVERSE LENGTH=143	unique	84.6	204.25	22	AT5G15520.1	AT5G15520.1	1	1
355	DS1	AT5G61170	cytosolic	SSU (40S)	eS19	RPS19C	Q9FNP8	RS193_ARATH	reviewed	40S ribosomal protein S19-3	RPS19C At5g61170 MAF19.17	143	AT5G61170.1 | Symbols: | Ribosomal protein S19e family protein | chr5:24611158-24612202 FORWARD LENGTH=143	unique	73.4	309.43	14	AT5G61170.1	AT5G61170.1	1	1
151	DS2	AT5G61170	cytosolic	SSU (40S)	eS19	RPS19C	Q9FNP8	RS193_ARATH	reviewed	40S ribosomal protein S19-3	RPS19C At5g61170 MAF19.17	143	AT5G61170.1 | Symbols: | Ribosomal protein S19e family protein | chr5:24611158-24612202 FORWARD LENGTH=143	unique	88.1	323.31	26	AT5G61170.1	AT5G61170.1	1	1
356	DS1	AT3G47370	cytosolic	SSU (40S)	uS10	RPS20B	Q9STY6	RS202_ARATH	reviewed	40S ribosomal protein S20-2	RPS20B At3g47370 T21L8.120	122	AT3G47370.3 | Symbols: | Ribosomal protein S10p/S20e family protein | chr3:17453671-17454437 REVERSE LENGTH=122;AT3G47370.2 | Symbols: | Ribosomal protein S10p/S20e family protein | chr3:17453671-17454437 REVERSE LENGTH=122;AT3G47370.1 | Symbols: | Ribo	unique not considering splice variants	47.5	2.8303	7;7;7	AT3G47370.3;AT3G47370.2;AT3G47370.1	AT3G47370.3;AT3G47370.2;AT3G47370.1	3	1
152	DS2	AT3G47370	cytosolic	SSU (40S)	uS10	RPS20B	Q9STY6	RS202_ARATH	reviewed	40S ribosomal protein S20-2	RPS20B At3g47370 T21L8.120	122	AT3G47370.3 | Symbols: | Ribosomal protein S10p/S20e family protein | chr3:17453671-17454437 REVERSE LENGTH=122;AT3G47370.2 | Symbols: | Ribosomal protein S10p/S20e family protein | chr3:17453671-17454437 REVERSE LENGTH=122;AT3G47370.1 | Symbols: | Ribo	unique not considering splice variants	88.5	38.209	15;15;15	AT3G47370.3;AT3G47370.2;AT3G47370.1	AT3G47370.3;AT3G47370.2;AT3G47370.1	3	1
357	DS1	AT5G62300	cytosolic	SSU (40S)	uS10	RPS20C	P49200	RS201_ARATH	reviewed	40S ribosomal protein S20-1	RPS20A At3g45030 F14D17_100; RPS20C At5g62300 MMI9.13 MMI9_120	124	AT5G62300.2 | Symbols: | Ribosomal protein S10p/S20e family protein | chr5:25021388-25022235 REVERSE LENGTH=124;AT5G62300.1 | Symbols: | Ribosomal protein S10p/S20e family protein | chr5:25021388-25022235 REVERSE LENGTH=124;AT3G45030.1 | Symbols: | Ribo	represents 2 identical paralog proteins (RPS20C, RPS20A)	48.4	155.94	7;7;7	AT5G62300.2;AT5G62300.1;AT3G45030.1	AT5G62300.2;AT5G62300.1;AT3G45030.1	3	2
153	DS2	AT5G62300	cytosolic	SSU (40S)	uS10	RPS20C	P49200	RS201_ARATH	reviewed	40S ribosomal protein S20-1	RPS20A At3g45030 F14D17_100; RPS20C At5g62300 MMI9.13 MMI9_120	124	AT5G62300.2 | Symbols: | Ribosomal protein S10p/S20e family protein | chr5:25021388-25022235 REVERSE LENGTH=124;AT5G62300.1 | Symbols: | Ribosomal protein S10p/S20e family protein | chr5:25021388-25022235 REVERSE LENGTH=124;AT3G45030.1 | Symbols: | Ribo	represents 2 identical paralog proteins (RPS20C, RPS20A)	88.7	315.23	16;16;16	AT5G62300.2;AT5G62300.1;AT3G45030.1	AT5G62300.2;AT5G62300.1;AT3G45030.1	3	2
358	DS1	AT3G53890	cytosolic	SSU (40S)	eS21	RPS21B	Q9M337	RS211_ARATH	reviewed	40S ribosomal protein S21-1	RPS21B At3g53890 F5K20_190	82	AT3G53890.2 | Symbols: | Ribosomal protein S21e | chr3:19955582-19956049 REVERSE LENGTH=82;AT3G53890.1 | Symbols: | Ribosomal protein S21e | chr3:19955582-19956049 REVERSE LENGTH=82	unique not considering splice variants	76.8	174.47	5;5	AT3G53890.2;AT3G53890.1	AT3G53890.2;AT3G53890.1	2	1
154	DS2	AT3G53890	cytosolic	SSU (40S)	eS21	RPS21B	Q9M337	RS211_ARATH	reviewed	40S ribosomal protein S21-1	RPS21B At3g53890 F5K20_190	82	AT3G53890.2 | Symbols: | Ribosomal protein S21e | chr3:19955582-19956049 REVERSE LENGTH=82;AT3G53890.1 | Symbols: | Ribosomal protein S21e | chr3:19955582-19956049 REVERSE LENGTH=82	unique not considering splice variants	91.5	323.31	8;8	AT3G53890.2;AT3G53890.1	AT3G53890.2;AT3G53890.1	2	1
359	DS1	AT5G27700	cytosolic	SSU (40S)	eS21	RPS21C	Q3E902	RS212_ARATH	reviewed	40S ribosomal protein S21-2	RPS21C At5g27700 T1G16.30	82	AT5G27700.1 | Symbols: | Ribosomal protein S21e | chr5:9807541-9808048 REVERSE LENGTH=82	unique	76.8	322.16	5	AT5G27700.1	AT5G27700.1	1	1
155	DS2	AT5G27700	cytosolic	SSU (40S)	eS21	RPS21C	Q3E902	RS212_ARATH	reviewed	40S ribosomal protein S21-2	RPS21C At5g27700 T1G16.30	82	AT5G27700.1 | Symbols: | Ribosomal protein S21e | chr5:9807541-9808048 REVERSE LENGTH=82	unique	91.5	323.31	8	AT5G27700.1	AT5G27700.1	1	1
360	DS1	AT5G02960	cytosolic	SSU (40S)	uS12	RPS23B	P49201	RS232_ARATH	reviewed	40S ribosomal protein S23-2 (S12)	RPS23B At5g02960 F9G14_270	142	AT5G02960.1 | Symbols: | Ribosomal protein S12/S23 family protein | chr5:693280-694396 REVERSE LENGTH=142;AT3G09680.1 | Symbols: | Ribosomal protein S12/S23 family protein | chr3:2969197-2970291 REVERSE LENGTH=142	represents 2 paralog proteins (RPS23B, RPS23A)	54.9	119.6	9;7	AT5G02960.1;AT3G09680.1	AT5G02960.1;AT3G09680.1	2	2
156	DS2	AT5G02960	cytosolic	SSU (40S)	uS12	RPS23B	P49201	RS232_ARATH	reviewed	40S ribosomal protein S23-2 (S12)	RPS23B At5g02960 F9G14_270	142	AT5G02960.1 | Symbols: | Ribosomal protein S12/S23 family protein | chr5:693280-694396 REVERSE LENGTH=142;AT3G09680.1 | Symbols: | Ribosomal protein S12/S23 family protein | chr3:2969197-2970291 REVERSE LENGTH=142	represents 2 paralog proteins (RPS23B, RPS23A)	72.5	323.31	21;14	AT5G02960.1;AT3G09680.1	AT5G02960.1;AT3G09680.1	2	2
361	DS1	AT3G04920	cytosolic	SSU (40S)	eS24	RPS24A	Q9SS17	RS241_ARATH	reviewed	40S ribosomal protein S24-1	RPS24A At3g04920 T9J14.13	133	AT3G04920.1 | Symbols: | Ribosomal protein S24e family protein | chr3:1360989-1362065 FORWARD LENGTH=133	unique	36.8	74.407	7	AT3G04920.1	AT3G04920.1	1	1
157	DS2	AT3G04920	cytosolic	SSU (40S)	eS24	RPS24A	Q9SS17	RS241_ARATH	reviewed	40S ribosomal protein S24-1	RPS24A At3g04920 T9J14.13	133	AT3G04920.1 | Symbols: | Ribosomal protein S24e family protein | chr3:1360989-1362065 FORWARD LENGTH=133	unique	68.4	323.31	19	AT3G04920.1	AT3G04920.1	1	1
362	DS1	AT5G28060	cytosolic	SSU (40S)	eS24	RPS24B	Q8LC83	RS242_ARATH	reviewed	40S ribosomal protein S24-2	RPS24B At5g28060 F15F15.130	133	AT5G28060.1 | Symbols: | Ribosomal protein S24e family protein | chr5:10069791-10070792 REVERSE LENGTH=133	unique	36.8	165.88	7	AT5G28060.1	AT5G28060.1	1	1
158	DS2	AT5G28060	cytosolic	SSU (40S)	eS24	RPS24B	Q8LC83	RS242_ARATH	reviewed	40S ribosomal protein S24-2	RPS24B At5g28060 F15F15.130	133	AT5G28060.1 | Symbols: | Ribosomal protein S24e family protein | chr5:10069791-10070792 REVERSE LENGTH=133	unique	66.2	241	17	AT5G28060.1	AT5G28060.1	1	1
363	DS1	AT2G21580	cytosolic	SSU (40S)	eS25	RPS25B	Q9SIK2	RS252_ARATH	reviewed	40S ribosomal protein S25-2	RPS25B At2g21580 F2G1.15	108	AT2G21580.2 | Symbols: | Ribosomal protein S25 family protein | chr2:9236629-9237510 FORWARD LENGTH=107;AT2G21580.1 | Symbols: | Ribosomal protein S25 family protein | chr2:9236629-9237510 FORWARD LENGTH=108	unique not considering splice variants	57	189.43	8;8	AT2G21580.2;AT2G21580.1	AT2G21580.2;AT2G21580.1	2	1
159	DS2	AT2G21580	cytosolic	SSU (40S)	eS25	RPS25B	Q9SIK2	RS252_ARATH	reviewed	40S ribosomal protein S25-2	RPS25B At2g21580 F2G1.15	108	AT2G21580.2 | Symbols: | Ribosomal protein S25 family protein | chr2:9236629-9237510 FORWARD LENGTH=107;AT2G21580.1 | Symbols: | Ribosomal protein S25 family protein | chr2:9236629-9237510 FORWARD LENGTH=108	unique not considering splice variants	73.8	323.31	14;14	AT2G21580.2;AT2G21580.1	AT2G21580.2;AT2G21580.1	2	1
160	DS2	AT4G34555	cytosolic	SSU (40S)	eS25	RPS25D	Q8GYL5	RS253_ARATH	reviewed	40S ribosomal protein S25-3	RPS25D At4g34555 T4L20	108	AT4G34555.1 | Symbols: | Ribosomal protein S25 family protein | chr4:16504381-16505339 REVERSE LENGTH=108;AT2G16360.1 | Symbols: | Ribosomal protein S25 family protein | chr2:7076713-7077366 REVERSE LENGTH=125	represents 2 paralog proteins (RPS25D, RPS25A)	73.1	191.02	14;7	AT4G34555.1;AT2G16360.1	AT4G34555.1;AT2G16360.1	2	2
364	DS1	AT4G39200	cytosolic	SSU (40S)	eS25	RPS25E	Q9T029	RS254_ARATH	reviewed	40S ribosomal protein S25-4	RPS25E At4g39200 T22F8.100	108	AT4G39200.2 | Symbols: | Ribosomal protein S25 family protein | chr4:18257464-18258464 FORWARD LENGTH=107;AT4G39200.1 | Symbols: | Ribosomal protein S25 family protein | chr4:18257464-18258464 FORWARD LENGTH=108	unique not considering splice variants	57	191.29	8;8	AT4G39200.2;AT4G39200.1	AT4G39200.2;AT4G39200.1	2	1
161	DS2	AT4G39200	cytosolic	SSU (40S)	eS25	RPS25E	Q9T029	RS254_ARATH	reviewed	40S ribosomal protein S25-4	RPS25E At4g39200 T22F8.100	108	AT4G39200.2 | Symbols: | Ribosomal protein S25 family protein | chr4:18257464-18258464 FORWARD LENGTH=107;AT4G39200.1 | Symbols: | Ribosomal protein S25 family protein | chr4:18257464-18258464 FORWARD LENGTH=108	unique not considering splice variants	77.6	323.31	15;15	AT4G39200.2;AT4G39200.1	AT4G39200.2;AT4G39200.1	2	1
162	DS2	AT2G40510	cytosolic	SSU (40S)	eS26	RPS26A	Q8LPJ7	RS262_ARATH	reviewed	40S ribosomal protein S26-2	RPS26B At2g40510 T2P4.14	133	AT2G40510.1 | Symbols: | Ribosomal protein S26e family protein | chr2:16918506-16919623 FORWARD LENGTH=133;AT3G56340.1 | Symbols: | Ribosomal protein S26e family protein | chr3:20892309-20893343 REVERSE LENGTH=130	represents 2 paralog proteins (RPS26A, RPS26C)	45.1	323.31	7;6	AT2G40510.1;AT3G56340.1	AT2G40510.1;AT3G56340.1	2	2
365	DS1	AT2G40590	cytosolic	SSU (40S)	eS26	RPS26B	P49206	RS261_ARATH	reviewed	40S ribosomal protein S26-1	RPS26A At2g40590 T2P4.6	131	AT2G40590.1 | Symbols: | Ribosomal protein S26e family protein | chr2:16945215-16946345 REVERSE LENGTH=131;AT2G40510.1 | Symbols: | Ribosomal protein S26e family protein | chr2:16918506-16919623 FORWARD LENGTH=133	represents 2 paralog proteins (RPS26B, RPS26A)	35.1	192	5;5	AT2G40590.1;AT2G40510.1	AT2G40590.1;AT2G40510.1	2	2
366	DS1	AT2G45710	cytosolic	SSU (40S)	eS27	RPS27A	O64650	RS271_ARATH	reviewed	40S ribosomal protein S27-1	RPS27A ARS27C At2g45710 F17K2.35 F4I18.31	84	AT2G45710.1 | Symbols: | Zinc-binding ribosomal protein family protein | chr2:18831243-18831999 FORWARD LENGTH=84;AT3G61110.1 | Symbols: ARS27A, RS27A | ribosomal protein S27 | chr3:22611710-22612632 FORWARD LENGTH=86	represents 3 paralog proteins (RPS27A, RPS27B, RPS27C/minority)	47.6	209.58	5;5;2	AT2G45710.1;AT3G61110.1	AT2G45710.1;AT3G61110.1;AT3G61111.1	3	3
163	DS2	AT2G45710	cytosolic	SSU (40S)	eS27	RPS27A	O64650	RS271_ARATH	reviewed	40S ribosomal protein S27-1	RPS27A ARS27C At2g45710 F17K2.35 F4I18.31	84	AT2G45710.1 | Symbols: | Zinc-binding ribosomal protein family protein | chr2:18831243-18831999 FORWARD LENGTH=84;AT3G61110.1 | Symbols: ARS27A, RS27A | ribosomal protein S27 | chr3:22611710-22612632 FORWARD LENGTH=86	represents 3 paralog proteins (RPS27A, RPS27B, RPS27C/minority)	53.6	323.31	8;8;3	AT2G45710.1;AT3G61110.1	AT2G45710.1;AT3G61110.1;AT3G61111.1	3	3
164	DS2	AT2G47110	cytosolic	SSU (40S)	eS31	RPS27aB	P59232	R27AB_ARATH	reviewed	Ubiquitin-40S ribosomal protein S27a-2 [Cleaved into: Ubiquitin; 40S ribosomal protein S27a-2]	RPS27AB UBQ6 At2g47110 F14M4.6	157	AT2G47110.2 | Symbols: UBQ6 | ubiquitin 6 | chr2:19344701-19345174 FORWARD LENGTH=157;AT2G47110.1 | Symbols: UBQ6 | ubiquitin 6 | chr2:19344701-19345174 FORWARD LENGTH=157;AT1G23410.1 | Symbols: | Ribosomal protein S27a / Ubiquitin family protein | chr1:8	represents 2 paralog proteins (RPS27aB, RPS27aA) and more minority proteins	80.3	323.31	19;19;13;8;8;8;8;8;8;8;8;8;8;8;8;8;8;8;8;8;8;8;8;8;8;8;5	AT2G47110.2;AT2G47110.1;AT1G23410.1	AT2G47110.2;AT2G47110.1;AT1G23410.1;AT4G05050.4;AT2G35635.1;AT1G31340.1;AT4G05050.3;AT4G05050.2;AT4G05050.1;AT4G02890.2;AT4G02890.1;AT1G55060.1;AT4G05320.5;AT4G02890.4;AT4G02890.3;AT5G03240.3;AT5G03240.2;AT5G03240.1;AT1G65350.1;AT5G37640.1;AT4G05320.6;AT4G05320.3;AT4G05320.1;AT5G20620.1;AT4G05320.4;AT4G05320.2;AT3G09790.1	27	13
367	DS1	AT3G62250	cytosolic	SSU (40S)	eS31	RPS27aC	P59233	R27AC_ARATH	reviewed	Ubiquitin-40S ribosomal protein S27a-3 [Cleaved into: Ubiquitin; 40S ribosomal protein S27a-3]	RPS27AC UBQ5 At3g62250 T17J13.210	157	AT3G62250.1 | Symbols: UBQ5 | ubiquitin 5 | chr3:23037138-23037611 FORWARD LENGTH=157;AT2G47110.2 | Symbols: UBQ6 | ubiquitin 6 | chr2:19344701-19345174 FORWARD LENGTH=157;AT2G47110.1 | Symbols: UBQ6 | ubiquitin 6 | chr2:19344701-19345174 FORWARD LENGTH=15	represents 3 paralog proteins (RPS27aC, RPS27aA, RPS27aB/minority)	45.2	323.31	7;7;7;4	AT3G62250.1;AT2G47110.2;AT2G47110.1;AT1G23410.1	AT3G62250.1;AT2G47110.2;AT2G47110.1;AT1G23410.1	4	3
165	DS2	AT3G62250	cytosolic	SSU (40S)	eS31	RPS27aC	P59233	R27AC_ARATH	reviewed	Ubiquitin-40S ribosomal protein S27a-3 [Cleaved into: Ubiquitin; 40S ribosomal protein S27a-3]	RPS27AC UBQ5 At3g62250 T17J13.210	157	AT3G62250.1 | Symbols: UBQ5 | ubiquitin 5 | chr3:23037138-23037611 FORWARD LENGTH=157	unique	77.1	45.407	17	AT3G62250.1	AT3G62250.1	1	1
368	DS1	AT5G47930	cytosolic	SSU (40S)	eS27	RPS27D	Q8L953	RS273_ARATH	reviewed	40S ribosomal protein S27-3	RPS27D ARS27B At5g47930 K16F13.1	84	AT5G47930.1 | Symbols: | Zinc-binding ribosomal protein family protein | chr5:19406423-19407329 REVERSE LENGTH=84	unique	38.1	81.711	4	AT5G47930.1	AT5G47930.1	1	1
166	DS2	AT5G47930	cytosolic	SSU (40S)	eS27	RPS27D	Q8L953	RS273_ARATH	reviewed	40S ribosomal protein S27-3	RPS27D ARS27B At5g47930 K16F13.1	84	AT5G47930.1 | Symbols: | Zinc-binding ribosomal protein family protein | chr5:19406423-19407329 REVERSE LENGTH=84	unique	53.6	147.68	8	AT5G47930.1	AT5G47930.1	1	1
369	DS1	AT5G03850	cytosolic	SSU (40S)	eS28	RPS28B	Q9SR73	RS281_ARATH	reviewed	40S ribosomal protein S28-1	RPS28A At3g10090 T22K18.8; RPS28B At5g03850 F8F6_60 MED24.15	64	AT5G03850.1 | Symbols: | Nucleic acid-binding, OB-fold-like protein | chr5:1028542-1028736 REVERSE LENGTH=64;AT3G10090.1 | Symbols: | Nucleic acid-binding, OB-fold-like protein | chr3:3108960-3109154 REVERSE LENGTH=64	represents 2 identical paralog proteins (RPS28B, RPS28A)	56.2	276.73	5;5	AT5G03850.1;AT3G10090.1	AT5G03850.1;AT3G10090.1	2	2
167	DS2	AT5G03850	cytosolic	SSU (40S)	eS28	RPS28B	Q9SR73	RS281_ARATH	reviewed	40S ribosomal protein S28-1	RPS28A At3g10090 T22K18.8; RPS28B At5g03850 F8F6_60 MED24.15	64	AT5G03850.1 | Symbols: | Nucleic acid-binding, OB-fold-like protein | chr5:1028542-1028736 REVERSE LENGTH=64;AT3G10090.1 | Symbols: | Nucleic acid-binding, OB-fold-like protein | chr3:3108960-3109154 REVERSE LENGTH=64	represents 2 identical paralog proteins (RPS28B, RPS28A)	95.3	323.31	12;12	AT5G03850.1;AT3G10090.1	AT5G03850.1;AT3G10090.1	2	2
370	DS1	AT5G64140	cytosolic	SSU (40S)	eS28	RPS28C	P34789	RS282_ARATH	reviewed	40S ribosomal protein S28-2	RPS28C At5g64140 MHJ24.12	64	AT5G64140.1 | Symbols: RPS28 | ribosomal protein S28 | chr5:25667529-25667723 REVERSE LENGTH=64	unique	56.2	80.956	5	AT5G64140.1	AT5G64140.1	1	1
168	DS2	AT5G64140	cytosolic	SSU (40S)	eS28	RPS28C	P34789	RS282_ARATH	reviewed	40S ribosomal protein S28-2	RPS28C At5g64140 MHJ24.12	64	AT5G64140.1 | Symbols: RPS28 | ribosomal protein S28 | chr5:25667529-25667723 REVERSE LENGTH=64	unique	95.3	172.65	12	AT5G64140.1	AT5G64140.1	1	1
371	DS1	AT4G33865	cytosolic	SSU (40S)	uS14	RPS29C	Q680P8	RS29_ARATH	reviewed	40S ribosomal protein S29	RPS29A At3g43980 T15B3.120; RPS29B At3g44010 T15B3.150; RPS29C At4g33865 F17I5.3	56	AT4G33865.1 | Symbols: | Ribosomal protein S14p/S29e family protein | chr4:16233395-16234114 REVERSE LENGTH=56;AT3G44010.1 | Symbols: | Ribosomal protein S14p/S29e family protein | chr3:15800175-15801132 REVERSE LENGTH=56;AT3G43980.1 | Symbols: | Riboso	represents 3 identical paralog proteins (RPS29C, RPS29A, RPS29B)	50	6.2621	3;3;3	AT4G33865.1;AT3G44010.1;AT3G43980.1	AT4G33865.1;AT3G44010.1;AT3G43980.1	3	3
169	DS2	AT4G33865	cytosolic	SSU (40S)	uS14	RPS29C	Q680P8	RS29_ARATH	reviewed	40S ribosomal protein S29	RPS29A At3g43980 T15B3.120; RPS29B At3g44010 T15B3.150; RPS29C At4g33865 F17I5.3	56	AT4G33865.1 | Symbols: | Ribosomal protein S14p/S29e family protein | chr4:16233395-16234114 REVERSE LENGTH=56;AT3G44010.1 | Symbols: | Ribosomal protein S14p/S29e family protein | chr3:15800175-15801132 REVERSE LENGTH=56;AT3G43980.1 | Symbols: | Riboso	represents 3 identical paralog proteins (RPS29C, RPS29A, RPS29B)	85.7	153.1	9;9;9	AT4G33865.1;AT3G44010.1;AT3G43980.1	AT4G33865.1;AT3G44010.1;AT3G43980.1	3	3
372	DS1	AT1G59359	cytosolic	SSU (40S)	uS5	RPS2B	Q93VB8	RS22_ARATH	reviewed	40S ribosomal protein S2-2	RPS2B RF12 At1g59359 T4M14_3; At1g58983 T4M14.1; At1g58684 R18I.8	284	AT1G59359.1 | Symbols: | Ribosomal protein S5 family protein | chr1:21842537-21843733 REVERSE LENGTH=284;AT1G58983.1 | Symbols: | Ribosomal protein S5 family protein | chr1:21806279-21807475 REVERSE LENGTH=284;AT1G58684.1 | Symbols: | Ribosomal protein	represents 4 in part identical paralog proteins (RPS2B, RPS2A, RPS2E, RPS2F)	47.9	323.31	15;15;15;15	AT1G59359.1;AT1G58983.1;AT1G58684.1;AT1G58380.1	AT1G59359.1;AT1G58983.1;AT1G58684.1;AT1G58380.1	4	4
170	DS2	AT1G59359	cytosolic	SSU (40S)	uS5	RPS2B	Q93VB8	RS22_ARATH	reviewed	40S ribosomal protein S2-2	RPS2B RF12 At1g59359 T4M14_3; At1g58983 T4M14.1; At1g58684 R18I.8	284	AT1G59359.1 | Symbols: | Ribosomal protein S5 family protein | chr1:21842537-21843733 REVERSE LENGTH=284;AT1G58983.1 | Symbols: | Ribosomal protein S5 family protein | chr1:21806279-21807475 REVERSE LENGTH=284;AT1G58684.1 | Symbols: | Ribosomal protein	represents 5 in part identical paralog proteins (RPS2B, RPS2A, RPS2E, RPS2F, RPS2D)	79.6	323.31	40;40;40;40;27	AT1G59359.1;AT1G58983.1;AT1G58684.1;AT1G58380.1;AT3G57490.1	AT1G59359.1;AT1G58983.1;AT1G58684.1;AT1G58380.1;AT3G57490.1	5	5
373	DS1	AT2G41840	cytosolic	SSU (40S)	uS5	RPS2C	P49688	RS23_ARATH	reviewed	40S ribosomal protein S2-3 (AtRPS2C)	RPS2C At2g41840 T11A07.6	285	AT2G41840.1 | Symbols: | Ribosomal protein S5 family protein | chr2:17460016-17461398 REVERSE LENGTH=285	unique	56.1	323.31	17	AT2G41840.1	AT2G41840.1	1	1
171	DS2	AT2G41840	cytosolic	SSU (40S)	uS5	RPS2C	P49688	RS23_ARATH	reviewed	40S ribosomal protein S2-3 (AtRPS2C)	RPS2C At2g41840 T11A07.6	285	AT2G41840.1 | Symbols: | Ribosomal protein S5 family protein | chr2:17460016-17461398 REVERSE LENGTH=285	unique	79.3	323.31	40	AT2G41840.1	AT2G41840.1	1	1
374	DS1	AT3G57490	cytosolic	SSU (40S)	uS5	RPS2D	Q9SCM3	RS24_ARATH	reviewed	40S ribosomal protein S2-4	RPS2D At3g57490 T8H10.90	276	AT3G57490.1 | Symbols: | Ribosomal protein S5 family protein | chr3:21279824-21280887 REVERSE LENGTH=276	unique	40.2	15.649	11	AT3G57490.1	AT3G57490.1	1	1
375	DS1	AT5G56670	cytosolic	SSU (40S)	eS30	RPS30C	P49689	RS30_ARATH	reviewed	40S ribosomal protein S30	RPS30A At2g19750 F6F22.22; RPS30B At4g29390 F17A13.210; RPS30C At5g56670 MIK19.12	62	AT5G56670.1 | Symbols: | Ribosomal protein S30 family protein | chr5:22935413-22935981 REVERSE LENGTH=62;AT4G29390.1 | Symbols: | Ribosomal protein S30 family protein | chr4:14465212-14465902 REVERSE LENGTH=62;AT2G19750.1 | Symbols: | Ribosomal protein	represents 3 identical paralog proteins (RPS30C, RPS30A, RPS30B)	43.5	13.364	5;5;5	AT5G56670.1;AT4G29390.1;AT2G19750.1	AT5G56670.1;AT4G29390.1;AT2G19750.1	3	3
172	DS2	AT5G56670	cytosolic	SSU (40S)	eS30	RPS30C	P49689	RS30_ARATH	reviewed	40S ribosomal protein S30	RPS30A At2g19750 F6F22.22; RPS30B At4g29390 F17A13.210; RPS30C At5g56670 MIK19.12	62	AT5G56670.1 | Symbols: | Ribosomal protein S30 family protein | chr5:22935413-22935981 REVERSE LENGTH=62;AT4G29390.1 | Symbols: | Ribosomal protein S30 family protein | chr4:14465212-14465902 REVERSE LENGTH=62;AT2G19750.1 | Symbols: | Ribosomal protein	represents 3 identical paralog proteins (RPS30C, RPS30A, RPS30B)	30.6	46.298	5;5;5	AT5G56670.1;AT4G29390.1;AT2G19750.1	AT5G56670.1;AT4G29390.1;AT2G19750.1	3	3
376	DS1	AT2G31610	cytosolic	SSU (40S)	uS3	RPS3A	Q9SIP7	RS31_ARATH	reviewed	40S ribosomal protein S3-1	RPS3A At2g31610 T9H9.13	250	AT2G31610.1 | Symbols: | Ribosomal protein S3 family protein | chr2:13450384-13451669 FORWARD LENGTH=250	unique	77.2	323.31	23	AT2G31610.1	AT2G31610.1	1	1
173	DS2	AT2G31610	cytosolic	SSU (40S)	uS3	RPS3A	Q9SIP7	RS31_ARATH	reviewed	40S ribosomal protein S3-1	RPS3A At2g31610 T9H9.13	250	AT2G31610.1 | Symbols: | Ribosomal protein S3 family protein | chr2:13450384-13451669 FORWARD LENGTH=250	unique	90.4	323.31	36	AT2G31610.1	AT2G31610.1	1	1
377	DS1	AT3G04840	cytosolic	SSU (40S)	eS1	RPS3aA	Q9CAV0	RS3A1_ARATH	reviewed	40S ribosomal protein S3a-1	RPS3AA At3g04840 T9J14.21	262	AT3G04840.1 | Symbols: | Ribosomal protein S3Ae | chr3:1329751-1331418 FORWARD LENGTH=262	unique	71.4	323.31	25	AT3G04840.1	AT3G04840.1	1	1
174	DS2	AT3G04840	cytosolic	SSU (40S)	eS1	RPS3aA	Q9CAV0	RS3A1_ARATH	reviewed	40S ribosomal protein S3a-1	RPS3AA At3g04840 T9J14.21	262	AT3G04840.1 | Symbols: | Ribosomal protein S3Ae | chr3:1329751-1331418 FORWARD LENGTH=262	unique	74.8	323.31	33	AT3G04840.1	AT3G04840.1	1	1
378	DS1	AT4G34670	cytosolic	SSU (40S)	eS1	RPS3aB	Q42262	RS3A2_ARATH	reviewed	40S ribosomal protein S3a-2	RPS3AB CYC07 At4g34670 T4L20.250	262	AT4G34670.1 | Symbols: | Ribosomal protein S3Ae | chr4:16548724-16550222 FORWARD LENGTH=262	unique	63.7	323.31	21	AT4G34670.1	AT4G34670.1	1	1
175	DS2	AT4G34670	cytosolic	SSU (40S)	eS1	RPS3aB	Q42262	RS3A2_ARATH	reviewed	40S ribosomal protein S3a-2	RPS3AB CYC07 At4g34670 T4L20.250	262	AT4G34670.1 | Symbols: | Ribosomal protein S3Ae | chr4:16548724-16550222 FORWARD LENGTH=262	unique	72.9	323.31	29	AT4G34670.1	AT4G34670.1	1	1
379	DS1	AT3G53870	cytosolic	SSU (40S)	uS3	RPS3B	Q9M339	RS32_ARATH	reviewed	40S ribosomal protein S3-2	RPS3B At3g53870 F5K20_170	249	AT3G53870.1 | Symbols: | Ribosomal protein S3 family protein | chr3:19951547-19952782 FORWARD LENGTH=249	unique	62.2	16.196	21	AT3G53870.1	AT3G53870.1	1	1
176	DS2	AT3G53870	cytosolic	SSU (40S)	uS3	RPS3B	Q9M339	RS32_ARATH	reviewed	40S ribosomal protein S3-2	RPS3B At3g53870 F5K20_170	249	AT3G53870.1 | Symbols: | Ribosomal protein S3 family protein | chr3:19951547-19952782 FORWARD LENGTH=249	unique	75.5	90.095	32	AT3G53870.1	AT3G53870.1	1	1
380	DS1	AT5G35530	cytosolic	SSU (40S)	uS3	RPS3C	Q9FJA6	RS33_ARATH	reviewed	40S ribosomal protein S3-3	RPS3C At5g35530 MOK9.14	248	AT5G35530.1 | Symbols: | Ribosomal protein S3 family protein | chr5:13710355-13712192 REVERSE LENGTH=248	unique	77.8	73.416	23	AT5G35530.1	AT5G35530.1	1	1
177	DS2	AT5G35530	cytosolic	SSU (40S)	uS3	RPS3C	Q9FJA6	RS33_ARATH	reviewed	40S ribosomal protein S3-3	RPS3C At5g35530 MOK9.14	248	AT5G35530.1 | Symbols: | Ribosomal protein S3 family protein | chr5:13710355-13712192 REVERSE LENGTH=248	unique	72.6	142.98	34	AT5G35530.1	AT5G35530.1	1	1
381	DS1	AT5G07090	cytosolic	SSU (40S)	eS4	RPS4B	P49204	RS42_ARATH	reviewed	40S ribosomal protein S4-2	RPS4B At5g07090 MOJ9.26 T28J14_30	262	AT5G07090.2 | Symbols: | Ribosomal protein S4 (RPS4A) family protein | chr5:2202783-2203805 FORWARD LENGTH=244;AT5G07090.1 | Symbols: | Ribosomal protein S4 (RPS4A) family protein | chr5:2202410-2203805 FORWARD LENGTH=262;AT2G17360.1 | Symbols: | Riboso	represents 2 paralog proteins (RPS4B, RPS4A)	75.4	323.31	21;21;20;13	AT5G07090.2;AT5G07090.1;AT2G17360.1;AT2G17360.2	AT5G07090.2;AT5G07090.1;AT2G17360.1;AT2G17360.2	4	2
178	DS2	AT5G07090	cytosolic	SSU (40S)	eS4	RPS4B	P49204	RS42_ARATH	reviewed	40S ribosomal protein S4-2	RPS4B At5g07090 MOJ9.26 T28J14_30	262	AT5G07090.1 | Symbols: | Ribosomal protein S4 (RPS4A) family protein | chr5:2202410-2203805 FORWARD LENGTH=262;AT2G17360.1 | Symbols: | Ribosomal protein S4 (RPS4A) family protein | chr2:7546598-7548138 FORWARD LENGTH=261;AT2G17360.2 | Symbols: | Riboso	represents 2 paralog proteins (RPS4B, RPS4A)	90.5	54.366	43;42;24	AT5G07090.1;AT2G17360.1;AT2G17360.2	AT5G07090.1;AT2G17360.1;AT2G17360.2	3	2
179	DS2	AT5G07090	cytosolic	SSU (40S)	eS4	RPS4B	P49204	RS42_ARATH	reviewed	40S ribosomal protein S4-2	RPS4B At5g07090 MOJ9.26 T28J14_30	262	AT5G07090.2 | Symbols: | Ribosomal protein S4 (RPS4A) family protein | chr5:2202783-2203805 FORWARD LENGTH=244	unique	96.3	14.941	43	AT5G07090.2	AT5G07090.2	1	1
382	DS1	AT5G58420	cytosolic	SSU (40S)	eS4	RPS4D	Q8VYK6	RS43_ARATH	reviewed	40S ribosomal protein S4-3	RPS4D At5g58420 MQJ2_10	262	AT5G58420.1 | Symbols: | Ribosomal protein S4 (RPS4A) family protein | chr5:23619599-23620896 FORWARD LENGTH=262	unique	67.9	-2	20	AT5G58420.1	AT5G58420.1	1	1
180	DS2	AT5G58420	cytosolic	SSU (40S)	eS4	RPS4D	Q8VYK6	RS43_ARATH	reviewed	40S ribosomal protein S4-3	RPS4D At5g58420 MQJ2_10	262	AT5G58420.1 | Symbols: | Ribosomal protein S4 (RPS4A) family protein | chr5:23619599-23620896 FORWARD LENGTH=262	unique	90.5	323.31	43	AT5G58420.1	AT5G58420.1	1	1
383	DS1	AT2G37270	cytosolic	SSU (40S)	uS7	RPS5A	Q9ZUT9	RS51_ARATH	reviewed	40S ribosomal protein S5-1 (AtRPS5B)	RPS5B At2g37270 F3G5.6	207	AT2G37270.2 | Symbols: ATRPS5B, RPS5B | ribosomal protein 5B | chr2:15647883-15649042 REVERSE LENGTH=207;AT2G37270.1 | Symbols: ATRPS5B, RPS5B | ribosomal protein 5B | chr2:15647883-15649042 REVERSE LENGTH=207	unique not considering splice variants	62.3	323.31	16;16	AT2G37270.2;AT2G37270.1	AT2G37270.2;AT2G37270.1	2	1
181	DS2	AT2G37270	cytosolic	SSU (40S)	uS7	RPS5A	Q9ZUT9	RS51_ARATH	reviewed	40S ribosomal protein S5-1 (AtRPS5B)	RPS5B At2g37270 F3G5.6	207	AT2G37270.2 | Symbols: ATRPS5B, RPS5B | ribosomal protein 5B | chr2:15647883-15649042 REVERSE LENGTH=207;AT2G37270.1 | Symbols: ATRPS5B, RPS5B | ribosomal protein 5B | chr2:15647883-15649042 REVERSE LENGTH=207	unique not considering splice variants	69.1	323.31	25;25	AT2G37270.2;AT2G37270.1	AT2G37270.2;AT2G37270.1	2	1
384	DS1	AT3G11940	cytosolic	SSU (40S)	uS7	RPS5B	P51427	RS52_ARATH	reviewed	40S ribosomal protein S5-2 (AtRPS5A) (Protein ARABIDOPSIS MINUTE-LIKE 1)	RPS5A AML1 At3g11940 F26K24.23 MEC18.4	207	AT3G11940.2 | Symbols: ATRPS5A, AML1, RPS5A | ribosomal protein 5A | chr3:3778175-3779354 REVERSE LENGTH=207;AT3G11940.1 | Symbols: ATRPS5A, AML1, RPS5A | ribosomal protein 5A | chr3:3778175-3779354 REVERSE LENGTH=207	unique not considering splice variants	56	323.31	14;14	AT3G11940.2;AT3G11940.1	AT3G11940.2;AT3G11940.1	2	1
182	DS2	AT3G11940	cytosolic	SSU (40S)	uS7	RPS5B	P51427	RS52_ARATH	reviewed	40S ribosomal protein S5-2 (AtRPS5A) (Protein ARABIDOPSIS MINUTE-LIKE 1)	RPS5A AML1 At3g11940 F26K24.23 MEC18.4	207	AT3G11940.2 | Symbols: ATRPS5A, AML1, RPS5A | ribosomal protein 5A | chr3:3778175-3779354 REVERSE LENGTH=207;AT3G11940.1 | Symbols: ATRPS5A, AML1, RPS5A | ribosomal protein 5A | chr3:3778175-3779354 REVERSE LENGTH=207	unique not considering splice variants	60.4	323.31	22;22	AT3G11940.2;AT3G11940.1	AT3G11940.2;AT3G11940.1	2	1
385	DS1	AT4G31700	cytosolic	SSU (40S)	eS6	RPS6A	O48549	RS61_ARATH	reviewed	40S ribosomal protein S6-1	RPS6A At4g31700 F28M20.110	250	AT4G31700.1 | Symbols: RPS6, RPS6A | ribosomal protein S6 | chr4:15346306-15347714 REVERSE LENGTH=250;AT4G31700.2 | Symbols: RPS6, RPS6A | ribosomal protein S6 | chr4:15346306-15347075 REVERSE LENGTH=188	unique not considering splice variants	33.2	323.31	12;7	AT4G31700.1;AT4G31700.2	AT4G31700.1;AT4G31700.2	2	1
183	DS2	AT4G31700	cytosolic	SSU (40S)	eS6	RPS6A	O48549	RS61_ARATH	reviewed	40S ribosomal protein S6-1	RPS6A At4g31700 F28M20.110	250	AT4G31700.1 | Symbols: RPS6, RPS6A | ribosomal protein S6 | chr4:15346306-15347714 REVERSE LENGTH=250;AT4G31700.2 | Symbols: RPS6, RPS6A | ribosomal protein S6 | chr4:15346306-15347075 REVERSE LENGTH=188	unique not considering splice variants	70.4	277.58	32;22	AT4G31700.1;AT4G31700.2	AT4G31700.1;AT4G31700.2	2	1
386	DS1	AT5G10360	cytosolic	SSU (40S)	eS6	RPS6B	P51430	RS62_ARATH	reviewed	40S ribosomal protein S6-2 (Protein EMBRYO DEFECTIVE 3010)	RPS6B EMB3010 RPS6 At5g10360 F12B17_290	249	AT5G10360.1 | Symbols: EMB3010, RPS6B | Ribosomal protein S6e | chr5:3258734-3260142 REVERSE LENGTH=249;AT5G10360.2 | Symbols: EMB3010 | Ribosomal protein S6e | chr5:3258734-3260142 REVERSE LENGTH=197	unique not considering splice variants	51.4	323.31	21;15	AT5G10360.1;AT5G10360.2	AT5G10360.1;AT5G10360.2	2	1
184	DS2	AT5G10360	cytosolic	SSU (40S)	eS6	RPS6B	P51430	RS62_ARATH	reviewed	40S ribosomal protein S6-2 (Protein EMBRYO DEFECTIVE 3010)	RPS6B EMB3010 RPS6 At5g10360 F12B17_290	249	AT5G10360.1 | Symbols: EMB3010, RPS6B | Ribosomal protein S6e | chr5:3258734-3260142 REVERSE LENGTH=249;AT5G10360.2 | Symbols: EMB3010 | Ribosomal protein S6e | chr5:3258734-3260142 REVERSE LENGTH=197	unique not considering splice variants	71.1	323.31	33;28	AT5G10360.1;AT5G10360.2	AT5G10360.1;AT5G10360.2	2	1
387	DS1	AT1G48830	cytosolic	SSU (40S)	eS7	RPS7A	Q9C514	RS71_ARATH	reviewed	40S ribosomal protein S7-1	RPS7A At1g48830 F11I4.1 T24P22.5	191	AT1G48830.2 | Symbols: | Ribosomal protein S7e family protein | chr1:18059854-18060935 REVERSE LENGTH=191;AT1G48830.1 | Symbols: | Ribosomal protein S7e family protein | chr1:18059854-18060935 REVERSE LENGTH=191	unique not considering splice variants	61.3	323.31	14;14	AT1G48830.2;AT1G48830.1	AT1G48830.2;AT1G48830.1	2	1
185	DS2	AT1G48830	cytosolic	SSU (40S)	eS7	RPS7A	Q9C514	RS71_ARATH	reviewed	40S ribosomal protein S7-1	RPS7A At1g48830 F11I4.1 T24P22.5	191	AT1G48830.2 | Symbols: | Ribosomal protein S7e family protein | chr1:18059854-18060935 REVERSE LENGTH=191;AT1G48830.1 | Symbols: | Ribosomal protein S7e family protein | chr1:18059854-18060935 REVERSE LENGTH=191	unique not considering splice variants	77.5	323.31	27;27	AT1G48830.2;AT1G48830.1	AT1G48830.2;AT1G48830.1	2	1
388	DS1	AT3G02560	cytosolic	SSU (40S)	eS7	RPS7B	Q9M885	RS72_ARATH	reviewed	40S ribosomal protein S7-2	RPS7B At3g02560 F16B3.19	191	AT3G02560.2 | Symbols: | Ribosomal protein S7e family protein | chr3:542341-543168 FORWARD LENGTH=191;AT3G02560.1 | Symbols: | Ribosomal protein S7e family protein | chr3:542341-543168 FORWARD LENGTH=191	unique not considering splice variants	71.7	323.31	19;19	AT3G02560.2;AT3G02560.1	AT3G02560.2;AT3G02560.1	2	1
186	DS2	AT3G02560	cytosolic	SSU (40S)	eS7	RPS7B	Q9M885	RS72_ARATH	reviewed	40S ribosomal protein S7-2	RPS7B At3g02560 F16B3.19	191	AT3G02560.2 | Symbols: | Ribosomal protein S7e family protein | chr3:542341-543168 FORWARD LENGTH=191;AT3G02560.1 | Symbols: | Ribosomal protein S7e family protein | chr3:542341-543168 FORWARD LENGTH=191	unique not considering splice variants	90.1	323.31	29;29	AT3G02560.2;AT3G02560.1	AT3G02560.2;AT3G02560.1	2	1
389	DS1	AT5G16130	cytosolic	SSU (40S)	eS7	RPS7C	Q8LD03	RS73_ARATH	reviewed	40S ribosomal protein S7-3	RPS7C At5g16130 T21H19_509	190	AT5G16130.1 | Symbols: | Ribosomal protein S7e family protein | chr5:5268984-5269912 FORWARD LENGTH=190	unique	74.2	323.31	22	AT5G16130.1	AT5G16130.1	1	1
187	DS2	AT5G16130	cytosolic	SSU (40S)	eS7	RPS7C	Q8LD03	RS73_ARATH	reviewed	40S ribosomal protein S7-3	RPS7C At5g16130 T21H19_509	190	AT5G16130.1 | Symbols: | Ribosomal protein S7e family protein | chr5:5268984-5269912 FORWARD LENGTH=190	unique	91.1	323.31	32	AT5G16130.1	AT5G16130.1	1	1
390	DS1	AT5G20290	cytosolic	SSU (40S)	eS8	RPS8A	Q93VG5	RS81_ARATH	reviewed	40S ribosomal protein S8-1	RPS8A At5g20290 F5O24_180	222	AT5G20290.1 | Symbols: | Ribosomal protein S8e family protein | chr5:6851695-6853012 REVERSE LENGTH=222	represents 2 paralog proteins (RPS8A, RPS8B/minority)	57.2	323.31	16;5	AT5G20290.1	AT5G20290.1;AT5G59240.1	2	2
188	DS2	AT5G20290	cytosolic	SSU (40S)	eS8	RPS8A	Q93VG5	RS81_ARATH	reviewed	40S ribosomal protein S8-1	RPS8A At5g20290 F5O24_180	222	AT5G20290.1 | Symbols: | Ribosomal protein S8e family protein | chr5:6851695-6853012 REVERSE LENGTH=222	represents 2 paralog proteins (RPS8A, RPS8B/minority)	86	323.31	34;11	AT5G20290.1	AT5G20290.1;AT5G59240.1	2	2
391	DS1	AT5G15200	cytosolic	SSU (40S)	uS4	RPS9B	Q9LXG1	RS91_ARATH	reviewed	40S ribosomal protein S9-1	RPS9B At5g15200 F8M21_90	198	AT5G15200.1 | Symbols: | Ribosomal protein S4 | chr5:4935124-4936334 REVERSE LENGTH=198;AT5G15200.2 | Symbols: | Ribosomal protein S4 | chr5:4935602-4936334 REVERSE LENGTH=156	unique not considering splice variants	55.6	215.85	16;14	AT5G15200.1;AT5G15200.2	AT5G15200.1;AT5G15200.2	2	1
189	DS2	AT5G15200	cytosolic	SSU (40S)	uS4	RPS9B	Q9LXG1	RS91_ARATH	reviewed	40S ribosomal protein S9-1	RPS9B At5g15200 F8M21_90	198	AT5G15200.1 | Symbols: | Ribosomal protein S4 | chr5:4935124-4936334 REVERSE LENGTH=198;AT5G15200.2 | Symbols: | Ribosomal protein S4 | chr5:4935602-4936334 REVERSE LENGTH=156	unique not considering splice variants	70.2	323.31	29;23	AT5G15200.1;AT5G15200.2	AT5G15200.1;AT5G15200.2	2	1
392	DS1	AT5G39850	cytosolic	SSU (40S)	uS4	RPS9C	Q9FLF0	RS92_ARATH	reviewed	40S ribosomal protein S9-2	RPS9C At5g39850 MYH19.1 MYH19.10	197	AT5G39850.1 | Symbols: | Ribosomal protein S4 | chr5:15950053-15951171 FORWARD LENGTH=197	unique	46.2	262.48	14	AT5G39850.1	AT5G39850.1	1	1
190	DS2	AT5G39850	cytosolic	SSU (40S)	uS4	RPS9C	Q9FLF0	RS92_ARATH	reviewed	40S ribosomal protein S9-2	RPS9C At5g39850 MYH19.1 MYH19.10	197	AT5G39850.1 | Symbols: | Ribosomal protein S4 | chr5:15950053-15951171 FORWARD LENGTH=197	unique	45.7	71.539	14	AT5G39850.1	AT5G39850.1	1	1
393	DS1	AT1G72370	cytosolic	SSU (40S)	uS2	RPSaA	Q08682	RSSA1_ARATH	reviewed	40S ribosomal protein Sa-1 (Laminin receptor homolog) (p40)	RPSaA At1g72370 T10D10.16	298	AT1G72370.2 | Symbols: P40, AP40, RP40, RPSAA | 40s ribosomal protein SA | chr1:27243148-27244842 REVERSE LENGTH=294;AT1G72370.1 | Symbols: P40, AP40, RP40, RPSAA | 40s ribosomal protein SA | chr1:27243148-27244842 REVERSE LENGTH=298	unique not considering splice variants	51.7	323.31	15;15	AT1G72370.2;AT1G72370.1	AT1G72370.2;AT1G72370.1	2	1
191	DS2	AT1G72370	cytosolic	SSU (40S)	uS2	RPSaA	Q08682	RSSA1_ARATH	reviewed	40S ribosomal protein Sa-1 (Laminin receptor homolog) (p40)	RPSaA At1g72370 T10D10.16	298	AT1G72370.2 | Symbols: P40, AP40, RP40, RPSAA | 40s ribosomal protein SA | chr1:27243148-27244842 REVERSE LENGTH=294;AT1G72370.1 | Symbols: P40, AP40, RP40, RPSAA | 40s ribosomal protein SA | chr1:27243148-27244842 REVERSE LENGTH=298	represents 2 paralog proteins (RPSaA, RPSaB/minority)	60.9	323.31	24;24;4;4	AT1G72370.2;AT1G72370.1	AT1G72370.2;AT1G72370.1;AT3G04770.2;AT3G04770.1	4	2
394	DS1	AT3G04770	cytosolic	SSU (40S)	uS2	RPSaB	Q8H173	RSSA2_ARATH	reviewed	40S ribosomal protein Sa-2 (p40 protein homolog)	RPSaB At3g04770 F7O18.26	280	AT3G04770.2 | Symbols: RPSAb | 40s ribosomal protein SA B | chr3:1309544-1310846 REVERSE LENGTH=280;AT3G04770.1 | Symbols: RPSAb | 40s ribosomal protein SA B | chr3:1309465-1310846 REVERSE LENGTH=332	unique not considering splice variants	27.9	9.6826	8;8	AT3G04770.2;AT3G04770.1	AT3G04770.2;AT3G04770.1	2	1
395	DS1	AT4G11420		SSU (40S) assocoated	eIF3	eIF3A1							AT4G11420.1 | Symbols: EIF3A, ATEIF3A-1, EIF3A-1, ATTIF3A1, TIF3A1 | eukaryotic translation initiation factor 3A | chr4:6947834-6952053 REVERSE LENGTH=987	unique	33.3	323.31	24	AT4G11420.1	AT4G11420.1	1	1
192	DS2	AT4G11420		SSU (40S) assocoated	eIF3	eIF3A1							AT4G11420.1 | Symbols: EIF3A, ATEIF3A-1, EIF3A-1, ATTIF3A1, TIF3A1 | eukaryotic translation initiation factor 3A | chr4:6947834-6952053 REVERSE LENGTH=987	unique	12.7	242.87	13	AT4G11420.1	AT4G11420.1	1	1
396	DS1	AT5G27640		SSU (40S) assocoated	eIF3	eIF3B1							AT5G27640.1 | Symbols: TIF3B1, EIF3B, ATEIF3B-1, EIF3B-1, ATTIF3B1 | translation initiation factor 3B1 | chr5:9781207-9784759 REVERSE LENGTH=712;AT5G27640.2 | Symbols: TIF3B1, EIF3B, ATEIF3B-1, EIF3B-1, ATTIF3B1 | translation initiation factor 3B1 | chr5:9	represents 2 paralog proteins (eIF3B1, eIF3B2)	40	250.17	21;20;17	AT5G27640.1;AT5G27640.2;AT5G25780.1	AT5G27640.1;AT5G27640.2;AT5G25780.1	3	2
193	DS2	AT5G27640		SSU (40S) assocoated	eIF3	eIF3B1							AT5G27640.1 | Symbols: TIF3B1, EIF3B, ATEIF3B-1, EIF3B-1, ATTIF3B1 | translation initiation factor 3B1 | chr5:9781207-9784759 REVERSE LENGTH=712;AT5G27640.2 | Symbols: TIF3B1, EIF3B, ATEIF3B-1, EIF3B-1, ATTIF3B1 | translation initiation factor 3B1 | chr5:9	unique not considering splice variants	35.7	323.31	18;17	AT5G27640.1;AT5G27640.2	AT5G27640.1;AT5G27640.2	2	1
194	DS2	AT5G25780		SSU (40S) assocoated	eIF3	eIF3B2							AT5G25780.1 | Symbols: EIF3B-2, EIF3B, ATEIF3B-2 | eukaryotic translation initiation factor 3B-2 | chr5:8973420-8976758 REVERSE LENGTH=714	unique	30.5	18.414	15	AT5G25780.1	AT5G25780.1	1	1
397	DS1	AT3G56150		SSU (40S) assocoated	eIF3	eIF3C1							AT3G56150.2 | Symbols: EIF3C | eukaryotic translation initiation factor 3C | chr3:20833790-20836820 REVERSE LENGTH=900;AT3G56150.1 | Symbols: EIF3C, ATEIF3C-1, EIF3C-1, ATTIF3C1, TIF3C1 | eukaryotic translation initiation factor 3C | chr3:20833790-20836820	represents 2 paralog proteins (eIF3C1, eIF3C2/minority)	23.8	141.98	16;16;2	AT3G56150.2;AT3G56150.1	AT3G56150.2;AT3G56150.1;AT3G22860.1	3	2
195	DS2	AT3G56150		SSU (40S) assocoated	eIF3	eIF3C1							AT3G56150.2 | Symbols: EIF3C | eukaryotic translation initiation factor 3C | chr3:20833790-20836820 REVERSE LENGTH=900;AT3G56150.1 | Symbols: EIF3C, ATEIF3C-1, EIF3C-1, ATTIF3C1, TIF3C1 | eukaryotic translation initiation factor 3C | chr3:20833790-20836820	represents 2 paralog proteins (eIF3C1, eIF3C2/minority)	35.9	323.31	22;22;1	AT3G56150.2;AT3G56150.1	AT3G56150.2;AT3G56150.1;AT3G22860.1	3	2
398	DS1	AT3G57290		SSU (40S) assocoated	eIF3	eIF3E1							AT3G57290.1 | Symbols: EIF3E, TIF3E1, ATEIF3E-1, INT-6, ATINT6, INT6 | eukaryotic translation initiation factor 3E | chr3:21196786-21199073 REVERSE LENGTH=441	unique	36.1	165.86	12	AT3G57290.1	AT3G57290.1	1	1
196	DS2	AT3G57290		SSU (40S) assocoated	eIF3	eIF3E1							AT3G57290.1 | Symbols: EIF3E, TIF3E1, ATEIF3E-1, INT-6, ATINT6, INT6 | eukaryotic translation initiation factor 3E | chr3:21196786-21199073 REVERSE LENGTH=441	unique	41	171.56	12	AT3G57290.1	AT3G57290.1	1	1
399	DS1	AT2G39990		SSU (40S) assocoated	eIF3	eIF3F1							AT2G39990.1 | Symbols: EIF2, AteIF3f, eIF3F | eukaryotic translation initiation factor 2 | chr2:16698332-16699929 REVERSE LENGTH=293	unique	47.1	135.04	9	AT2G39990.1	AT2G39990.1	1	1
197	DS2	AT2G39990		SSU (40S) assocoated	eIF3	eIF3F1							AT2G39990.1 | Symbols: EIF2, AteIF3f, eIF3F | eukaryotic translation initiation factor 2 | chr2:16698332-16699929 REVERSE LENGTH=293	unique	71.7	323.31	15	AT2G39990.1	AT2G39990.1	1	1
400	DS1	AT3G11400		SSU (40S) assocoated	eIF3	eIF3G1							AT3G11400.1 | Symbols: EIF3G1, ATEIF3G1 | eukaryotic translation initiation factor 3G1 | chr3:3578536-3580366 FORWARD LENGTH=294;AT3G11400.2 | Symbols: EIF3G1, ATEIF3G1 | eukaryotic translation initiation factor 3G1 | chr3:3578536-3580366 FORWARD LENGTH=32	unique not considering splice variants	21.1	38.408	3;3	AT3G11400.1;AT3G11400.2	AT3G11400.1;AT3G11400.2	2	1
198	DS2	AT3G11400		SSU (40S) assocoated	eIF3	eIF3G1							AT3G11400.1 | Symbols: EIF3G1, ATEIF3G1 | eukaryotic translation initiation factor 3G1 | chr3:3578536-3580366 FORWARD LENGTH=294;AT3G11400.2 | Symbols: EIF3G1, ATEIF3G1 | eukaryotic translation initiation factor 3G1 | chr3:3578536-3580366 FORWARD LENGTH=32	unique not considering splice variants	8.2	11.783	2;2	AT3G11400.1;AT3G11400.2	AT3G11400.1;AT3G11400.2	2	1
401	DS1	AT1G10840		SSU (40S) assocoated	eIF3	eIF3H1							AT1G10840.1 | Symbols: TIF3H1 | translation initiation factor 3 subunit H1 | chr1:3607885-3610299 REVERSE LENGTH=337;AT1G10840.2 | Symbols: TIF3H1 | translation initiation factor 3 subunit H1 | chr1:3607885-3609657 REVERSE LENGTH=250	unique not considering splice variants	34.4	77.095	8;6	AT1G10840.1;AT1G10840.2	AT1G10840.1;AT1G10840.2	2	1
199	DS2	AT1G10840		SSU (40S) assocoated	eIF3	eIF3H1							AT1G10840.1 | Symbols: TIF3H1 | translation initiation factor 3 subunit H1 | chr1:3607885-3610299 REVERSE LENGTH=337;AT1G10840.2 | Symbols: TIF3H1 | translation initiation factor 3 subunit H1 | chr1:3607885-3609657 REVERSE LENGTH=250	unique not considering splice variants	20.2	61.815	6;4	AT1G10840.1;AT1G10840.2	AT1G10840.1;AT1G10840.2	2	1
402	DS1	AT2G46280		SSU (40S) assocoated	eIF3	eIF3I1							AT2G46280.2 | Symbols: TRIP-1, TIF3I1 | TGF-beta receptor interacting protein 1 | chr2:19003656-19005393 REVERSE LENGTH=328;AT2G46280.1 | Symbols: TRIP-1, TIF3I1 | TGF-beta receptor interacting protein 1 | chr2:19003656-19005393 REVERSE LENGTH=328;AT2G4628	represents 2 paralog proteins (eIF3I1, eIF3I2/minority)	45.7	111.7	9;9;5;2	AT2G46280.2;AT2G46280.1;AT2G46280.3	AT2G46280.2;AT2G46280.1;AT2G46280.3;AT2G46290.1	4	2
200	DS2	AT2G46280		SSU (40S) assocoated	eIF3	eIF3I1							AT2G46280.2 | Symbols: TRIP-1, TIF3I1 | TGF-beta receptor interacting protein 1 | chr2:19003656-19005393 REVERSE LENGTH=328;AT2G46280.1 | Symbols: TRIP-1, TIF3I1 | TGF-beta receptor interacting protein 1 | chr2:19003656-19005393 REVERSE LENGTH=328;AT2G4628	represents 2 paralog proteins (eIF3I1, eIF3I2/minority)	48.5	124.25	10;10;6;2	AT2G46280.2;AT2G46280.1;AT2G46280.3	AT2G46280.2;AT2G46280.1;AT2G46280.3;AT2G46290.1	4	2
403	DS1	AT4G33250		SSU (40S) assocoated	eIF3	eIF3K1							AT4G33250.1 | Symbols: EIF3K, TIF3K1, ATTIF3K1 | eukaryotic translation initiation factor 3K | chr4:16039066-16040617 REVERSE LENGTH=226	unique	42.5	109.69	6	AT4G33250.1	AT4G33250.1	1	1
201	DS2	AT4G33250		SSU (40S) assocoated	eIF3	eIF3K1							AT4G33250.1 | Symbols: EIF3K, TIF3K1, ATTIF3K1 | eukaryotic translation initiation factor 3K | chr4:16039066-16040617 REVERSE LENGTH=226	unique	26.5	149.37	3	AT4G33250.1	AT4G33250.1	1	1
