# Supplementary material for: Arabidopsis REI-LIKE proteins activate ribosome biogenesis during cold acclimation
Source: Sci Rep. 2021 Jan 28;11:2410. doi: 10.1038/s41598-021-81610-z (PMC7844247; doi:10.1038/s41598-021-81610-z)
Supplement: Supplementary file 16 — Supplementary Information 16. [file 41598_2021_81610_MOESM16_ESM.xlsx]

## Sheet: Supplemental Table 7A (60S)
		Supplemental Table S7. Differential accumulation of cytosolic RPs and RP associated proteins (RPAs) in non-translating ribosome fractions of the reil1-1 reil2-1 (DS2) and reil1-1 reil2-2 (DS1) mutants relative to Arabidopsis thaliana Col-0 wild type. This list contains changes that are shared between the reil1 reil2 mutants at 7 days after shift to 10°C and respective observations at 20°C prior t…
16	9	AT1G03250	-	R3H domain protein	-	AT1G03250.1 | Symbols: | unknown protein; Has 89 Blast hits to 89 proteins in 31 species: Archae - 0; Bacteria - 0; Metazoa - 31; Fungi - 0; Plants - 48; Viruses - 0; Other Eukaryotes - 10 (source: NCBI BLink). | chr1:793576-795159 REVERSE LENGTH=245;AT1G	1	0.00189825	0.000304466	0.000323056		0.00136676	0.000679065				2.55481					+	+	+	+												91626000					327840000	129870000					414520000	281070000
		Gene Code	RP/RAP Name	New RP Names/ Homology	Subunit	Fasta header		reil1.1 reil2.1 10°C (DS2)	reil1.1 reil2.2 10°C (DS1)	Col-0 10°C (DS2)	Col-0 10°C (DS1)	reil1.1 reil2.1 20°C (DS2)	reil1.1 reil2.2 20°C (DS1)	Col-0 20°C (DS2)	Col-0 20°C (DS1)		log2(reil1.1 reil2.1/Col-0) 10°C (DS2)	log2(reil1.1 reil2.2/Col-0) 10°C (DS1)	log2(reil1.1 reil2.1/Col-0) 20°C (DS2)	log2(reil1.1 reil2.2/Col-0) 20°C (DS1)		reil1.1 reil2.1/Col-0 10°C (DS2)	reil1.1 reil2.2/Col-0 10°C (DS1)	reil1.1 reil2.1/Col-0 20°C (DS2)	reil1.1 reil2.2/Col-0 20°C (DS1)			Col-0 20°C 30S/40S	Col-0 20°C 50S	Col-0 20°C 60S	Col-0 20°C 60S/80S	Col-0 20°C P		Col-0 10°C 30S/40S	Col-0 10°C 50S	Col-0 10°C 60S	Col-0 10°C 60S/80S	Col-0 10°C P		reil1.1 reil2.1 20°C 30S/40S	reil1.1 reil2.1 20°C 50S	reil1.1 reil2.1 20°C 60S	reil1.1 reil2.1 20°C 60S/80S	reil1.1 reil2.1 20°C P		reil1.1 reil2.1 10°C 30S/40S	reil1.1 reil2.1 10°C 50S	reil1.1 reil2.1 10°C 60S	reil1.1 reil2.1 10°C 60S/80S
								LFQ normalized to LFQ-sum of all LSU (60s) RPs									log2-fold change					trend of change						LFQ experiment DS2
		Sum of LSU (60S) RPs	-	-		-	1	NA	NA	NA	NA	NA	NA	NA	NA		NA	NA	NA	NA		NA	NA	NA	NA			110333000	3797224000	150763308000	127107148000	139503799000		111825000	3719724000	120278389000	163344633000	181991955000		57889100	4572797600	182776082000	152110479000	122965685000		307743900	10172241000	210422628000	156015397600
1	1	AT2G24500	REIL2	homolog of Saccharomyces cerevisiae (REI1 / YBR267W|REH1 / YLR387C)	REIL [LSU (60S) biogenesis]	AT2G24500.1 | Symbols: FZF | Zinc finger protein 622 | chr2:10401259-10402805 REVERSE LENGTH=395	1			0.000752421				0.000310548								-	NA	-	NA					86292000						96684000	116720000
2	6	AT2G03820	NMD3	homolog of Saccharomyces cerevisiae (NMD3 / YHR170W)	LSU (60S) biogenesis	AT2G03820.1 | Symbols: | nonsense-mediated mRNA decay NMD3 family protein | chr2:1165149-1166699 REVERSE LENGTH=516	1	0.00642886	0.00222232	0.00237378	0.00140483	0.00417034	0.00168061	0.00206701	0.00027745		1.43737	0.661671	1.01262	2.59868		+	+	+	+					574360000							673260000					1046600000	349990000					876780000	1479000000
3	4	AT3G55620	eIF6A	homolog of Saccharomyces cerevisiae (TIF6 / YPR016C)	LSU (60S) biogenesis	AT3G55620.1 | Symbols: emb1624 | Translation initiation factor IF6 | chr3:20634581-20636312 FORWARD LENGTH=245	1	0.00871288	0.0226579	0.00807417	0.00645776	0.00740448	0.00768312	0.005837	0.00464871		0.109836	1.81091	0.343171	0.724861		+	+	+	+				98756000	1485700000	136230000				108320000	820420000	1469600000				157740000	1902000000	577660000			46322000	156190000	862330000	2330400000
4	7	AT2G44860	RPL24C	homolog of Saccharomyces cerevisiae (RLP24 / YLR009W)	LSU (60S) biogenesis	AT2G44860.2 | Symbols: | Ribosomal protein L24e family protein | chr2:18501034-18502128 REVERSE LENGTH=159;AT2G44860.1 | Symbols: | Ribosomal protein L24e family protein | chr2:18501034-18502128 REVERSE LENGTH=159	1	0.000549916	0.0030534	9.64731e-05	0.000202943	0.000934791	0.00060365	0.000108504			2.51101	3.91127	3.1069			+	+	+	+					30150000							27362000				1706900	227170000	85879000						201510000
5	26	AT5G15550	ATPEP2	homolog of Saccharomyces cerevisiae (YTM1 / YOR272W)	LSU (60S) biogenesis	AT5G15550.1/2 | Symbols: | Transducin/WD40 repeat-like superfamily protein | chr5:5059051-5062003 REVERSE LENGTH=433;AT5G15550.2 | Symbols: | Transducin/WD40 repeat-like superfamily protein | chr5:5059315-5062003 REVERSE LENGTH=402	1	0.000167968	0.00110145		0.000431139		0.000334139					1.35318				+	+	NA	+																								61550000
6	28	AT3G58660	-	homolog of Saccharomyces cerevisiae (CIC1 / YHR052W)	LSU (60S) biogenesis	AT3G58660.1 | Symbols: | Ribosomal protein L1p/L10e family | chr3:21701574-21702914 FORWARD LENGTH=446	1	0.000232861	0.00043818	0.000132355	0.000141066		0.000359194				0.815051	1.63516				+	+	NA	+												37539000												85329000
7	20	AT3G23620	ARPF2	homolog of Saccharomyces cerevisiae (RPF2 / YKR081C)	LSU (60S) biogenesis	AT3G23620.1 | Symbols: | Ribosomal RNA processing Brix domain protein | chr3:8480147-8481873 FORWARD LENGTH=314	1	0.000382965	0.00322374	0.000285188	0.000919067	9.31808e-05	0.000967139	0.000188854	8.21025e-05		0.425298	1.81049	-1.01917	3.55823		+	+	-	+					52477000							80886000						31205000					40293000	100040000
8	23	AT5G06360	-	homolog of Saccharomyces cerevisiae (NSA2 / YER126C)	LSU (60S) biogenesis	AT5G06360.1 | Symbols: | Ribosomal protein S8e family protein | chr5:1944835-1946512 FORWARD LENGTH=260	1	0.000271585	0.000365349	0.000176562	9.48694e-05	0.000153213	0.000213148	0.000297365			0.621229	1.94526	-0.956696			+	+	-	+					82629000							50077000						51309000						99519000
9	22	AT5G14520	PES	homolog of Saccharomyces cerevisiae (NOP7 / YGR103W)	LSU (60S) biogenesis	AT5G14520.1 | Symbols: | pescadillo-related | chr5:4680789-4684330 REVERSE LENGTH=590	1	0.000722373	0.0012462	0.000326751	0.000243029		0.000749251	0.000258581			1.14455	2.35834				+	+	-	+					71852000							92674000											97645000	167060000
10	19	AT1G50920	ATNOG1-1	homolog of Saccharomyces cerevisiae (NOG1 / YPL093W)	LSU (60S) biogenesis	AT1G50920.1 | Symbols: | Nucleolar GTP-binding protein | chr1:18870555-18872570 FORWARD LENGTH=671	1	0.00234438	0.00795756	0.000615042	0.00147991	0.000537839	0.00160023	0.000884009	0.000113772		1.93045	2.42682	-0.716887	3.81406		+	+	-	+					245640000							174440000	51850000				102300000	77815000					248700000	610370000
11	24	AT1G52980	ATNUG2	homolog of Saccharomyces cerevisiae (NOG2 / YNR053C)	LSU (60S) biogenesis	AT1G52980.1 | Symbols: | GTP-binding family protein | chr1:19737493-19740201 FORWARD LENGTH=576	1	0.00019927	0.00213921	0.000165995	0.000316449		0.000339962		2.99177e-05		0.263583	2.75704		3.5063		+	+	NA	+												47080000												73020000
12	27	AT5G52820	ATNLE1	homolog of Saccharomyces cerevisiae (RSA4 / YCR072C)	LSU (60S) biogenesis	AT5G52820.1 | Symbols: | WD-40 repeat family protein / notchless protein, putative | chr5:21401423-21404203 FORWARD LENGTH=473	1	4.97328e-05	0.000759434		8.87754e-05		0.000182806					3.09669				+	+	NA	+																								18224000
13	25	AT1G23280	MAK16 protein	homolog of Saccharomyces cerevisiae (MAK16 / YAL025C)	LSU (60S) biogenesis	AT1G23280.1 | Symbols: | MAK16 protein-related | chr1:8260865-8262650 REVERSE LENGTH=303	1	8.06739e-05	0.00186285		0.000111882		0.000269414					4.05746				+	+	NA	+																								29562000
14	30	AT3G22660	EBP2	homolog of Saccharomyces cerevisiae (EBP2 / YKL172W)	LSU (60S) biogenesis	AT3G22660.1 | Symbols: | rRNA processing protein-related | chr3:8016237-8017118 REVERSE LENGTH=293	1	4.14231e-05	0.000114223				8.72395e-05									+	+	NA	+																								15179000
15	36	AT3G18600	-	homolog of Saccharomyces cerevisiae (HAS1 / YMR290C)	LSU (60S) biogenesis	AT3G18600.1 | Symbols: | P-loop containing nucleoside triphosphate hydrolases superfamily protein | chr3:6399724-6403007 REVERSE LENGTH=568	1	8.29827e-05	0.00014605													+	+	NA	NA																								30408000
16	9	AT1G03250	-	R3H domain protein	newly implied [LSU (60S) biogenesis]	AT1G03250.1 | Symbols: | unknown protein; Has 89 Blast hits to 89 proteins in 31 species: Archae - 0; Bacteria - 0; Metazoa - 31; Fungi - 0; Plants - 48; Viruses - 0; Other Eukaryotes - 10 (source: NCBI BLink). | chr1:793576-795159 REVERSE LENGTH=245;AT1G	1	0.00189825	0.000304466	0.000323056		0.00136676	0.000679065				2.55481					+	+	+	+												91626000					327840000	129870000					414520000	281070000
17	37	AT5G60530	-	LEA protein-related	newly implied [LSU (60S) biogenesis]	AT5G60530.1 | Symbols: | late embryogenesis abundant protein-related / LEA protein-related | chr5:24334197-24335685 REVERSE LENGTH=439	1	4.71458e-05	5.20256e-05													+	+	NA	NA																								17276000
18	32	AT4G27090	RPL14B	eL14	LSU (60S)	AT4G27090.1 | Symbols: | Ribosomal protein L14 | chr4:13594104-13595187 REVERSE LENGTH=134	1	0.0213474	0.0157604	0.0153648	0.0135495	0.0183767	0.0147639	0.0306751	0.0194576		0.474435	0.218068	-0.739192	-0.398261		+	+	-	-					4157400000	4366300000	1661500000			17760000	2614300000	1743500000	6934200000			3496800	2126600000	4027500000	3444500000		6414900	126320000	5369100000	2453400000
19	16	AT4G16720	RPL15A	eL15	LSU (60S)	AT4G16720.1 | Symbols: | Ribosomal protein L23/L15e family protein | chr4:9400156-9401315 REVERSE LENGTH=204;AT4G17390.1 | Symbols: | Ribosomal protein L23/L15e family protein | chr4:9714407-9715545 REVERSE LENGTH=204	1	0.0618579	0.0608574	0.0608872	0.0604517	0.0501131	0.0470617	0.0613793	0.0392967		0.0228207	0.00965168	-0.292565	0.260146		+	+	-	+			20893000	329240000	9832400000	7223100000	12497000000			342520000	6737000000	10532000000	13697000000			134550000	8524400000	8257800000	7784900000		21843000	682780000	12894000000	9773100000
20	54	AT3G16780	RPL19B	eL19	LSU (60S)	AT3G16780.1 | Symbols: | Ribosomal protein L19e family protein | chr3:5708982-5710249 FORWARD LENGTH=209	1	0.00130748	0.00125733	0.00145916	0.00247354	0.00104534	0.00199421	0.00131435	0.00144266		-0.158346	-0.976209	-0.330382	0.467088		-	-	-	+					242060000	123160000	344130000				137430000	276420000	224160000				177960000	172110000	262970000				253290000	225820000
21	21	AT4G02230	RPL19C	eL19	LSU (60S)	AT4G02230.1 | Symbols: | Ribosomal protein L19e family protein | chr4:979391-980640 REVERSE LENGTH=208	1	0.00157334	0.000477676	0.00147946		0.00155166	0.000934669	0.00195818	0.000744444		0.088752		-0.3357	0.328291		+	+	-	+					305890000	238230000	253250000				185010000	234600000	259420000				226270000	293360000	353230000				336250000	240280000
22	48	AT3G14600	RPL18aC	eL20	LSU (60S)	AT3G14600.1 | Symbols: | Ribosomal protein L18ae/LX family protein | chr3:4910773-4911933 FORWARD LENGTH=178	1	0.00095012	0.000866914	0.00229717	0.00111013	0.00185902	0.00154478	0.00170418	0.00130413		-1.27368	-0.35677	0.125467	0.24432		-	-	+	+					280900000	192640000	438880000				390410000	261120000	318750000				395590000	226970000	250140000				190480000	157680000
23	31	AT1G57860	RPL21G	eL21	LSU (60S)	AT1G57860.1 | Symbols: | Translation protein SH3-like family protein | chr1:21430034-21430827 REVERSE LENGTH=164;AT1G57660.1 | Symbols: | Translation protein SH3-like family protein | chr1:21355567-21356364 FORWARD LENGTH=164	1	1.52866e-05	0.000875419						0.000331134							+	+	NA	-																								5601600
24	61	AT3G53020	RPL24B	eL24	LSU (60S)	AT3G53020.1 | Symbols: STV1, RPL24B, RPL24 | Ribosomal protein L24e family protein | chr3:19660749-19661912 REVERSE LENGTH=163	1	0.00225779	0.00167952	0.0032937	0.00345233	0.00249828	0.00102195	0.00390218	0.00242844		-0.544799	-1.03952	-0.643345	-1.24871		-	-	-	-					442170000	642130000	401920000				322470000	611700000	1069700000				389590000	447050000	603710000				561990000	265350000
25	5	AT3G18740	RPL30C	eL30	LSU (60S)	AT3G18740.1 | Symbols: | Ribosomal protein L7Ae/L30e/S12e/Gadd45 family protein | chr3:6453437-6453870 FORWARD LENGTH=112;AT1G36240.1 | Symbols: | Ribosomal protein L7Ae/L30e/S12e/Gadd45 family protein | chr1:13614890-13616233 FORWARD LENGTH=112	1	0.00619384	0.00731684	0.00297046	0.00455812	0.00696304	0.00931135	0.00488112	0.0071079		1.06015	0.682781	0.512505	0.389566		+	+	+	+					704130000	652190000	76445000				418580000	423910000	1150300000				610930000	1720900000	961490000				1625900000	643760000
26	55	AT1G07070	RPL35aA	eL33	LSU (60S)	AT1G07070.1 | Symbols: | Ribosomal protein L35Ae family protein | chr1:2168652-2169703 FORWARD LENGTH=112	1	0.000160608		0.000346361	0.000263816	0.000194517	0.000292972	0.000275319	0.000162561		-1.10873		-0.50121	0.849783		-	-	-	+					76503000							98236000	73025000					65141000						58853000
27	45	AT1G41880	RPL35aB	eL33	LSU (60S)	AT1G41880.1 | Symbols: | Ribosomal protein L35Ae family protein | chr1:15651585-15652427 REVERSE LENGTH=111	1	0.0052396	0.00176728	0.00604672	0.00299818	0.00736799	0.00416503	0.00465469	0.00157757		-0.206696	-0.762554	0.662586	1.40062		-	-	+	+					851860000	441540000	1104900000				529890000	1185100000	730390000				1513100000	954340000	519430000				1062100000	857890000
28	52	AT1G52300	RPL37B	eL37	LSU (60S)	AT1G52300.1 | Symbols: | Zinc-binding ribosomal protein family protein | chr1:19475213-19476152 REVERSE LENGTH=95;AT3G16080.1 | Symbols: | Zinc-binding ribosomal protein family protein | chr3:5454892-5455677 FORWARD LENGTH=95;AT1G15250.1 | Symbols: | Zi	1	0.00485449	0.00500631	0.00991104	0.00981764	0.00936705	0.00794146	0.0110368	0.00686622		-1.02972	-0.971629	-0.236655	0.209888		-	-	-	+					1656400000	1410400000	1738700000				1435000000	1376000000	3186800000				1651600000	1485300000	2094400000			202680000	928360000	850510000
29	39	AT3G59540	RPL38B	eL38	LSU (60S)	AT3G59540.1 | Symbols: | Ribosomal L38e protein family | chr3:21995897-21996742 REVERSE LENGTH=69;AT2G43460.1 | Symbols: | Ribosomal L38e protein family | chr2:18046285-18047292 REVERSE LENGTH=69	1	0.0209596	0.0191713	0.021518	0.0290461	0.0190682	0.0196701	0.0190481	0.0176654		-0.0379317	-0.599392	0.00152635	0.155083		-	-	+	+					3396300000	1896600000	2053500000		32122000	120540000	2170700000	3932300000	1680600000		35877000	87627000	5010800000	1374900000	938330000			353050000	3452300000	4228100000
30	57	AT3G60245	RPL37aC	eL43	LSU (60S)	AT3G60245.1 | Symbols: | Zinc-binding ribosomal protein family protein | chr3:22268803-22269750 FORWARD LENGTH=92	1	0.00628581	0.0152993	0.0173255	0.0190402	0.00943872	0.0159025	0.0141552	0.0210148		-1.46272	-0.315576	-0.584665	-0.402155		-	-	-	-					1783100000	2150200000	2147700000				2674800000	2239100000	4003400000				1936600000	1224300000	1566200000			268170000	1586600000	716760000
31	11	AT2G47610	RPL7aA	eL8	LSU (60S)	AT2G47610.1 | Symbols: | Ribosomal protein L7Ae/L30e/S12e/Gadd45 family protein | chr2:19529854-19531401 FORWARD LENGTH=257	1	0.0142275	0.00750835	0.0130649	0.00597535	0.0189452	0.0045914	0.0166819	0.00843347		0.122989	0.329472	0.183553	-0.877193		+	+	+	-				129320000	2814300000	1821100000	2680700000			75425000	1114200000	2591300000	1540800000			128370000	4027900000	2316600000	2593200000			152530000	2680000000	2533500000
32	58	AT3G62870	RPL7aB	eL8	LSU (60S)	AT3G62870.1 | Symbols: | Ribosomal protein L7Ae/L30e/S12e/Gadd45 family protein | chr3:23242862-23244273 REVERSE LENGTH=256	1	0.00790928	0.00703756	0.0138004	0.0095881	0.0102429	0.0076572	0.0111465	0.0104268		-0.803088	-0.44617	-0.121964	-0.445407		-	-	-	-					2221900000	875370000	1472200000				1531700000	2382400000	2230700000			7539000	2399000000	1031200000	915780000		6929800		648360000	2249900000
33	40	AT1G01100	RPP1A	P1/P2	LSU (60S)	AT1G01100.4 | Symbols: | 60S acidic ribosomal protein family | chr1:50284-50954 REVERSE LENGTH=112;AT1G01100.2 | Symbols: | 60S acidic ribosomal protein family | chr1:50284-50954 REVERSE LENGTH=112;AT1G01100.1 | Symbols: | 60S acidic ribosomal protein f	1	0.0141203	0.0162004	0.0164934	0.0232885	0.0112236	0.0228247	0.00785906	0.0150421		-0.22412	-0.523586	0.51411	0.601592		-	-	+	+				112940000	1462600000	721200000	3944200000			111300000	1359400000	3318500000	1388900000			198200000	2905600000	853040000	1283800000				1594900000	3579300000
34	46	AT4G00810	RPP1B	P1/P2	LSU (60S)	AT4G00810.2 | Symbols: | 60S acidic ribosomal protein family | chr4:346179-346957 REVERSE LENGTH=113;AT4G00810.1 | Symbols: | 60S acidic ribosomal protein family | chr4:346179-346957 REVERSE LENGTH=113	1	0.00245111	0.00436321	0.00279103	0.00547604	0.000399658	0.00541601		0.00504468		-0.187362	-0.327744		0.102468		-	-	+	+							140480000				294180000	497420000	85391000				133840000						555130000	343050000
35	41	AT5G47700	RPP1C	P1/P2	LSU (60S)	AT5G47700.2 | Symbols: | 60S acidic ribosomal protein family | chr5:19328019-19328724 REVERSE LENGTH=113;AT5G47700.1 | Symbols: | 60S acidic ribosomal protein family | chr5:19328019-19328724 REVERSE LENGTH=113	1	0.00832719	0.0101143	0.0138109	0.0142273	0.00768604	0.0164094	0.0068573	0.0105821		-0.729909	-0.492274	0.1646	0.632903		-	-	+	+				113660000	1348300000	557140000	1483700000				975800000	2941300000	722560000				1902200000	671750000	612900000				1047000000	2004400000
36	51	AT3G44590	RPP2D	P1/P2	LSU (60S)	AT3G44590.2 | Symbols: | 60S acidic ribosomal protein family | chr3:16163983-16164658 FORWARD LENGTH=111;AT3G44590.1 | Symbols: | 60S acidic ribosomal protein family | chr3:16163983-16164658 FORWARD LENGTH=111	1	7.27408e-05	0.00071247	0.000357693	0.00184841	0.000272504	0.000565863		0.00113584		-2.29789	-1.37538		-1.00524		-	-	+	-							93756000					101450000	107160000				49634000	41624000						26655000
37	34	AT1G08360	RPL10aA	uL1	LSU (60S)	AT1G08360.1 | Symbols: | Ribosomal protein L1p/L10e family | chr1:2636231-2637694 FORWARD LENGTH=216	1	0.0132282	0.00978285	0.00885542	0.00296279	0.00893556	0.00407508	0.0110922	0.0073631		0.57898	1.7233	-0.311917	-0.853487		+	+	-	-					1806600000	1275600000	828740000			98439000	1402500000	1109100000	1083800000			11627000	1257500000	1734900000	1706000000			56536000	3054200000	1793100000
38	3	AT2G27530	RPL10aB	uL1	LSU (60S)	AT2G27530.2 | Symbols: PGY1 | Ribosomal protein L1p/L10e family | chr2:11763443-11764570 REVERSE LENGTH=216;AT2G27530.1 | Symbols: PGY1 | Ribosomal protein L1p/L10e family | chr2:11763443-11764570 REVERSE LENGTH=216	1	0.0139969	0.0185809	0.0117247	0.0122504	0.0149295	0.0143441	0.0136672	0.0130823		0.255555	0.600995	0.127456	0.132834		+	+	+	+					1974700000	1823000000	1133600000			64720000	1244400000	2081000000	1937300000			21356000	2310900000	2688800000	2178000000		20262000	305430000	2331500000	2797500000
39	43	AT5G22440	RPL10aC	uL1	LSU (60S)	AT5G22440.2 | Symbols: | Ribosomal protein L1p/L10e family | chr5:7435328-7436486 REVERSE LENGTH=217;AT5G22440.1 | Symbols: | Ribosomal protein L1p/L10e family | chr5:7435328-7436486 REVERSE LENGTH=217	1	0.0017374	0.0152002	0.0021426	0.0265939	0.00249335	0.0172566	0.00225238	0.0165349		-0.30243	-0.806999	0.146636	0.0616391		-	-	+	+					296340000	329530000	620400000				158200000	449490000	162090000			49569000	537760000	297230000	156180000				236990000	399660000
40	44	AT3G09200	RPP0B	uL10	LSU (60S)	AT3G09200.1 | Symbols: | Ribosomal protein L10 family protein | chr3:2823364-2825020 REVERSE LENGTH=320;AT3G09200.2 | Symbols: | Ribosomal protein L10 family protein | chr3:2823364-2825020 REVERSE LENGTH=287	1	0.00557314	0.0102018	0.00696569	0.0218557	0.00541291	0.0165225	0.00350782	0.00936962		-0.321776	-1.09919	0.625828	0.818374		-	-	+	+				101980000	548650000	426070000	252410000			82048000	423230000	1552400000	256540000			157300000	944210000	868500000	64573000		7066300		380010000	1662200000
41	49	AT3G11250	RPP0C	uL10	LSU (60S)	AT3G11250.1 | Symbols: | Ribosomal protein L10 family protein | chr3:3521453-3522826 FORWARD LENGTH=323	1	0.000588121	0.00168719	0.000722614	0.00177175	0.00040872	0.000696497	0.000283427	0.00133403		-0.297112	-0.070553	0.528137	-0.937597		-	-	+	-					22139000	56617000	22570000					204950000					98022000	38853000						215510000
42	8	AT5G60670	RPL12C	uL11	LSU (60S)	AT5G60670.1 | Symbols: | Ribosomal protein L11 family protein | chr5:24381066-24381566 REVERSE LENGTH=166	1	0.000553152	0.00244089	0.000296418	0.00114609	0.000666354	0.0013561	0.00051623	0.00116681		0.900043	1.09069	0.368275	0.216884		+	+	+	+					71851000	71594000	84012000					84071000					127720000	95433000					132950000	69746000
43	60	AT5G48760	RPL13aD	uL13	LSU (60S)	AT5G48760.2 | Symbols: | Ribosomal protein L13 family protein | chr5:19771315-19772686 REVERSE LENGTH=206;AT5G48760.1 | Symbols: | Ribosomal protein L13 family protein | chr5:19771315-19772686 REVERSE LENGTH=206	1	0.00246099	0.00181487	0.00302733	0.0031245	0.00241076	0.00242489	0.00311131	0.00268662		-0.298807	-0.783761	-0.368034	-0.147872		-	-	-	-					512640000	351900000	877440000				254450000	604170000	447500000			12358000	431170000	376160000	271300000				392380000	509420000
44	12	AT1G70600	RPL27aC	uL15	LSU (60S)	AT1G70600.1 | Symbols: | Ribosomal protein L18e/L15 superfamily protein | chr1:26621168-26621608 REVERSE LENGTH=146	1	0.0156878	0.00478065	0.0127109	0.00270651	0.0170329	0.00598787	0.0152557	0.0079576		0.303577	0.820773	0.158981	-0.410292		+	+	+	-					2502000000	1737100000	1345400000			35635000	1247600000	2357500000	1907300000			162400000	3312100000	2392000000	1373900000			366490000	3123200000	2625400000
45	18	AT1G14320	RPL10A	uL16	LSU (60S)	AT1G14320.1 | Symbols: SAC52, RPL10, RPL10A | Ribosomal protein L16p/L10e family protein | chr1:4888270-4889408 FORWARD LENGTH=220;AT1G14320.2 | Symbols: SAC52, RPL10A | Ribosomal protein L16p/L10e family protein | chr1:4888270-4889408 FORWARD LENGTH=163	1	0.0124799	0.00159333	0.0112893	0.00137078	0.0120324	0.00185322	0.0151966	0.00154597		0.14465	0.217045	-0.336825	0.261518		+	+	-	+					1962600000	2260100000	277220000				1426400000	1775500000	2461300000				1964600000	2064900000	882940000			228680000	3092900000	1480200000
46	50	AT1G66580	RPL10C	uL16	LSU (60S)	AT1G66580.1 | Symbols: SAG24, RPL10C | senescence associated gene 24 | chr1:24839208-24840439 FORWARD LENGTH=221	1	0.000978801	0.000512997	0.0012804	0.00322846	0.00169436	0.00212377		0.00221814		-0.387503	-2.65382		-0.0627226		-	-	+	-							641000000					363150000					567420000							358670000
47	33	AT3G25520	RPL5A	uL18	LSU (60S)	AT3G25520.1 | Symbols: ATL5, PGY3, OLI5, RPL5A | ribosomal protein L5 | chr3:9269573-9271327 REVERSE LENGTH=301;AT3G25520.2 | Symbols: ATL5 | ribosomal protein L5 | chr3:9269573-9270434 REVERSE LENGTH=190	1	0.00994684	0.0133762	0.00794717	0.00627752	0.00931689	0.00636926	0.00953207	0.007393		0.323797	1.0914	-0.0329413	-0.215035		+	+	-	-					1712500000	936180000	1603300000			79574000	809700000	1444300000	1644100000			35652000	1851900000	1268200000	2061100000		99332000	185260000	2075000000	1569900000
48	17	AT5G39740	RPL5B	uL18	LSU (60S)	AT5G39740.2 | Symbols: RPL5B | ribosomal protein L5 B | chr5:15903484-15905185 FORWARD LENGTH=301;AT5G39740.1 | Symbols: OLI7, RPL5B | ribosomal protein L5 B | chr5:15903365-15905185 FORWARD LENGTH=301	1	0.00617589	0.00806285	0.00593982	0.00625051	0.00555445	0.00535004	0.0055866	0.00479725		0.056227	0.367316	-0.00832596	0.157342		+	+	-	+					645390000	906960000	1359000000				780150000	904520000	1326900000				983290000	876820000	587720000				1322400000	940680000
49	13	AT4G36130	RPL8C	uL2	LSU (60S)	AT4G36130.1 | Symbols: | Ribosomal protein L2 family | chr4:17097613-17098656 FORWARD LENGTH=258	1	0.0111888	0.00687222	0.00846299	0.00235738	0.00975495	0.00406196	0.00708427	0.00644829		0.402815	1.54359	0.461514	-0.666739		+	+	+	-					1235100000	733410000	1288600000				1285700000	1114600000	711780000			114730000	2117200000	1149600000	1188300000			98918000	2685000000	1415000000
50	15	AT1G27400	RPL17A	uL22	LSU (60S)	AT1G27400.1 | Symbols: | Ribosomal protein L22p/L17e family protein | chr1:9515230-9516725 FORWARD LENGTH=176	1	0.000938167	0.000109885	0.000142481		0.00094005					2.71907					+	+	+	NA											40411000		158750000					314810000				19398000	343780000
51	59	AT3G55280	RPL23aB	uL23	LSU (60S)	AT3G55280.2/3 | Symbols: RPL23AB | ribosomal protein L23AB | chr3:20500667-20501519 FORWARD LENGTH=148;AT3G55280.2 | Symbols: RPL23AB | ribosomal protein L23AB | chr3:20500667-20501519 FORWARD LENGTH=154;AT3G55280.1 | Symbols: RPL23AB | ribosomal protein L23	1	8.80476e-05	0.0144156	0.000665126	0.0144295	0.000337586	0.0114913	0.000735328	0.0161635		-2.91727	-0.00139662	-1.12313	-0.492204		-	-	-	-					106140000	98186000					138150000	50495000	135120000				76592000	36461000	215180000				32264000
52	56	AT3G49910	RPL26A	uL24	LSU (60S)	AT3G49910.1 | Symbols: | Translation protein SH3-like family protein | chr3:18504311-18504751 FORWARD LENGTH=146	1	0.0349058	0.0288601	0.0423661	0.0373485	0.0466262	0.0260638	0.0507128	0.0275907		-0.279445	-0.371974	-0.121209	-0.0821345		-	-	-	-				135990000	7443400000	6648200000	7578300000			204580000	5369200000	6646800000	12425000000			54078000	8950300000	6664200000	11295000000			235320000	7479600000	5311200000
53	35	AT5G67510	RPL26B	uL24	LSU (60S)	AT5G67510.1 | Symbols: | Translation protein SH3-like family protein | chr5:26937970-26938410 REVERSE LENGTH=146	1	0.000667425	0.000378134	0.000482154		0.000232368	8.76321e-05	0.000624352	0.000143452		0.469112		-1.42595	-0.711036		+	+	-	-					99461000	74028000						136750000	182060000				77817000						136660000	107910000
54	53	AT3G09500	RPL35A	uL29	LSU (60S)	AT3G09500.1 | Symbols: | Ribosomal L29 family protein | chr3:2917047-2917895 FORWARD LENGTH=123	1	0.00267775	0.000416666	0.00319036	0.000624955	0.00206777	0.000817427	0.00251653	0.000694793		-0.252698	-0.584861	-0.283358	0.234506		-	-	-	+					420770000	278500000					324050000	580810000	199340000				361770000	330700000	241880000				436760000	544470000
55	14	AT5G02610	RPL35D	uL29	LSU (60S)	AT5G02610.1 | Symbols: | Ribosomal L29 family protein | chr5:587611-588547 FORWARD LENGTH=123;AT5G02610.2 | Symbols: | Ribosomal L29 family protein | chr5:587611-588547 FORWARD LENGTH=146	1	0.00151726	0.00130234	0.000921575	0.000470488	0.0013174	0.0010818	0.00100648	0.0021584		0.71929	1.46887	0.388382	-0.996527		+	+	+	-					165870000	113800000						261380000	490010000				167580000	273600000					104380000	451600000
56	2	AT1G43170	RPL3A	uL3	LSU (60S)	AT1G43170.9 | Symbols: RP1 | ribosomal protein 1 | chr1:16266992-16268631 FORWARD LENGTH=389;AT1G43170.8 | Symbols: RP1 | ribosomal protein 1 | chr1:16266992-16268631 FORWARD LENGTH=389;AT1G43170.7 | Symbols: RP1 | ribosomal protein 1 | chr1:16266992-16268	1	0.102271	0.0968719	0.0906206	0.0827713	0.127551	0.103247	0.106751	0.101679		0.174486	0.226947	0.256818	0.0220775		+	+	+	+			10001000	146420000	16205000000	13458000000	5255600000			109150000	9077100000	16625000000	13920000000		7655100	133120000	23512000000	19203000000	5727000000		18600000	516900000	21742000000	15734000000
57	62	AT1G61580	RPL3B	uL3	LSU (60S)	AT1G61580.1 | Symbols: RPL3B, ARP2 | R-protein L3 B | chr1:22720833-22722402 REVERSE LENGTH=390	1		0.00034963	0.000663243	0.00143189	0.000441036	0.000989606	0.0011925	0.00186916			-2.03402	-1.43502	-0.917462		-	-	-	-					222880000	108480000	163310000				72821000	115290000	98418000				87797000	59900000	91433000
58	29	AT1G80750	RPL7A	uL30	LSU (60S)	AT1G80750.1 | Symbols: | Ribosomal protein L30/L7 family protein | chr1:30349052-30350434 FORWARD LENGTH=247	1	0.000234684	0.000364207	0.000207568	0.000127839		0.000364176				0.177135	1.51043				+	+	NA	+												58871000												85997000
59	38	AT2G01250	RPL7B	uL30	LSU (60S)	AT2G01250.1 | Symbols: | Ribosomal protein L30/L7 family protein | chr2:132943-134264 REVERSE LENGTH=242;AT2G01250.2 | Symbols: | Ribosomal protein L30/L7 family protein | chr2:133038-134264 REVERSE LENGTH=184	1	0.0243687	0.0415568	0.0259376	0.0448679	0.0322897	0.0452829	0.0229855	0.0400878		-0.0900186	-0.110599	0.49035	0.175802		-	-	+	+			20393000	392820000	3866800000	2520200000	4517700000			128550000	2490700000	4865800000	2701900000			379180000	6832100000	3981300000	2255200000			175780000	4275200000	4654400000
60	42	AT2G44120	RPL7C	uL30	LSU (60S)	AT2G44120.1 | Symbols: | Ribosomal protein L30/L7 family protein | chr2:18249227-18250402 REVERSE LENGTH=242;AT2G44120.2 | Symbols: | Ribosomal protein L30/L7 family protein | chr2:18249227-18250417 REVERSE LENGTH=247	1	0.00902881	0.0091735	0.0133332	0.0171743	0.00845122	0.0121163	0.00607452	0.0103424		-0.562414	-0.904711	0.476389	0.228376		-	-	+	+					919040000	768890000	2241400000				1060800000	2720800000	2109700000				1687200000	1143000000	1302000000				1320700000	1987800000
61	10	AT5G45775	RPL11D	uL5	LSU (60S)	AT5G45775.1/2 | Symbols: | Ribosomal L5P family protein | chr5:18565281-18566377 REVERSE LENGTH=172;AT5G45775.2 | Symbols: | Ribosomal L5P family protein | chr5:18565281-18566496 REVERSE LENGTH=182;AT4G18730.1 | Symbols: RPL16B | ribosomal protein L16B | c	1	0.0529694	0.0636951	0.0411497	0.0582342	0.0457552	0.0464038	0.0413347	0.0522944		0.364277	0.129315	0.146581	-0.172413		+	+	+	-			33588000	207940000	6156900000	5328800000	7041100000			188630000	3424000000	8247000000	9659100000			94123000	8562400000	6760400000	6543000000		13372000	391040000	11997000000	7413000000
62	47	AT4G10450	RPL9D	uL6	LSU (60S)	AT4G10450.1 | Symbols: | Ribosomal protein L6 family | chr4:6463201-6464458 REVERSE LENGTH=194	1	0.000415841	0.00216242	0.000788124	0.00284429	0.000807169	0.00379861	0.000758587	0.00247967		-0.922389	-0.39542	0.0895553	0.615321		-	-	+	+					115740000	95049000	183320000					223530000	152600000				116370000	153940000						152380000
[truncated: 21 more columns]

## Sheet: Supplemental Table 7B (40S)
		Supplemental Table S7. Differential accumulation of cytosolic RPs and RP associated proteins (RPAs) in non-translating ribosome fractions of the reil1-1 reil2-1 (DS2) and reil1-1 reil2-2 (DS1) mutants relative to Arabidopsis thaliana Col-0 wild type. This list contains changes that are shared between the reil1 reil2 mutants at 7 days after shift to 10°C and respective observations at 20°C prior t…
124	209	AT4G11420	eIF3A1			AT4G11420.1 | Symbols: EIF3A, ATEIF3A-1, EIF3A-1, ATTIF3A1, TIF3A1 | eukaryotic translation initiation factor 3A | chr4:6947834-6952053 REVERSE LENGTH=987	1	0.00433885	0.0102734	0.00147792		0.00111835	0.000835185	0.00142941	0.000119256		1.55374		-0.354048	2.80803		+	+	-	+			87921000	96899000	46430000				104880000	73757000					98560000	89720000		38104000			338510000	140300000		65322000
	Sorting according to pattern of change	Gene Code	RP/RAP Name	New RP Names/ Homology	Subunit	Fasta header		reil1.1 reil2.1 10°C (DS2)	reil1.1 reil2.2 10°C (DS1)	Col-0 10°C (DS2)	Col-0 10°C (DS1)	reil1.1 reil2.1 20°C (DS2)	reil1.1 reil2.2 20°C (DS1)	Col-0 20°C (DS2)	Col-0 20°C (DS1)		log2(reil1.1 reil2.1/Col-0) 10°C (DS2)	log2(reil1.1 reil2.2/Col-0) 10°C (DS1)	log2(reil1.1 reil2.1/Col-0) 20°C (DS2)	log2(reil1.1 reil2.2/Col-0) 20°C (DS1)		reil1.1 reil2.1/Col-0 10°C (DS2)	reil1.1 reil2.2/Col-0 10°C (DS1)	reil1.1 reil2.1/Col-0 20°C (DS2)	reil1.1 reil2.2/Col-0 20°C (DS1)			Col-0 20°C 30S/40S	Col-0 20°C 50S	Col-0 20°C 60S	Col-0 20°C 60S/80S	Col-0 20°C P		Col-0 10°C 30S/40S	Col-0 10°C 50S	Col-0 10°C 60S	Col-0 10°C 60S/80S	Col-0 10°C P		reil1.1 reil2.1 20°C 30S/40S	reil1.1 reil2.1 20°C 50S	reil1.1 reil2.1 20°C 60S	reil1.1 reil2.1 20°C 60S/80S	reil1.1 reil2.1 20°C P		reil1.1 reil2.1 10°C 30S/40S	reil1.1 reil2.1 10°C 50S	reil1.1 reil2.1 10°C 60S	reil1.1 reil2.1 10°C 60S/80S
								LFQ normalized to LFQ-sum of all SSU (40s) RPs									log2-fold change					trend of change						LFQ experiment DS2
		Sum of LSU (40S) RPs	-	-	SSU (40S)	-	1	NA	NA	NA	NA	NA	NA	NA	NA		NA	NA	NA	NA		NA	NA	NA	NA			61508783000	27703659000	25729082000	85574476000	109928062000		70964671000	41476130000	29356537000	50539468000	134922219000		88130098000	40313269000	22818733000	55503043000	95234470000		78018432200	50748682000	20992548000	40707769800
101	241	AT1G15930	RPS12A	eS12	SSU (40S)	AT1G15930.2 | Symbols: | Ribosomal protein L7Ae/L30e/S12e/Gadd45 family protein | chr1:5471702-5472741 FORWARD LENGTH=144;AT1G15930.1 | Symbols: | Ribosomal protein L7Ae/L30e/S12e/Gadd45 family protein | chr1:5471702-5472741 FORWARD LENGTH=144	1	0.00633773	0.0165795	0.0152794	0.0593956	0.0180937	0.0208918	0.0144287	0.022893		-1.26955	-1.84095	0.326549	-0.131972		-	-	+	-			887490000	401620000	231080000	846960000	1311700000		1084300000	597340000	275860000	658280000	767480000		1594600000	894390000	264390000	627730000	906710000		494460000	1049800000	184980000	513230000
102	240	AT2G32060	RPS12C	eS12	SSU (40S)	AT2G32060.3 | Symbols: | Ribosomal protein L7Ae/L30e/S12e/Gadd45 family protein | chr2:13639228-13640104 REVERSE LENGTH=144;AT2G32060.2 | Symbols: | Ribosomal protein L7Ae/L30e/S12e/Gadd45 family protein | chr2:13639228-13640104 REVERSE LENGTH=144;AT2G32	1	0.0109002	0.0139986	0.0168041	0.0350985	0.020177	0.0146247	0.0190266	0.0180955		-0.624456	-1.32613	0.0846968	-0.307223		-	-	+	-			1170300000	525700000	405620000	1128900000	1906300000		1192500000	763720000	251350000	877080000	1582700000		1778200000	715650000	312640000	766230000	1491100000		850420000	1012900000	139910000	704040000
103	132	AT1G04270	RPS15A	uS19	SSU (40S)	AT1G04270.2 | Symbols: RPS15 | cytosolic ribosomal protein S15 | chr1:1141852-1142960 REVERSE LENGTH=151;AT1G04270.1 | Symbols: RPS15 | cytosolic ribosomal protein S15 | chr1:1141852-1142960 REVERSE LENGTH=152	1	0.00204311	0.000796758	0.00146932		0.00364563	0.000314395		0.000263402		0.475613			0.255313		+	+	+	+						288080000			104270000						321290000						159400000		4721000
104	230	AT4G09800	RPS18C	uS13	SSU (40S)	AT4G09800.1 | Symbols: RPS18C | S18 ribosomal protein | chr4:6173818-6174963 FORWARD LENGTH=152;AT1G34030.1 | Symbols: | Ribosomal protein S13/S18 family | chr1:12370285-12371465 REVERSE LENGTH=152;AT1G22780.1 | Symbols: PFL, RPS18A, PFL1 | Ribosomal prot	1	0.130636	0.135215	0.104314	0.0828137	0.099866	0.128645	0.102408	0.142471		0.324619	0.707317	-0.0362649	-0.147278		+	+	-	-			6299000000	2692000000	2385700000	7114000000	10018000000		7402600000	3537100000	3007100000	5774600000	10918000000		8801200000	4646700000	3543200000	5899400000	7320000000		10192000000	5993300000	2230300000	3675100000
105	109	AT3G02080	RPS19A	eS19	SSU (40S)	AT3G02080.1 | Symbols: | Ribosomal protein S19e family protein | chr3:364138-365161 REVERSE LENGTH=143	1	0.0221742	0.0186198	0.0153978	0.00467077	0.0247861	0.0283885	0.0184868	0.0126802		0.526161	1.99511	0.423036	1.16273		+	+	+	+			1137100000	467370000	376790000	1361200000	650640000		1092700000	696260000	508520000	747260000	1387900000		2184400000	846880000	349350000	617930000	1222000000		1730000000	1373100000	459720000	838970000
106	238	AT5G61170	RPS19C	eS19	SSU (40S)	AT5G61170.1 | Symbols: | Ribosomal protein S19e family protein | chr5:24611158-24612202 FORWARD LENGTH=143	1	0.00784315	0.00664475	0.0198874	0.00724304	0.00995415	0.00810426	0.00611262	0.00630583		-1.34235	-0.124381	0.703506	0.361993		-	-	+	+			375980000	162030000	163800000	614540000	560250000		1411300000	320520000	304550000	658600000	467530000		877260000	395290000	120680000	155710000			611910000	762590000	177960000	309430000
107	246	AT3G53890	RPS21B	eS21	SSU (40S)	AT3G53890.2 | Symbols: | Ribosomal protein S21e | chr3:19955582-19956049 REVERSE LENGTH=82;AT3G53890.1 | Symbols: | Ribosomal protein S21e | chr3:19955582-19956049 REVERSE LENGTH=82	1	0.0104993	0.00820542	0.0111651	0.0285284	0.0086395	0.00753965	0.0115016	0.00885728		-0.0887054	-1.79775	-0.412816	-0.232365		-	-	-	-			707450000	248520000	254430000	757890000	1087200000		792330000	318590000	312380000	481250000	2337000000		761400000	431100000	220260000	508980000	1296200000		819140000	829080000	193150000	467520000
108	236	AT5G02960	RPS23B	uS12	SSU (40S)	AT5G02960.1 | Symbols: | Ribosomal protein S12/S23 family protein | chr5:693280-694396 REVERSE LENGTH=142;AT3G09680.1 | Symbols: | Ribosomal protein S12/S23 family protein | chr3:2969197-2970291 REVERSE LENGTH=142	1	0.0375232	0.0196389	0.0416193	0.0242658	0.0478724	0.0362613	0.0260629	0.0171126		-0.14947	-0.305208	0.877194	1.08337		-	-	+	+			1603100000	1004500000	1043200000	4581500000	1875700000		2953500000	1330300000	1611700000	1571200000	4724800000		4219000000	1304900000	424100000	3094600000	4925100000		2927500000	2162100000	1055300000	994460000
109	102	AT3G04920	RPS24A	eS24	SSU (40S)	AT3G04920.1 | Symbols: | Ribosomal protein S24e family protein | chr3:1360989-1362065 FORWARD LENGTH=133	1	0.0320604	0.0383722	0.022352	0.026133	0.0231215	0.0350688	0.0195582	0.0250561		0.520389	0.554187	0.241463	0.485025		+	+	+	+			1203000000	563940000	532380000	1437300000	2664500000		1586200000	670160000	512210000	759600000	2594300000		2037700000	1030100000	525440000	1133500000	2605400000		2501300000	1106500000	395660000	1144200000
110	234	AT2G21580	RPS25B	eS25	SSU (40S)	AT2G21580.2 | Symbols: | Ribosomal protein S25 family protein | chr2:9236629-9237510 FORWARD LENGTH=107;AT2G21580.1 | Symbols: | Ribosomal protein S25 family protein | chr2:9236629-9237510 FORWARD LENGTH=108	1	0.00670303	0.00286028	0.00473672		0.00659763	0.00491596	0.00813737	0.0100631		0.500924		-0.302615	-1.03353		+	+	-	-			500520000	201990000	164490000	428420000	1058900000		336140000	357170000	217750000	397230000	784830000		581450000	422420000	182170000	463260000	514950000		522960000	297970000		414270000
111	116	AT4G39200	RPS25E	eS25	SSU (40S)	AT4G39200.2 | Symbols: | Ribosomal protein S25 family protein | chr4:18257464-18258464 FORWARD LENGTH=107;AT4G39200.1 | Symbols: | Ribosomal protein S25 family protein | chr4:18257464-18258464 FORWARD LENGTH=108	1	0.0119929	0.000153468	0.00811869		0.0156712	0.000188076	0.0149528	0.000148236		0.562866		0.0676931	0.343422		+	+	+	+			919730000	422500000	606030000	1110100000	224970000		576140000	738760000		340630000	1313300000		1381100000	771780000	113260000	761020000	902470000		935670000	305380000	31052000	636510000
112	242	AT5G47930	RPS27D	eS27	SSU (40S)	AT5G47930.1 | Symbols: | Zinc-binding ribosomal protein family protein | chr5:19406423-19407329 REVERSE LENGTH=84	1	0.00682941	0.00348157	0.00799144	0.00580848	0.00494939	0.00383705	0.00398707	0.0043249		-0.226694	-0.738424	0.31192	-0.172667		-	-	+	-			245240000	134040000	167180000	601770000	737530000		567110000	104440000		249560000	410250000		436190000	43557000	144600000	177620000	544270000		532820000	259150000		196380000
113	233	AT5G03850	RPS28B	eS28	SSU (40S)	AT5G03850.1 | Symbols: | Nucleic acid-binding, OB-fold-like protein | chr5:1028542-1028736 REVERSE LENGTH=64;AT3G10090.1 | Symbols: | Nucleic acid-binding, OB-fold-like protein | chr3:3108960-3109154 REVERSE LENGTH=64	1	0.00671405	0.0197966	0.00436471		0.00704742	0.0240196	0.0133657	0.0319881		0.621299		-0.923371	-0.413326		+	+	-	-			822110000	429580000	237750000	642360000	981680000		309740000	702900000	198110000	733260000	316930000		621090000	872080000	258410000	461710000	569250000		523820000	233450000	108770000	657430000
114	196	AT1G59359	RPS2B	uS5	SSU (40S)	AT1G59359.1 | Symbols: | Ribosomal protein S5 family protein | chr1:21842537-21843733 REVERSE LENGTH=284;AT1G58983.1 | Symbols: | Ribosomal protein S5 family protein | chr1:21806279-21807475 REVERSE LENGTH=284;AT1G58684.1 | Symbols: | Ribosomal protein	1	0.0130354	0.0197821	0.00802935	0.00898601	0.010464	0.0281738	0.0138094	0.0235863		0.699078	1.13844	-0.400222	0.256403		+	+	-	+			849400000	263970000	233010000	911130000	3992300000		569800000	466730000	377710000	882370000	2541800000		922190000	595520000	370670000	530670000	2249800000		1017000000	254290000	319890000	427880000
115	239	AT2G31610	RPS3A	uS3	SSU (40S)	AT2G31610.1 | Symbols: | Ribosomal protein S3 family protein | chr2:13450384-13451669 FORWARD LENGTH=250	1		0.0131399	0.00140669	0.0399453	0.00113673	0.00606037		0.0105383			-1.60407		-0.798163		-	-	+	-						81525000	288460000		99825000	362550000		107630000	133890000		100180000				118780000			43069000
116	243	AT3G11940	RPS5B	uS7	SSU (40S)	AT3G11940.2 | Symbols: ATRPS5A, AML1, RPS5A | ribosomal protein 5A | chr3:3778175-3779354 REVERSE LENGTH=207;AT3G11940.1 | Symbols: ATRPS5A, AML1, RPS5A | ribosomal protein 5A | chr3:3778175-3779354 REVERSE LENGTH=207	1	0.0033983	0.023696	0.00554079	0.086279	0.00654669	0.052195	0.0166936	0.0128928		-0.705277	-1.86437	-1.35045	2.01735		-	-	-	+			1026800000	668180000	499940000	598260000	2822100000		393200000	813110000	311290000	573450000	2593900000		576960000	626050000	219760000	458030000	1744000000		265130000	169230000	63612000	784940000
117	144	AT5G10360	RPS6B	eS6	SSU (40S)	AT5G10360.1 | Symbols: EMB3010, RPS6B | Ribosomal protein S6e | chr5:3258734-3260142 REVERSE LENGTH=249;AT5G10360.2 | Symbols: EMB3010 | Ribosomal protein S6e | chr5:3258734-3260142 REVERSE LENGTH=197	1	0.0351007	0.0156752	0.0334772		0.0377068	0.0151188	0.0311565	0.0252171		0.0683192		0.275289	-0.738059		+	+	+	-			1916400000	791490000	831980000	3006400000	1621800000		2375700000	899260000	913840000	1106900000	4847300000		3323100000	884430000	571730000	1524000000	3289300000		2738500000	1879900000	771100000	1081900000
118	237	AT3G02560	RPS7B	eS7	SSU (40S)	AT3G02560.2 | Symbols: | Ribosomal protein S7e family protein | chr3:542341-543168 FORWARD LENGTH=191;AT3G02560.1 | Symbols: | Ribosomal protein S7e family protein | chr3:542341-543168 FORWARD LENGTH=191	1	0.00885227	0.0168291	0.00888245	0.0174503	0.0153886	0.0178392	0.0112338	0.01674		-0.00491036	-0.0522894	0.454012	0.0917504		-	-	+	+			690980000	162940000	217070000	985200000	950760000		630340000	303020000	236420000	496060000	1345300000		1356200000	305260000	165050000	780610000	566350000		690640000	554120000	227900000	390440000
119	192	AT5G15200	RPS9B	uS4	SSU (40S)	AT5G15200.1 | Symbols: | Ribosomal protein S4 | chr5:4935124-4936334 REVERSE LENGTH=198;AT5G15200.2 | Symbols: | Ribosomal protein S4 | chr5:4935602-4936334 REVERSE LENGTH=156	1	0.0280729	0.0235031	0.0213895		0.034954	0.0241669	0.0351738	0.0183811		0.392272		-0.00904496	0.394805		+	+	-	+			2163500000	1211700000	858510000	2385700000	2518500000		1517900000	1080400000	663850000	1930900000	3469500000		3080500000	923440000	945410000	1662300000	3232100000		2190200000	1145300000	647210000	1607400000
120	175	AT5G39850	RPS9C	uS4	SSU (40S)	AT5G39850.1 | Symbols: | Ribosomal protein S4 | chr5:15950053-15951171 FORWARD LENGTH=197	1	0.000495319	0.00240403				0.00257089		0.00316869					-0.301622		+	+	NA	-																		35849000			38644000
121	231	AT1G72370	RPSaA	uS2	SSU (40S)	AT1G72370.2 | Symbols: P40, AP40, RP40, RPSAA | 40s ribosomal protein SA | chr1:27243148-27244842 REVERSE LENGTH=294;AT1G72370.1 | Symbols: P40, AP40, RP40, RPSAA | 40s ribosomal protein SA | chr1:27243148-27244842 REVERSE LENGTH=298	1	0.0876229	0.121781	0.0858018	0.0355118	0.0736638	0.0973241	0.137153	0.126448		0.030299	1.77792	-0.896756	-0.377672		+	+	-	-			8436100000	3342800000	2255100000	5618500000	10092000000		6088900000	5543900000	2877100000	7101300000	9229600000		6492000000	6371000000	3006700000	4590200000	7154300000		6836200000	3601800000	1828700000	4979700000
122	244	AT5G30510	RPS1	bS1c	SSU (30S)	AT5G30510.1 | Symbols: RPS1, ARRPS1 | ribosomal protein S1 | chr5:11619262-11621223 REVERSE LENGTH=416	1	0.000503586	0.000848405	0.00112277	0.003543	0.000905865	0.00268387	0.00107811	0.00205598		-1.15675	-2.06215	-0.251131	0.384486		-	-	-	+			66313000						79677000	83975000					79834000	18588000					39289000	81824000
123	174	AT1G74970	RPS9	uS9c	SSU (30S)	AT1G74970.1 | Symbols: RPS9, TWN3 | ribosomal protein S9 | chr1:28157761-28159202 REVERSE LENGTH=208	1	0.000613047	0.000725407				0.00120983		0.00166361					-0.459511		+	+	NA	-																					47829000
124	209	AT4G11420	eIF3A1			AT4G11420.1 | Symbols: EIF3A, ATEIF3A-1, EIF3A-1, ATTIF3A1, TIF3A1 | eukaryotic translation initiation factor 3A | chr4:6947834-6952053 REVERSE LENGTH=987	1	0.00433885	0.0102734	0.00147792		0.00111835	0.000835185	0.00142941	0.000119256		1.55374		-0.354048	2.80803		+	+	-	+			87921000	96899000	46430000				104880000	73757000					98560000	89720000		38104000			338510000	140300000		65322000
125	214	AT3G56150	eIF3C1			AT3G56150.2 | Symbols: EIF3C | eukaryotic translation initiation factor 3C | chr3:20833790-20836820 REVERSE LENGTH=900;AT3G56150.1 | Symbols: EIF3C, ATEIF3C-1, EIF3C-1, ATTIF3C1, TIF3C1 | eukaryotic translation initiation factor 3C | chr3:20833790-20836820	1	0.00381679	0.00795445	0.0021119		0.00150596	0.000375259	0.0025954			0.853821		-0.785279			+	+	-	+			159640000	131040000					149870000	121360000					132720000	151530000					297780000	157610000
126	220	AT2G39990	eIF3F1			AT2G39990.1 | Symbols: EIF2, AteIF3f, eIF3F | eukaryotic translation initiation factor 2 | chr2:16698332-16699929 REVERSE LENGTH=293	1	0.00407058	0.00407989	0.00348864		0.0014575	0.000502377	0.00256971			0.22257		-0.818108			+	+	-	+			158060000	146520000					247570000	321160000	34418000	40357000			128450000	214590000					317580000	60298000		60239000
127	223	AT3G55410				AT3G55410.1 | Symbols: | 2-oxoglutarate dehydrogenase, E1 component | chr3:20541897-20545728 FORWARD LENGTH=1017	1	0.000504445	0.0046402	0.000456424			0.000406036	0.000653663	0.000290655		0.144321			0.482299		+	+	-	+			40206000	32034000					32390000	33515000						34307000					39356000
128	173	AT4G22670				AT4G22670.1 | Symbols: AtHip1, HIP1, TPR11 | HSP70-interacting protein 1 | chr4:11918236-11920671 FORWARD LENGTH=441	1	0.000195915	0.000502413				0.000152177		0.000179488					-0.238138		+	+	NA	-																					15285000
129	189	AT2G36850				AT2G36850.1 | Symbols: ATGSL08, GSL8, GSL08, ATGSL8, CHOR | glucan synthase-like 8 | chr2:15454935-15469666 REVERSE LENGTH=1904	1	4.06366e-06	8.98393e-05													+	+	NA	NA																					317040
130	169	AT4G08780				AT4G08780.1 | Symbols: | Peroxidase superfamily protein | chr4:5604153-5608202 FORWARD LENGTH=346	1	5.90681e-06	0.00145876				0.000127624		0.000107355					0.249513		+	+	NA	+																					460840
131	167	AT5G23820				AT5G23820.1 | Symbols: | MD-2-related lipid recognition domain-containing protein | chr5:8031386-8032809 FORWARD LENGTH=164	1	1.04543e-05	0.00157423				0.000369289		0.00023028					0.681357		+	+	NA	+																					815630
132	182	AT4G13180				AT4G13180.1 | Symbols: | NAD(P)-binding Rossmann-fold superfamily protein | chr4:7657373-7658164 REVERSE LENGTH=263	1	3.68144e-05	0.00112738													+	+	NA	NA																					2872200
133	183	AT1G13320				AT1G13320.2 | Symbols: PP2AA3 | protein phosphatase 2A subunit A3 | chr1:4563970-4567348 REVERSE LENGTH=537;AT1G13320.3 | Symbols: PP2AA3 | protein phosphatase 2A subunit A3 | chr1:4563692-4567348 REVERSE LENGTH=587;AT1G13320.1 | Symbols: PP2AA3 | protei	1	4.71312e-05	0.000982051													+	+	NA	NA																					3677100
134	188	AT3G07160				AT3G07160.1 | Symbols: ATGSL10, gsl10, CALS9 | glucan synthase-like 10 | chr3:2265142-2279383 REVERSE LENGTH=1890	1	5.11546e-05	0.000227772													+	+	NA	NA																					3991000
135	170	AT2G36580				AT2G36580.1 | Symbols: | Pyruvate kinase family protein | chr2:15339253-15342781 FORWARD LENGTH=527	1	7.90826e-05	0.00073073				0.000203276		0.000120734					0.751615		+	+	NA	+																					6169900
136	172	AT4G37070				AT4G37070.4 | Symbols: PLP1, PLA IVA, AtPLAIVA | Acyl transferase/acyl hydrolase/lysophospholipase superfamily protein | chr4:17465167-17467058 REVERSE LENGTH=372;AT4G37070.3 | Symbols: PLP1, PLA IVA, AtPLAIVA | Acyl transferase/acyl hydrolase/lysophosphol	1	0.000103538	0.000578625				8.82854e-05		0.000163713					-0.890917		+	+	NA	-																					8077900
137	185	AT3G51050				AT3G51050.1 | Symbols: | FG-GAP repeat-containing protein | chr3:18954023-18957698 FORWARD LENGTH=698	1	0.000118463	0.00039076													+	+	NA	NA																					9242300
138	187	AT5G16300				AT5G16300.2/3 | Symbols: | Vps51/Vps67 family (components of vesicular transport) protein | chr5:5338119-5342186 FORWARD LENGTH=1034;AT5G16300.1 | Symbols: | Vps51/Vps67 family (components of vesicular transport) protein | chr5:5338119-5342186 FORWARD LENG	1	0.00012269	0.000189469													+	+	NA	NA																					9572100
139	168	AT4G02930				AT4G02930.1 | Symbols: | GTP binding Elongation factor Tu family protein | chr4:1295751-1298354 REVERSE LENGTH=454	1	0.00013443	0.00136321				0.000266491		0.000195795					0.444738		+	+	NA	+																					10488000
140	184	AT2G36060				AT2G36060.3 | Symbols: MMZ3, UEV1C | MMS ZWEI homologue 3 | chr2:15143012-15143998 REVERSE LENGTH=144;AT2G36060.1 | Symbols: MMZ3, UEV1C | MMS ZWEI homologue 3 | chr2:15143012-15143998 REVERSE LENGTH=145;AT2G36060.2 | Symbols: MMZ3, UEV1C | MMS ZWEI homolo	1	0.000145248	0.000420448													+	+	NA	NA																					11332000
141	186	ATCG00350				ATCG00350.1 | Symbols: PSAA | Photosystem I, PsaA/PsaB protein | chrC:39605-41857 REVERSE LENGTH=750	1	0.000159232	0.000236103													+	+	NA	NA																					12423000
142	177	AT5G56630				AT5G56630.1 | Symbols: PFK7 | phosphofructokinase 7 | chr5:22924311-22926728 FORWARD LENGTH=485;AT4G26270.1 | Symbols: PFK3 | phosphofructokinase 3 | chr4:13301094-13304030 REVERSE LENGTH=489	1	0.000165845	0.00443472				0.000290702		0.000393344					-0.436252		+	+	NA	-																					12939000
143	171	AT5G60980				AT5G60980.1 | Symbols: | Nuclear transport factor 2 (NTF2) family protein with RNA binding (RRM-RBD-RNP motifs) domain | chr5:24543988-24546027 FORWARD LENGTH=459;AT5G60980.2 | Symbols: | Nuclear transport factor 2 (NTF2) family protein with RNA binding	1	0.000245762	0.000421817				0.00023971		9.14084e-05					1.39089		+	+	NA	+																					19174000
144	165	ATCG00500				ATCG00500.1 | Symbols: ACCD | acetyl-CoA carboxylase carboxyl transferase subunit beta | chrC:57075-58541 FORWARD LENGTH=488	1	0.000278409	0.00176394				0.000125302									+	+	NA	+																					21721000
145	160	AT3G55360				AT3G55360.1 | Symbols: CER10, ECR, ATTSC13, TSC13 | 3-oxo-5-alpha-steroid 4-dehydrogenase family protein | chr3:20521186-20522856 REVERSE LENGTH=310	1	2.35996e-05	0.000466592			0.000282673										+	+	+	NA															24912000						1841200
146	181	AT3G53520				AT3G53520.3 | Symbols: UXS1, ATUXS1 | UDP-glucuronic acid decarboxylase 1 | chr3:19841635-19843520 FORWARD LENGTH=354;AT3G53520.2 | Symbols: UXS1, ATUXS1 | UDP-glucuronic acid decarboxylase 1 | chr3:19841635-19844057 FORWARD LENGTH=433;AT3G53520.1 | Symbol	1	0.000368695	0.000858845													+	+	NA	NA																					28765000
147	176	AT2G47000				AT2G47000.1 | Symbols: MDR4, PGP4, ABCB4, ATPGP4 | ATP binding cassette subfamily B4 | chr2:19310008-19314750 REVERSE LENGTH=1286	1	0.00043632	0.00349809		0.00183815		0.000198497		0.000297497			0.928311		-0.583761		+	+	NA	-																					34041000
148	179	AT4G01100				AT4G01100.1 | Symbols: ADNT1 | adenine nucleotide transporter 1 | chr4:477411-479590 FORWARD LENGTH=352;AT4G01100.2 | Symbols: ADNT1 | adenine nucleotide transporter 1 | chr4:477411-479590 FORWARD LENGTH=366	1	0.000558586	0.00178275													+	+	NA	NA																					43580000
149	180	AT1G30400				AT1G30400.2 | Symbols: ATMRP1, EST1, ABCC1 | multidrug resistance-associated protein 1 | chr1:10728139-10737697 FORWARD LENGTH=1622;AT1G30400.1 | Symbols: ATMRP1, EST1, ABCC1, ATABCC1, MRP1 | multidrug resistance-associated protein 1 | chr1:10728139-107376	1	0.00081491	0.000630956													+	+	NA	NA										52052000											63578000
150	166	AT3G27890				AT3G27890.1 | Symbols: NQR | NADPH:quinone oxidoreductase | chr3:10350807-10351938 REVERSE LENGTH=196	1	0.000853657	0.00117626				0.000184644		2.81333e-05					2.7144		+	+	NA	+																					66601000
151	162	AT4G37910				AT4G37910.1 | Symbols: mtHsc70-1 | mitochondrial heat shock protein 70-1 | chr4:17825368-17828099 REVERSE LENGTH=682	1	0.000903504	0.00452722				0.000369649		0.000148184					1.31877		+	+	NA	+																57933000					70490000
152	229	AT3G27240				AT3G27240.1 | Symbols: | Cytochrome C1 family | chr3:10056144-10058370 REVERSE LENGTH=307;AT5G40810.2 | Symbols: | Cytochrome C1 family | chr5:16340670-16342327 FORWARD LENGTH=260;AT5G40810.1 | Symbols: | Cytochrome C1 family | chr5:16340200-16342327 FO	1	0.000564777	0.00105112				0.000163944	0.000597947								+	+	-	+			36779000																		44063000
153	157	AT1G75990				AT1G75990.1 | Symbols: | PAM domain (PCI/PINT associated module) protein | chr1:28524623-28526718 REVERSE LENGTH=487	1	0.000651192	0.00128447	0.000238062		0.000240361					1.45175					+	+	+	NA									16894000						21183000						50805000
154	178	AT5G66510				AT5G66510.1 | Symbols: GAMMA CA3 | gamma carbonic anhydrase 3 | chr5:26550016-26551496 REVERSE LENGTH=258;AT5G66510.2 | Symbols: GAMMA CA3 | gamma carbonic anhydrase 3 | chr5:26550016-26551496 REVERSE LENGTH=269	1	0.0013052	0.00112192													+	+	NA	NA										10203000											101830000
155	161	AT2G21660				AT2G21660.2 | Symbols: ATGRP7, CCR2 | cold, circadian rhythm, and rna binding 2 | chr2:9265477-9266316 REVERSE LENGTH=159;AT2G21660.1 | Symbols: ATGRP7, CCR2, GR-RBP7, GRP7 | cold, circadian rhythm, and rna binding 2 | chr2:9265477-9266316 REVERSE LENGTH=1	1	0.000808873	0.00478062	0.000798778			0.000278165				0.018119					+	+	NA	+				28453000					56685000	64933000											63107000			93661000
156	163	AT1G02920				AT1G02920.1 | Symbols: ATGSTF7, GST11, ATGSTF8, GSTF7, ATGST11 | glutathione S-transferase 7 | chr1:658886-659705 REVERSE LENGTH=209	1	0.000831906	0.00273645	0.000779134			0.000280187		0.000138316		0.0945487			1.01842		+	+	NA	+									55291000	28579000											64904000	37590000
157	159	AT5G42970				AT5G42970.1 | Symbols: COP8, FUS4, EMB134, COP14, CSN4, FUS8, ATS4 | Proteasome component (PCI) domain protein | chr5:17237470-17240649 REVERSE LENGTH=397	1	0.000897288	0.000983365	0.000700588		0.000476489					0.357005					+	+	+	NA									49717000	23657000					41993000						70005000
158	211	AT1G30580				AT1G30580.1 | Symbols: | GTP binding | chr1:10831953-10835454 REVERSE LENGTH=394	1	0.000578979	0.0122991	0.000407189		0.000494179	0.000262636	0.000970024	0.00019747		0.507813		-0.972988	0.411428		+	+	-	+			59665000	58051000					28896000	45795000		11874000			43552000	66768000		44250000			45171000
159	222	AT3G02260				AT3G02260.1 | Symbols: BIG, DOC1, TIR3, UMB1, ASA1, LPR1, CRM1 | auxin transport protein (BIG) | chr3:431152-448489 REVERSE LENGTH=5098	1	0.000964029	0.00458592			0.000545035	9.02411e-05	0.000982396	4.44941e-05				-0.849956	1.02017		+	+	-	+			60426000							33126000					48034000	61890000					75212000
160	153	AT3G24503				AT3G24503.1 | Symbols: ALDH2C4, ALDH1A, REF1 | aldehyde dehydrogenase 2C4 | chr3:8919732-8923029 REVERSE LENGTH=501	1	0.00125859	0.00340565		0.00331614	0.000992499	0.00105899		0.00111744			0.0384236		-0.0775041		+	+	+	-										81273000		67413000			87469000	80579000					98193000
161	152	AT3G02230				AT3G02230.1 | Symbols: RGP1, ATRGP1 | reversibly glycosylated polypeptide 1 | chr3:415463-417304 FORWARD LENGTH=357	1	0.00113113	0.00496169	0.000789322		0.000623283	0.000541945		0.00076677		0.519078			-0.500648		+	+	+	-									56014000	55427000					54930000	99145000		46929000			88249000	29936000		50848000
162	224	AT5G54160				AT5G54160.1 | Symbols: ATOMT1, OMT1 | O-methyltransferase 1 | chr5:21982075-21984167 FORWARD LENGTH=363	1	0.000794171	0.00302884	0.000657961		0.000523158	0.000549091	0.000834271	0.00030521		0.271448		-0.673268	0.847243		+	+	-	+			51315000						46692000	55027000					46106000	40447000					61960000
163	158	AT3G52730				AT3G52730.1 | Symbols: | ubiquinol-cytochrome C reductase UQCRX/QCR9-like family protein | chr3:19543146-19544167 REVERSE LENGTH=72	1	0.000816653	0.00106903	0.00055863		0.00142471					0.54783					+	+	+	NA									39643000						125560000	23360000					63714000
164	155	AT5G54500				AT5G54500.1 | Symbols: FQR1 | flavodoxin-like quinone reductase 1 | chr5:22124674-22126256 FORWARD LENGTH=204;AT5G54500.2 | Symbols: FQR1 | flavodoxin-like quinone reductase 1 | chr5:22124674-22126435 FORWARD LENGTH=244;AT4G27270.1 | Symbols: | Quinone re	1	0.00144453	0.0024722	0.00111222		0.000539509	0.000358821		0.000385891		0.377164			-0.10493		+	+	+	-				52235000					78928000	86950000	42959000	52674000	25022000		47547000	51810000					112700000			59702000
165	202	AT1G29150				AT1G29150.1 | Symbols: ATS9, RPN6 | non-ATPase subunit 9 | chr1:10181240-10182499 FORWARD LENGTH=419	1	0.00107669	0.0166992	0.000961887		0.000668353	0.000666462	0.000885613	0.000137122		0.162669		-0.406067	2.28107		+	+	-	+			54473000	39339000					68260000	83922000					58902000	56084000					84002000
166	226	AT3G02200				AT3G02200.2 | Symbols: | Proteasome component (PCI) domain protein | chr3:406692-408919 FORWARD LENGTH=417;AT3G02200.1 | Symbols: | Proteasome component (PCI) domain protein | chr3:406692-408675 FORWARD LENGTH=364	1	0.00160936	0.00134918	0.000995171		0.000440304	0.000244348	0.000586632	0.000105697		0.693473		-0.413956	1.209		+	+	-	+			36083000						70622000	29758000		8045500			38804000	34254000					125560000
167	221	AT1G59870				AT1G59870.1 | Symbols: PEN3, PDR8, ATPDR8, ABCG36, ATABCG36 | ABC-2 and Plant PDR ABC-type transporter family protein | chr1:22034661-22039844 FORWARD LENGTH=1469	1	0.0010447	0.00631253	0.000945611	0.00204076	0.000503143	0.000343667	0.00128575	0.000247627		0.143772	1.62911	-1.35357	0.472846		+	+	-	+			79085000	56528000					67105000	93365000		41068000			44342000	104720000					81506000
168	154	AT1G35580				AT1G35580.2 | Symbols: CINV1 | cytosolic invertase 1 | chr1:13122460-13124808 REVERSE LENGTH=551;AT1G35580.1 | Symbols: CINV1 | cytosolic invertase 1 | chr1:13122460-13124808 REVERSE LENGTH=551;AT1G35580.3 | Symbols: CINV1 | cytosolic invertase 1 | chr1:13	1	0.00144312	0.00257059	0.000630962		0.000941574	0.000419481	0.000784083	0.000700163		1.19357		0.264068	-0.739087		+	+	+	-			48228000						44776000	66880000					82981000	50704000		69780000			112590000
169	235	AT4G31940				AT4G31940.1 | Symbols: CYP82C4 | cytochrome P450, family 82, subfamily C, polypeptide 4 | chr4:15452040-15453966 FORWARD LENGTH=524;AT4G31950.1 | Symbols: CYP82C3 | cytochrome P450, family 82, subfamily C, polypeptide 3 | chr4:15455163-15457090 FORWARD LEN	1	0.00116346	0.00108624	0.000961013		0.000450051		0.0014952			0.275788		-1.73218			+	+	-	NA			91968000	73943000					68198000	60400000					39663000	29125000					90771000	66493000		33141000
170	213	AT4G24820				AT4G24820.2 | Symbols: | 26S proteasome, regulatory subunit Rpn7;Proteasome component (PCI) domain | chr4:12790471-12792599 REVERSE LENGTH=387;AT4G24820.1 | Symbols: | 26S proteasome, regulatory subunit Rpn7;Proteasome component (PCI) domain | chr4:12790	1	0.00160424	0.0103155	0.000807881		0.000822965	0.000549827	0.000883988	0.000294641		0.989672		-0.103195	0.90002		+	+	-	+			54373000						57331000	79660000					72528000	93758000					125160000	67077000
171	148	AT1G73260				AT1G73260.1 | Symbols: ATKTI1, KTI1 | kunitz trypsin inhibitor 1 | chr1:27547410-27548057 REVERSE LENGTH=215	1	0.00221448	0.00837758	0.00102557		0.000912662	0.000761785		0.000867278		1.11054			-0.18711		+	+	+	-									72779000	69434000					80433000			79009000			172770000	101900000
172	199	AT4G33090				AT4G33090.1 | Symbols: APM1, ATAPM1 | aminopeptidase M1 | chr4:15965915-15970418 REVERSE LENGTH=879	1	0.000987151	0.0205046	0.000843857		0.00124191	0.000437047	0.00168984	0.000218296		0.226274		-0.444321	1.0015		+	+	-	+			103940000	99992000					59884000	72197000		47495000			109450000	160230000		47391000			77016000			21490000
173	228	AT2G38040				AT2G38040.2 | Symbols: CAC3 | acetyl Co-enzyme a carboxylase carboxyltransferase alpha subunit | chr2:15917612-15920749 FORWARD LENGTH=769;AT2G38040.1 | Symbols: CAC3 | acetyl Co-enzyme a carboxylase carboxyltransferase alpha subunit | chr2:15917612-159207	1	0.00142902	0.000973063	0.0014079		0.000796538	0.00014368	0.00146919	9.79458e-05		0.0214849		-0.883204	0.552807		+	+	-	+			90368000	84706000					99911000	101000000					70199000	38937000					111490000
174	205	AT1G53310				AT1G53310.3 | Symbols: ATPPC1, PEPC1, ATPEPC1, PPC1 | phosphoenolpyruvate carboxylase 1 | chr1:19884261-19888070 REVERSE LENGTH=967;AT1G53310.2 | Symbols: ATPPC1, PEPC1, ATPEPC1, PPC1 | phosphoenolpyruvate carboxylase 1 | chr1:19884261-19888070 REVERSE LEN	1	0.000574723	0.014766	0.000509507		0.000727141	0.000355373	0.00383018	0.000176099		0.173765		-2.39711	1.01295		+	+	-	+			235590000	141040000					36157000	90618000		28868000			64083000	146600000	45516000	47459000			44839000			51813000
175	164	AT5G10160				AT5G10160.1 | Symbols: | Thioesterase superfamily protein | chr5:3185819-3187159 FORWARD LENGTH=219	1	0.00265822	0.000353079	0.00251858			7.20399e-05		3.90137e-05		0.0778505			0.884817		+	+	NA	+									178730000	150130000						21206000					207390000	115570000		115700000
176	151	AT5G64100				AT5G64100.1 | Symbols: | Peroxidase superfamily protein | chr5:25650824-25652062 REVERSE LENGTH=331	1	0.00136545	0.00513337	0.00102076		0.00147248	0.000222002	0.00139582	0.000268089		0.419727		0.0771405	-0.272137		+	+	+	-			85855000	94259000	49813000				72438000	67608000		33596000			129770000	125960000		62253000			106530000	90335000
177	216	AT5G09900				AT5G09900.1/2 | Symbols: EMB2107, RPN5A, MSA | 26S proteasome regulatory subunit, putative (RPN5) | chr5:3089462-3092434 REVERSE LENGTH=442;AT5G09900.1 | Symbols: EMB2107, RPN5A, MSA | 26S proteasome regulatory subunit, putative (RPN5) | chr5:3089462-3092434	1	0.00259067	0.00787355	0.00134767		0.000913774	0.000562583	0.000956969	0.000260052		0.942857		-0.0666347	1.11326		+	+	-	+			58862000						95637000	65925000					80531000	184060000					202120000	42575000		39833000
178	225	ATMG00070				ATMG00070.1 | Symbols: NAD9 | NADH dehydrogenase subunit 9 | chrM:23663-24235 REVERSE LENGTH=190	1	0.00217551	0.0013274	0.00152653		0.000711199	0.000314395	0.00160673	0.000135382		0.511095		-1.1758	1.21554		+	+	-	+			98828000						108330000	135310000					62678000	73642000					169730000
179	219	AT5G26710				AT5G26710.1 | Symbols: | Glutamyl/glutaminyl-tRNA synthetase, class Ic | chr5:9305673-9308247 FORWARD LENGTH=719	1	0.00173703	0.00767789	0.00157402		0.00113058	0.000184064	0.00152329	6.24858e-05		0.142163		-0.430134	1.55861		+	+	-	+			93696000	60157000					111700000	52429000		31295000			99638000	82103000		32229000			135520000
180	227	AT5G51570				AT5G51570.1 | Symbols: | SPFH/Band 7/PHB domain-containing membrane-associated protein family | chr5:20949511-20951234 FORWARD LENGTH=292	1	0.00193685	0.00100072	0.00142747		0.00082671	0.000346802	0.00187534	0.000119427		0.440251		-1.1817	1.53798		+	+	-	+			115350000						101300000	155250000					72858000	128280000					151110000	69081000
181	206	AT1G64520				AT1G64520.1 | Symbols: RPN12a | regulatory particle non-ATPase 12A | chr1:23956459-23958120 FORWARD LENGTH=267	1	0.00294751	0.012315	0.000853044		0.00117349	0.000396477	0.00142638	0.000278333		1.7888		-0.281552	0.510422		+	+	-	+			87735000						60536000	85438000					103420000	159240000					229960000	60704000
182	194	AT4G39980				AT4G39980.1 | Symbols: DHS1 | 3-deoxy-D-arabino-heptulosonate 7-phosphate synthase 1 | chr4:18539654-18541832 FORWARD LENGTH=525	1	0.00183828	0.0351441	0.00146016		0.00167673	0.000902348	0.00220343	0.000160012		0.33223		-0.394101	2.4955		+	+	-	+			135530000	100100000					103620000	83779000					147770000	145510000	85452000	37820000			143420000
183	149	AT3G13860				AT3G13860.1 | Symbols: HSP60-3A | heat shock protein 60-3A | chr3:4561704-4565133 REVERSE LENGTH=572	1	0.00466198	0.0024478	0.0012625	0.00235877	0.000901349	0.000676507	0.000396951	0.000852385		1.88466	0.0534478	1.18312	-0.333402		+	+	+	-			24416000						89593000	37248000					79436000	69333000		21512000			363720000	101030000		11722000
184	197	AT3G14940				AT3G14940.1 | Symbols: ATPPC3, PPC3 | phosphoenolpyruvate carboxylase 3 | chr3:5025584-5029476 FORWARD LENGTH=968	1	0.00336997	0.0269103	0.00205652		0.00217451	0.00031966	0.00301859	7.26884e-05		0.712534		-0.473184	2.13674		+	+	-	+			185670000	191860000					145940000	137860000		45102000			191640000	220330000	14464000				262920000			65598000
185	150	AT4G38510				AT4G38510.4 | Symbols: | ATPase, V1 complex, subunit B protein | chr4:18011155-18014789 REVERSE LENGTH=487;AT4G38510.3 | Symbols: | ATPase, V1 complex, subunit B protein | chr4:18011155-18014789 REVERSE LENGTH=487;AT4G38510.2 | Symbols: | ATPase, V1 com	1	0.00468594	0.00237603	0.00404497		0.00200998	0.000365998	0.00139559	0.000539087		0.212211		0.526309	-0.558682		+	+	+	-			85841000	104220000					287050000	253360000					177140000						365590000	250000000	50859000	79554000
186	218	AT1G47260				AT1G47260.1 | Symbols: APFI, GAMMA CA2 | gamma carbonic anhydrase 2 | chr1:17321384-17323347 REVERSE LENGTH=278	1	0.00877241	0.00153897	0.00240345		0.00127289	0.0003809	0.00193615	0.000201093		1.86787		-0.605079	0.921552		+	+	-	+			119090000	60436000					170560000	118330000					112180000	81884000					684410000	274730000	53134000	14901000
187	212	AT3G09840				AT3G09840.1 | Symbols: CDC48, ATCDC48, CDC48A | cell division cycle 48 | chr3:3019494-3022832 FORWARD LENGTH=809;AT5G03340.1 | Symbols: | ATPase, AAA-type, CDC48 protein | chr5:810091-813133 REVERSE LENGTH=810;AT3G53230.1 | Symbols: | ATPase, AAA-type, C	1	0.00360146	0.00860988	0.00263511	0.00199613	0.00413843	0.00185412	0.00475314	0.00152183		0.450715	2.10879	-0.199799	0.284929		+	+	-	+			292360000	231240000	137210000	99369000	154410000		187000000	244610000	57659000	131850000			364720000	232710000	96616000	197730000			280980000	150880000		178220000
188	215	AT1G78570				AT1G78570.1 | Symbols: RHM1, ROL1, ATRHM1 | rhamnose biosynthesis 1 | chr1:29550110-29552207 FORWARD LENGTH=669	1	0.00469799	0.00625432	0.00307237		0.00364143	0.000346253	0.00467706			0.612691		-0.361094			+	+	-	+			287680000	263500000	72645000				218030000	177580000					320920000	375990000					366530000	54232000		83327000
189	210	AT5G26360				AT5G26360.1 | Symbols: | TCP-1/cpn60 chaperonin family protein | chr5:9255561-9258891 REVERSE LENGTH=555	1	0.0058531	0.0075403	0.00539705		0.0017574	0.000658501	0.00410348	0.000397602		0.11703		-1.2234	0.72786		+	+	-	+			252400000	137410000	31024000				383000000	347060000	15854000	114930000			154880000	245610000	46433000	30158000			456650000	187770000	35828000	60298000
190	217	ATMG00480				ATMG00480.1 | Symbols: ORFB, ATP8 | Plant mitochondrial ATPase, F0 complex, subunit 8 protein | chrM:129909-130385 FORWARD LENGTH=158;AT2G07707.1 | Symbols: | Plant mitochondrial ATPase, F0 complex, subunit 8 protein | chr2:3386292-3386768 FORWARD LENGTH=	1	0.00562495	0.00481125	0.00421604		0.00356087	0.00157487	0.00372776			0.415952		-0.0660785			+	+	-	+			229290000						299190000	222320000		65343000			313820000	461430000	154520000	124520000			438850000	345440000		108270000
191	147	AT2G33210				AT2G33210.2 | Symbols: HSP60-2 | heat shock protein 60-2 | chr2:14075093-14078568 REVERSE LENGTH=580;AT2G33210.1 | Symbols: HSP60-2 | heat shock protein 60-2 | chr2:14075093-14078568 REVERSE LENGTH=585	1	0.00866154	0.00610622	0.00345059	0.00529317	0.00385929	0.00142676	0.00191501	0.00164258		1.32778	0.206148	1.01098	-0.203221		+	+	+	-			117790000	89417000			35379000		244870000	246540000		43422000			340120000	220310000	38875000	52072000			675760000	210200000		62525000
192	207	AT3G05530				AT3G05530.1 | Symbols: RPT5A, ATS6A.2 | regulatory particle triple-A ATPase 5A | chr3:1603540-1605993 FORWARD LENGTH=424;AT1G09100.1 | Symbols: RPT5B | 26S proteasome AAA-ATPase subunit RPT5B | chr1:2936675-2939258 REVERSE LENGTH=423	1	0.00671995	0.00852553	0.00518723	0.00108215	0.00348519	0.000770701	0.00364842	0.000168023		0.373487	2.97789	-0.066036	2.19751		+	+	-	+			224410000	211350000		149540000			368110000	275040000					307150000	202850000	109650000				524280000	243180000	69398000
193	203	AT5G23540				AT5G23540.1 | Symbols: | Mov34/MPN/PAD-1 family protein | chr5:7937772-7939339 FORWARD LENGTH=308;AT5G23540.2 | Symbols: | Mov34/MPN/PAD-1 family protein | chr5:7938109-7939339 FORWARD LENGTH=259	1	0.00663318	0.00945061	0.00461103	0.00235136	0.00433178	0.000400363	0.00463511	0.000214843		0.524612	2.00691	-0.0976445	0.898028		+	+	-	+			285100000	176770000					327220000	246800000					381760000	294050000		86246000			517510000	390240000		30637000
194	156	AT4G23710				AT4G23710.1 | Symbols: VHA-G2, VAG2, VATG2 | vacuolar ATP synthase subunit G2 | chr4:12350577-12351354 FORWARD LENGTH=106	1	0.01204	0.000609889	0.00453042		0.00295132		0.0025863			1.41011		0.190472			+	+	+	NA			159080000	180090000					321500000	484750000	213790000				260100000	252220000					939340000	441070000	165830000
195	201	AT5G50850				AT5G50850.1 | Symbols: MAB1 | Transketolase family protein | chr5:20689671-20692976 FORWARD LENGTH=363	1	0.00692823	0.0134572	0.00574427	0.00372017	0.00509565	0.000687084	0.00851098	0.000430789		0.270365	1.85494	-0.740059	0.673506		+	+	-	+			523500000	444800000	176720000	160650000	40653000		407640000	218350000	72473000	161310000	50020000		449080000	604880000	215330000	185760000			540530000	316210000	90217000	142840000
196	204	AT3G03960				AT3G03960.1 | Symbols: | TCP-1/cpn60 chaperonin family protein | chr3:1024432-1027604 FORWARD LENGTH=549	1	0.00931857	0.00622362	0.00749612	0.00313217	0.0038408	0.00124677	0.00771386	0.00030791		0.313963	0.990593	-1.00605	2.01761		+	+	-	+			474470000	305880000			75436000		531960000	689980000		103940000			338490000	548380000	46881000	80980000			727020000	93180000		80869000
197	145	AT5G54960				AT5G54960.1 | Symbols: PDC2 | pyruvate decarboxylase-2 | chr5:22310858-22312681 REVERSE LENGTH=607	1	0.0132956	0.03024	0.0110999	0.0269627	0.00382662	0.0106924		0.0119221		0.260401	0.165493		-0.157055		+	+	+	-				16069000					787700000	812440000	100460000	210140000			337240000	482190000	60024000	48228000			1037300000	58665000		75549000
198	208	AT5G37510				AT5G37510.1 | Symbols: EMB1467, CI76 | NADH-ubiquinone dehydrogenase, mitochondrial, putative | chr5:14897490-14900352 FORWARD LENGTH=745;AT5G37510.2 | Symbols: EMB1467, CI76 | NADH-ubiquinone dehydrogenase, mitochondrial, putative | chr5:14897490-14900447	1	0.0114859	0.00359067	0.00991352	0.00163661	0.00530568	0.00151653	0.00722645	0.000489541		0.212391	1.13354	-0.445749	1.63128		+	+	-	+			444490000	260910000	95556000	50919000			703510000	563580000		150570000			467590000	677990000	132210000	70177000			896110000	318970000		195580000
199	200	AT3G58730				AT3G58730.1 | Symbols: | vacuolar ATP synthase subunit D (VATD) / V-ATPase D subunit / vacuolar proton pump D subunit (VATPD) | chr3:21718495-21719280 REVERSE LENGTH=261	1	0.0147952	0.00583527	0.0115651		0.00620049	0.00188437	0.00637779	0.00122137		0.35536		-0.0406734	0.625576		+	+	-	+			392290000	249450000	113390000	94016000			820710000	721660000	123670000	224800000			546450000	335030000	227830000	219390000			1154300000	1230000000	361950000	402730000
200	195	AT5G19990				AT5G19990.1 | Symbols: RPT6A, ATSUG1 | regulatory particle triple-A ATPase 6A | chr5:6752144-6754918 FORWARD LENGTH=419;AT5G20000.1 | Symbols: | AAA-type ATPase family protein | chr5:6756915-6759550 FORWARD LENGTH=419	1	0.0127819	0.0228428	0.0125427		0.00747815	0.000951647	0.008232	0.000272179		0.0272466		-0.138561	1.80587		+	+	-	+			506340000	287490000	155970000	64054000			890090000	547040000	52711000	157880000			659050000	561150000	126700000	165470000			997220000	304160000	189830000	188580000
201	193	AT3G02090				AT3G02090.1 | Symbols: MPPBETA | Insulinase (Peptidase family M16) protein | chr3:365624-368526 FORWARD LENGTH=531;AT3G02090.2 | Symbols: MPPBETA | Insulinase (Peptidase family M16) protein | chr3:365624-368534 FORWARD LENGTH=535	1	0.0110628	0.0299676	0.00518948		0.00993599	0.00217004	0.0156885	0.00057339		1.09205		-0.658971	1.92013		+	+	-	+			964980000	916580000	278450000	236970000			368270000	467420000		217000000			875660000	678380000	354630000	335120000			863100000	272950000	110880000	232630000
202	146	AT3G23990				AT3G23990.1 | Symbols: HSP60, HSP60-3B | heat shock protein 60 | chr3:8669013-8672278 FORWARD LENGTH=577	1	0.0171447	0.00911114	0.00690964		0.0129422	0.00252481	0.00989127	0.00346654		1.31108		0.387859	-0.457319		+	+	+	-			608400000	328020000	157550000	41901000			490340000	313500000	119150000	135800000			1140600000	583350000	196620000	313030000	49563000		1337600000	242220000	121610000	213350000
203	198	AT1G53750				AT1G53750.1 | Symbols: RPT1A | regulatory particle triple-A 1A | chr1:20065921-20068324 REVERSE LENGTH=426	1	0.0160295	0.00840938	0.0140829		0.00816781	0.000475941	0.0122387	0.00014451		0.186787		-0.583434	1.71962		+	+	-	+			752790000	415120000	202750000	165480000			999390000	719990000	130400000	207700000	29489000		719830000	598000000	96464000	246540000			1250600000	607400000	140800000	257350000
204	232	AT5G64370				AT5G64370.1 | Symbols: BETA-UP, PYD3 | beta-ureidopropionase | chr5:25739264-25741031 FORWARD LENGTH=408	1	0.0219243	0.0235439	0.0153809	0.0149808	0.0119914	0.0130842	0.0170821	0.018224		0.511392	0.652238	-0.510491	-0.478022		+	+	-	-			1050700000	414250000					1091500000	626160000		207740000			1056800000	696770000	55763000	45145000			1710500000	518800000		63791000
205	191	AT4G20850				AT4G20850.1 | Symbols: TPP2 | tripeptidyl peptidase ii | chr4:11160935-11169889 REVERSE LENGTH=1380	1	0.0349879	0.141742	0.018815	0.0190789	0.0126234	0.0138225	0.0304883	0.00485035		0.894973	2.89322	-1.27216	1.51086		+	+	-	+			1875300000	885550000	140140000	36456000			1335200000	1423500000	188370000	293020000			1112500000	1822300000	362230000	172530000	15279000		2729700000	761560000	94811000	465980000
206	190	AT1G78900				AT1G78900.2 | Symbols: VHA-A | vacuolar ATP synthase subunit A | chr1:29660463-29664575 FORWARD LENGTH=623;AT1G78900.1 | Symbols: VHA-A | vacuolar ATP synthase subunit A | chr1:29660463-29664575 FORWARD LENGTH=623	1	0.158309	0.0828009	0.101176	0.0420815	0.0597435	0.0244819	0.0627601	0.0154014		0.645878	0.976461	-0.071067	0.668655		+	+	-	+			3860300000	2716800000	1392300000	1045700000	94756000		7179900000	6686500000	1869700000	2219000000	274840000		5265200000	5741100000	1522800000	1665500000	251730000		12351000000	8563900000	3733300000	4191500000
207	245	AT3G13930				AT3G13930.1 | Symbols: | Dihydrolipoamide acetyltransferase, long form protein | chr3:4596240-4600143 FORWARD LENGTH=539	1	0.0154579	0.0127195	0.0185458	0.0246561	0.0184557	0.00547712	0.0255638	0.0175554		-0.262753	-0.954899	-0.47004	-1.68042		-	-	-	-			1572400000	795860000	428270000	299460000	75271000		1316100000	560790000	139020000	198390000			1626500000	959400000	207490000	304560000			1206000000	448660000	261950000	389860000
208	142	AT5G45390				AT5G45390.1 | Symbols: CLPP4, NCLPP4 | CLP protease P4 | chr5:18396351-18397586 FORWARD LENGTH=292	1	4.24938e-05	0.00124409			0.000161613	0.000120905									+	+	+	+															14243000						3315300
209	143	AT2G37690				AT2G37690.1 | Symbols: | phosphoribosylaminoimidazole carboxylase, putative / AIR carboxylase, putative | chr2:15806111-15810240 FORWARD LENGTH=642	1	0.000338202	0.000542444			0.000276273	0.000131381									+	+	+	+															24348000						26386000
210	128	AT3G54470				AT3G54470.1 | Symbols: | uridine 5-monophosphate synthase / UMP synthase (PYRE-F) (UMPS) | chr3:20168285-20170245 REVERSE LENGTH=476	1	0.000413248	0.00318434			0.000343526	0.00020804		5.83972e-05					1.83289		+	+	+	+															30275000	39813000					32241000
211	112	AT1G18270				AT1G18270.1 | Symbols: | ketose-bisphosphate aldolase class-II family protein | chr1:6283634-6293772 REVERSE LENGTH=1373;AT1G18270.2 | Symbols: | ketose-bisphosphate aldolase class-II family protein | chr1:6283634-6293772 REVERSE LENGTH=1374;AT1G18270.3	1	0.000511546	0.0179298			0.000614398	0.000131573		6.38465e-05					1.04319		+	+	+	+										41610000					54147000	24325000					39910000
212	130	AT5G17380				AT5G17380.1 | Symbols: | Thiamine pyrophosphate dependent pyruvate decarboxylase family protein | chr5:5724920-5726720 REVERSE LENGTH=572	1	0.000526517	0.00294117	0.000403144		0.000514172	0.000200409		0.000108052		0.385183			0.891215		+	+	+	+									28609000						45314000						41078000
213	140	AT2G05990				AT2G05990.2 | Symbols: MOD1, ENR1 | NAD(P)-binding Rossmann-fold superfamily protein | chr2:2322876-2324867 FORWARD LENGTH=390;AT2G05990.1 | Symbols: MOD1, ENR1 | NAD(P)-binding Rossmann-fold superfamily protein | chr2:2322876-2324867 FORWARD LENGTH=390	1	0.000696002	0.00100155			0.000695529	0.000335284		0.000329048					0.0270846		+	+	+	+										68770000					61297000	44009000		45978000			54301000
214	139	AT1G15690				AT1G15690.1 | Symbols: AVP1, ATAVP3, AVP-3, AtVHP1;1 | Inorganic H pyrophosphatase family protein | chr1:5399115-5402185 FORWARD LENGTH=770	1	0.00076455	0.00115089	0.000578062		0.000487926	0.000259894		0.000207922		0.403386			0.321876		+	+	+	+									41022000	28596000					43001000	29657000					59649000	69648000		57217000
215	141	AT2G07360				AT2G07360.1 | Symbols: | SH3 domain-containing protein | chr2:3047623-3057099 REVERSE LENGTH=1196;AT2G07360.2 | Symbols: | SH3 domain-containing protein | chr2:3047623-3057099 REVERSE LENGTH=1198	1	0.0011227	0.000438106	0.00049512		0.000326358	7.76264e-05				1.18112					+	+	+	+									35136000	46781000					28762000	60153000					87591000
216	137	AT3G44110				AT3G44110.1 | Symbols: ATJ3, ATJ | DNAJ homologue 3 | chr3:15869115-15871059 REVERSE LENGTH=420;AT3G44110.2 | Symbols: ATJ3, ATJ | DNAJ homologue 3 | chr3:15869179-15871059 REVERSE LENGTH=343	1	0.00110693	0.00100791			0.000928843	0.000237908									+	+	+	+										51697000					81859000						86361000
217	127	AT4G38630				AT4G38630.1 | Symbols: RPN10, MCB1, ATMCB1, MBP1 | regulatory particle non-ATPase 10 | chr4:18057357-18059459 REVERSE LENGTH=386	1	0.00104233	0.00265121	0.000401918		0.000442323	0.000157958	0.000419582	9.58813e-05		1.37484		0.0761474	0.720215		+	+	+	+			25808000						28522000						38982000	33604000					81321000	47891000
218	134	AT1G53850				AT1G53850.2 | Symbols: PAE1 | 20S proteasome alpha subunit E1 | chr1:20104131-20105792 REVERSE LENGTH=237;AT1G53850.1 | Symbols: PAE1, ATPAE1 | 20S proteasome alpha subunit E1 | chr1:20104131-20105792 REVERSE LENGTH=237	1	0.0014676	0.00131496			0.000980959	0.000308926									+	+	+	+															86452000						114500000
219	136	AT2G22780				AT2G22780.1 | Symbols: PMDH1 | peroxisomal NAD-malate dehydrogenase 1 | chr2:9689995-9691923 REVERSE LENGTH=354	1	0.000966772	0.00121159	0.000390913		0.00114898	0.000228647		0.000193199		1.30633			0.243035		+	+	+	+									27741000						101260000						75426000
220	129	AT5G25757				AT5G25757.1 | Symbols: | RNA polymerase I-associated factor PAF67 | chr5:8965515-8967460 REVERSE LENGTH=514;AT5G25754.1 | Symbols: | RNA polymerase I-associated factor PAF67 | chr5:8953564-8955511 FORWARD LENGTH=514	1	0.00137788	0.00216938	0.000753417		0.000660898	0.000225215		6.18119e-05		0.870929			1.86535		+	+	+	+									53466000						58245000						107500000
221	126	AT5G05780				AT5G05780.1 | Symbols: RPN8A, AE3, ATHMOV34 | RP non-ATPase subunit 8A | chr5:1735862-1738176 FORWARD LENGTH=308;AT5G05780.2 | Symbols: RPN8A | RP non-ATPase subunit 8A | chr5:1735862-1738176 FORWARD LENGTH=305	1	0.00192531	0.00310033	0.000456269		0.000694916	0.000332714				2.07714					+	+	+	+									32379000	73395000					61243000						150210000	48637000
222	115	AT4G21150				AT4G21150.2/3 | Symbols: HAP6 | ribophorin II (RPN2) family protein | chr4:11278646-11283599 FORWARD LENGTH=691;AT4G21150.1 | Symbols: HAP6 | ribophorin II (RPN2) family protein | chr4:11278646-11283599 FORWARD LENGTH=691;AT4G21150.2 | Symbols: HAP6 | riboph	1	0.000914604	0.0112413	0.000786434		0.0013505	0.000153838		0.000105232		0.217823			0.547833		+	+	+	+				49155000					55809000	44306000					119020000	64366000					71356000
223	138	AT3G01780				AT3G01780.1 | Symbols: TPLATE | ARM repeat superfamily protein | chr3:279171-283399 FORWARD LENGTH=1176	1	0.000980371	0.0010832	0.000810319		0.000849063	0.000174537	0.000818566			0.274838		0.0527727			+	+	+	+			50349000	71387000					57504000	72092000					74828000	38349000					76487000
224	133	AT2G20760				AT2G20760.1 | Symbols: | Clathrin light chain protein | chr2:8943279-8945108 REVERSE LENGTH=338	1	0.00146978	0.00135962	0.00136224		0.000710881	0.000216283				0.109619					+	+	+	+						44816000			96671000	101570000					62650000						114670000	42847000
225	125	AT4G02620				AT4G02620.1 | Symbols: | vacuolar ATPase subunit F family protein | chr4:1149419-1151132 REVERSE LENGTH=128	1	0.00231663	0.00301619			0.00136775	0.00122876		0.00098991					0.311838		+	+	+	+										139760000					120540000	142620000					180740000			122570000
226	122	ATMG00640				ATMG00640.1 | Symbols: ORF25 | hydrogen ion transporting ATP synthases, rotational mechanism;zinc ion binding | chrM:188084-188662 REVERSE LENGTH=192	1	0.00115565	0.00552124	0.00112811		0.00101004	0.000704275	0.000743699			0.034796		0.441624			+	+	+	+			45744000	67911000					80056000	84063000					89015000	152480000					90162000
227	121	AT3G54110				AT3G54110.1 | Symbols: ATPUMP1, UCP, PUMP1, ATUCP1, UCP1 | plant uncoupling mitochondrial protein 1 | chr3:20038890-20040996 FORWARD LENGTH=306	1	0.00190891	0.00548936	0.00120474		0.00138227	0.000121441		0.000104038		0.664025			0.223147		+	+	+	+									85494000	65495000					121820000	75782000					148930000	91838000
228	131	AT1G64200				AT1G64200.1 | Symbols: VHA-E3 | vacuolar H+-ATPase subunit E isoform 3 | chr1:23828537-23830002 REVERSE LENGTH=237	1	0.00230612	0.00106384	0.00138644		0.00148962	0.000413557		0.000332164		0.734087			0.316191		+	+	+	+									98388000	69738000					131280000	64561000					179920000	69577000
229	124	AT5G11770				AT5G11770.1 | Symbols: | NADH-ubiquinone oxidoreductase 20 kDa subunit, mitochondrial | chr5:3791148-3792929 REVERSE LENGTH=218	1	0.00239764	0.0030538	0.00179244		0.00135924	0.00020746				0.419688					+	+	+	+				129150000					127200000	112100000					119790000	105360000					187060000
230	135	AT4G16450				AT4G16450.2 | Symbols: | unknown protein; FUNCTIONS IN: molecular_function unknown; INVOLVED IN: photorespiration; LOCATED IN: mitochondrion, mitochondrial membrane, mitochondrial respiratory chain complex I, respiratory chain complex I; EXPRESSED IN: 25	1	0.00194851	0.000550616	0.00171888		0.00165381	0.000261727	0.00101301	6.93217e-05		0.180902		0.707141	1.91668		+	+	+	+			62309000						121980000	91851000					145750000	124930000					152020000	162020000
231	119	AT3G44320				AT3G44320.1 | Symbols: NIT3, AtNIT3 | nitrilase 3 | chr3:15993419-15995493 FORWARD LENGTH=346	1	0.00481502	0.00507142			0.00125269	0.00234852		0.000731701					1.68243		+	+	+	+										83668000					110400000	66871000			142470000		375660000	180230000		62533000
232	123	AT4G02580				AT4G02580.1 | Symbols: | NADH-ubiquinone oxidoreductase 24 kDa subunit, putative | chr4:1134586-1136906 FORWARD LENGTH=255	1	0.00332806	0.00319326	0.00174636		0.00139498	0.000754389		0.000332774		0.930329			1.18076		+	+	+	+				54876000					123930000	153070000					122940000	186560000	55701000				259650000	65224000		108460000
233	117	AT4G34050				AT4G34050.1 | Symbols: CCoAOMT1 | S-adenosyl-L-methionine-dependent methyltransferases superfamily protein | chr4:16310844-16311973 FORWARD LENGTH=259;AT4G34050.2 | Symbols: CCoAOMT1 | S-adenosyl-L-methionine-dependent methyltransferases superfamily protei	1	0.00250889	0.00926809	0.00183528		0.0015299	0.000431469	0.00144053	0.000203443		0.451052		0.0868391	1.08463		+	+	+	+			88605000	116760000					130240000	119410000					134830000	141610000		60540000			195740000
234	113	AT1G12840				AT1G12840.1 | Symbols: DET3, ATVHA-C | vacuolar ATP synthase subunit C (VATC) / V-ATPase C subunit / vacuolar proton pump C subunit (DET3) | chr1:4375584-4378220 FORWARD LENGTH=375	1	0.0071792	0.00691874	0.00406724	0.00297599	0.0028804	0.00298787		0.00161479		0.819775	1.21714		0.88777		+	+	+	+									288630000	368770000		94484000			253850000	449110000					560110000	160590000	77863000	275610000
235	118	ATCG00480				ATCG00480.1 | Symbols: ATPB, PB | ATP synthase subunit beta | chrC:52660-54156 REVERSE LENGTH=498	1	0.00882266	0.00174382	0.00558151	0.000173535	0.00194031	0.00181683		0.000234942		0.660558	3.32896		2.95105		+	+	+	+									396090000	492070000		147810000			171000000	147130000		24815000			688330000	440200000		48475000
236	120	AT5G52840				AT5G52840.1 | Symbols: | NADH-ubiquinone oxidoreductase-related | chr5:21413718-21414794 FORWARD LENGTH=169	1	0.00627313	0.00224059	0.00553177		0.00344139	0.000302877	0.00253785	0.000158714		0.181446		0.439385	0.932307		+	+	+	+			156100000	105360000					392560000	143580000		66975000			303290000	159200000		85156000			489420000	490520000
237	114	AT3G18190				AT3G18190.1 | Symbols: | TCP-1/cpn60 chaperonin family protein | chr3:6232226-6233836 FORWARD LENGTH=536	1	0.00745285	0.00573059	0.00690837		0.00262101	0.000668468	0.00126904	0.000352445		0.109448		1.04639	0.923461		+	+	+	+			78057000	93157000					490250000	250300000		34119000			230990000	156760000					581460000	199710000	50816000	38212000
238	105	AT3G44300				AT3G44300.1 | Symbols: NIT2, AtNIT2 | nitrilase 2 | chr3:15983351-15985172 FORWARD LENGTH=339	1	0.0247031	0.0232501	0.00377188	0.00327434	0.00257233	0.00891646		0.00287279		2.71134	2.82796		1.63402		+	+	+	+									267670000	158330000		58948000			226700000	193340000	66306000				1927300000	736390000	127940000	246440000
239	110	AT4G28510				AT4G28510.1 | Symbols: ATPHB1, PHB1 | prohibitin 1 | chr4:14084970-14086372 REVERSE LENGTH=288	1	0.015199	0.00564838	0.0105312		0.0101782	0.00255584	0.00510854	0.00016814		0.52931		0.994507	3.92606		+	+	+	+			314220000	235220000					747340000	576440000	100240000	98034000			897010000	951080000	124730000	276260000			1185800000	1303400000	366880000	411030000
240	111	AT1G51650				AT1G51650.1 | Symbols: | ATP synthase epsilon chain, mitochondrial | chr1:19152680-19153641 FORWARD LENGTH=70	1	0.0196018	0.000868525	0.0125136		0.00874582	0.000971847	0.00334651	0.000152689		0.647493		1.38593	2.67013		+	+	+	+			205840000	111960000					888020000	531130000	44047000	156040000			770770000	567240000	178830000	160850000			1529300000	1127100000	346590000	302040000
241	107	AT3G44310				AT3G44310.3 | Symbols: NIT1, ATNIT1, NITI | nitrilase 1 | chr3:15986901-15988841 FORWARD LENGTH=346;AT3G44310.1 | Symbols: NIT1, ATNIT1, NITI | nitrilase 1 | chr3:15986901-15988841 FORWARD LENGTH=346;AT3G44310.2 | Symbols: NIT1, ATNIT1, NITI | nitrilase 1	1	0.0313477	0.0136079	0.00596212		0.00645716	0.0170682		0.000995791		2.39446			4.09932		+	+	+	+									423100000	337440000					569070000	416010000					2445700000	384240000	23433000	151360000
242	108	AT3G01390				AT3G01390.2 | Symbols: VMA10, AVMA10 | vacuolar membrane ATPase 10 | chr3:150265-150922 REVERSE LENGTH=110;AT3G01390.1 | Symbols: VMA10, AVMA10 | vacuolar membrane ATPase 10 | chr3:150265-150922 REVERSE LENGTH=110	1	0.0289086	0.012053	0.017303		0.0151696	0.00354699	0.0112644	0.00201716		0.740476		0.429413	0.814271		+	+	+	+			692860000	478560000	365050000	267440000	115570000		1227900000	1020400000	538660000	372050000			1336900000	890250000	347320000	360700000			2255400000	2445100000	870170000	886890000
243	104	AT5G13450				AT5G13450.1 | Symbols: ATP5 | delta subunit of Mt ATP synthase | chr5:4310558-4311941 REVERSE LENGTH=238;AT5G13450.2 | Symbols: ATP5 | delta subunit of Mt ATP synthase | chr5:4310558-4311941 REVERSE LENGTH=190	1	0.0404251	0.00753754	0.0246898	0.00141969	0.0147089	0.00376748	0.00821151	0.000666406		0.711338	2.40851	0.840973	2.49913		+	+	+	+			505080000	241770000	119030000	89011000			1752100000	1279000000	182860000	390750000			1296300000	2110300000	453400000	330410000	104680000		3153900000	718050000	315700000	866420000
244	103	AT2G33040				AT2G33040.1 | Symbols: ATP3 | gamma subunit of Mt ATP synthase | chr2:14018978-14021047 REVERSE LENGTH=325	1	0.0541193	0.00925979	0.0200734	0.00159121	0.019503	0.00407227	0.0106806	0.000412845		1.43086	2.54086	0.868704	3.30216		+	+	+	+			656950000	423780000	222660000	129090000			1424500000	1399500000	284050000	389980000			1718800000	2145500000	415190000	350020000			4222300000	2852600000	630400000	639880000
245	106	AT1G03860				AT1G03860.3 | Symbols: ATPHB2, PHB2 | prohibitin 2 | chr1:979611-981157 REVERSE LENGTH=286;AT1G03860.1 | Symbols: ATPHB2, PHB2 | prohibitin 2 | chr1:979611-981157 REVERSE LENGTH=286;AT1G03860.2 | Symbols: ATPHB2, PHB2 | prohibitin 2 | chr1:979611-980870 RE	1	0.0437166	0.00374056	0.02384	0.000949446	0.0248167	0.00366452	0.0132635	0.000411898		0.874795	1.9781	0.903854	3.15327		+	+	+	+			815820000	663450000	329560000	181620000			1691800000	1682200000	644900000	652590000			2187100000	1300000000	714170000	980680000			3410700000	3329600000	1299700000	1521600000
246	101	AT5G08690				AT5G08690.1 | Symbols: | ATP synthase alpha/beta family protein | chr5:2825739-2828352 FORWARD LENGTH=556;AT5G08670.1 | Symbols: | ATP synthase alpha/beta family protein | chr5:2818395-2821149 REVERSE LENGTH=556;AT5G08680.1 | Symbols: | ATP synthase alp	1	0.514558	0.16377	0.308942	0.060385	0.200908	0.0716623	0.12315	0.0156662		0.735995	1.4394	0.706116	2.19356		+	+	+	+			7574800000	5878700000	2988900000	2055300000	1482300000		21924000000	18938000000	6871000000	6346300000	995960000		17706000000	17608000000	6164500000	5486100000	1821200000		40145000000	25439000000	9788000000	11022000000
[truncated: 21 more columns]
